# Supplementary material for: Transcriptomic Analysis Reveal the Molecular Mechanisms of Seed Coat Development in Cucurbita pepo L
Source: Front Plant Sci. 2022 Feb 24;13:772685. doi: 10.3389/fpls.2022.772685 (PMC8912962; doi:10.3389/fpls.2022.772685)
Supplement: Supplementary file 1 [file Data_Sheet_1.zip]

Archive with 18 entries (18 files):
- Shenzhiyan -1th plate q-pcr 20191125.xls
- Shenzhiyan -1th plate q-pcr 20191126.xls
- Shenzhiyan -1th plate q-pcr results 20191127.xls
- Shenzhiyan -1th plate q-pcr results20191128.xls
- Shenzhiyan -2th plate q-pcr 20191125.xls
- Shenzhiyan -2th plate q-pcr results 20191126.xls
- Shenzhiyan -2th plate q-pcr results 20191127.xls
- Shenzhiyan -3th plate q-pcr 20191125.xls
- Shenzhiyan -3th plate q-pcr results 20191126.xls
- Shenzhiyan -3th plate q-pcr results 20191127.xls
- Shenzhiyan -4th plate q-pcr results  20191126.xls
- Shenzhiyan -4th plate q-pcr results 20191127.xls
- Shenzhiyan -5th plate q-pcr results 20191126.xls
- Shenzhiyan -5th plate q-pcr results 20191127.xls
- Shenzhiyan -6th plate q-pcr results 20191126.xls
- Shenzhiyan -6th plate q-pcr results 20191127.xls
- Shenzhiyan -7th plate q-pcr results 20191127.xls
- Shenzhiyan -8th plate q-pcr results 20191127.xls
