# Supplementary material for: Transcriptomic Analysis Reveal the Molecular Mechanisms of Seed Coat Development in Cucurbita pepo L
Source: Front Plant Sci. 2022 Feb 24;13:772685. doi: 10.3389/fpls.2022.772685 (PMC8912962; doi:10.3389/fpls.2022.772685)
Supplement: Supplementary file 1 [file Data_Sheet_1.zip › Shenzhiyan -1th plate q-pcr 20191125.xls]

## Sheet: Sample Setup
Block Type	96-Well 0.1-mL Block
Calibration Background is expired	Yes
Calibration Background performed on	10-29-2017
Calibration Pure Dye ABY is expired	Yes
Calibration Pure Dye ABY performed on	10-29-2017
Calibration Pure Dye CY5 is expired	Yes
Calibration Pure Dye CY5 performed on	10-29-2017
Calibration Pure Dye FAM is expired	Yes
Calibration Pure Dye FAM performed on	10-29-2017
Calibration Pure Dye JUN is expired	Yes
Calibration Pure Dye JUN performed on	10-29-2017
Calibration Pure Dye MUSTANG PURPLE is expired	Yes
Calibration Pure Dye MUSTANG PURPLE performed on	10-29-2017
Calibration Pure Dye NED is expired	Yes
Calibration Pure Dye NED performed on	10-29-2017
Calibration Pure Dye ROX is expired	Yes
Calibration Pure Dye ROX performed on	10-29-2017
Calibration Pure Dye SYBR is expired	Yes
Calibration Pure Dye SYBR performed on	10-29-2017
Calibration Pure Dye TAMRA is expired	Yes
Calibration Pure Dye TAMRA performed on	10-29-2017
Calibration Pure Dye VIC is expired	Yes
Calibration Pure Dye VIC performed on	10-29-2017
Calibration ROI is expired	Yes
Calibration ROI performed on	10-29-2017
Calibration Uniformity is expired	Yes
Calibration Uniformity performed on	10-29-2017
Chemistry	SYBR_GREEN
Date Created	2019-11-25 18:23:40 PM PST
Experiment Barcode
Experiment Comment
Experiment File Name	D:\Users\Administrator\Desktop\SZY FINAL Q-PCR 201911\Shenzhiyan -1th plate q-pcr 20191125.eds
Experiment Name	Shenzhiyan -1th plate q-pcr 20191125
Experiment Run End Time	2019-11-25 02:04:23 AM PST
Experiment Type	Comparative Cт (ΔΔCт)
Instrument Name	272510507
Instrument Serial Number	272510507
Instrument Type	QuantStudio™ 5 System
Passive Reference	ROX
Post-read Stage/Step
Pre-read Stage/Step
Quantification Cycle Method	Ct
Signal Smoothing On	true
Stage where Melt Analysis is performed	Stage3
Stage/ Cycle where Ct Analysis is performed	Stage2, Step2
User Name
Well	Well Position	Sample Name	Sample Color	Biogroup Name	Biogroup Color	Target Name	Target Color	Task	Reporter	Quencher	Quantity	Comments
1	A1	CP8-1	RGB(139,137,112)			B0115	RGB(176,23,31)	UNKNOWN	SYBR	None
2	A2	CP8-1	RGB(139,137,112)			B0115	RGB(176,23,31)	UNKNOWN	SYBR	None
3	A3	CP8-1	RGB(139,137,112)			B0115	RGB(176,23,31)	UNKNOWN	SYBR	None
4	A4	CP8-1	RGB(139,137,112)			B0115	RGB(176,23,31)	UNKNOWN	SYBR	None
5	A5	CP8-1	RGB(139,137,112)			C1250	RGB(0,0,255)	UNKNOWN	SYBR	None
6	A6	CP8-1	RGB(139,137,112)			C1250	RGB(0,0,255)	UNKNOWN	SYBR	None
7	A7	CP8-1	RGB(139,137,112)			C1250	RGB(0,0,255)	UNKNOWN	SYBR	None
8	A8	CP8-1	RGB(139,137,112)			C1250	RGB(0,0,255)	UNKNOWN	SYBR	None
9	A9	CP8-1	RGB(139,137,112)			C3670	RGB(0,139,69)	UNKNOWN	SYBR	None
10	A10	CP8-1	RGB(139,137,112)			C3670	RGB(0,139,69)	UNKNOWN	SYBR	None
11	A11	CP8-1	RGB(139,137,112)			C3670	RGB(0,139,69)	UNKNOWN	SYBR	None
12	A12	CP8-1	RGB(139,137,112)			C3670	RGB(0,139,69)	UNKNOWN	SYBR	None
13	B1	CP18-1	RGB(0,0,255)			B0115	RGB(176,23,31)	UNKNOWN	SYBR	None
14	B2	CP18-1	RGB(0,0,255)			B0115	RGB(176,23,31)	UNKNOWN	SYBR	None
15	B3	CP18-1	RGB(0,0,255)			B0115	RGB(176,23,31)	UNKNOWN	SYBR	None
16	B4	CP18-1	RGB(0,0,255)			B0115	RGB(176,23,31)	UNKNOWN	SYBR	None
17	B5	CP18-1	RGB(0,0,255)			C1250	RGB(0,0,255)	UNKNOWN	SYBR	None
18	B6	CP18-1	RGB(0,0,255)			C1250	RGB(0,0,255)	UNKNOWN	SYBR	None
19	B7	CP18-1	RGB(0,0,255)			C1250	RGB(0,0,255)	UNKNOWN	SYBR	None
20	B8	CP18-1	RGB(0,0,255)			C1250	RGB(0,0,255)	UNKNOWN	SYBR	None
21	B9	CP18-1	RGB(0,0,255)			C3670	RGB(0,139,69)	UNKNOWN	SYBR	None
22	B10	CP18-1	RGB(0,0,255)			C3670	RGB(0,139,69)	UNKNOWN	SYBR	None
23	B11	CP18-1	RGB(0,0,255)			C3670	RGB(0,139,69)	UNKNOWN	SYBR	None
24	B12	CP18-1	RGB(0,0,255)			C3670	RGB(0,139,69)	UNKNOWN	SYBR	None
25	C1	CP28-1	RGB(0,139,69)			B0115	RGB(176,23,31)	UNKNOWN	SYBR	None
26	C2	CP28-1	RGB(0,139,69)			B0115	RGB(176,23,31)	UNKNOWN	SYBR	None
27	C3	CP28-1	RGB(0,139,69)			B0115	RGB(176,23,31)	UNKNOWN	SYBR	None
28	C4	CP28-1	RGB(0,139,69)			B0115	RGB(176,23,31)	UNKNOWN	SYBR	None
29	C5	CP28-1	RGB(0,139,69)			C1250	RGB(0,0,255)	UNKNOWN	SYBR	None
30	C6	CP28-1	RGB(0,139,69)			C1250	RGB(0,0,255)	UNKNOWN	SYBR	None
31	C7	CP28-1	RGB(0,139,69)			C1250	RGB(0,0,255)	UNKNOWN	SYBR	None
32	C8	CP28-1	RGB(0,139,69)			C1250	RGB(0,0,255)	UNKNOWN	SYBR	None
33	C9	CP28-1	RGB(0,139,69)			C3670	RGB(0,139,69)	UNKNOWN	SYBR	None
34	C10	CP28-1	RGB(0,139,69)			C3670	RGB(0,139,69)	UNKNOWN	SYBR	None
35	C11	CP28-1	RGB(0,139,69)			C3670	RGB(0,139,69)	UNKNOWN	SYBR	None
36	C12	CP28-1	RGB(0,139,69)			C3670	RGB(0,139,69)	UNKNOWN	SYBR	None
37	D1	CK	RGB(255,127,0)			B0115	RGB(176,23,31)	NTC	SYBR	None
38	D2	CK	RGB(255,127,0)			B0115	RGB(176,23,31)	NTC	SYBR	None
39	D3	CK	RGB(255,127,0)			B0115	RGB(176,23,31)	NTC	SYBR	None
40	D4	CK	RGB(255,127,0)			B0115	RGB(176,23,31)	NTC	SYBR	None
41	D5	CK	RGB(255,127,0)			C1250	RGB(0,0,255)	NTC	SYBR	None
42	D6	CK	RGB(255,127,0)			C1250	RGB(0,0,255)	NTC	SYBR	None
43	D7	CK	RGB(255,127,0)			C1250	RGB(0,0,255)	NTC	SYBR	None
44	D8	CK	RGB(255,127,0)			C1250	RGB(0,0,255)	NTC	SYBR	None
45	D9	CK	RGB(255,127,0)			C3670	RGB(0,139,69)	NTC	SYBR	None
46	D10	CK	RGB(255,127,0)			C3670	RGB(0,139,69)	NTC	SYBR	None
47	D11	CK	RGB(255,127,0)			C3670	RGB(0,139,69)	NTC	SYBR	None
48	D12	CK	RGB(255,127,0)			C3670	RGB(0,139,69)	NTC	SYBR	None
49	E1	CP8-1	RGB(139,137,112)			C5480.1	RGB(238,238,0)	UNKNOWN	SYBR	None
50	E2	CP8-1	RGB(139,137,112)			C5480.1	RGB(238,238,0)	UNKNOWN	SYBR	None
51	E3	CP8-1	RGB(139,137,112)			C5480.1	RGB(238,238,0)	UNKNOWN	SYBR	None
52	E4	CP8-1	RGB(139,137,112)			C5480.1	RGB(238,238,0)	UNKNOWN	SYBR	None
53	E5	CP8-1	RGB(139,137,112)			ACT	RGB(238,18,137)	UNKNOWN	SYBR	None
54	E6	CP8-1	RGB(139,137,112)			ACT	RGB(238,18,137)	UNKNOWN	SYBR	None
55	E7	CP8-1	RGB(139,137,112)			ACT	RGB(238,18,137)	UNKNOWN	SYBR	None
56	E8	CP8-1	RGB(139,137,112)			ACT	RGB(238,18,137)	UNKNOWN	SYBR	None
57	E9	CP8-1	RGB(139,137,112)			TUB	RGB(176,23,31)	UNKNOWN	SYBR	None
58	E10	CP8-1	RGB(139,137,112)			TUB	RGB(176,23,31)	UNKNOWN	SYBR	None
59	E11	CP8-1	RGB(139,137,112)			TUB	RGB(176,23,31)	UNKNOWN	SYBR	None
60	E12	CP8-1	RGB(139,137,112)			TUB	RGB(176,23,31)	UNKNOWN	SYBR	None
61	F1	CP18-1	RGB(0,0,255)			C5480.1	RGB(238,238,0)	UNKNOWN	SYBR	None
62	F2	CP18-1	RGB(0,0,255)			C5480.1	RGB(238,238,0)	UNKNOWN	SYBR	None
63	F3	CP18-1	RGB(0,0,255)			C5480.1	RGB(238,238,0)	UNKNOWN	SYBR	None
64	F4	CP18-1	RGB(0,0,255)			C5480.1	RGB(238,238,0)	UNKNOWN	SYBR	None
65	F5	CP18-1	RGB(0,0,255)			ACT	RGB(238,18,137)	UNKNOWN	SYBR	None
66	F6	CP18-1	RGB(0,0,255)			ACT	RGB(238,18,137)	UNKNOWN	SYBR	None
67	F7	CP18-1	RGB(0,0,255)			ACT	RGB(238,18,137)	UNKNOWN	SYBR	None
68	F8	CP18-1	RGB(0,0,255)			ACT	RGB(238,18,137)	UNKNOWN	SYBR	None
69	F9	CP18-1	RGB(0,0,255)			TUB	RGB(176,23,31)	UNKNOWN	SYBR	None
70	F10	CP18-1	RGB(0,0,255)			TUB	RGB(176,23,31)	UNKNOWN	SYBR	None
71	F11	CP18-1	RGB(0,0,255)			TUB	RGB(176,23,31)	UNKNOWN	SYBR	None
72	F12	CP18-1	RGB(0,0,255)			TUB	RGB(176,23,31)	UNKNOWN	SYBR	None
73	G1	CP28-1	RGB(0,139,69)			C5480.1	RGB(238,238,0)	UNKNOWN	SYBR	None
74	G2	CP28-1	RGB(0,139,69)			C5480.1	RGB(238,238,0)	UNKNOWN	SYBR	None
75	G3	CP28-1	RGB(0,139,69)			C5480.1	RGB(238,238,0)	UNKNOWN	SYBR	None
76	G4	CP28-1	RGB(0,139,69)			C5480.1	RGB(238,238,0)	UNKNOWN	SYBR	None
77	G5	CP28-1	RGB(0,139,69)			ACT	RGB(238,18,137)	UNKNOWN	SYBR	None
78	G6	CP28-1	RGB(0,139,69)			ACT	RGB(238,18,137)	UNKNOWN	SYBR	None
79	G7	CP28-1	RGB(0,139,69)			ACT	RGB(238,18,137)	UNKNOWN	SYBR	None
80	G8	CP28-1	RGB(0,139,69)			ACT	RGB(238,18,137)	UNKNOWN	SYBR	None
81	G9	CP28-1	RGB(0,139,69)			TUB	RGB(176,23,31)	UNKNOWN	SYBR	None
82	G10	CP28-1	RGB(0,139,69)			TUB	RGB(176,23,31)	UNKNOWN	SYBR	None
83	G11	CP28-1	RGB(0,139,69)			TUB	RGB(176,23,31)	UNKNOWN	SYBR	None
84	G12	CP28-1	RGB(0,139,69)			TUB	RGB(176,23,31)	UNKNOWN	SYBR	None
85	H1	CK	RGB(255,127,0)			C5480.1	RGB(238,238,0)	NTC	SYBR	None
86	H2	CK	RGB(255,127,0)			C5480.1	RGB(238,238,0)	NTC	SYBR	None
87	H3	CK	RGB(255,127,0)			C5480.1	RGB(238,238,0)	NTC	SYBR	None
88	H4	CK	RGB(255,127,0)			C5480.1	RGB(238,238,0)	NTC	SYBR	None
89	H5	CK	RGB(255,127,0)			ACT	RGB(238,18,137)	NTC	SYBR	None
90	H6	CK	RGB(255,127,0)			ACT	RGB(238,18,137)	NTC	SYBR	None
91	H7	CK	RGB(255,127,0)			ACT	RGB(238,18,137)	NTC	SYBR	None
92	H8	CK	RGB(255,127,0)			ACT	RGB(238,18,137)	NTC	SYBR	None
93	H9	CK	RGB(255,127,0)			TUB	RGB(176,23,31)	NTC	SYBR	None
94	H10	CK	RGB(255,127,0)			TUB	RGB(176,23,31)	NTC	SYBR	None
95	H11	CK	RGB(255,127,0)			TUB	RGB(176,23,31)	NTC	SYBR	None
96	H12	CK	RGB(255,127,0)			TUB	RGB(176,23,31)	NTC	SYBR	None

## Sheet: Raw Data
Block Type	96-Well 0.1-mL Block
Calibration Background is expired	Yes
Calibration Background performed on	10-29-2017
Calibration Pure Dye ABY is expired	Yes
Calibration Pure Dye ABY performed on	10-29-2017
Calibration Pure Dye CY5 is expired	Yes
Calibration Pure Dye CY5 performed on	10-29-2017
Calibration Pure Dye FAM is expired	Yes
Calibration Pure Dye FAM performed on	10-29-2017
Calibration Pure Dye JUN is expired	Yes
Calibration Pure Dye JUN performed on	10-29-2017
Calibration Pure Dye MUSTANG PURPLE is expired	Yes
Calibration Pure Dye MUSTANG PURPLE performed on	10-29-2017
Calibration Pure Dye NED is expired	Yes
Calibration Pure Dye NED performed on	10-29-2017
Calibration Pure Dye ROX is expired	Yes
Calibration Pure Dye ROX performed on	10-29-2017
Calibration Pure Dye SYBR is expired	Yes
Calibration Pure Dye SYBR performed on	10-29-2017
Calibration Pure Dye TAMRA is expired	Yes
Calibration Pure Dye TAMRA performed on	10-29-2017
Calibration Pure Dye VIC is expired	Yes
Calibration Pure Dye VIC performed on	10-29-2017
Calibration ROI is expired	Yes
Calibration ROI performed on	10-29-2017
Calibration Uniformity is expired	Yes
Calibration Uniformity performed on	10-29-2017
Chemistry	SYBR_GREEN
Date Created	2019-11-25 18:23:40 PM PST
Experiment Barcode
Experiment Comment
Experiment File Name	D:\Users\Administrator\Desktop\SZY FINAL Q-PCR 201911\Shenzhiyan -1th plate q-pcr 20191125.eds
Experiment Name	Shenzhiyan -1th plate q-pcr 20191125
Experiment Run End Time	2019-11-25 02:04:23 AM PST
Experiment Type	Comparative Cт (ΔΔCт)
Instrument Name	272510507
Instrument Serial Number	272510507
Instrument Type	QuantStudio™ 5 System
Passive Reference	ROX
Post-read Stage/Step
Pre-read Stage/Step
Quantification Cycle Method	Ct
Signal Smoothing On	true
Stage where Melt Analysis is performed	Stage3
Stage/ Cycle where Ct Analysis is performed	Stage2, Step2
User Name
Well	Well Position	Cycle	x1-m1	x2-m2	x3-m3	x4-m4	x5-m5
1	A1	1	213338	35435.5	103072	1.27365e+06	4797.33
2	A2	1	216463	32823.3	121859	1.32974e+06	4933.81
3	A3	1	200057	26594.1	129579	1.26559e+06	6388.48
4	A4	1	209892	29572.6	149598	1.34932e+06	3708.2
5	A5	1	224017	31110.8	172222	1467008	4535.19
6	A6	1	211967	27569.7	175245	1.43512e+06	2980.58
7	A7	1	216175	27280.4	180961	1.47341e+06	-196.138
8	A8	1	214481	27158.9	170672	1.42181e+06	-547.592
9	A9	1	231172	31430.9	167219	1.453e+06	386.023
10	A10	1	203525	28708.3	143134	1.3467e+06	-1543.15
11	A11	1	214268	31428.6	128981	1.35192e+06	637.271
12	A12	1	198143	31276.1	117600	1.37636e+06	-11774.2
13	B1	1	167173	20319.8	107596	1.23881e+06	1507.01
14	B2	1	194706	26000.9	133960	1.34839e+06	2139.25
15	B3	1	198950	23430.1	151544	1.37629e+06	3697.26
16	B4	1	202748	23325.5	167519	1.3842e+06	6086.42
17	B5	1	191837	23352	183926	1.4353e+06	3468.31
18	B6	1	268884	27648.5	197173	1.48102e+06	4062.52
19	B7	1	203524	21748.1	197789	1.49124e+06	4650.51
20	B8	1	253125	24884.7	179934	1.37444e+06	7584.97
21	B9	1	196607	24727.9	181851	1.47146e+06	3232.83
22	B10	1	198379	23680.4	157545	1.37781e+06	-1514.67
23	B11	1	196914	25996.3	137653	1.33034e+06	5010.53
24	B12	1	160438	21213	118916	1.30169e+06	-2929.25
25	C1	1	185997	22781.3	126179	1.39557e+06	3519.79
26	C2	1	63322.4	12944.8	142091	1.35371e+06	1134.46
27	C3	1	73152.1	15237.9	159254	1.37443e+06	1050.6
28	C4	1	86672.9	15191.5	192074	1.52315e+06	3766.29
29	C5	1	70227.4	12992.8	189523	1.39797e+06	3360.67
30	C6	1	143589	14191.3	205245	1.4791e+06	5432.6
31	C7	1	85386.4	12280.2	210080	1.50244e+06	3715.58
32	C8	1	91071.9	12609.4	189704	1.38283e+06	4405.15
33	C9	1	83145	15234.6	188234	1.44801e+06	9021.57
34	C10	1	105210	16142.3	163952	1364834	9513.82
35	C11	1	130202	21237.7	156033	1441617	13580.2
36	C12	1	52484.7	12796.2	125466	1.29802e+06	-3009.36
37	D1	1	15880.2	7820.47	139879	1.47753e+06	2321.21
38	D2	1	13554.4	7938.08	150953	1.38869e+06	1930.77
39	D3	1	15472	7911.23	185832	1.53109e+06	1812.29
40	D4	1	24736.6	9934	211029	1.60748e+06	4622.06
41	D5	1	16360.5	5462.37	190372	1.35508e+06	2870.91
42	D6	1	22813.4	7063.49	220470	1.52277e+06	4434.06
43	D7	1	49656.3	10001.4	223196	1.546e+06	14149.4
44	D8	1	62541.9	11409.9	219108	1.55585e+06	9676.01
45	D9	1	63026.9	16573	209876	1.54421e+06	5375.33
46	D10	1	26576.5	9495.53	190076	1.52089e+06	2453.35
47	D11	1	27396.6	8364.94	161140	1.41988e+06	-189.839
48	D12	1	19431.7	6761.19	135282	1.35086e+06	-249.542
49	E1	1	213485	29540.2	135623	1426749	4430.94
50	E2	1	220786	29841.8	155771	1.43317e+06	5656.39
51	E3	1	228022	29283.2	182983	1.50501e+06	1747.85
52	E4	1	228539	28108.7	201403	1523325	3476.52
53	E5	1	279326	34643.8	222459	1.58864e+06	2264.2
54	E6	1	412919	37776.3	234335	1.62719e+06	10481.9
55	E7	1	350395	36895	235527	1.62462e+06	13625.1
56	E8	1	348614	36984	224676	1.59653e+06	13316.8
57	E9	1	329813	42036.2	212865	1587834	10922.3
58	E10	1	283250	40900.3	192668	1.54501e+06	1092.44
59	E11	1	304924	43072.5	172741	1.52224e+06	1707.28
60	E12	1	229785	36696.3	132686	1.3308e+06	701.307
61	F1	1	192099	22402.7	122201	1.30936e+06	4658.55
62	F2	1	228497	27377.8	149551	1.40744e+06	5959.86
63	F3	1	216655	24260.6	172087	1.45454e+06	4159.19
64	F4	1	250765	25845.4	189900	1.47514e+06	12350.5
65	F5	1	332669	31158.3	207966	1536535	12120
66	F6	1	298153	28819	215489	1.54248e+06	8624.76
67	F7	1	304945	27834.2	214183	1.53593e+06	6959.85
68	F8	1	267316	26661.7	198747	1.45168e+06	3217.62
69	F9	1	291692	34065.9	193822	1.48241e+06	10806.7
70	F10	1	237399	31476	172895	1.43563e+06	4693.96
71	F11	1	232347	33940.8	151988	1.38661e+06	2232.89
72	F12	1	207280	31498.9	128761	1.33614e+06	-1629.45
73	G1	1	50216.3	10868.4	109629	1.25193e+06	1812.41
74	G2	1	71617.4	13021.4	129250	1.28619e+06	2878.57
75	G3	1	83943.8	13366.5	150677	1.34846e+06	4480.85
76	G4	1	66869.5	11086.2	170091	1.40004e+06	3293.27
77	G5	1	143456	19412.1	177130	1.38073e+06	7900.68
78	G6	1	158859	19201.5	185207	1.39902e+06	3446.35
79	G7	1	106972	15980.1	177272	1.33424e+06	3698.81
80	G8	1	124652	29339.6	183643	1.38542e+06	3276.76
81	G9	1	101444	19911.2	170785	1.38318e+06	4508.95
82	G10	1	86246.9	20750	150005	1306528	2275.07
83	G11	1	92026.2	20184.5	136517	1.31427e+06	4183.99
84	G12	1	74521	18705.3	111358	1.22591e+06	-933.302
85	H1	1	16933.4	4094.75	99779.7	1.18585e+06	3520.9
86	H2	1	10538.8	3419.3	121469	1.30479e+06	2273.92
87	H3	1	-3343.09	1705.55	127740	1.21427e+06	-891.596
88	H4	1	1215.84	5416.6	151822	1335332	-638.682
89	H5	1	13284.6	8037.83	158908	1.33593e+06	-7237.67
90	H6	1	101070	14403.6	165401	1.33681e+06	4589.33
91	H7	1	24125.4	11105.2	159550	1.28451e+06	-2868.54
92	H8	1	14784.5	8203.13	148983	1.23124e+06	-2784.25
93	H9	1	34769.2	14735	148572	1.28957e+06	-110.722
94	H10	1	15697.3	12306.4	131472	1.24353e+06	-2970.15
95	H11	1	32494	13509.8	119054	1232703	942.71
96	H12	1	21264.4	9558.29	109005	1.28221e+06	-6496.39
1	A1	2	207529	34980.3	101632	1.2544e+06	3868.25
2	A2	2	214867	32875.3	122186	1.32777e+06	4369.14
3	A3	2	199525	27175.3	130382	1.27459e+06	6179.08
4	A4	2	215386	30134.9	150933	1.35545e+06	3732.05
5	A5	2	233964	32682.5	172423	1.46837e+06	4983.84
6	A6	2	212322	27863.9	174801	1.4359e+06	3220.45
7	A7	2	215821	26869.1	180763	1.47427e+06	-108.42
8	A8	2	219140	27465.8	171717	1.42772e+06	147.582
9	A9	2	249961	32959.4	168137	1.46202e+06	1533.88
10	A10	2	208077	29424	143860	1.34946e+06	-1531.84
11	A11	2	216512	31403.6	129199	1.35109e+06	78.0829
12	A12	2	201527	31274.6	118008	1.37438e+06	-11985.9
13	B1	2	168124	21118.9	106175	1.22403e+06	1902.34
14	B2	2	197148	26114	133579	1.3484e+06	2750.2
15	B3	2	204375	24736.3	151689	1.3767e+06	3286.49
16	B4	2	207371	23781.9	167390	1.39135e+06	6009.79
17	B5	2	195008	23344.8	183920	1.43951e+06	3722.58
18	B6	2	279244	28406.1	198140	1.48665e+06	5145.43
19	B7	2	209845	22050.3	198122	1.49813e+06	5101.28
20	B8	2	265197	25207.4	180790	1.38053e+06	9211.97
21	B9	2	199880	25178	182175	1474648	3603.47
22	B10	2	202382	23566.4	157998	1.38486e+06	-727.477
23	B11	2	197120	24974.5	138488	1.33506e+06	4425.13
24	B12	2	161751	20356.2	118408	1.29378e+06	-3695.24
25	C1	2	187120	22684.5	126049	1.40004e+06	3851.05
26	C2	2	69426.7	13516.9	141548	1.35956e+06	953.25
27	C3	2	82065.2	16140.3	160222	1.38162e+06	1534.03
28	C4	2	96592.1	15370.9	188402	1.49332e+06	3785.76
29	C5	2	75374.2	13200.9	189944	1.40211e+06	2962.15
30	C6	2	174344	15443.1	206121	1.48873e+06	7008.23
31	C7	2	100698	13190.5	210688	1.50726e+06	4994.21
32	C8	2	112160	14004.3	191143	1.38899e+06	5770.37
33	C9	2	87946.1	15679	188792	1.45257e+06	10411.9
34	C10	2	104217	16345	164596	1370767	7426.87
35	C11	2	127608	21030.6	156386	1445014	12651.5
36	C12	2	55418.5	13476.9	125526	1.30269e+06	-3017.62
37	D1	2	13459.7	7737.07	138912	1.46086e+06	1834.2
38	D2	2	12161.2	8113.55	151163	1.3939e+06	1493.91
39	D3	2	15554.6	8261.62	180802	1.49493e+06	1926.33
40	D4	2	28228.3	10312.1	210697	1.6113e+06	3673.51
41	D5	2	16693.4	6035.44	190872	1.35982e+06	3443.53
42	D6	2	26221.8	7419.84	220679	1.52808e+06	4511.32
43	D7	2	56901	9281.57	223926	1551144	12609
44	D8	2	70328.2	11162.5	219625	1.56088e+06	11215.7
45	D9	2	69218.6	16803.7	210176	1.54849e+06	5628.57
46	D10	2	26726.2	9078.43	188634	1.51036e+06	1923.37
47	D11	2	28745	8492.72	161541	1.4281e+06	-337.304
48	D12	2	16745.4	6830.83	131417	1312198	-1021.95
49	E1	2	213556	29521.8	133791	1.40869e+06	4889.6
50	E2	2	224141	30437.3	155613	1.43665e+06	5581.77
51	E3	2	231295	29341.9	182838	1503152	1826.74
52	E4	2	232216	28448.5	201384	1.52073e+06	3258.13
53	E5	2	286760	35437.3	223496	1.60169e+06	2172.12
54	E6	2	419952	38221.5	234440	1.62842e+06	13251.6
55	E7	2	351681	36976.1	235865	1.62688e+06	11222.3
56	E8	2	353077	36387.5	224377	1.59371e+06	11802.1
57	E9	2	321368	41641.4	212826	1.58734e+06	8133.92
58	E10	2	284265	41454.1	192788	1.54567e+06	1053.07
59	E11	2	308105	44657.5	172624	1.52792e+06	3738.49
60	E12	2	228744	36387.1	132257	1.3236e+06	1243.75
61	F1	2	192855	22014	121225	1.30069e+06	4320.93
62	F2	2	232113	27167.7	150367	1.4083e+06	7176.78
63	F3	2	223855	24636.7	173277	1.46181e+06	5459.8
64	F4	2	247607	25649.7	191322	1.48888e+06	10803.6
65	F5	2	330151	31447.3	209460	1.54811e+06	13267.2
66	F6	2	288641	28475	215918	1.54198e+06	6821.27
67	F7	2	323710	29835.5	215688	1.54541e+06	10473.3
68	F8	2	285960	28023.3	199691	1.46304e+06	4229.6
69	F9	2	281778	33675.8	195139	1.4923e+06	7036.84
70	F10	2	242905	31998.5	174025	1450161	4990.09
71	F11	2	255971	36218.8	152966	1395056	2996.18
72	F12	2	198434	29546.6	124430	1.28866e+06	-2129.46
73	G1	2	52994.5	10410.7	109161	1.24584e+06	1082.71
74	G2	2	78327.9	14324.4	130701	1.29498e+06	3644.48
75	G3	2	86316.3	13378.9	151551	1.35936e+06	3694.57
76	G4	2	71161.8	11719	169593	1.40395e+06	2437.68
77	G5	2	153940	20113.8	178696	1.39259e+06	10712.9
78	G6	2	175976	20047.5	185885	1.40647e+06	4029.85
79	G7	2	114188	17102.1	178014	1.34051e+06	3895.58
80	G8	2	133849	29840.2	184179	1.39368e+06	3717.77
81	G9	2	107018	20604.2	171279	1.39071e+06	4404.81
82	G10	2	91057.8	21226.2	149968	1314019	2135.13
83	G11	2	94528.9	21163.5	136021	1.3165e+06	4383.76
84	G12	2	76383	18793.7	111274	1.22603e+06	-1107.88
85	H1	2	18059.8	4172.95	99281.5	1.18049e+06	3275.66
86	H2	2	9543.37	4339.78	121932	1.30656e+06	2367.14
87	H3	2	-3600.24	1945.81	128435	1.22324e+06	-857.338
88	H4	2	2104.66	4936.65	152066	1.34389e+06	-1186.61
89	H5	2	12810.7	7474.89	160516	1.34682e+06	-7595.29
90	H6	2	118106	14939.6	165916	1.34625e+06	10215.3
91	H7	2	27509.2	11628.7	160137	1.28694e+06	-2900.78
92	H8	2	16714.5	8572.02	150394	1.24925e+06	-2597.32
93	H9	2	36184.8	14546.3	148866	1.29921e+06	-309.994
94	H10	2	18470.4	12385.3	132547	1.25181e+06	-3064.79
95	H11	2	35360.4	13660.8	119212	1234187	1212.68
96	H12	2	27404.8	10986.3	107919	1.27212e+06	-6453.4
1	A1	3	210849	35285.9	101157	1.25295e+06	3836.56
2	A2	3	217073	32118	122123	1.32511e+06	4431.76
3	A3	3	202004	27258	130533	1.27946e+06	5527.65
4	A4	3	214093	29850.2	150828	1.35818e+06	2946.71
5	A5	3	234174	33314.6	172577	1466853	4305.65
6	A6	3	213576	28165.9	175826	1.43637e+06	2800.74
7	A7	3	216585	26769	180896	1.47215e+06	472.417
8	A8	3	220086	27505.6	171380	1.43136e+06	-669.139
9	A9	3	251993	32749.9	168786	1.46652e+06	1784.69
10	A10	3	208235	29118.7	143217	1.3526e+06	-1563.96
11	A11	3	216861	31583.9	129609	1.35292e+06	-296.936
12	A12	3	202320	31678.8	117667	1.37127e+06	-12502.6
13	B1	3	172475	21001.1	106820	1.22623e+06	2059.43
14	B2	3	198447	25972.6	133872	1.34713e+06	3410
15	B3	3	208403	25056.2	151609	1.3806e+06	3646.71
16	B4	3	209861	24572.5	168011	1.39196e+06	6075.67
17	B5	3	197613	23117.9	183670	1.43942e+06	4232.47
18	B6	3	283011	28445.8	198263	1487764	5588.28
19	B7	3	208993	22503.8	198446	1.50125e+06	5307.64
20	B8	3	267739	25898.9	181795	1.38902e+06	9458.68
21	B9	3	202450	25384.3	182251	1.47617e+06	3212.04
22	B10	3	203874	24181.7	158534	1389471	-827.47
23	B11	3	199503	25427.4	138222	1.33098e+06	4056.95
24	B12	3	161549	22377.4	117804	1.29792e+06	-3327.23
25	C1	3	188098	23407.5	126549	1.40113e+06	3826.35
26	C2	3	67953.7	13211.9	141811	1.36007e+06	1767.12
27	C3	3	84943.7	17093.5	161103	1.38896e+06	1596.81
28	C4	3	100976	16164.2	189333	1.50093e+06	4181.3
29	C5	3	81522.4	14153.7	190420	1404448	3167.44
30	C6	3	184477	15798.8	206505	1.49444e+06	7915.14
31	C7	3	108151	13434.4	211464	1.51684e+06	5740.75
32	C8	3	118805	14153.2	191662	1.39755e+06	5972.24
33	C9	3	92361	16267	188929	1.45592e+06	10689.5
34	C10	3	105691	16411.8	165534	1.37798e+06	7418.91
35	C11	3	129831	21000	156865	1.44636e+06	12652
36	C12	3	56725.3	13731.9	125377	1.30508e+06	-2920
37	D1	3	13629.9	8569.75	136825	1.44932e+06	1615.98
38	D2	3	12360.5	7172.51	151614	1.39313e+06	1847.84
39	D3	3	16095.1	8354.72	181684	1.50099e+06	1717.17
40	D4	3	28784.9	10253.7	211614	1.61626e+06	4335.63
41	D5	3	16872.5	6217.89	191954	1.36816e+06	3512.55
42	D6	3	29640.7	7905.17	221308	1.53236e+06	4800.11
43	D7	3	58328.4	9455.16	224847	1.55448e+06	11839.9
44	D8	3	71732.2	11333.1	220623	1563832	11225.5
45	D9	3	70685.7	16783.3	210609	1.55264e+06	6005.37
46	D10	3	25926.1	9392.1	188779	1.51492e+06	2005.28
47	D11	3	29010.9	9077.93	161671	1.42648e+06	-494.889
48	D12	3	17383.3	6762.26	132010	1.31946e+06	-123.782
49	E1	3	213074	29439.5	133111	1.40645e+06	4645
50	E2	3	224378	30358.9	155668	1.43643e+06	4922.46
51	E3	3	232524	30114.5	182984	1.5056e+06	1566.93
52	E4	3	234534	28582	200836	1.52232e+06	3396.51
53	E5	3	290652	36058.8	224388	1609691	1833.45
54	E6	3	420304	38895.6	234659	1.63416e+06	14313.1
55	E7	3	352666	37154.9	236617	1.63061e+06	9858.99
56	E8	3	354429	36493.9	224414	1.59683e+06	11489.6
57	E9	3	319741	41265.4	212499	1.58736e+06	7199.45
58	E10	3	287697	42260.3	193336	1.55207e+06	1269.82
59	E11	3	309656	44928.1	172884	1530003	3854.27
60	E12	3	230521	36144.2	131146	1.3208e+06	478.749
61	F1	3	191153	22027	120364	1.29726e+06	4716.02
62	F2	3	234899	27569.8	149660	1.40855e+06	7224.61
63	F3	3	229184	24904.7	173538	1.46995e+06	6213.16
64	F4	3	247377	24752.4	192163	1.49155e+06	10218.9
65	F5	3	330407	31990.7	209879	1.55157e+06	12907
66	F6	3	288381	28309.9	216475	1.54461e+06	6281.81
67	F7	3	330987	29539	216253	1.55238e+06	11616.7
68	F8	3	294383	28012.9	200611	1470071	4711.13
69	F9	3	281977	33161.7	196056	1.49987e+06	6508.83
70	F10	3	246846	31981	175026	1455146	4743.85
71	F11	3	256781	35177.8	153413	1.39778e+06	3280.19
72	F12	3	200075	29560.3	124428	1.28748e+06	-2006.62
73	G1	3	54425.3	11269.4	108208	1.2378e+06	1114.79
74	G2	3	78163.8	14377.6	130194	1.29495e+06	3253.87
75	G3	3	88825.2	13356.2	152034	1.36474e+06	3078.35
76	G4	3	75450.4	11739.7	170232	1.40361e+06	2456.2
77	G5	3	156866	20180.7	179161	1398305	10525.3
78	G6	3	178156	20604.2	186798	1413398	4124.36
79	G7	3	117903	17658.2	178592	1.34837e+06	3792.15
80	G8	3	137345	29514.5	184483	1.39417e+06	3877.91
81	G9	3	109212	20448.7	171750	1.39411e+06	4289.46
82	G10	3	93665	21813.9	150620	1.31885e+06	2156.53
83	G11	3	97502.7	20899.1	136078	1315952	3927.79
84	G12	3	79553.5	18799.1	110945	1.22498e+06	-969.143
85	H1	3	16368.8	3858.62	99260.8	1.17731e+06	3532.81
86	H2	3	10470.5	4083.85	121024	1.3025e+06	1971.76
87	H3	3	-2972.39	2241.1	128284	1.2296e+06	-1591.97
88	H4	3	3261.18	4989.95	151828	1.34577e+06	-1043.02
89	H5	3	14725.3	7167.4	160927	1.35234e+06	-7778.72
90	H6	3	116992	14967.6	166350	1.35107e+06	8852.55
91	H7	3	26219	11964	159847	1288368	-3535.5
92	H8	3	18047.3	8722.78	150347	1.24542e+06	-2713.73
93	H9	3	35783.8	14629.1	149484	1.3007e+06	-173.976
94	H10	3	20023.2	12809.1	133020	1.25506e+06	-2890.48
95	H11	3	33025.8	13649.8	119585	1.23505e+06	450.579
96	H12	3	19946.2	9345.95	105528	1.24153e+06	-6926.25
1	A1	4	207867	34670.7	101710	1.25124e+06	4119.71
2	A2	4	215215	33448.9	121354	1.32261e+06	5254.23
3	A3	4	201582	27707.6	130228	1.27903e+06	6276.55
4	A4	4	214011	30260	150600	1.35849e+06	3449.3
5	A5	4	235227	33277.1	172344	1.4674e+06	4441.71
6	A6	4	212243	28211.2	174890	1.43135e+06	3083.22
7	A7	4	217504	26951.9	179996	1.46803e+06	277.852
8	A8	4	218745	28005.2	171533	1.42942e+06	-48.3998
9	A9	4	250360	33252.5	167928	1467552	1909.76
10	A10	4	209011	29279.1	142691	1.3554e+06	-1521.03
11	A11	4	218228	32564.5	128371	1352058	345.792
12	A12	4	201984	32283.8	116493	1.36929e+06	-12138.4
13	B1	4	171896	22317.8	106977	1.22558e+06	1321.66
14	B2	4	198958	26658.2	132854	1.34556e+06	2652.22
15	B3	4	209778	25613.9	152063	1.38125e+06	3525.79
16	B4	4	210920	24754.8	168360	1.39479e+06	5942.28
17	B5	4	196432	23596.2	183987	1.43967e+06	3362.6
18	B6	4	281515	28639.9	199057	1.49022e+06	5138.42
19	B7	4	211306	22585.3	198969	1.50527e+06	5485.89
20	B8	4	268964	25739.6	182088	1.38898e+06	9157.67
21	B9	4	204631	25853.7	181865	1.47812e+06	3490.81
22	B10	4	203154	24285.6	158756	1.39112e+06	-1047.3
23	B11	4	200957	26175.2	137959	1.33667e+06	4269.86
24	B12	4	162824	21431	117372	1.2942e+06	-3358.97
25	C1	4	191075	22930.6	126873	1.40022e+06	3376.34
26	C2	4	70821.5	13776.4	141372	1360582	1546.27
27	C3	4	90599.3	17875.9	161172	1.38894e+06	1429.06
28	C4	4	102356	16352.3	189337	1.50435e+06	4208.16
29	C5	4	83027	14207	190366	1409157	3005.49
30	C6	4	188495	15781	206926	1.49796e+06	7740.54
31	C7	4	112126	13544.7	211562	1.51657e+06	6017.16
32	C8	4	123210	14735.9	191442	1.40054e+06	6263.17
33	C9	4	93626.6	16252.6	189162	1.45942e+06	10205.8
34	C10	4	107691	16636.8	165397	1378578	7486.27
35	C11	4	131885	20522.9	155654	1.44847e+06	12929.3
36	C12	4	61330.1	14063.8	124843	1300904	-3093.27
37	D1	4	16482.7	7051.45	136122	1.44665e+06	1885.68
38	D2	4	13068.9	7500.27	151275	1.3935e+06	2362.62
39	D3	4	18056.5	7878.7	182351	1505477	2286.64
40	D4	4	29426.1	10230.3	211714	1.61945e+06	4359.12
41	D5	4	19797.5	6276.25	192213	1371330	3358.65
42	D6	4	30865.6	7749.22	221311	1.53473e+06	4924.14
43	D7	4	57757.8	8845.02	224902	1.55711e+06	11880.3
44	D8	4	71312.7	10849	220351	1.5666e+06	11443.5
45	D9	4	73879.5	17040.8	210870	1.5539e+06	6422.03
46	D10	4	27177.9	9539.81	189122	1.51884e+06	1829.64
47	D11	4	30336.3	9028.04	161604	1.42533e+06	-247.879
48	D12	4	19262.6	6734.48	131643	1.32109e+06	-128.069
49	E1	4	211658	29895.8	132546	1.40407e+06	4124.94
50	E2	4	225472	30876.5	155752	1.43532e+06	5046.39
51	E3	4	233761	29540.1	183066	1.50818e+06	1620.44
52	E4	4	235201	28343.3	201145	1.5232e+06	3299
53	E5	4	293255	36563.9	224851	1611905	1781.14
54	E6	4	421482	38343.6	234785	1.63341e+06	14226.4
55	E7	4	352853	36600.3	236884	1633156	9247.63
56	E8	4	356182	36186.5	224040	1.59771e+06	10520.5
57	E9	4	319075	40803.1	212791	1.58608e+06	6906.38
58	E10	4	288324	41907.2	193396	1.55078e+06	1466.02
59	E11	4	310622	44407.1	172606	1.52623e+06	3865.49
60	E12	4	229052	36136.5	130726	1.31484e+06	654.548
61	F1	4	192066	22165.3	119907	1291417	4833.86
62	F2	4	234230	27844.1	150146	1.40728e+06	7267.17
63	F3	4	229383	25489.1	173506	1.47055e+06	5346.56
64	F4	4	246331	25347.1	191759	1.49532e+06	8926.52
65	F5	4	330972	32033.2	210404	1.55825e+06	12479.9
66	F6	4	287842	28854.5	215277	1.54625e+06	6307.08
67	F7	4	335144	30479.9	216275	1.55497e+06	11701.6
68	F8	4	298332	28392	200331	1.47122e+06	4988.5
69	F9	4	282928	33751.3	195786	1.50096e+06	6023.55
70	F10	4	246855	32895.8	174811	1.45473e+06	5285.28
71	F11	4	254525	35438.7	152887	1.40016e+06	2753.94
72	F12	4	200477	29691.5	123478	1.28422e+06	-2236.21
73	G1	4	55590.2	11081.7	107601	1.23562e+06	264.394
74	G2	4	80906.5	14614.9	130432	1.29497e+06	3284.9
75	G3	4	90489.7	14452.3	151958	1.36276e+06	2221.92
76	G4	4	76034.3	12206	169458	1.40438e+06	2591.63
77	G5	4	160613	20405.9	179130	1398348	10411.3
78	G6	4	179383	20403.6	186785	1.41301e+06	4361.29
79	G7	4	119486	17547.3	178963	1.35023e+06	3533.53
80	G8	4	138116	29674.8	184512	1.39403e+06	3593.86
81	G9	4	109738	20153.7	171852	1397732	4732.59
82	G10	4	95304.7	21468.5	150522	1.31654e+06	1921.25
83	G11	4	97800.9	20567	136509	1.31527e+06	3718.85
84	G12	4	80066.6	18815	110985	1.22268e+06	-1368.53
85	H1	4	17530.4	4005.23	98350.5	1.17495e+06	3809.73
86	H2	4	8763.3	3934.62	120334	1.29964e+06	1305.86
87	H3	4	-1370.17	2432.12	129079	1.2306e+06	-1341.67
88	H4	4	4336.2	5151.64	152674	1.35132e+06	-1426.54
89	H5	4	15632.3	7293.98	160963	1.35636e+06	-7793.21
90	H6	4	115022	14498.1	166626	1.35144e+06	7442.38
91	H7	4	27729.8	12112.5	159482	1.28229e+06	-3769.42
92	H8	4	17738.9	8341.59	150163	1.24624e+06	-2494.04
93	H9	4	36128.4	14363.6	149022	1.29898e+06	-282.422
94	H10	4	18244.5	12086.5	132923	1.25395e+06	-3037.49
95	H11	4	34753	13261	118891	1.23523e+06	505.936
96	H12	4	19761.8	8569.33	105819	1.2462e+06	-7518.64
1	A1	5	209663	34211.2	100663	1.24853e+06	3942.06
2	A2	5	215572	32272.5	121427	1.31949e+06	4775.1
3	A3	5	202077	27250.3	130569	1278402	6260.19
4	A4	5	215162	30495	150857	1.35761e+06	3699.58
5	A5	5	235029	32960.7	172180	1.46673e+06	4870.7
6	A6	5	211629	27810.1	175437	1.43071e+06	2885.59
7	A7	5	219008	27360.1	180715	1.47002e+06	-117.64
8	A8	5	218431	27134	171995	1.4303e+06	-247.234
9	A9	5	249080	32479.4	168291	1.46692e+06	1352.02
10	A10	5	207850	28928.2	143515	1.35359e+06	-1174.31
11	A11	5	216895	31947.4	129017	1.34969e+06	197.266
12	A12	5	201598	32278.7	116528	1.36607e+06	-11724.4
13	B1	5	171939	21165.9	106538	1.22505e+06	1893.57
14	B2	5	197310	26143	132682	1.34217e+06	3060.15
15	B3	5	211329	25556.5	152283	1.38051e+06	3243.74
16	B4	5	210197	24745.9	167953	1.3956e+06	6073.75
17	B5	5	197889	23296.2	183911	1.43902e+06	3437.52
18	B6	5	281178	29576.8	198910	1.49097e+06	5225.77
19	B7	5	210921	22537.7	199138	1505984	5611.82
20	B8	5	267917	26275.7	181736	1.39035e+06	9043.76
21	B9	5	203108	26222.8	182415	1.47855e+06	3374.46
22	B10	5	202997	24294.4	158926	1.39226e+06	-1136.57
23	B11	5	202450	26382.3	137810	1333700	3813.67
24	B12	5	162809	21646.5	117389	1.28923e+06	-3135.17
25	C1	5	195841	22774	126518	1.39859e+06	4011.71
26	C2	5	74216.9	13478.2	141565	1.35939e+06	1531.77
27	C3	5	92557.6	18047.1	161453	1.39252e+06	1404.1
28	C4	5	107603	16798.6	189539	1.50404e+06	3969.96
29	C5	5	86073.8	14718	190415	1.41097e+06	3430.35
30	C6	5	189553	15750.8	206910	1.49719e+06	8570.03
31	C7	5	114483	14317.6	211870	1.51932e+06	5459.11
32	C8	5	125342	15026.8	192104	1.39861e+06	6339.11
33	C9	5	95393.9	17024.7	189929	1.45836e+06	10950.1
34	C10	5	110496	16501.8	165900	1.37834e+06	7493.95
35	C11	5	134634	21872.7	156367	1444865	12608.3
36	C12	5	62046.6	14679.3	124883	1298896	-3520.27
37	D1	5	15358.3	7366.47	135799	1.4447e+06	1137.36
38	D2	5	12902.9	8062.47	151052	1.39234e+06	1409.94
39	D3	5	17248.9	7914.3	182057	1.50334e+06	2139.01
40	D4	5	29495.6	10641.8	211793	1.61742e+06	4326.32
41	D5	5	19550.4	6422.38	192346	1.37181e+06	3668.57
42	D6	5	31426.5	8098.74	221293	1.53417e+06	5096.06
43	D7	5	60902.8	9325.64	224739	1.55773e+06	11335.5
44	D8	5	72067.8	11173.6	220450	1.56553e+06	10567.2
45	D9	5	74783.9	17558.6	211139	1.55519e+06	6328.52
46	D10	5	28313.4	10248.6	188884	1.51757e+06	1628.3
47	D11	5	29929.2	8904.49	160758	1423928	-1017.74
48	D12	5	18763.5	6841.13	131519	1.31405e+06	-338.198
49	E1	5	214916	30096.1	133038	1.40295e+06	4330.5
50	E2	5	226091	30905.7	155372	1.43328e+06	5777.8
51	E3	5	236884	29785	182345	1.50396e+06	2027.72
52	E4	5	236945	28778.5	200008	1521042	3409.94
53	E5	5	296295	37116.1	224533	1.61112e+06	2159.4
54	E6	5	421285	38698.8	234530	1.63202e+06	14732.3
55	E7	5	354172	37270.9	236590	1.63424e+06	9036.36
56	E8	5	355332	36546.2	224321	1.5948e+06	10603.8
57	E9	5	318681	40644.3	211729	1584739	6997.67
58	E10	5	288703	42225.2	193041	1546518	1739.74
59	E11	5	311159	44234.9	172241	1.52333e+06	3709.27
60	E12	5	229770	35729.9	130347	1.31362e+06	1262.2
61	F1	5	193574	22139.6	119626	1.28812e+06	4623.52
62	F2	5	234862	26893.9	149480	1.40474e+06	7334.64
63	F3	5	231428	25447.1	173729	1.46907e+06	5845.22
64	F4	5	246739	24984.9	192012	1.49481e+06	9670.04
65	F5	5	331918	31634	210191	1.55418e+06	12300.8
66	F6	5	289832	28336	215927	1.54304e+06	6354.04
67	F7	5	334548	30620.9	216470	1.55291e+06	12079.8
68	F8	5	299293	28602.2	200472	1.46883e+06	5242.63
69	F9	5	282914	33714.6	195945	1.49758e+06	6146.63
70	F10	5	248170	32299.1	174808	1454809	4652.6
71	F11	5	253126	35024	153173	1.39524e+06	3134.23
72	F12	5	200844	29893.4	123473	1.27997e+06	-2456.33
73	G1	5	56664.4	11813.9	107580	1.23322e+06	894.836
74	G2	5	81292.5	14735.5	130249	1.29261e+06	3346.59
75	G3	5	91284.1	14272	151809	1.36668e+06	3368.53
76	G4	5	78225.5	12439.2	169529	1.40197e+06	3034.83
77	G5	5	161182	20473.9	179152	1.39878e+06	10582.9
78	G6	5	177228	20543.3	186647	1412740	4231.88
79	G7	5	121577	17777.9	179077	1.34871e+06	4078.17
80	G8	5	141284	30187.2	183859	1.39313e+06	4012.53
81	G9	5	110838	20921.4	172048	1.39702e+06	4060.44
82	G10	5	95522.6	21450.2	150237	1.31728e+06	1833.01
83	G11	5	98892.4	20892.8	135641	1.31378e+06	3956.73
84	G12	5	79447.6	19566.4	110851	1.22039e+06	-995.936
85	H1	5	18101	3342.74	98959.3	1.1745e+06	3872.46
86	H2	5	11201.4	4284.07	120116	1.29796e+06	2184.27
87	H3	5	-3468.18	2125.51	129487	1.23024e+06	-1229.66
88	H4	5	4416.51	4571.86	152480	1.35029e+06	-358.018
89	H5	5	14821.6	7551.2	161105	1.35432e+06	-7376.34
90	H6	5	99636.9	14180.7	166518	1348001	6195.22
91	H7	5	27063.7	11561.8	159126	1.28516e+06	-3253.33
92	H8	5	18506.9	8472.18	149778	1243404	-1984.42
93	H9	5	34255.2	14205.7	148974	1299512	-430.564
94	H10	5	18329.9	12282.1	132856	1.25566e+06	-2573.73
95	H11	5	33562	13023.1	119173	1.23295e+06	979.296
96	H12	5	21879.9	9231.56	105995	1.24579e+06	-7087.56
1	A1	6	206833	34219	101066	1.24779e+06	4000.43
2	A2	6	215717	32287.8	120930	1.3194e+06	3861.85
3	A3	6	203501	27481.7	130497	1.27937e+06	5975.33
4	A4	6	216263	30238.3	150528	1.3571e+06	3241.34
5	A5	6	234344	33082.3	171847	1.46931e+06	4664.98
6	A6	6	214009	27902.5	174004	1.42564e+06	2369.95
7	A7	6	217684	27712.7	179305	1469218	51.461
8	A8	6	219525	27992.1	171021	1.42845e+06	-226.375
9	A9	6	248051	33093.4	167524	1.46503e+06	1624.98
10	A10	6	207212	29272.7	143161	1.35424e+06	-1434.43
11	A11	6	217370	32496.9	127828	1.346e+06	352.888
12	A12	6	203203	32000.9	115742	1.36275e+06	-12270.5
13	B1	6	172272	22262.9	106574	1.22484e+06	2256.78
14	B2	6	198399	25597.7	132990	1.34194e+06	3154.44
15	B3	6	211409	26586.8	151794	1.37827e+06	3292.42
16	B4	6	211896	24545.2	168198	1.39473e+06	6206.76
17	B5	6	198983	23307.1	183786	1.43858e+06	3940.35
18	B6	6	280286	29304.3	198560	1.49211e+06	5027.91
19	B7	6	210044	21822.5	198398	1.50315e+06	5621.82
20	B8	6	268315	25596.6	181593	1.38898e+06	9022.11
21	B9	6	204174	25501.1	181530	1.47918e+06	3615.81
22	B10	6	201942	24631	158536	1.39197e+06	-1043.87
23	B11	6	202265	25754.4	137823	1.33077e+06	4198.47
24	B12	6	162372	21087.6	116464	1.28499e+06	-3392.5
25	C1	6	195698	24097.1	126610	1.39795e+06	4121.29
26	C2	6	73148	14314.3	141730	1.3587e+06	871.931
27	C3	6	96164.4	18943.2	161098	1.39121e+06	2143.46
28	C4	6	106820	17226.4	189186	1.50155e+06	4312.92
29	C5	6	86024	14594.1	190037	1.40997e+06	3368.01
30	C6	6	191116	15669.4	206583	1496097	8235.32
31	C7	6	116584	14152.7	212092	1522499	5622.14
32	C8	6	127878	15384.7	191717	1.40198e+06	6638.95
33	C9	6	95761.8	16787.1	188988	1.45946e+06	10739.4
34	C10	6	111022	17327.3	165460	1.37897e+06	7897.8
35	C11	6	135727	21466	155737	1.44787e+06	12529.3
36	C12	6	61010.2	14405.6	124277	1.2974e+06	-3228.07
37	D1	6	15190.9	7238.56	136485	1.44611e+06	2066.58
38	D2	6	12804.2	7758.57	150979	1.38949e+06	1972.35
39	D3	6	17409.3	8600.4	181491	1502224	2031.17
40	D4	6	31412.5	10337.5	211810	1.61753e+06	4057.97
41	D5	6	19346.4	6974.44	192023	1.36746e+06	3857.21
42	D6	6	32486.5	7673.32	221149	1.53328e+06	4760.93
43	D7	6	58328.4	9530.95	225069	1.55561e+06	11786.6
44	D8	6	72985.4	11560.9	220500	1.56608e+06	10962.5
45	D9	6	74465.6	17265	210567	1.55373e+06	6527.78
46	D10	6	27350.3	9758.14	188740	1518630	2199.23
47	D11	6	29581	8906.1	160519	1.42176e+06	-573.254
48	D12	6	17846.7	6710.93	131153	1.31546e+06	-135.402
49	E1	6	214183	29275.9	132050	1401314	5000.95
50	E2	6	226107	31096.5	154561	1.43205e+06	5290.81
51	E3	6	234681	30562.4	181999	1.50464e+06	2069.8
52	E4	6	238037	29316.3	199996	1.52155e+06	3891.37
53	E5	6	297204	37213.1	224066	1.61169e+06	2190.55
54	E6	6	420042	38759.8	233649	1.62895e+06	14796.9
55	E7	6	354798	37336.7	236005	1.63455e+06	9508.34
56	E8	6	356156	36685.2	223416	1.59381e+06	10637.1
57	E9	6	319824	40457.4	211107	1.58224e+06	6529.07
58	E10	6	288930	42467.2	193030	1.54766e+06	1155.95
59	E11	6	312543	44118.3	171770	1.5226e+06	3316.42
60	E12	6	228810	36401.7	129572	1.30992e+06	741.583
61	F1	6	194196	22641.8	119181	1.28563e+06	5276.43
62	F2	6	234759	27556.7	148587	1.40257e+06	8009.13
63	F3	6	232155	25519.3	173227	1.46918e+06	5741.69
64	F4	6	247639	25594.8	191618	1.49384e+06	9499.85
65	F5	6	333460	31857.8	209496	1.55693e+06	12560
66	F6	6	291864	28701.6	215044	1539725	6505.26
67	F7	6	336817	30573.2	215737	1.55341e+06	12170.1
68	F8	6	300775	27977.7	199841	1.46887e+06	4976.34
69	F9	6	282686	33232.2	195158	1499495	6450.34
70	F10	6	248100	31920.8	174185	1.45486e+06	5022.36
71	F11	6	251869	34750.9	152129	1.3926e+06	2804.4
72	F12	6	198518	28950.4	122542	1.27656e+06	-1635.29
73	G1	6	58853.4	11607.5	106894	1232301	595.999
74	G2	6	81634.2	14169.4	129644	1.29126e+06	3062.17
75	G3	6	94466.1	13758.8	151565	1.36202e+06	3015.98
76	G4	6	78119.7	12809.4	169407	1.40049e+06	3082.42
77	G5	6	162166	20918	178905	1.39904e+06	10689.7
78	G6	6	173968	20225.2	186277	1411772	3785.95
79	G7	6	122682	17796.8	178960	1350671	4070.7
80	G8	6	142215	29726.5	183151	1.3886e+06	4001.91
81	G9	6	111521	20294	171101	1.39383e+06	4097.96
82	G10	6	97165.6	21741.7	149551	1.3144e+06	2450.07
83	G11	6	99482.5	21185.5	135416	1310298	3784.2
84	G12	6	82092.4	19610.4	110085	1.21691e+06	-648.504
85	H1	6	18702.5	4001.68	98322.3	1172231	3493.74
86	H2	6	9291.1	3464.9	120481	1.29578e+06	1764.67
87	H3	6	-3247.03	1871.86	128561	1.22891e+06	-1425.34
88	H4	6	3205.98	5068.05	152332	1.34839e+06	-550.381
89	H5	6	15623.9	7495.72	160808	1.35229e+06	-7472.01
90	H6	6	74448.6	12903.5	165791	1.34386e+06	4790.03
91	H7	6	27368.1	12206.2	158643	1.2763e+06	-3131.02
92	H8	6	19334	8502.36	149472	1.23981e+06	-2120.1
93	H9	6	33114.5	14405.2	148343	1.29584e+06	209.71
94	H10	6	18591.9	11759.4	132245	1.25212e+06	-2769.68
95	H11	6	33106	13231.8	118907	1.23139e+06	760.533
96	H12	6	21578.5	8538.42	105633	1.24606e+06	-6810.08
1	A1	7	211136	34889.5	100645	1.24656e+06	3527.05
2	A2	7	216286	33011.3	120553	1.31664e+06	4965.24
3	A3	7	204423	26996.3	130200	1.27931e+06	5957.81
4	A4	7	215216	30714.7	150668	1.35693e+06	2871.1
5	A5	7	233094	32962.2	171335	1462754	4860.53
6	A6	7	212669	27239	173866	1.42432e+06	2700.64
7	A7	7	219379	26453.2	179745	1.46669e+06	423.051
8	A8	7	219843	27207.5	171488	1.42742e+06	-154.3
9	A9	7	248565	32144.8	168079	1.46409e+06	1420.88
10	A10	7	208611	28521.7	142782	1.35087e+06	-1003.42
11	A11	7	216486	31644.1	128277	1.34305e+06	257.097
12	A12	7	203121	31148.1	115835	1.35927e+06	-12206
13	B1	7	172172	20967.4	106368	1.22519e+06	1775.59
14	B2	7	199701	26181.5	132257	1.3401e+06	3010.69
15	B3	7	212267	27042.9	151905	1.37797e+06	3735.08
16	B4	7	213183	25090.3	168217	1.3931e+06	6426.77
17	B5	7	200875	24128.6	183555	1.43764e+06	3888.93
18	B6	7	281276	29815.1	198272	1488358	4970.92
19	B7	7	210404	22384.6	198320	1.50491e+06	5005.95
20	B8	7	266905	26132.1	181652	1.38793e+06	9105.13
21	B9	7	203009	26134.1	182331	1479867	3789.1
22	B10	7	201468	24499.6	158877	1.39222e+06	-939.219
23	B11	7	204416	26321.8	137718	1.33369e+06	4545.66
24	B12	7	163403	22382.3	117064	1.28311e+06	-2891.37
25	C1	7	198152	24172.6	126403	1.39911e+06	3861.44
26	C2	7	73608.8	14314.5	141031	1357425	1413.08
27	C3	7	97394.7	19044.5	161279	1391602	1969.32
28	C4	7	108662	17105.1	188713	1.50131e+06	4261.18
29	C5	7	86835	15143	190370	1.40816e+06	3494.55
30	C6	7	193513	15954	206318	1.49782e+06	8377.65
31	C7	7	118529	14475.8	211581	1.52203e+06	5471.9
32	C8	7	127889	15150.7	191653	1395443	6690.53
33	C9	7	97253.8	17152.8	189062	1.45835e+06	10264.5
34	C10	7	111320	16939.7	164972	1.37559e+06	7439.44
35	C11	7	136714	22025.7	155662	1.44224e+06	12925.6
36	C12	7	62496.1	14350.6	124219	1.29594e+06	-2998.46
37	D1	7	15547.3	7763.19	136160	1.44468e+06	1694.58
38	D2	7	14821.2	7827.08	150653	1.39015e+06	1589.48
39	D3	7	19270.8	7841.55	181306	1.50128e+06	2277.5
40	D4	7	30448.5	10667.4	211348	1.61455e+06	4076.7
41	D5	7	21322.2	6438.27	191693	1.37001e+06	3545.1
42	D6	7	33746.7	8292.52	220734	1.5304e+06	5012.27
43	D7	7	60380.3	9434.62	224199	1.55418e+06	11584.7
44	D8	7	73142.3	11350.5	219917	1.56651e+06	10789
45	D9	7	79109.3	17324.2	210337	1553003	6531.66
46	D10	7	29047.8	10366.9	188689	1.51527e+06	2006.74
47	D11	7	30967	8869.96	160559	1.4205e+06	-807.472
48	D12	7	19913.1	7329.09	130486	1.31181e+06	-52.6208
49	E1	7	215227	30416.3	131928	1.40099e+06	3857.5
50	E2	7	225449	30150.8	154380	1.43032e+06	4897.6
51	E3	7	236522	30174.8	181927	1.50044e+06	2040.21
52	E4	7	238273	28416.7	200058	1.52e+06	3569.19
53	E5	7	298898	37230.3	223938	1.60756e+06	2260.23
54	E6	7	422483	38989.4	233312	1.62703e+06	14519.9
55	E7	7	356175	37063.8	235992	1.63298e+06	9315.97
56	E8	7	357422	36490.6	223024	1.59282e+06	10264.8
57	E9	7	319797	40210.7	211608	1.58112e+06	7297.28
58	E10	7	288770	42557	192196	1.54534e+06	1402.51
59	E11	7	311076	43589.6	171413	1.521e+06	3475.02
60	E12	7	229422	35622.5	129567	1.3051e+06	1071.71
61	F1	7	192575	21900.2	119234	1.28356e+06	3975.33
62	F2	7	234166	27819.6	148382	1.40159e+06	6873.48
63	F3	7	232576	24897.2	172957	1.47117e+06	5507.27
64	F4	7	248846	25561	191525	1.49284e+06	9612.16
65	F5	7	334528	32347	209399	1553489	12411.9
66	F6	7	291175	28637.7	214201	1.53796e+06	5986.3
67	F7	7	337817	30770.7	215364	1551307	11955.3
68	F8	7	300087	28636.4	199550	1.46712e+06	4839.27
69	F9	7	281583	33398.4	195316	1.49852e+06	5940.19
70	F10	7	246134	31931.4	174223	1.45215e+06	4304.27
71	F11	7	250748	34151.2	151585	1.39041e+06	2935.8
72	F12	7	201292	29191.2	122385	1.27517e+06	-1943.67
73	G1	7	61319.5	11484.7	107237	1.23021e+06	623.828
74	G2	7	82637.4	15324.3	129299	1.28994e+06	3258.99
75	G3	7	94803.5	14370.5	151524	1.36194e+06	3241.65
76	G4	7	78405.4	12288.7	169231	1.39805e+06	3030.59
77	G5	7	161467	21002.2	178700	1.39436e+06	10152.9
78	G6	7	167746	19939.9	185742	1.40902e+06	3878.52
79	G7	7	123493	17995.8	178936	1.35037e+06	3955.19
80	G8	7	141600	29774.4	183215	1.38677e+06	3434.43
81	G9	7	109543	20161	171284	1.39352e+06	4280.41
82	G10	7	96543.1	21100.9	150024	1.31252e+06	1922.74
83	G11	7	99244.2	21182.1	134827	1.30763e+06	4018.68
84	G12	7	81927.3	19001.3	110075	1.21422e+06	-973.823
85	H1	7	18174.2	4196.51	98745.4	1170336	3768.2
86	H2	7	9459.55	3930.83	120039	1.29204e+06	1779.85
87	H3	7	-1828.8	2634.16	128747	1.22656e+06	-822.762
88	H4	7	5052.65	5007.65	151603	1.34558e+06	-747.789
89	H5	7	16227.4	7434.89	160482	1.34682e+06	-7450.32
90	H6	7	67552.1	12596.6	165605	1.34156e+06	4032.01
91	H7	7	27190	12390.4	158140	1275914	-3489.6
92	H8	7	17513.8	8635.2	149309	1.23906e+06	-2258.94
93	H9	7	32406.9	14273.9	148047	1.28885e+06	-206.407
94	H10	7	18513.5	11997.3	132105	1.25225e+06	-2657.97
95	H11	7	31924.6	13121	118589	1.22851e+06	1081.19
96	H12	7	19014.7	8585.53	105919	1.24389e+06	-7129.59
1	A1	8	210084	33949.9	100361	1.24515e+06	3458.68
2	A2	8	216450	32875.5	120353	1314963	4372.95
3	A3	8	204337	27298.1	130189	1.27926e+06	5528.21
4	A4	8	216582	30210.3	150588	1.35595e+06	3550.45
5	A5	8	230716	32948.2	171155	1.46448e+06	4174.51
6	A6	8	212937	27541.3	173487	1.42024e+06	2221.98
7	A7	8	218799	27209.7	179769	1.46555e+06	-158.286
8	A8	8	220943	27035.8	171330	1.42641e+06	-766.043
9	A9	8	246012	33151.5	167962	1.45957e+06	1077.62
10	A10	8	208860	29127.1	143258	1.3475e+06	-1410.09
11	A11	8	216185	31683.6	127986	1.34031e+06	36.6284
12	A12	8	201665	31870.7	115931	1.35712e+06	-11908.1
13	B1	8	171492	22226.7	106568	1.22526e+06	1576.98
14	B2	8	200326	26035.2	131731	1.34043e+06	2449.79
15	B3	8	211166	26472.7	151181	1.37713e+06	3560.56
16	B4	8	213192	24797.6	167894	1390690	5755.26
17	B5	8	201420	23525.7	183224	1.43464e+06	3633.57
18	B6	8	282058	29245.8	198167	1.48894e+06	4982.85
19	B7	8	212035	22199.3	198543	1.50156e+06	5384
20	B8	8	267070	25916.2	181707	1388754	8715.29
21	B9	8	204606	26189.3	182481	1.47599e+06	2789.96
22	B10	8	201359	23832.8	158487	1388259	-1494.09
23	B11	8	207184	26392.8	137766	1.32913e+06	4247.86
24	B12	8	162806	21670	115936	1.28096e+06	-3246.9
25	C1	8	200411	23567.7	126095	1.40049e+06	3278.56
26	C2	8	74536.5	14650.5	141042	1.35818e+06	1750.58
27	C3	8	96845.3	19049.1	160936	1.39102e+06	1788.95
28	C4	8	109812	17163.8	189028	1.49893e+06	4243.7
29	C5	8	89055.2	14968.5	189819	1.40717e+06	3627.51
30	C6	8	192943	15887.5	206421	1.49344e+06	8211.92
31	C7	8	119207	14326.5	211378	1518182	6023.05
32	C8	8	128754	14956.5	191384	1.39554e+06	6963.59
33	C9	8	98141.9	16876.8	188909	1.45464e+06	10759.2
34	C10	8	113633	17534.6	165367	1.37517e+06	7705.08
35	C11	8	138296	21989	156011	1.44217e+06	13044.9
36	C12	8	63044.9	14445.3	124320	1.2945e+06	-2798.16
37	D1	8	16089.7	7722.06	135315	1449251	2132.24
38	D2	8	14989.8	7304.88	150403	1388555	1874.56
39	D3	8	19014.5	8166.66	181273	1.49744e+06	2652.58
40	D4	8	30676.3	9952.22	211039	1.61839e+06	5237.28
41	D5	8	21547.3	6272.33	191585	1.36746e+06	3877.2
42	D6	8	33921.9	8291.67	220519	1.53209e+06	5292.56
43	D7	8	59849.9	9635.61	224218	1.55187e+06	11526.2
44	D8	8	73702.2	11081.6	219548	1.56484e+06	11494.7
45	D9	8	78667.5	17286	210204	1.55311e+06	6634.48
46	D10	8	28134.4	10161.5	188326	1.51417e+06	2169.1
47	D11	8	29355.2	8413.28	160405	1.41888e+06	-644.495
48	D12	8	19229.9	7431.67	130565	1311061	-344.647
49	E1	8	216339	29520.3	131838	1.40266e+06	4483.87
50	E2	8	225862	31063.7	154612	1.42846e+06	5826.01
51	E3	8	236665	30306	181936	1.50013e+06	1690.43
52	E4	8	237290	28808	199914	1.51883e+06	3785.51
53	E5	8	299070	37305.2	223619	1.6071e+06	2195.42
54	E6	8	423840	38930.9	233194	1.62483e+06	14951.3
55	E7	8	355185	37566.7	235836	1.62977e+06	9315.03
56	E8	8	356285	36921.5	222895	1.58801e+06	10477.4
57	E9	8	321219	40904.1	211128	1.5772e+06	7192.83
58	E10	8	289241	41878.2	191852	1.54229e+06	1509.84
59	E11	8	312353	43467.2	171513	1.51796e+06	3531.4
60	E12	8	228916	36165.9	129915	1.30531e+06	901.212
61	F1	8	192310	21921.6	119218	1.28223e+06	4996.04
62	F2	8	234395	27319.8	148258	1.39865e+06	7265.08
63	F3	8	233982	25662	172806	1.4661e+06	5957.56
64	F4	8	249116	25558.9	190886	1.48917e+06	9787.16
65	F5	8	335845	32235.1	209228	1551983	12992.1
66	F6	8	291454	28908.1	214029	1.53521e+06	6568.91
67	F7	8	337843	30600.4	214812	1.54986e+06	12575.8
68	F8	8	302459	29001.6	199346	1465088	5785.37
69	F9	8	284177	33424.8	194596	1.49546e+06	6374.14
70	F10	8	248220	32085.2	173747	1.45001e+06	5065.82
71	F11	8	249369	34856.3	151289	1.3874e+06	3505.91
72	F12	8	199533	29197.5	122342	1.27413e+06	-1436.05
73	G1	8	60964.6	12842.8	106994	1.22859e+06	921.401
74	G2	8	83553.2	15396.5	129288	1.28769e+06	2981.09
75	G3	8	96738.7	14982	151168	1.3613e+06	2925.47
76	G4	8	78634.6	12997.6	168189	1.39423e+06	2817.35
77	G5	8	164308	21386.9	178858	1.39513e+06	10259.4
78	G6	8	167492	20525.8	185800	1.404e+06	3065.15
79	G7	8	123526	18067.4	178503	1.34697e+06	3739.99
80	G8	8	144064	29788.4	182657	1.38364e+06	3606.67
81	G9	8	112124	20726.4	170849	1389637	3834.47
82	G10	8	97144.6	21549.8	149581	1.30969e+06	2084.01
83	G11	8	98572.8	21088.5	135279	1.30547e+06	3690.41
84	G12	8	82857.1	19421.4	110297	1.21308e+06	-939.005
85	H1	8	18091	3957.33	98537.5	1.16867e+06	3519.43
86	H2	8	9507.42	3912.06	119672	1291832	1675.97
87	H3	8	-2974.89	2080.33	127839	1.22561e+06	-808.187
88	H4	8	5740.87	5234.3	151439	1.34629e+06	-559.886
89	H5	8	14905.9	7564.42	159419	1.34362e+06	-7277.12
90	H6	8	63857.7	12130.3	164722	1.33663e+06	3855.83
91	H7	8	27861.8	11869.8	157457	1271855	-3842.68
92	H8	8	18852.6	8709.96	148760	1.23879e+06	-1990.02
93	H9	8	32186.4	13724.7	147373	1.28867e+06	-110.071
94	H10	8	17892.4	12333.6	131615	1.24688e+06	-2746.15
95	H11	8	31474.3	12990.3	118372	1.2267e+06	1073.37
96	H12	8	19636.9	8646.65	105069	1.24353e+06	-7057.15
1	A1	9	207985	34570.5	100205	1244804	3774.76
2	A2	9	214864	32790.5	120553	1.31392e+06	4104.21
3	A3	9	205053	27179.3	130495	1.27876e+06	5950.81
4	A4	9	214986	30282.5	150428	1.35742e+06	3182.53
5	A5	9	231195	32380	171878	1461898	4401.71
6	A6	9	213564	27385.8	173525	1421045	2986.54
7	A7	9	218576	26626.8	179035	1.46453e+06	326.833
8	A8	9	219679	27621.7	170776	1.42385e+06	-923.541
9	A9	9	246023	32580.6	167753	1.46264e+06	1218.99
10	A10	9	206117	28690.6	142235	1.34524e+06	-1664.72
11	A11	9	217309	31278.8	127196	1.33946e+06	683.616
12	A12	9	205327	32061.2	115136	1.35441e+06	-12239.5
13	B1	9	173091	22188	106447	1.22555e+06	1461.26
14	B2	9	199036	25766.9	132190	1.33976e+06	3355.03
15	B3	9	214549	26754.6	151536	1.37668e+06	3703.53
16	B4	9	213085	24149.8	167634	1.39133e+06	5869.97
17	B5	9	200825	23784.6	183036	1.43875e+06	3674.39
18	B6	9	282747	29170.5	198561	1.48632e+06	4753.19
19	B7	9	212619	22326.3	198041	1.50079e+06	5674.54
20	B8	9	266153	25882.5	181038	1.3886e+06	8691.34
21	B9	9	205796	25610.2	181403	1.47654e+06	3682.47
22	B10	9	200998	23818.8	158096	1.38764e+06	-1253.09
23	B11	9	207777	26654.2	137551	1.33358e+06	4613.75
24	B12	9	164246	21483.9	115992	1.28204e+06	-2847.75
25	C1	9	199926	24583.2	125823	1.40264e+06	4398.52
26	C2	9	74873.7	14674.9	141256	1.3578e+06	1399.03
27	C3	9	98645.4	19503.3	161081	1.38973e+06	2484.42
28	C4	9	110927	18012.4	188286	1.50051e+06	4759.51
29	C5	9	89046.2	15226.5	190116	1406146	3677.16
30	C6	9	193158	16711.9	205823	1.49328e+06	8269.22
31	C7	9	121051	14509.9	211337	1.5193e+06	6410.68
32	C8	9	129393	15330	191159	1.39642e+06	6802.6
33	C9	9	97589.1	17439.6	187932	1.45643e+06	10857
34	C10	9	115882	17333.2	164196	1376690	7715.1
35	C11	9	138590	22451	154867	1.44174e+06	13175.4
36	C12	9	64376.1	14629.5	123438	1.29256e+06	-3097.13
37	D1	9	15925.9	7304.7	136457	1.45687e+06	2743.2
38	D2	9	13682.9	7544.38	150662	1.38783e+06	1782.75
39	D3	9	18654.4	8429.41	181047	1.50017e+06	2243.62
40	D4	9	31798.5	10096.3	211474	1.61672e+06	4112.32
41	D5	9	21364.4	6176.85	191402	1.36439e+06	3597.3
42	D6	9	33866.5	7575.32	220638	1.53064e+06	5109.67
43	D7	9	60416.2	9492.78	224264	1.55262e+06	11418.2
44	D8	9	74465.2	10983.4	219317	1.56215e+06	10936
45	D9	9	78231.6	17413.5	209827	1.55344e+06	6324.57
46	D10	9	29801.2	9500.34	188065	1.51634e+06	2157.5
47	D11	9	29986.2	8191.48	159449	1417673	-836.474
48	D12	9	18363.6	6722.2	130188	1.30704e+06	-399.878
49	E1	9	215505	29417.4	131970	1.40444e+06	4132.61
50	E2	9	227445	30565	154489	1.42791e+06	5260.45
51	E3	9	236451	30099.6	181573	1.49919e+06	1848.27
52	E4	9	237942	28241.9	199229	1.51608e+06	3537.18
53	E5	9	298308	37098.9	223960	1.6063e+06	2577.73
54	E6	9	422898	38774.6	232622	1.62336e+06	14403.5
55	E7	9	355663	37171	235368	1.62699e+06	9111.88
56	E8	9	356764	36708.7	222226	1.58815e+06	10091.3
57	E9	9	319269	40348.6	210491	1.57698e+06	6666.6
58	E10	9	289039	41925.5	191267	1.53725e+06	1729.89
59	E11	9	309513	43523.5	170748	1.51668e+06	3135.4
60	E12	9	228424	35528.4	129178	1.30115e+06	1136.16
61	F1	9	193975	21885	118758	1.28201e+06	5198.29
62	F2	9	235980	27674.8	148116	1.39861e+06	7143.22
63	F3	9	233742	25256	172826	1.46733e+06	5809.84
64	F4	9	253263	25413.9	190861	1.48991e+06	9473.26
65	F5	9	336688	32461.8	209142	1.55377e+06	12437
66	F6	9	294165	28411.3	213935	1.53241e+06	6269.76
67	F7	9	337501	30092.2	215059	1.54932e+06	12138
68	F8	9	301772	29043.9	199152	1.46601e+06	5436.21
69	F9	9	283693	33607.6	194633	1.49408e+06	6568.22
70	F10	9	246519	31828.8	173847	1.44756e+06	4514.7
71	F11	9	248583	34625.7	151315	1.38598e+06	2578.09
72	F12	9	199440	29674.7	122052	1270930	-1618.31
73	G1	9	61973.4	12380.5	107294	1.2275e+06	1398.9
74	G2	9	84227	14533	130060	1.28776e+06	3364.7
75	G3	9	96772.6	14823	151638	1.36315e+06	3781.19
76	G4	9	80182.1	12256.4	168107	1.39647e+06	2619.43
77	G5	9	162785	21274.8	178545	1.39252e+06	9097.65
78	G6	9	167471	20406.2	185472	1.40498e+06	3340.41
79	G7	9	124400	18358	178121	1.34741e+06	4381.25
80	G8	9	143883	29261.5	182478	1383514	3586.59
81	G9	9	110684	20304.3	170670	1.38679e+06	4147.96
82	G10	9	95217.9	21380.8	149565	1.31245e+06	2224.15
83	G11	9	98046.9	21089.4	134747	1.30669e+06	4112.3
84	G12	9	82225.5	19300.8	109887	1210172	-1118.2
85	H1	9	17869.2	3642.51	98300.4	1.16798e+06	3448.11
86	H2	9	10242.9	4306	119875	1290434	1208.67
87	H3	9	-3407.53	2317.33	128211	1.22338e+06	-1562.33
88	H4	9	5132.12	5239.59	151488	1345171	-1531.19
89	H5	9	16102.7	7749.27	159334	1.34434e+06	-8135.74
90	H6	9	62184	12727.4	164930	1.33813e+06	3387.92
91	H7	9	27067.6	12485.2	157457	1.26958e+06	-3546
92	H8	9	18725.2	8605.21	149427	1.23802e+06	-2393.07
93	H9	9	32343.1	14048.8	147316	1.28839e+06	-907.947
94	H10	9	18034.7	12137	131863	1.24795e+06	-2735.43
95	H11	9	32427.2	12678.8	118150	1.22591e+06	535.517
96	H12	9	17991.4	8571.68	105123	1.24328e+06	-7667.65
1	A1	10	209699	34187.6	100158	1.24502e+06	3867.55
2	A2	10	217512	32649.7	120506	1.3145e+06	4781.12
3	A3	10	206647	27941.5	130561	1279552	6209.62
4	A4	10	216775	30325.9	150492	1.35669e+06	3408.26
5	A5	10	231253	32419.6	171479	1.4649e+06	4473.11
6	A6	10	211967	27923.2	173018	1.42201e+06	2813.9
7	A7	10	219776	27298.7	178935	1462049	339.604
8	A8	10	218923	28175.5	170407	1.42455e+06	-409.44
9	A9	10	248194	32616.5	167463	1.46219e+06	1217.95
10	A10	10	206765	29137.1	141875	1.34271e+06	-921.113
11	A11	10	216435	31831.6	127360	1.33726e+06	699.787
12	A12	10	202656	31390.1	114890	1.35154e+06	-12517.7
13	B1	10	174440	21813.3	106870	1.22459e+06	2129.86
14	B2	10	200016	26429.1	132185	1.33971e+06	3200.82
15	B3	10	213808	26963.5	150945	1.37544e+06	2867.75
16	B4	10	215060	23897.6	167405	1.39203e+06	6259.1
17	B5	10	199417	23431.4	183402	1.43836e+06	4063.72
18	B6	10	283618	29190.1	198219	1.48899e+06	4878.98
19	B7	10	210921	22008.7	198588	1.50278e+06	4866.76
20	B8	10	266738	25441.2	181286	1.3846e+06	8662.09
21	B9	10	205600	25750.4	181325	1.47513e+06	3535.12
22	B10	10	201021	23929.4	157753	1.38705e+06	-1398.28
23	B11	10	207411	26208.8	137123	1.33041e+06	4444.68
24	B12	10	162470	22070.5	115944	1.28202e+06	-3551.86
25	C1	10	203107	23663.3	125961	1.40564e+06	3120.99
26	C2	10	78555.2	14268.6	141351	1.35719e+06	1045.44
27	C3	10	98743.6	19927.5	160561	1.39035e+06	1954.1
28	C4	10	111201	16971	188704	1.50289e+06	4266.08
29	C5	10	89676.7	15031.4	189524	1.40686e+06	3367.36
30	C6	10	195880	16082.7	206348	1.49451e+06	8033.48
31	C7	10	121070	15119.3	211269	1.5195e+06	6005.37
32	C8	10	129712	15383.4	191040	1397350	6251.21
33	C9	10	99276.5	17460.4	188403	1.45477e+06	10694.2
34	C10	10	115887	17218.9	165031	1.37388e+06	7286.01
35	C11	10	140030	21722.3	155113	1.44055e+06	13077.5
36	C12	10	64767	14531.5	123375	1.29053e+06	-3287.86
37	D1	10	15540.2	7258.19	136687	1.46686e+06	1616.85
38	D2	10	15423	7467.84	150575	1.3876e+06	2085.76
39	D3	10	18748.8	8378.76	180609	1.50095e+06	2754.32
40	D4	10	31853.8	10530.6	211033	1.61378e+06	4268.48
41	D5	10	22541.1	6811.62	191254	1.36375e+06	4121.23
42	D6	10	36371.6	8770.92	220088	1.53018e+06	5196.44
43	D7	10	61505.8	9879.93	224090	1.55052e+06	11726.6
44	D8	10	74365.7	11335.7	219067	1.56196e+06	10337.2
45	D9	10	79148.2	17654.3	209511	1.55135e+06	6859.67
46	D10	10	28624.5	10187.1	187996	1.51401e+06	2008.3
47	D11	10	29500.4	8444.72	160001	1.41667e+06	-627.852
48	D12	10	20460.8	6971.53	130008	1.30399e+06	-808.051
49	E1	10	216964	30292.4	132097	1.40733e+06	4369.31
50	E2	10	226702	30378	153688	1.42806e+06	6139.96
51	E3	10	235707	30026.9	181257	1499787	2486.7
52	E4	10	239493	28586.9	198777	1.51717e+06	3793.64
53	E5	10	300192	36827.3	222993	1.60448e+06	2275.53
54	E6	10	423089	38557.7	232545	1.62464e+06	14881.2
55	E7	10	356463	36985.9	235211	1.63149e+06	9383.7
56	E8	10	357562	36701.1	221982	1584570	10587.8
57	E9	10	319342	40493.9	210152	1.57649e+06	7025.1
58	E10	10	289611	41544.1	191427	1.53945e+06	1540.73
59	E11	10	311422	43529.1	170628	1.51771e+06	3392.56
60	E12	10	228631	35389.7	128692	1298898	951.201
61	F1	10	194552	22456.2	118556	1279349	4322.23
62	F2	10	237209	27337.5	147925	1.39616e+06	7362.96
63	F3	10	235146	26035.2	172809	1.47013e+06	5874.02
64	F4	10	252846	25640.2	191109	1.49016e+06	9432.69
65	F5	10	336690	32320.2	209074	1.55285e+06	13296.3
66	F6	10	291746	28732.4	213592	1.53057e+06	6155.1
67	F7	10	338308	30677.5	215062	1.54748e+06	12001.5
68	F8	10	301859	28736.2	198920	1.46358e+06	5354.22
69	F9	10	284001	33277.2	194629	1.49499e+06	6344.52
70	F10	10	247976	31648	173270	1.44895e+06	4077.31
71	F11	10	248598	34703.7	151620	1.38406e+06	3110.84
72	F12	10	199274	29160.4	121915	1.26871e+06	-1917.52
73	G1	10	62344.8	11749.8	107821	1.22651e+06	683.464
74	G2	10	83297.9	15168	128804	1.28583e+06	2783.59
75	G3	10	99599.2	14515.4	151469	1360067	3963.49
76	G4	10	81381	13081.7	168330	1.39304e+06	2659.88
77	G5	10	163198	21134.7	178271	1.39116e+06	9570.58
78	G6	10	167363	20469.7	185076	1.40488e+06	3063.99
79	G7	10	125584	17989.8	178614	1347901	3603.49
80	G8	10	145613	29022	181879	1.38006e+06	3617.55
81	G9	10	111152	20271.9	170604	1.38708e+06	4466.95
82	G10	10	96053.4	21432.1	149706	1.30937e+06	2226.55
83	G11	10	97389.1	20126.7	134337	1.30193e+06	3744.9
84	G12	10	80908.2	19021.2	109481	1.20894e+06	-810.094
85	H1	10	18920.2	3897.48	97898.6	1.16601e+06	3454.88
86	H2	10	9691.73	4057.69	119335	1.28927e+06	1527.41
87	H3	10	-2596.58	1779.25	127708	1.221e+06	-1348.89
88	H4	10	6148.46	4869.32	151664	1.34107e+06	-754.325
89	H5	10	16574.8	7073.05	159382	1340452	-7307.02
90	H6	10	62837.8	12393.3	164734	1.33621e+06	4114.6
91	H7	10	27743.2	11992.1	157239	1269754	-3508.67
92	H8	10	19878	8623.64	148844	1.23665e+06	-2334.74
93	H9	10	31968.1	14125.4	147016	1.28606e+06	-181.645
94	H10	10	18558.8	11656.2	131733	1.2463e+06	-2663.91
95	H11	10	33586.2	12713.8	118149	1.22422e+06	1108.53
96	H12	10	19736.3	8886.06	104840	1.24164e+06	-6844.43
1	A1	11	208740	34333.2	100470	1.24307e+06	3720.98
2	A2	11	215482	32548.3	119496	1.3117e+06	4106.64
3	A3	11	206826	27400.2	130192	1278520	6204.46
4	A4	11	214571	29932.7	149866	1.35591e+06	3434.67
5	A5	11	229412	32001.3	170994	1.46092e+06	4501.34
6	A6	11	212525	27539.9	172779	1.41722e+06	2881.15
7	A7	11	218377	26979.9	178293	1.45989e+06	283.365
8	A8	11	219146	27748.5	170379	1.42314e+06	428.914
9	A9	11	243460	32832.2	167248	1460322	1574.77
10	A10	11	205684	28833.1	141769	1.34474e+06	-1366.26
11	A11	11	216220	31238.6	127456	1.337e+06	677.402
12	A12	11	200963	31204.9	114861	1349416	-12051.7
13	B1	11	174755	21451.9	106501	1.22562e+06	1947.86
14	B2	11	200054	25869.3	132247	1.33926e+06	3117.89
15	B3	11	214405	26774	151031	1374445	2816.35
16	B4	11	213667	24462.1	167380	1.39098e+06	5635.21
17	B5	11	201175	23548.5	182992	1.43323e+06	3701.91
18	B6	11	284105	28700.9	198407	1.4883e+06	5278.85
19	B7	11	211602	22371.8	198089	1.49927e+06	5050.29
20	B8	11	264807	25932.4	181000	1387338	8959.86
21	B9	11	207143	25539.1	181368	1.47524e+06	3367.82
22	B10	11	201881	23551.5	157891	1.38505e+06	-1183.63
23	B11	11	209603	26764.2	137507	1328431	4411.03
24	B12	11	164028	21909.9	116177	1.28041e+06	-3069.01
25	C1	11	203742	24015.5	125922	1.40824e+06	3180.16
26	C2	11	77454.9	14976.4	140918	1.35697e+06	1331.08
27	C3	11	100800	20384.7	160662	1.38897e+06	1732.5
28	C4	11	112097	17932.1	188359	1.50118e+06	3943.9
29	C5	11	91789.7	15719.4	189828	1.40807e+06	3425.41
30	C6	11	195156	16380.7	205536	1.4951e+06	8566.99
31	C7	11	122143	14953.8	211118	1.5148e+06	5721.31
32	C8	11	131478	16224.4	191273	1.3959e+06	6586.37
33	C9	11	99968.5	17153.7	188159	1.4532e+06	10332.8
34	C10	11	116569	17433	164654	1.37319e+06	7710.02
35	C11	11	140772	22346.7	155252	1.44135e+06	13488.5
36	C12	11	65184.9	14700	123817	1.29293e+06	-2655.46
37	D1	11	17775.4	7294.98	137579	1.4753e+06	1164.03
38	D2	11	15433.9	7493.16	150026	1.38791e+06	1151.71
39	D3	11	19976	8049.26	180676	1.49917e+06	1661.83
40	D4	11	31787.6	9808.84	210918	1.61465e+06	3902.85
41	D5	11	22445.4	6891.37	191120	1.36405e+06	3791.78
42	D6	11	36246	8526.16	220338	1.53146e+06	4783.81
43	D7	11	61042.4	8999.15	223272	1.55131e+06	11169.1
44	D8	11	73646.5	11647	218899	1.56134e+06	10682.7
45	D9	11	80428.1	17939.3	209887	1.54864e+06	6721.73
46	D10	11	30091.6	9958.43	187779	1.51206e+06	1841.44
47	D11	11	29774.2	8786.58	159466	1.41529e+06	-658.479
48	D12	11	19476.2	6899.74	129748	1.30439e+06	-770.947
49	E1	11	215312	29979.1	132837	1.40875e+06	5237.21
50	E2	11	228849	30519.7	154220	1.42817e+06	5694.98
51	E3	11	236343	30390.7	180831	1496389	1892.79
52	E4	11	239380	28208	199118	1.51461e+06	3887.23
53	E5	11	299467	37112.6	223137	1.60612e+06	2308.61
54	E6	11	423942	38585.5	232356	1.62439e+06	14335.2
55	E7	11	357091	36744.5	234937	1.63067e+06	9143
56	E8	11	356997	36555.8	222153	1.5861e+06	10557.8
57	E9	11	320679	40044.9	209944	1.57371e+06	6600.54
58	E10	11	288873	41375.5	190977	1539878	1127.34
59	E11	11	310533	42554.4	170296	1.51263e+06	2751.56
60	E12	11	228701	35544.2	128911	1.29793e+06	1121.21
61	F1	11	195781	22549.1	118600	1.2788e+06	4835.48
62	F2	11	236297	27466.5	147550	1.39477e+06	7781.19
63	F3	11	236720	25962.1	172371	1.46739e+06	6263.25
64	F4	11	254183	25466.7	190275	1.48901e+06	9864.88
65	F5	11	337106	32180.6	208784	1550623	13249.4
66	F6	11	294143	29240.2	213100	1.53083e+06	6647.62
67	F7	11	336058	30803.5	214514	1.54506e+06	12309.9
68	F8	11	302872	29030	198797	1.46214e+06	5501.94
69	F9	11	284745	33272.4	193974	1.49186e+06	6361.77
70	F10	11	248908	31195.5	173285	1.45029e+06	5266.72
71	F11	11	249602	34453.8	150994	1.38268e+06	2731.38
72	F12	11	200732	29139.9	122064	1.26754e+06	-1502.7
73	G1	11	64742.6	13070.7	107014	1.22591e+06	925.79
74	G2	11	84768	15070.2	129353	1.28592e+06	3362.44
75	G3	11	102312	15000.6	150937	1.35991e+06	4102.85
76	G4	11	83008.9	13132.5	168577	1.39348e+06	2284.59
77	G5	11	166553	20884.8	177861	1.38954e+06	9666.54
78	G6	11	167762	20532.9	184909	1.40438e+06	3777.65
79	G7	11	125740	18532.4	178582	1.349e+06	3954.58
80	G8	11	146876	29449.6	181470	1.37856e+06	4042.01
81	G9	11	113050	20385.6	170399	1.38693e+06	4254.19
82	G10	11	98399.8	21450.2	149314	1.30916e+06	1951.47
83	G11	11	97831.6	20366.4	134049	1.3026e+06	3482.83
84	G12	11	83218.9	18524.9	109518	1.20765e+06	-1331.55
85	H1	11	16123	3357.69	97899	1.16616e+06	3626.69
86	H2	11	9825.28	3811.85	119699	1.28822e+06	1515.83
87	H3	11	-2093.97	2391.18	127939	1.22034e+06	-1233.37
88	H4	11	6452.94	5496.73	151657	1.34146e+06	-782.281
89	H5	11	15107.5	7575.48	159312	1339990	-7506.81
90	H6	11	60774.1	12244.4	164943	1.33555e+06	3765.71
91	H7	11	29240.9	12089.3	157192	1.26934e+06	-3473.5
92	H8	11	19597.2	8628.84	148808	1234245	-2369.66
93	H9	11	32182.4	13514.8	147156	1.28476e+06	-336.523
94	H10	11	16998.7	11557	131465	1.24484e+06	-2631.23
95	H11	11	31349.7	12796.1	117516	1.22129e+06	847.525
96	H12	11	19012.1	8210.93	105680	1241108	-7142.29
1	A1	12	208764	34578.2	100578	1.24391e+06	4116.05
2	A2	12	217155	31730.3	119516	1.31149e+06	4480.34
3	A3	12	204065	26516.2	130684	1.27893e+06	5897.01
4	A4	12	217029	29554.2	150120	1.35635e+06	2951.48
5	A5	12	228079	30929.6	171307	1.46433e+06	4453.18
6	A6	12	213644	27130.7	172464	1413982	2408.43
7	A7	12	219556	26530.6	178294	1.45867e+06	13.866
8	A8	12	218840	27224.7	169923	1.42269e+06	-389.159
9	A9	12	246187	32051.4	167423	1.45731e+06	717.12
10	A10	12	210117	28711.5	141633	1340008	-1818.08
11	A11	12	216713	31382.9	127010	1.33541e+06	-451.751
12	A12	12	200165	30806.5	114832	1.34694e+06	-12460.6
13	B1	12	173828	21459.5	106765	1.22554e+06	1709.99
14	B2	12	200805	25694.8	132285	1.33883e+06	2859.56
15	B3	12	215825	27114.6	150659	1.3756e+06	3197.95
16	B4	12	215495	24874.9	167557	1.38938e+06	6148.06
17	B5	12	204035	23721.2	182567	1.43666e+06	4165.66
18	B6	12	283520	29256.7	198878	1.48923e+06	4640.73
19	B7	12	211319	21879.1	198156	1.49884e+06	5448.93
20	B8	12	265110	26069.3	181036	1.38493e+06	8839.04
21	B9	12	208858	26125.2	181390	1.47413e+06	3409.76
22	B10	12	205890	24133.8	158075	1.38446e+06	-1075.95
23	B11	12	211187	26598.3	137227	1.32901e+06	4818.16
24	B12	12	165991	22010	116055	1.2797e+06	-2784.64
25	C1	12	203697	24051.8	126583	1.41085e+06	3832.06
26	C2	12	77199.2	14722.2	140781	1.35633e+06	1696.45
27	C3	12	100501	19761.9	160711	1.39029e+06	1918.4
28	C4	12	113820	17144.8	188896	1.49767e+06	3871.04
29	C5	12	92052	15453.9	189890	1.40604e+06	3698.75
30	C6	12	196129	16307.1	206212	1.49165e+06	8294.4
31	C7	12	123664	14448	210530	1.51525e+06	6009.86
32	C8	12	132198	16065.4	191326	1.39602e+06	6899.57
33	C9	12	100742	16917.9	188144	1.45503e+06	10631.8
34	C10	12	116619	17130.5	164357	1372472	7482.82
35	C11	12	140514	22310.4	154563	1.43814e+06	13131.4
36	C12	12	66167.3	14719.3	123348	1.28833e+06	-2874.49
37	D1	12	16799	8328.72	138356	1.48478e+06	2070.57
38	D2	12	14479.5	7742.07	150084	1.38781e+06	2436.38
39	D3	12	20933	8440.58	181168	1.49678e+06	2392.46
40	D4	12	33196.5	10234.5	211004	1.6133e+06	4463.34
41	D5	12	22478.6	6926.03	190885	1.36475e+06	4087.31
42	D6	12	37417.9	8275.15	219981	1.52838e+06	5220.15
43	D7	12	61153.6	9290.3	223759	1.54893e+06	11597.6
44	D8	12	74926.4	11267.3	218791	1559556	11094.4
45	D9	12	78779.3	17510.8	209137	1.54833e+06	6530.19
46	D10	12	28768.2	9795.9	188039	1.51115e+06	1941.33
47	D11	12	29455.4	8762.98	159087	1.41141e+06	33.9333
48	D12	12	20021.1	6629.44	130066	1.30529e+06	-285.272
49	E1	12	215349	30330.1	132395	1.41217e+06	4222.65
50	E2	12	228548	30485.6	153933	1427320	5367.08
51	E3	12	239803	30137.5	180861	1.49605e+06	2144.68
52	E4	12	240541	28554.5	198789	1.51574e+06	3525.67
53	E5	12	302592	37046.5	223069	1604553	2258.59
54	E6	12	424560	39081.8	232012	1.62424e+06	14363.1
55	E7	12	359659	37147.1	234705	1.62813e+06	9349.39
56	E8	12	358685	36574.9	221450	1586804	10075.6
57	E9	12	323297	40937.5	209874	1.57262e+06	6833.09
58	E10	12	292342	41890.6	190718	1.53782e+06	1737.72
59	E11	12	313132	43145	170002	1.51354e+06	2928.48
60	E12	12	229418	35401.7	128206	1.29853e+06	792.576
61	F1	12	195335	22441	118508	1.27828e+06	4492.3
62	F2	12	238417	28065.1	147333	1.39504e+06	7736.12
63	F3	12	239644	25817.8	172306	1.46443e+06	6261.77
64	F4	12	257040	26499.2	190459	1.48552e+06	9320.38
65	F5	12	338336	32178.4	208699	1.54955e+06	12872.5
66	F6	12	295685	28824.8	212912	1.52803e+06	6546.51
67	F7	12	336945	30489.8	214172	1.54677e+06	12576
68	F8	12	301915	28199.4	198642	1.46246e+06	5368.3
69	F9	12	286843	33475.3	193905	1.49212e+06	6383.92
70	F10	12	250285	32398	173148	1.44617e+06	4487.21
71	F11	12	251661	33941.9	150542	1379002	3298.61
72	F12	12	202737	29021.2	121832	1.26641e+06	-2009.82
73	G1	12	64831.9	12616.2	106771	1.22487e+06	860.225
74	G2	12	86873.9	15081.2	129191	1285449	2656.91
75	G3	12	104689	15365.2	151109	1.36301e+06	3787.63
76	G4	12	86073.8	13428.2	168266	1.39292e+06	3001.75
77	G5	12	165213	21303.3	178293	1.3907e+06	9150.67
78	G6	12	166706	20334.9	184907	1400071	3146.79
79	G7	12	126809	18664.8	178323	1.34679e+06	4152.67
80	G8	12	148044	29045.5	181545	1.37715e+06	3799.7
81	G9	12	111668	20867.2	170164	1.38333e+06	4174.38
82	G10	12	98063.6	21242	148998	1.30981e+06	2232.92
83	G11	12	99038.7	20965.8	134326	1301047	3511.22
84	G12	12	84351.7	18847.9	109323	1208090	-779.398
85	H1	12	18995	3556.62	97588.9	1.16351e+06	3239.06
86	H2	12	8085.43	3845.34	119640	1.28896e+06	972.611
87	H3	12	-3265.99	1926.49	127536	1.22047e+06	-1442
88	H4	12	4864.67	5212.95	151471	1346433	-583.968
89	H5	12	15686.3	7838.13	158712	1.33794e+06	-7865.49
90	H6	12	59954.1	12305.6	164274	1.33278e+06	3438.61
91	H7	12	27922.3	12293.7	156160	1.26427e+06	-3533.81
92	H8	12	17589.8	8490.36	148600	1.23511e+06	-2706.56
93	H9	12	31773.2	13456	146784	1.28231e+06	-787.831
94	H10	12	18695.7	11924.6	130950	1.24487e+06	-2666.32
95	H11	12	31276.2	12418.2	117870	1.22061e+06	48.5665
96	H12	12	19345	8811.32	104339	1.2398e+06	-7340.94
1	A1	13	208280	33700.3	99907.2	1244211	3386.81
2	A2	13	215201	32872.2	119979	1.31056e+06	4534.93
3	A3	13	205187	27273.2	130079	1279188	5394.8
4	A4	13	219091	29364	149818	1.35578e+06	3222.83
5	A5	13	229928	31483.3	171025	1.46631e+06	3824.83
6	A6	13	215606	27437	172949	1.4167e+06	2361.46
7	A7	13	218980	26729.7	178563	1.45913e+06	-185.829
8	A8	13	220686	27217.5	169758	1.42534e+06	-515.279
9	A9	13	246168	32560.4	166848	1461525	1062.51
10	A10	13	208241	28515	141087	1.34009e+06	-1737.87
11	A11	13	214553	31209.5	126534	1.33388e+06	-14.3421
12	A12	13	201092	31332.7	114505	1.34626e+06	-12313.9
13	B1	13	173538	21076.6	106471	1.22649e+06	2270.56
14	B2	13	201041	26004.3	132096	1.33967e+06	3267.79
15	B3	13	216280	27301.8	150572	1.37742e+06	3326.51
16	B4	13	215382	24581.6	167284	1.38889e+06	6221.52
17	B5	13	202614	23254.5	182639	1.43453e+06	3821.19
18	B6	13	284967	29207.6	198338	1.48829e+06	5007.31
19	B7	13	211171	22273.6	197805	1503209	5055.01
20	B8	13	267212	25353.8	181120	1.38545e+06	8851.52
21	B9	13	212256	26137	181234	1.47378e+06	3583.22
22	B10	13	208227	25258.6	157754	1.3869e+06	-1129.53
23	B11	13	217837	27483.6	137186	1.32914e+06	5222.09
24	B12	13	169853	21943.3	115768	1.28008e+06	-3038.37
25	C1	13	206437	24327.5	126379	1.41503e+06	3850.29
26	C2	13	78991.3	14245.1	141175	1.35683e+06	1541.28
27	C3	13	101999	20034	160495	1391877	1557.07
28	C4	13	115683	17997.1	188736	1.50084e+06	3978.82
29	C5	13	93477.9	14950	190006	1.40621e+06	3968.02
30	C6	13	196746	16530.3	206460	1.49004e+06	8252.1
31	C7	13	123902	14412.5	210879	1.51998e+06	5957.91
32	C8	13	131990	16136.1	190972	1.39505e+06	6754.35
33	C9	13	99731.5	17014.1	188558	1.4545e+06	10008.4
34	C10	13	117660	17340.8	164687	1.37401e+06	7659.98
35	C11	13	141722	22089.5	155427	1.43925e+06	13112.5
36	C12	13	65779.9	14769.6	123181	1.28753e+06	-3649.46
37	D1	13	15919.5	8004.34	138658	1.49048e+06	2290.55
38	D2	13	15841.4	8031.66	150416	1.38648e+06	1869.7
39	D3	13	21232.4	8524.18	180920	1.49878e+06	2260.52
40	D4	13	32906.2	10686.4	210976	1.61546e+06	4490.73
41	D5	13	22451.3	6525.53	190710	1.36383e+06	3656.72
42	D6	13	36284	9240.96	220454	1.52798e+06	4994.69
43	D7	13	61747.5	9644.03	223456	1.54975e+06	11605.7
44	D8	13	74792.2	11491.6	219082	1.5596e+06	10942.5
45	D9	13	80407.5	17415.7	209380	1.5506e+06	6757.24
46	D10	13	27157.1	9936.07	187406	1.5093e+06	1726.59
47	D11	13	30587	9059.1	158917	1.41259e+06	-372.659
48	D12	13	19123	7068.08	129568	1.30483e+06	-81.4246
49	E1	13	216695	29265.6	133049	1.415e+06	4146.23
50	E2	13	228953	30536.1	154051	1.42749e+06	5580.02
51	E3	13	237928	30011.9	181008	1.50147e+06	1911.14
52	E4	13	240790	28596.2	199180	1.51506e+06	3518.79
53	E5	13	304521	37606.7	222848	1.60395e+06	1836.94
54	E6	13	428307	38734.3	232254	1.62235e+06	14542.2
55	E7	13	358897	37448.6	235187	1.62795e+06	9019.59
56	E8	13	359581	36924.9	221171	1.58432e+06	10152.5
57	E9	13	326435	40673.4	209480	1.57068e+06	6911.13
58	E10	13	295864	42193.3	190840	1.53508e+06	1093.41
59	E11	13	318261	43350.4	170503	1.5127e+06	2957.7
60	E12	13	232679	35672.5	128477	1.29758e+06	950.16
61	F1	13	202386	22831.1	118521	1.2785e+06	5531.03
62	F2	13	243167	27886.2	147194	1.39422e+06	6955.01
63	F3	13	243141	26327.1	172571	1463929	5891.38
64	F4	13	262474	26819.9	190449	1.48708e+06	9926.65
65	F5	13	340025	32435.5	208758	1.54847e+06	12958.3
66	F6	13	296191	28801.4	212975	1.52649e+06	6431.92
67	F7	13	337852	30614.4	214194	1.54773e+06	11820.4
68	F8	13	304586	29224	198779	1.46109e+06	5470.76
69	F9	13	293986	34246.3	194074	1.48814e+06	6344.37
70	F10	13	255197	31764.4	173385	1.44571e+06	4635.45
71	F11	13	253324	35213.2	150440	1.38088e+06	3209.7
72	F12	13	204311	30199.7	121543	1.26544e+06	-1671.3
73	G1	13	68097.5	12980.9	106956	1.22587e+06	856.216
74	G2	13	91382.7	15699.9	128819	1.28584e+06	2716.51
75	G3	13	108666	15749.2	151159	1.36134e+06	4098.33
76	G4	13	87631.4	13525.5	168185	1.39231e+06	2636.01
77	G5	13	166996	20687.7	178016	1.39193e+06	8737.57
78	G6	13	167065	20461.5	184834	1.4032e+06	3915.57
79	G7	13	128178	18296.2	178505	1.34805e+06	4080.84
80	G8	13	147993	28255.9	181355	1.37663e+06	3402.66
81	G9	13	112689	20232	170063	1.38495e+06	4542.12
82	G10	13	98397.8	20867.9	148774	1.30982e+06	2462.66
83	G11	13	100378	20003.7	134623	1.3006e+06	3972.94
84	G12	13	82578.5	18863.3	108972	1.20691e+06	-1200.63
85	H1	13	18459.4	3742.84	97737.2	1.16377e+06	3582.54
86	H2	13	8592.46	3721.46	119353	1.28762e+06	1166.51
87	H3	13	-2778.5	2031.79	127226	1219716	-2110.23
88	H4	13	5454.87	4955.64	151317	1.34366e+06	-747.789
89	H5	13	16160	7489.06	158771	1.33697e+06	-7556.67
90	H6	13	59610.2	11960.8	164301	1.33215e+06	3759.87
91	H7	13	27423.3	12450.3	156803	1.26531e+06	-3035.93
92	H8	13	20317.5	8687.32	147932	1.23181e+06	-2553.33
93	H9	13	31240.6	13115.7	146413	1.28423e+06	-318.792
94	H10	13	16053.9	11017.2	130674	1.24208e+06	-2650.14
95	H11	13	32129.9	13086.7	117548	1.21945e+06	515.29
96	H12	13	18386.2	8824.5	104558	1238383	-7022.05
1	A1	14	212063	33895.8	99750.6	1.24416e+06	3653
2	A2	14	218631	32693.3	119638	1.31186e+06	4215.45
3	A3	14	207611	27132.2	129966	1.27921e+06	5808.31
4	A4	14	219319	30627.5	149968	1.35605e+06	3336.85
5	A5	14	229598	30343.9	170938	1.45967e+06	4292.83
6	A6	14	214276	26774.8	172175	1413024	2647.17
7	A7	14	221254	26020.1	178681	1.45963e+06	251.309
8	A8	14	220394	27327.9	170284	1.42224e+06	-79.8528
9	A9	14	245655	32040.5	167306	1.45895e+06	1195.27
10	A10	14	206794	28315.8	141419	1.33974e+06	-1507.11
11	A11	14	217384	31585.1	127325	1.3337e+06	-181.521
12	A12	14	201996	30892.1	114479	1.34488e+06	-12687.8
13	B1	14	175442	21798.4	106137	1.2261e+06	2379.07
14	B2	14	202587	26642	131591	1.33952e+06	3014.99
15	B3	14	216285	27479.6	150320	1.37537e+06	3514.94
16	B4	14	216573	24491.3	166710	1387867	5148.82
17	B5	14	203970	23886.8	182671	1.43578e+06	3771.29
18	B6	14	286751	29603.8	197962	1.48784e+06	4781.79
19	B7	14	211727	22383.2	198060	1.49993e+06	4958.17
20	B8	14	266745	26292	181000	1.38364e+06	8711.35
21	B9	14	222058	27045.4	181157	1.47466e+06	3382.82
22	B10	14	215930	26192.9	157714	1.38646e+06	-1131.9
23	B11	14	224508	27848.9	137114	1.32767e+06	5290.4
24	B12	14	175851	23018.2	116031	1.27671e+06	-2819.2
25	C1	14	208282	24773.2	126498	1.41924e+06	3433.26
26	C2	14	78889.2	14925.6	141309	1.35699e+06	795.822
27	C3	14	103691	20565.3	160655	1.38768e+06	1520.64
28	C4	14	116130	18327.9	188231	1.50153e+06	4378.39
29	C5	14	95176.2	15706.8	189873	1.40328e+06	3339.3
30	C6	14	198081	16506.4	205809	1.49196e+06	8066.56
31	C7	14	125774	14684.4	211080	1.51702e+06	5791.4
32	C8	14	134879	16036.9	190964	1.3934e+06	6494.84
33	C9	14	102738	16974.3	188510	1.4523e+06	10337.1
34	C10	14	120237	17375.2	164586	1.37072e+06	7703.3
35	C11	14	143969	23083.6	155402	1.43659e+06	13426.8
36	C12	14	68103.3	15447.9	123455	1.2909e+06	-3181.4
37	D1	14	16469.7	6836.49	139246	1.49573e+06	1721.76
38	D2	14	17156.5	7947.51	149731	1.38691e+06	2107.76
39	D3	14	21080.5	8325.91	180399	1.49925e+06	2252
40	D4	14	33364.8	10243.7	210413	1.61327e+06	4801.41
41	D5	14	21124	7023.53	190707	1.36224e+06	4124.18
42	D6	14	37706.6	9108	219718	1.52879e+06	5436.83
43	D7	14	61675.4	9308.17	222953	1.54835e+06	11546.6
44	D8	14	75398	11280.6	218588	1.55885e+06	11113.5
45	D9	14	80770.8	17231.9	209225	1.54912e+06	7080.41
46	D10	14	30386.2	9802.81	187038	1.51223e+06	2120.57
47	D11	14	31673	8738.14	158564	1.41015e+06	-562.748
48	D12	14	22128.6	6498.86	129265	1.30307e+06	-554.465
49	E1	14	217789	29313.8	132713	1.41792e+06	4492.51
50	E2	14	230216	30474	154295	1426583	5422.6
51	E3	14	239686	29700.5	181041	1.49811e+06	1992.95
52	E4	14	240131	29087.7	198749	1.51466e+06	3743.67
53	E5	14	309004	37865.6	222913	1.60373e+06	2363.88
54	E6	14	430405	38945.7	231544	1.62057e+06	14376.7
55	E7	14	363868	37657.9	234964	1.6282e+06	9359.4
56	E8	14	363178	37032.7	221121	1.58093e+06	10083
57	E9	14	334529	41428.4	209889	1.57146e+06	6480.21
58	E10	14	302829	42500.1	190437	1.53691e+06	1090.15
59	E11	14	323142	44066.4	169925	1.50978e+06	2362.66
60	E12	14	240034	36739.3	128581	1.29658e+06	1203.71
61	F1	14	209911	23802.4	118495	1.2778e+06	4434.21
62	F2	14	251558	29515.7	147477	1393972	6939.88
63	F3	14	253952	27083.5	172982	1.46527e+06	5259.78
64	F4	14	271242	27323.6	190113	1.48598e+06	9884.64
65	F5	14	341233	32551	208159	1.54499e+06	12949.6
66	F6	14	296376	29084.3	212596	1.52549e+06	6570.09
67	F7	14	340579	30539.8	214147	1.5447e+06	11838.1
68	F8	14	304801	28785.7	198139	1.45875e+06	5579.43
69	F9	14	298836	34243.6	193791	1.48816e+06	6275.66
70	F10	14	262400	32695	172923	1.44276e+06	4509.87
71	F11	14	259119	35438.5	150443	1.37833e+06	2954.11
72	F12	14	210969	29784.2	121403	1266717	-1843.07
73	G1	14	73999.5	13903.8	106829	1.22599e+06	1669.44
74	G2	14	96651.5	15788.3	128662	1.28552e+06	3212.04
75	G3	14	117314	16494.3	151244	1.35922e+06	4291.41
76	G4	14	96355.2	14290.6	168235	1.39234e+06	3145.19
77	G5	14	166531	21342.6	177482	1.39144e+06	9629.47
78	G6	14	167262	20148.1	184545	1.3985e+06	3745.7
79	G7	14	129146	18497.9	178474	1.34532e+06	3980.39
80	G8	14	150067	29076.4	181494	1.37828e+06	4105.81
81	G9	14	112401	20326.2	169735	1.38321e+06	4444.3
82	G10	14	98693.6	21555.9	148811	1.30803e+06	2581.54
83	G11	14	100214	20561.8	134047	1.2982e+06	3723.66
84	G12	14	84893	18890	108982	1.20656e+06	-623.058
85	H1	14	18329.9	4477.72	97840.8	1.16216e+06	4159.88
86	H2	14	8678.38	4505.7	119178	1.287e+06	660.963
87	H3	14	-1290.43	2030.51	127354	1.21801e+06	-1307.68
88	H4	14	5668.07	5369.34	151053	1.34377e+06	-655.921
89	H5	14	15245.5	8311.04	158427	1.33758e+06	-7555.35
90	H6	14	59240.7	12082.5	163676	1.32928e+06	3257.03
91	H7	14	27822.1	12317	156593	1.26473e+06	-3884.23
92	H8	14	19293.9	8851.96	148275	1.23247e+06	-3168.62
93	H9	14	30226.1	14054.1	146594	1282507	-457.903
94	H10	14	16371.3	11902.1	130782	1.23794e+06	-3125.15
95	H11	14	32178.8	13142.8	117158	1.21782e+06	375.416
96	H12	14	19557	8518.08	104652	1.2391e+06	-7287.27
1	A1	15	211716	33667.4	99673.7	1.24492e+06	3863.28
2	A2	15	218959	31864	119792	1.31128e+06	4413.52
3	A3	15	206348	27154.3	130254	1.27986e+06	5463.23
4	A4	15	219542	29898.1	150017	1.35711e+06	3376.39
5	A5	15	229839	30654.9	170550	1.46419e+06	4721.75
6	A6	15	214668	27496.1	171998	1.41201e+06	2795.85
7	A7	15	221798	27075.3	178267	1.45976e+06	-8.41917
8	A8	15	221168	27431.2	169717	1.42308e+06	-189.023
9	A9	15	247187	32487.5	166651	1.45847e+06	1461.5
10	A10	15	209686	28628.9	141538	1.33803e+06	-2084.42
11	A11	15	217349	31707.8	126477	1.33326e+06	-344.012
12	A12	15	202655	31319.2	113965	1.34341e+06	-12744.3
13	B1	15	176442	22722.1	105952	1227384	1929
14	B2	15	204116	25771.8	131863	1.34016e+06	2834.68
15	B3	15	218147	27933.7	150496	1.37732e+06	3992.36
16	B4	15	217261	25084.1	166701	1.38885e+06	6018.96
17	B5	15	206732	23801.9	183084	1.43524e+06	4032.39
18	B6	15	288921	29722	197985	1.49242e+06	5031.1
19	B7	15	214876	22849.5	197355	1.50276e+06	5596.93
20	B8	15	267797	25967.5	180863	1.38666e+06	8402.32
21	B9	15	234298	29070.6	181209	1474298	3461.85
22	B10	15	230913	27983.7	157388	1.3872e+06	-1843.34
23	B11	15	238394	29634.3	136516	1.32955e+06	5387.69
24	B12	15	187708	24801.4	115467	1.27971e+06	-3092.05
25	C1	15	208417	24776.1	127380	1.42351e+06	3651.88
26	C2	15	79790.2	14952.5	141171	1.3583e+06	1172.06
27	C3	15	102983	19763.7	161177	1.39221e+06	2227.68
28	C4	15	115830	18690.6	188287	1.50082e+06	4648.07
29	C5	15	95568.4	15341.6	189538	1.40512e+06	4010.44
30	C6	15	199020	16832.3	205798	1.49049e+06	8613.48
31	C7	15	127048	14858.8	210952	1.51643e+06	5819.81
32	C8	15	134718	15761.1	190916	1.39418e+06	6613.3
33	C9	15	102934	17666.6	188245	1.45052e+06	10362.1
34	C10	15	122569	18001	164662	1.36978e+06	7814.15
35	C11	15	145784	22895.4	155115	1.43995e+06	13510
36	C12	15	69839.4	15228.5	123171	1.28686e+06	-2569.48
37	D1	15	16181.2	7603.44	139318	1.50033e+06	1526.51
38	D2	15	14101.1	7551.36	150086	1.38766e+06	2224.27
39	D3	15	22069.8	8564.1	180233	1.50045e+06	2330.95
40	D4	15	33588.6	10552.6	210482	1.61405e+06	4153.36
41	D5	15	22784.5	6185.47	190863	1.36294e+06	3449.18
42	D6	15	38547.6	9092.93	219356	1.52799e+06	5574.38
43	D7	15	62287.8	9488.64	222895	1548148	11676.2
44	D8	15	75025.5	11377.2	218206	1558294	10794.2
45	D9	15	80632.8	17242.7	208970	1.54462e+06	6892.89
46	D10	15	27906.4	9874.44	187382	1.5125e+06	1982.22
47	D11	15	31756.2	8445.86	158796	1.41278e+06	-596.901
48	D12	15	20797.9	6856.49	129474	1.3033e+06	-654.92
49	E1	15	220318	29982.2	133424	1.42403e+06	4634.03
50	E2	15	232328	30552.6	154019	1.4266e+06	5673.16
51	E3	15	242031	30780.9	181623	1.49717e+06	2303.34
52	E4	15	243115	28879.6	198859	1.51321e+06	3774.81
53	E5	15	314594	38349	222390	1.60336e+06	2858.64
54	E6	15	437404	39741.2	231729	1.6203e+06	14696
55	E7	15	371606	38109	234395	1.62495e+06	9638.99
56	E8	15	369955	37374.5	221307	1.57963e+06	10665.5
57	E9	15	352042	42961.1	209549	1568433	6889.1
58	E10	15	319705	44239.6	190687	1.53491e+06	1667.62
59	E11	15	337485	45792.4	170143	1.5106e+06	2738.28
60	E12	15	250367	37690.7	128148	1.29461e+06	823.539
61	F1	15	224351	25445.4	117754	1.27797e+06	4634.72
62	F2	15	265594	31318.5	147260	1.39438e+06	6993.92
63	F3	15	270621	29149.6	172328	1.46483e+06	5633.22
64	F4	15	291256	29505.2	190503	1.48901e+06	9827.48
65	F5	15	341638	32822	208340	1.54678e+06	13402.4
66	F6	15	299586	29047.9	212468	1526281	6843.64
67	F7	15	340322	30694.1	214385	1.54367e+06	12411.6
68	F8	15	304932	29386.8	198352	1.46199e+06	5641.04
69	F9	15	315993	35975.2	193536	1.48747e+06	6259.93
70	F10	15	276154	34007.6	172964	1.44523e+06	4814.97
71	F11	15	274036	36557.5	150380	1.38018e+06	3314.22
72	F12	15	223524	30630.9	121587	1.2687e+06	-1673.58
73	G1	15	88019.1	14891.8	106989	1.22514e+06	842.668
74	G2	15	109949	17694.4	129019	1.28531e+06	3056.91
75	G3	15	132134	18612.1	151224	1.36052e+06	4292.98
76	G4	15	110240	15560.1	167921	1.39228e+06	3339.68
77	G5	15	169219	21268.6	178176	1.39022e+06	8866.79
78	G6	15	170463	20814.1	184853	1.40175e+06	3535.86
79	G7	15	130553	18717.3	178482	1347877	3978.18
80	G8	15	150563	28891.6	181403	1.37639e+06	3517.06
81	G9	15	114366	20236.8	170391	1.38273e+06	4053.75
82	G10	15	100871	21274.5	149334	1.30892e+06	2232.82
83	G11	15	101836	20514.3	134194	1.29992e+06	3597.9
84	G12	15	84367.4	18557.3	109275	1.206e+06	-816.795
85	H1	15	16557.5	3366.89	94858.5	1.1309e+06	3806.34
86	H2	15	10582.6	4478	118981	1.28759e+06	1612.61
87	H3	15	-2097.69	2111.52	127426	1219566	-1379.66
88	H4	15	7753.39	4969.87	151167	1.34516e+06	-1353.11
89	H5	15	16279.2	7560.88	158328	1.33554e+06	-7552.7
90	H6	15	59765.3	12288.2	163751	1.33319e+06	3391.62
91	H7	15	28689.7	12185.7	156646	1.26109e+06	-3695.35
92	H8	15	19283.1	8712.47	147964	1.23351e+06	-2646.17
93	H9	15	31230.3	13505.8	146141	1.28042e+06	-150.306
94	H10	15	18208.5	11749	130919	1.23802e+06	-2416.3
95	H11	15	30977.5	12407	117352	1.21749e+06	536.116
96	H12	15	19819.5	8033.28	104589	1.23941e+06	-7027.37
1	A1	16	212663	34376	99901.5	1.24363e+06	3172.68
2	A2	16	222056	32854.3	119836	1.31203e+06	4160.63
3	A3	16	208542	27657.9	130405	1.28033e+06	6153.62
4	A4	16	221086	30606.1	149996	1.35676e+06	3038.43
5	A5	16	233201	31382.3	171028	1.46211e+06	4368.25
6	A6	16	216307	27037.8	172214	1.41446e+06	2723.22
7	A7	16	222034	26920.2	177926	1460657	719.926
8	A8	16	225105	27437.3	169602	1.42318e+06	-212.486
9	A9	16	250124	32849.5	166888	1.45907e+06	1059.45
10	A10	16	213021	28958.2	141057	1.33944e+06	-1639.04
11	A11	16	219680	31397.1	127236	1.33156e+06	521.478
12	A12	16	206862	31418.8	113982	1.3412e+06	-12056.5
13	B1	16	178129	22570.5	106546	1.22878e+06	2169.51
14	B2	16	205467	27055.3	131668	1.33902e+06	2973.21
15	B3	16	222027	28866.5	150811	1.37618e+06	3485.42
16	B4	16	219299	25248.3	166815	1.38867e+06	6005.82
17	B5	16	209342	24120.2	182286	1.43826e+06	4336.86
18	B6	16	291499	30546.9	197677	1.49038e+06	5028.15
19	B7	16	219596	22904.1	197346	1.50481e+06	5226.57
20	B8	16	272327	27211.3	180674	1387467	8708.41
21	B9	16	262948	31666.3	181188	1.47607e+06	3507.86
22	B10	16	259833	31103.8	157936	1.38812e+06	-1200.57
23	B11	16	264221	32512.6	136800	1.33029e+06	5364.93
24	B12	16	212128	27895.4	115593	1.27626e+06	-3086.65
25	C1	16	209279	24866.2	127709	1.42833e+06	4126.29
26	C2	16	81945.3	15164	141210	1358208	1316.58
27	C3	16	104952	20145.5	161001	1.38974e+06	1801.15
28	C4	16	117944	18188.1	188191	1.49942e+06	4596.25
29	C5	16	97203	15337.6	189733	1.40731e+06	3638.95
30	C6	16	200074	16404.7	205894	1.49346e+06	8692.29
31	C7	16	129457	14952.9	211092	1.51606e+06	5963.91
32	C8	16	136506	15989.4	190878	1.39252e+06	6874.82
33	C9	16	106402	17049.6	188441	1.45551e+06	9917.1
34	C10	16	124558	18545.8	164537	1371194	7555.11
35	C11	16	149288	22880.6	155027	1439154	12781.3
36	C12	16	72985.1	14997.8	123430	1.28895e+06	-3227.85
37	D1	16	17148.4	7851.59	140003	1.50551e+06	2232.65
38	D2	16	15991.6	7734.23	149984	1387001	1619.55
39	D3	16	22228.2	8213.15	180153	1.49965e+06	2681.64
40	D4	16	32775.9	10420.7	209974	1.61441e+06	3950.72
41	D5	16	24558.3	6846.44	190766	1362629	3910.28
42	D6	16	40225.4	9351.89	219553	1.52893e+06	5579.99
43	D7	16	61885.8	9355.99	222892	1547269	11477
44	D8	16	75395.1	11555.2	218656	1.559e+06	10663
45	D9	16	80826.3	17083.5	209305	1.54698e+06	6598.89
46	D10	16	30637.8	10247.5	187222	1.51159e+06	1982.4
47	D11	16	31257.2	8517.17	158427	1.40882e+06	-950.941
48	D12	16	21063.7	6821.65	128960	1302995	-556.734
49	E1	16	224072	29562.6	133304	1.42938e+06	4558.01
50	E2	16	235042	30898.5	153987	1.42603e+06	5073.94
51	E3	16	245819	30558.4	180825	1.49553e+06	1996.06
52	E4	16	249252	29243.2	198725	1.51502e+06	3140.51
53	E5	16	329096	39328.3	223053	1.60343e+06	2692.98
54	E6	16	451160	40621.5	232017	1.62124e+06	14773.2
55	E7	16	385988	38927.8	234371	1.62357e+06	9569.14
56	E8	16	384400	38474.1	220937	1.58204e+06	10577.7
57	E9	16	385196	45188.6	209217	1.57403e+06	6663.55
58	E10	16	350292	47288.6	190469	1.53638e+06	1625.43
59	E11	16	366286	48024.3	169925	1.51403e+06	2794.21
60	E12	16	274856	40349.6	128037	1.29634e+06	1302.76
61	F1	16	251946	30053	118531	1277267	4194.24
62	F2	16	294962	34460.9	147150	1.39383e+06	6992.33
63	F3	16	302702	32503.4	172336	1.46571e+06	6303.47
64	F4	16	325336	32596.4	189679	1.4874e+06	9512.7
65	F5	16	345850	33544.7	208108	1546699	13365.5
66	F6	16	302845	28746	211909	1.52731e+06	7120.49
67	F7	16	342700	30671.6	213635	1542161	12637.7
68	F8	16	308926	29532	197701	1.45772e+06	5404.38
69	F9	16	346674	38612.1	193552	1.48858e+06	6282.84
70	F10	16	305588	37170.6	172951	1.44447e+06	4938.99
71	F11	16	299713	39456.9	150348	1.37712e+06	3170.81
72	F12	16	244591	34334.1	121160	1.2672e+06	-2076.39
73	G1	16	109347	18370.6	106762	1.22483e+06	936.595
74	G2	16	133180	20436.5	128963	1.28607e+06	2562.65
75	G3	16	159534	21208.2	151318	1.36161e+06	4061.48
76	G4	16	138412	18176.5	167474	1.38791e+06	2837.16
77	G5	16	171981	21658.3	178134	1390297	9313.38
78	G6	16	172360	21010.7	184762	1.40012e+06	3663.59
79	G7	16	132725	18725.6	178267	1.34475e+06	4142.9
80	G8	16	154391	28916.1	180947	1.37665e+06	4218.69
81	G9	16	115454	20099.5	169593	1.37966e+06	4436.72
82	G10	16	102027	21538.4	149088	1.30771e+06	2925.93
83	G11	16	101970	20844.8	133682	1.29915e+06	3368.11
84	G12	16	86442.7	18820.9	108806	1.20436e+06	-679.367
85	H1	16	16191.4	3706.38	94899.6	1.1369e+06	2339.52
86	H2	16	7965.4	3956.18	118670	1.28642e+06	1694.71
87	H3	16	-3370.8	2106.16	127101	1.21706e+06	-1254.88
88	H4	16	5519.93	4800.88	150774	1.34184e+06	-858.387
89	H5	16	15482.1	8067.07	157926	1.33859e+06	-7152.63
90	H6	16	57842.6	12245.5	163106	1.32881e+06	3698.74
91	H7	16	28019	11634.7	155911	1.26095e+06	-2951.63
92	H8	16	19214.2	8727.26	147676	1.23021e+06	-2211.96
93	H9	16	30307.9	13429.2	146087	1.27893e+06	-320.755
94	H10	16	15924.7	11501.4	130680	1.23947e+06	-3221.1
95	H11	16	29528.6	12145.7	116905	1.21538e+06	537.507
96	H12	16	17781.4	8097.41	104384	1.23734e+06	-7265.39
1	A1	17	216788	35128.7	100265	1.24434e+06	3160.82
2	A2	17	224969	32847.9	119751	1.31105e+06	4241.36
3	A3	17	213037	28080	130147	1280574	5715.26
4	A4	17	226062	30271	149246	1357187	3088.2
5	A5	17	235586	31341.9	171141	1.46255e+06	3708.95
6	A6	17	220629	27673.6	171645	1.41011e+06	2623.84
7	A7	17	227567	27374.8	178054	1.45748e+06	-28.345
8	A8	17	227127	27800.5	170034	1.42466e+06	-547.469
9	A9	17	258199	32725.1	166812	1.45683e+06	1017.3
10	A10	17	217518	29273	141442	1.33982e+06	-1896.24
11	A11	17	225625	32349.1	126478	1.33125e+06	-269.989
12	A12	17	211502	31995	114257	1.34115e+06	-12174.1
13	B1	17	183317	23601.3	106619	1.22874e+06	2064.31
14	B2	17	209598	26662.5	131917	1.33994e+06	3680.62
15	B3	17	226416	28126.2	150837	1.37683e+06	3485.09
16	B4	17	223886	25428	166830	1.39327e+06	5896.69
17	B5	17	216635	25181.8	182165	1.43553e+06	4141.45
18	B6	17	298582	30703.6	198291	1.4884e+06	5518.99
19	B7	17	224427	23166.4	197492	1498651	5495.64
20	B8	17	279734	26483	180379	1.38443e+06	8742.76
21	B9	17	315589	37214.7	180987	1472742	3764.52
22	B10	17	310182	36743.4	157748	1.38588e+06	-892.957
23	B11	17	315380	38920.7	136965	1.32858e+06	5590.3
24	B12	17	255358	33502.6	115630	1.2791e+06	-3011.91
25	C1	17	212654	24818.9	128329	1.43279e+06	4067.33
26	C2	17	84803.3	15546.5	141487	1.35823e+06	1063.34
27	C3	17	107486	20680.4	160615	1.39068e+06	2019.99
28	C4	17	121920	18636.1	188335	1.50064e+06	4900.33
29	C5	17	100195	16011.8	189897	1.40703e+06	3100.51
30	C6	17	203509	17019	205955	1.49347e+06	8502.81
31	C7	17	132286	15361.6	211491	1.51792e+06	5997.54
32	C8	17	140052	16712.5	191051	1.39609e+06	6509.48
33	C9	17	113244	18676.3	188618	1.45554e+06	10782.2
34	C10	17	130212	19006.5	164553	1.36971e+06	7325.69
35	C11	17	154752	23550.5	154711	1.43529e+06	13929.8
36	C12	17	77790.9	16256.1	123700	1.28579e+06	-2770.04
37	D1	17	15872.8	7818.31	140062	1.51113e+06	1975.24
38	D2	17	15117	8134	149953	1.38709e+06	2212.63
39	D3	17	20060.2	8367.22	180315	1.49773e+06	2851.97
40	D4	17	33934.2	10467.8	210386	1.61379e+06	4361.02
41	D5	17	25253.2	6510.76	190407	1.36044e+06	3999.27
42	D6	17	39221.8	9672.43	219401	1525779	5620.05
43	D7	17	62510.4	9338.65	222963	1.54827e+06	11572.4
44	D8	17	76177.9	11417	218351	1.55781e+06	11216.7
45	D9	17	82363.3	17346.7	208818	1.54411e+06	7293
46	D10	17	29818.9	10219.7	186950	1.50991e+06	2291.05
47	D11	17	30574.8	8844.64	158923	1407749	-706.398
48	D12	17	19794.5	6601.79	128888	1.30297e+06	210.661
49	E1	17	229207	30455.2	133565	1.43601e+06	4867.22
50	E2	17	242574	31688.5	153914	1.42589e+06	6008.09
51	E3	17	255133	31146.3	180489	1.49631e+06	1476.39
52	E4	17	257576	29645	198127	1.51223e+06	3403.21
53	E5	17	356308	41474.1	222296	1.60611e+06	2644.01
54	E6	17	479938	42768.8	231387	1618772	14430.6
55	E7	17	412990	41346.5	234041	1.62456e+06	9145.56
56	E8	17	411154	40899.9	220473	1.57905e+06	10341
57	E9	17	448347	50826.3	208812	1.57005e+06	6942.52
58	E10	17	411431	53026.1	189930	1.53383e+06	1893.3
59	E11	17	421865	53991.3	169170	1510889	2964.02
60	E12	17	320885	45643	127834	1.29366e+06	851.768
61	F1	17	308712	36763	118719	1.27804e+06	4387.36
62	F2	17	352650	40814.4	147140	1.39293e+06	6636.71
63	F3	17	367871	39432.5	172447	1465225	5386.92
64	F4	17	390254	39044.6	190514	1.48724e+06	9977.4
65	F5	17	351400	33339.7	208102	1.54762e+06	13209.6
66	F6	17	309694	30026.5	212041	1.52641e+06	6756.9
67	F7	17	349739	31560.5	213978	1.54602e+06	12211.6
68	F8	17	317213	29762.1	197483	1.46056e+06	5294.15
69	F9	17	405337	44344.2	193165	1.48681e+06	6371.25
70	F10	17	362163	42904.3	172960	1.44674e+06	4913.75
71	F11	17	351558	45672.7	150180	1.37771e+06	2724.87
72	F12	17	291303	39458.2	121573	1264210	-2617.28
73	G1	17	150276	23358.3	106982	1.2234e+06	445.742
74	G2	17	178572	25769.1	129760	1.28639e+06	2503.97
75	G3	17	210239	26681.4	151568	1.36129e+06	4340.96
76	G4	17	186894	23931.9	168047	1.39054e+06	3100.79
77	G5	17	178251	22109.7	177815	1.38859e+06	8751.01
78	G6	17	176800	21883	184597	1399772	3395.51
79	G7	17	137738	19450.3	178374	1.34295e+06	4497.08
80	G8	17	159308	29031.8	181230	1.37474e+06	3444
81	G9	17	120051	20413.8	170025	1.37901e+06	4677.73
82	G10	17	105197	21748.1	148655	1.3055e+06	2038.18
83	G11	17	107149	21088	133952	1.29503e+06	3319.33
84	G12	17	90300.5	19790.3	109306	1.2041e+06	-931.072
85	H1	17	17267	3420.1	95665.6	1.13981e+06	3686.43
86	H2	17	9508.53	3665.36	118499	1.28616e+06	1916.77
87	H3	17	-340.699	1425.93	127199	1216896	-1437.91
88	H4	17	5931.62	5163.68	151080	1.34633e+06	-619.644
89	H5	17	15955	7685.28	158156	1.33481e+06	-7387.87
90	H6	17	59778.8	11997.6	163497	1.32722e+06	3585.39
91	H7	17	28567.7	12229.4	156034	1263488	-3461.34
92	H8	17	19698.5	8606.49	147744	1.23135e+06	-2269.52
93	H9	17	29571.4	13037.8	145738	1.27668e+06	83.6798
94	H10	17	17124.9	11216.1	130163	1.2395e+06	-2569.39
95	H11	17	31242.1	12466.5	116807	1.21538e+06	1021.1
96	H12	17	18978	8218.72	104211	1237208	-6986.15
1	A1	18	223639	35731.9	99527.9	1244012	3235.56
2	A2	18	231330	33678.9	119354	1.31107e+06	4070.54
3	A3	18	220492	28441.6	129920	1.28061e+06	5651.12
4	A4	18	232959	31796.6	149688	1.35631e+06	3405.11
5	A5	18	242955	32065.3	170451	1.46256e+06	4681.16
6	A6	18	228898	28100.4	171831	1.41615e+06	2788.62
7	A7	18	236595	27977	177999	1.46059e+06	141.769
8	A8	18	235824	28489.3	169792	1.42409e+06	-572.838
9	A9	18	267825	34284.8	166822	1.45929e+06	1771.92
10	A10	18	227960	30339.6	141057	1.33994e+06	-1484.68
11	A11	18	237492	33504.8	126191	1.33135e+06	-175.068
12	A12	18	221544	32758.4	113883	1.34002e+06	-11991.6
13	B1	18	190270	23866.3	106383	1.22854e+06	1908.07
14	B2	18	218574	27703.9	131830	1.34046e+06	2830.99
15	B3	18	236408	29763.2	150867	1.37592e+06	3443.36
16	B4	18	233681	26147.3	166938	1.38992e+06	5314.47
17	B5	18	233130	26820.1	183165	1.43389e+06	3831.59
18	B6	18	312160	31653.8	198199	1.48961e+06	4857.11
19	B7	18	236033	24607.4	197531	1.50174e+06	4424.55
20	B8	18	297640	28740.4	180488	1.38579e+06	8160.32
21	B9	18	416364	46842.3	180772	1.4745e+06	3352.56
22	B10	18	406062	46972.8	157766	1.38589e+06	-1270.5
23	B11	18	409460	49711.8	136759	1.32728e+06	4892.43
24	B12	18	339584	44701.7	115606	1.27509e+06	-3598.66
25	C1	18	214928	25259.5	128362	1.43805e+06	4108.19
26	C2	18	85596.9	15696.5	141486	1.35892e+06	994.476
27	C3	18	109135	20578.7	160740	1391431	1545.3
28	C4	18	122719	18979.6	188739	1.50349e+06	4838.48
29	C5	18	103539	15872.2	190287	1.40666e+06	3486.98
30	C6	18	207783	17476.4	205922	1.49155e+06	9055.84
31	C7	18	136334	16031.9	211407	1.51928e+06	6407.89
32	C8	18	143423	17022.2	191509	1398233	6723.26
33	C9	18	121797	18978.8	188122	1.45332e+06	10396.5
34	C10	18	140203	19822	164461	1.37091e+06	7701.48
35	C11	18	165012	24191.1	154677	1.43853e+06	13819.5
36	C12	18	85532.3	16970.3	123112	1.29002e+06	-3124.97
37	D1	18	14396.7	7309.67	140448	1.51745e+06	1390.77
38	D2	18	16891.3	8047.84	150170	1.38631e+06	2167.08
39	D3	18	22495.9	8492.77	180504	1.49823e+06	2046.25
40	D4	18	33880.8	10343.3	210565	1.61249e+06	4061.23
41	D5	18	24533.6	6506.05	190903	1.36369e+06	4010.49
42	D6	18	42170.1	9465.85	220029	1.5277e+06	5143.44
43	D7	18	61579	9569.01	223281	1.54832e+06	11355
44	D8	18	75747.2	11134.4	217918	1.55764e+06	10722.8
45	D9	18	82211.6	17556.5	208878	1.54586e+06	6643.31
46	D10	18	29888.2	9558.81	187094	1509480	2051.17
47	D11	18	29359.4	8675.23	158366	1409969	-865.813
48	D12	18	20725.6	6971.77	129510	1.30211e+06	-342.724
49	E1	18	241680	32609.9	134549	1.4403e+06	4989.81
50	E2	18	258025	33527.9	153908	1.42798e+06	5509.35
51	E3	18	270522	33194	181146	1.49796e+06	1574.5
52	E4	18	274996	32041.6	198455	1515252	4177.18
53	E5	18	406737	45775.6	222466	1.60661e+06	3234.03
54	E6	18	531558	47424.6	231724	1.61903e+06	14156.9
55	E7	18	462880	45383.2	234724	1625393	9662.12
56	E8	18	460778	44825.6	220971	1.57875e+06	10474
57	E9	18	563477	61938.7	209234	1.57102e+06	7180.93
58	E10	18	523804	63830.9	190397	1.53255e+06	2182.7
59	E11	18	526454	64882.2	169334	1.51023e+06	2480.02
60	E12	18	406616	55292.6	128072	1.29493e+06	1241.94
61	F1	18	407083	49704.9	118684	1279534	4871.35
62	F2	18	460067	52515	147310	1.3933e+06	6485.73
63	F3	18	482990	51100.7	172108	1.46571e+06	5812.15
64	F4	18	511993	50527.6	190279	1.48768e+06	9673.39
65	F5	18	361641	34197.8	208414	1546082	13418.9
66	F6	18	323219	30712.9	211806	1.52698e+06	6780.47
67	F7	18	361236	31922.5	213608	1.54373e+06	12190.4
68	F8	18	330086	30801.3	197626	1.45696e+06	5536.48
69	F9	18	515664	53941.6	193254	1.48836e+06	6329.1
70	F10	18	465292	53061	172719	1.44307e+06	4899.75
71	F11	18	452706	56101.7	149968	1.37669e+06	2863.97
72	F12	18	376685	49501.6	121083	1.26386e+06	-2314.54
73	G1	18	231430	35018.5	107242	1.22395e+06	1074.81
74	G2	18	263992	36880.1	128766	1.28669e+06	1661.78
75	G3	18	303344	37288.9	151074	1.35855e+06	4631.23
76	G4	18	280616	33434.8	167786	1.39257e+06	2741.6
77	G5	18	188996	23254.3	177533	1388429	9443.1
78	G6	18	187615	22701.4	184370	1.40018e+06	3161.66
79	G7	18	148268	20475.5	177805	1.34434e+06	3930.41
80	G8	18	169600	29765	181072	1.3751e+06	3713.04
81	G9	18	127874	21805.3	169564	1383061	4487.13
82	G10	18	113633	22522.9	149257	1.30642e+06	1886.88
83	G11	18	114099	21468.7	133370	1.29734e+06	2937.48
84	G12	18	96179.5	20031.1	109151	1.20307e+06	-1013.01
85	H1	18	18511.1	3590.56	95439.4	1.14023e+06	3260.53
86	H2	18	8929.5	4099.82	118561	1.28644e+06	1827.75
87	H3	18	-2083.2	2312.97	126554	1217173	-1477.75
88	H4	18	6634.57	5048.16	151096	1.34374e+06	-422.836
89	H5	18	17305.1	7578.98	158017	1.33456e+06	-7610.29
90	H6	18	58458.6	11904.9	163586	1.32787e+06	3241.36
91	H7	18	28683.4	11922.6	155999	1260206	-2966.48
92	H8	18	20029.9	7970.53	147353	1.23151e+06	-2644.91
93	H9	18	29103.2	13294	145816	1.27841e+06	-823.993
94	H10	18	16303.6	11250.9	130026	1.24148e+06	-3249.12
95	H11	18	30552.4	11640.7	116607	1213892	357.895
96	H12	18	16192.1	7578.83	104381	1.23705e+06	-7445.38
1	A1	19	235046	37209.6	100184	1.24516e+06	3542.24
2	A2	19	245504	35401.8	120507	1.31103e+06	3687.97
3	A3	19	234431	30219.3	130183	1.2807e+06	5621.98
4	A4	19	249353	33646.8	149720	1.35652e+06	2920.86
5	A5	19	258496	33328.4	170636	1.46232e+06	3781.52
6	A6	19	243589	29786.1	171840	1.414e+06	2405.11
7	A7	19	249688	29559.9	178543	1.45887e+06	75.3874
8	A8	19	248917	29962.9	169629	1.42313e+06	-1078.11
9	A9	19	289081	36703.2	166230	1.4569e+06	1214.65
10	A10	19	247543	33124.8	141212	1.33946e+06	-1933.19
11	A11	19	256903	36376.1	125926	1.33076e+06	-167.203
12	A12	19	241215	36330.8	113883	1.34039e+06	-12916.8
13	B1	19	204713	25446.8	106103	1.22937e+06	1850.88
14	B2	19	235646	29018.7	132105	1.34054e+06	3183.63
15	B3	19	252754	31167.6	150579	1.37649e+06	3060.92
16	B4	19	248594	27581.4	166728	1.38949e+06	5268.36
17	B5	19	263091	29202.4	182193	1.43653e+06	3338.09
18	B6	19	337636	33627.2	197666	1.49195e+06	5066.33
19	B7	19	260177	27034	197066	1503875	4993.81
20	B8	19	327106	30926.4	180410	1.38706e+06	8371.2
21	B9	19	587648	64386.5	180796	1.47498e+06	2838.12
22	B10	19	570173	64535.3	158020	1.38587e+06	-1476.83
23	B11	19	569713	67796.6	136924	1.33097e+06	5372.24
24	B12	19	484457	62609.8	115283	1.27896e+06	-3143.52
25	C1	19	220221	26163.1	128378	1.44394e+06	3728.34
26	C2	19	88186.4	15366.4	141213	1.35825e+06	1311.82
27	C3	19	112089	21526.7	161073	1.39422e+06	1890.24
28	C4	19	126752	19697.9	188850	1.50251e+06	4312.39
29	C5	19	111280	17142.2	189903	1.40812e+06	4004.35
30	C6	19	214670	17632.7	205785	1492709	8666.4
31	C7	19	143244	16254.3	211507	1.51871e+06	5679.96
32	C8	19	152450	17853.4	191481	1398168	7608.09
33	C9	19	140803	20872.3	188083	1.45294e+06	10788.8
34	C10	19	158698	21822.7	164443	1.37173e+06	8173.35
35	C11	19	182919	27196.4	154600	1.44139e+06	13496.3
36	C12	19	100723	19592.4	123165	1.29059e+06	-3197.96
37	D1	19	16836.7	8092.71	141216	1.52475e+06	2233.33
38	D2	19	14967.3	7492.52	150372	1.38822e+06	2249.49
39	D3	19	21609.8	7597.96	180812	1.49894e+06	2089.65
40	D4	19	34793.9	10046.8	210311	1612036	4323.77
41	D5	19	25058.2	6754.94	190405	1.36277e+06	3854.64
42	D6	19	42063.3	9694.51	219480	1.52836e+06	5655.45
43	D7	19	64611.2	9625.07	222630	1.54668e+06	11115
44	D8	19	77222.1	11387.3	218037	1.55878e+06	10899.9
45	D9	19	83317.6	17031.4	207976	1.54404e+06	6701.39
46	D10	19	30913.5	9386.62	187108	1.50892e+06	2237.13
47	D11	19	31137.6	8096.7	158811	1.40713e+06	-783.26
48	D12	19	21091.1	6810.04	128901	1.301e+06	90.9083
49	E1	19	264078	35401.2	134460	1.44589e+06	4397.55
50	E2	19	286012	36940.5	153679	1.42704e+06	4986.14
51	E3	19	301612	35641.2	180541	1.49791e+06	2497.97
52	E4	19	307709	34679.6	198281	1.51741e+06	3563.28
53	E5	19	501680	53994.3	222414	1.60328e+06	2800.93
54	E6	19	629103	55250.3	231182	1.61869e+06	14778.2
55	E7	19	559714	53582.2	234144	1624596	9146.11
56	E8	19	555959	53013.1	220745	1.58081e+06	10290.4
57	E9	19	768556	80360.8	209082	1.56897e+06	7178.96
58	E10	19	720716	84024.5	190485	1.53222e+06	1371.65
59	E11	19	708750	85119	169605	1.50741e+06	1962.07
60	E12	19	557863	73438.5	128115	1.29356e+06	799.433
61	F1	19	583436	71532	118218	1.28116e+06	4225.31
62	F2	19	645016	73565.2	147270	1.39384e+06	6761.64
63	F3	19	686237	72209.6	171822	1.46481e+06	5949.97
64	F4	19	717336	70271.9	189798	1.48928e+06	9984
65	F5	19	382958	35514.7	207629	1548542	13170.3
66	F6	19	349683	32831.6	211625	1.52539e+06	6644.63
67	F7	19	384375	33695.9	213355	1.54025e+06	12137.8
68	F8	19	354191	32591.6	196998	1.45474e+06	5662.52
69	F9	19	708762	72621.7	192988	1.48654e+06	6288.48
70	F10	19	650069	71785.6	172427	1.44257e+06	5113.33
71	F11	19	624729	74750.4	150215	1.37394e+06	3000.61
72	F12	19	528056	68327.7	121176	1263504	-1779.3
73	G1	19	364548	51924.1	107054	1.22422e+06	1378.56
74	G2	19	416051	53700.2	129162	1285982	2072.92
75	G3	19	466644	54602.5	151608	1360155	4347.4
76	G4	19	445088	49530.6	168053	1.39045e+06	2879.93
77	G5	19	206291	25317.8	178337	1.38857e+06	8777.46
78	G6	19	208929	24016.8	184591	1.39918e+06	3068.66
79	G7	19	169269	21884.9	178063	1345453	4154.17
80	G8	19	187991	31636.5	181574	1.37399e+06	3805.04
81	G9	19	141195	23193.4	169524	1.37855e+06	4272.77
82	G10	19	128856	24037.8	148721	1.30454e+06	2033.81
83	G11	19	126296	22806.5	133435	1.2953e+06	3765.04
84	G12	19	107875	22030.8	109136	1.20256e+06	-963.997
85	H1	19	18048.7	3498.75	95568.4	1.13989e+06	3173.97
86	H2	19	10219.7	4033.53	118521	1.28725e+06	1124.32
87	H3	19	-1939.73	1824.21	127007	1.2166e+06	-1273.39
88	H4	19	7120.19	5316.79	151321	1.34124e+06	-255.154
89	H5	19	17505.6	7496.98	158192	1333090	-7442.62
90	H6	19	58172.5	12655.3	163017	1.32888e+06	3714.61
91	H7	19	28604.8	11998.9	155758	1.25988e+06	-3351.56
92	H8	19	20421.4	8668.85	147597	1.22874e+06	-2170.71
93	H9	19	29029.6	12728.5	145856	1.27422e+06	-447.338
94	H10	19	16009.6	11254.7	130071	1.23787e+06	-2772.3
95	H11	19	30908.9	12090.6	116708	1.21305e+06	868.147
96	H12	19	18058.6	8027.31	104293	1.23695e+06	-7384.79
1	A1	20	259851	41450	99913.2	1243728	3499.98
2	A2	20	274980	39373.5	119821	1.31072e+06	4144.94
3	A3	20	261741	33135.3	130089	1.28065e+06	6279.6
4	A4	20	278328	36203.3	150302	1.35624e+06	3477.29
5	A5	20	286735	36069	171311	1.45939e+06	4177.48
6	A6	20	273983	32524.4	171964	1.41058e+06	2421.43
7	A7	20	278436	32413.9	178563	1.45804e+06	75.0797
8	A8	20	280560	32954.6	170139	1.42378e+06	-153.231
9	A9	20	334289	41757.2	166853	1.4582e+06	1743.41
10	A10	20	288205	37231.1	140908	1.33748e+06	-1017.55
11	A11	20	294680	41429.3	126528	1.32918e+06	694.934
12	A12	20	279142	41298.4	114311	1.3386e+06	-12301.4
13	B1	20	233008	29518.8	106510	1.23e+06	2102.43
14	B2	20	265767	32690.4	131749	1339916	3185.47
15	B3	20	284752	35176.9	150858	1376649	3256.3
16	B4	20	282977	31120.8	166879	1.38863e+06	5666.96
17	B5	20	318135	33898.2	182451	1438259	4202.91
18	B6	20	385869	38025.2	197877	1.49016e+06	5374.76
19	B7	20	304589	30643.3	197778	1499688	5541.2
20	B8	20	385791	37050.4	180980	1.38557e+06	8072.34
21	B9	20	857119	91987.6	180674	1.4741e+06	3314.04
22	B10	20	828568	92511.1	157851	1.38532e+06	-1397.88
23	B11	20	821911	97474	136901	1.33047e+06	5846.64
24	B12	20	710287	92593.3	115866	1.27829e+06	-3357.5
25	C1	20	224061	26401.3	128509	1.44909e+06	3646.49
26	C2	20	91980.6	16791.7	141388	1.35878e+06	1582.96
27	C3	20	117089	21086.6	160994	1.39231e+06	2490.67
28	C4	20	133148	19968.3	188793	1.50263e+06	4322.09
29	C5	20	126175	18464	190027	1.4051e+06	3679.85
30	C6	20	229158	18165.1	205736	1.49226e+06	8690.41
31	C7	20	157146	17533.3	211168	1517300	6215.1
32	C8	20	167892	18776.9	191057	1.39708e+06	7026.97
33	C9	20	174448	24091.2	187960	1454861	10311.4
34	C10	20	192186	24874.8	164723	1.37e+06	7883.52
35	C11	20	218198	30696.1	154840	1.43585e+06	13597
36	C12	20	131601	22443.1	123326	1286486	-3249.99
37	D1	20	16545.7	6640.82	141444	1.53088e+06	2240.14
38	D2	20	16066.6	7566.92	150075	1.38782e+06	2527.11
39	D3	20	22422.8	8183.8	180615	1.49756e+06	2189.43
40	D4	20	34906.6	10465.5	210239	1.61495e+06	4479.44
41	D5	20	25020.2	6223.22	190247	1362319	3607.35
42	D6	20	41954.9	9951.35	218788	1.52613e+06	5174.59
43	D7	20	63754.4	9351.12	222783	1547025	11336.5
44	D8	20	76080.3	11325.7	218213	1.55744e+06	11135.5
45	D9	20	84012.8	17428.9	208510	1.54519e+06	6746.66
46	D10	20	30683.9	9638.44	186445	1.50748e+06	2016.85
47	D11	20	31262.6	8663.89	158118	1407644	-289.745
48	D12	20	21722.8	6701.8	128755	1.29924e+06	-413.563
49	E1	20	305724	40808	135954	1.45282e+06	4506.24
50	E2	20	339245	42645.7	154284	1.42697e+06	5542.38
51	E3	20	361044	42026.1	181101	1.49439e+06	1948.34
52	E4	20	368179	40404.1	198577	1.51275e+06	3785.59
53	E5	20	675378	68931.2	222594	1.60301e+06	2315.06
54	E6	20	808401	69789.5	231462	1.61702e+06	14194.5
55	E7	20	733009	67313.1	234071	1.62444e+06	9533.81
56	E8	20	728049	67452.1	221045	1576056	10415.5
57	E9	20	1.09303e+06	110186	209368	1.56832e+06	7109.66
58	E10	20	1033461	114343	190428	1530143	1308.81
59	E11	20	1.00396e+06	115994	169667	1.50489e+06	2524.25
60	E12	20	802425	102843	127841	1.29296e+06	880.409
61	F1	20	854804	106117	119176	1.27965e+06	4371.12
62	F2	20	933640	106857	147017	1.39352e+06	6256.76
63	F3	20	998377	105531	172640	1.46548e+06	5728.67
64	F4	20	1.04044e+06	101723	190693	1.48721e+06	10036.8
65	F5	20	419792	38913.8	208168	1.54957e+06	12911.6
66	F6	20	397810	36867.8	211964	1.52317e+06	7098.05
67	F7	20	426692	37280.8	213246	1.54156e+06	12460.9
68	F8	20	399698	36538.5	197173	1.45736e+06	5527.03
69	F9	20	1.01517e+06	101224	193339	1.48958e+06	6438.43
70	F10	20	943807	101687	172768	1446232	4812.1
71	F11	20	905730	105407	150038	1.37846e+06	3011.15
72	F12	20	773525	97480.4	120762	1.26686e+06	-1855.37
73	G1	20	584282	81571.7	107166	1.22482e+06	925.195
74	G2	20	660715	83199.8	129212	1.28576e+06	2623.47
75	G3	20	731988	83680.2	151990	1358750	4528.99
76	G4	20	708925	77445.2	168020	1.39284e+06	3745.6
77	G5	20	243489	28585.1	178282	1.38542e+06	8613.21
78	G6	20	243177	27693.7	184566	1.39678e+06	3131.86
79	G7	20	204987	24839.6	177723	1.3445e+06	4741.51
80	G8	20	223354	34660	181151	1.37375e+06	4061.31
81	G9	20	170903	25144.3	169809	1.37776e+06	4707.98
82	G10	20	156933	26953.2	148594	1.30392e+06	1579.08
83	G11	20	152907	26345.8	134276	1.2972e+06	3279.9
84	G12	20	132502	24181.9	109132	1.20102e+06	-1083.47
85	H1	20	17921.2	3218.26	95272.6	1.13939e+06	3495.03
86	H2	20	10845.5	3467.73	118827	1285843	1061.62
87	H3	20	-1547.83	2432.56	127422	1.21667e+06	-1612.14
88	H4	20	7023.5	5024.99	151004	1.34589e+06	-1083.44
89	H5	20	15631.1	7852.31	157695	1.33303e+06	-7461.91
90	H6	20	59018	12326.1	162895	1.32736e+06	3002.88
91	H7	20	29201.9	12303.4	155735	1.25935e+06	-3795.11
92	H8	20	19352.2	8502.19	147294	1.23067e+06	-2387.7
93	H9	20	28963.9	12760.4	145772	1.27753e+06	-429.214
94	H10	20	15571.1	11280.6	130251	1.23756e+06	-2290.49
95	H11	20	28985.4	11931.8	116693	1212359	988.408
96	H12	20	19108.2	7907.39	104319	1.23587e+06	-6941.77
1	A1	21	311892	48336.4	100440	1.24485e+06	3532.67
2	A2	21	326151	45122.6	119472	1.31161e+06	3967.13
3	A3	21	317084	39011.2	130313	1.28083e+06	5644.91
4	A4	21	333876	42019.5	149875	1357598	3097.8
5	A5	21	341470	41966.2	170770	1.46192e+06	4040.64
6	A6	21	331472	38653.8	171476	1.41269e+06	2859.65
7	A7	21	331671	36842.4	177340	1.46025e+06	300.509
8	A8	21	333751	38003.4	169331	1.4234e+06	-471.276
9	A9	21	415038	49889.8	166725	1.462e+06	1740.89
10	A10	21	360335	45680.3	140841	1.34229e+06	-1577.14
11	A11	21	371297	49289.6	126206	1.32841e+06	588.595
12	A12	21	352420	51372.3	113449	1.33768e+06	-12059.5
13	B1	21	287869	36194	106749	1229834	2549.62
14	B2	21	324296	39478.1	132207	1.34108e+06	3400.79
15	B3	21	344841	40959.8	150653	1.37657e+06	3305.31
16	B4	21	345311	37175.2	166430	1.38727e+06	5365.63
17	B5	21	419972	43926.8	182622	1.43388e+06	3883.07
18	B6	21	477120	46401.2	198084	1.48909e+06	5242.22
19	B7	21	392927	38306.1	197335	1.50095e+06	5065.89
20	B8	21	496721	46973.8	180166	1.38479e+06	7926.31
21	B9	21	1.21302e+06	128655	181339	1.4734e+06	3317.43
22	B10	21	1.16667e+06	129804	157728	1.38621e+06	-1296.63
23	B11	21	1.15317e+06	137441	137255	1.32426e+06	4971.08
24	B12	21	1.00984e+06	131321	115213	1.27351e+06	-3141.73
25	C1	21	235529	27785.5	129079	1.45493e+06	3954.4
26	C2	21	104013	17527.3	141918	1.35889e+06	2233.97
27	C3	21	129572	22703.8	160740	1.39262e+06	2395.88
28	C4	21	145659	21654.3	189064	1.49965e+06	4380.96
29	C5	21	153738	20843	190028	1.40487e+06	3965.74
30	C6	21	252950	21354.6	205689	1.49047e+06	9087.94
31	C7	21	184473	20097.1	210985	1516868	5731.49
32	C8	21	198966	21828.8	191020	1.39672e+06	7191.57
33	C9	21	240680	31366.8	187671	1.45388e+06	10591.6
[truncated: 13,119 more rows]

## Sheet: Amplification Data
Block Type	96-Well 0.1-mL Block
Calibration Background is expired	Yes
Calibration Background performed on	10-29-2017
Calibration Pure Dye ABY is expired	Yes
Calibration Pure Dye ABY performed on	10-29-2017
Calibration Pure Dye CY5 is expired	Yes
Calibration Pure Dye CY5 performed on	10-29-2017
Calibration Pure Dye FAM is expired	Yes
Calibration Pure Dye FAM performed on	10-29-2017
Calibration Pure Dye JUN is expired	Yes
Calibration Pure Dye JUN performed on	10-29-2017
Calibration Pure Dye MUSTANG PURPLE is expired	Yes
Calibration Pure Dye MUSTANG PURPLE performed on	10-29-2017
Calibration Pure Dye NED is expired	Yes
Calibration Pure Dye NED performed on	10-29-2017
Calibration Pure Dye ROX is expired	Yes
Calibration Pure Dye ROX performed on	10-29-2017
Calibration Pure Dye SYBR is expired	Yes
Calibration Pure Dye SYBR performed on	10-29-2017
Calibration Pure Dye TAMRA is expired	Yes
Calibration Pure Dye TAMRA performed on	10-29-2017
Calibration Pure Dye VIC is expired	Yes
Calibration Pure Dye VIC performed on	10-29-2017
Calibration ROI is expired	Yes
Calibration ROI performed on	10-29-2017
Calibration Uniformity is expired	Yes
Calibration Uniformity performed on	10-29-2017
Chemistry	SYBR_GREEN
Date Created	2019-11-25 18:23:41 PM PST
Experiment Barcode
Experiment Comment
Experiment File Name	D:\Users\Administrator\Desktop\SZY FINAL Q-PCR 201911\Shenzhiyan -1th plate q-pcr 20191125.eds
Experiment Name	Shenzhiyan -1th plate q-pcr 20191125
Experiment Run End Time	2019-11-25 02:04:23 AM PST
Experiment Type	Comparative Cт (ΔΔCт)
Instrument Name	272510507
Instrument Serial Number	272510507
Instrument Type	QuantStudio™ 5 System
Passive Reference	ROX
Post-read Stage/Step
Pre-read Stage/Step
Quantification Cycle Method	Ct
Signal Smoothing On	true
Stage where Melt Analysis is performed	Stage3
Stage/ Cycle where Ct Analysis is performed	Stage2, Step2
User Name
Well	Well Position	Cycle	Target Name	Rn	Delta Rn
1	A1	1	B0115	0.0908358	0.00135757
1	A1	2	B0115	0.0908941	0.000970885
1	A1	3	B0115	0.0913452	0.000976886
1	A1	4	B0115	0.0914286	0.000615231
1	A1	5	B0115	0.0910639	-0.000194614
1	A1	6	B0115	0.0915179	-0.000185625
1	A1	7	B0115	0.0932609	0.00111228
1	A1	8	B0115	0.0926692	7.551e-05
1	A1	9	B0115	0.09249	-0.000548771
1	A1	10	B0115	0.0930824	-0.000401447
1	A1	11	B0115	0.093066	-0.000862887
1	A1	12	B0115	0.092725	-0.00164896
1	A1	13	B0115	0.0930311	-0.00178794
1	A1	14	B0115	0.0949046	-0.000359501
1	A1	15	B0115	0.0954036	-0.000305555
1	A1	16	B0115	0.0965184	0.000364166
1	A1	17	B0115	0.0997505	0.00315122
1	A1	18	B0115	0.105461	0.00841696
1	A1	19	B0115	0.115769	0.0182796
1	A1	20	B0115	0.137582	0.0396475
1	A1	21	B0115	0.180905	0.0825259
1	A1	22	B0115	0.257374	0.158549
1	A1	23	B0115	0.382056	0.282787
1	A1	24	B0115	0.567456	0.467741
1	A1	25	B0115	0.799889	0.69973
1	A1	26	B0115	1.04247	0.941863
1	A1	27	B0115	1.2547	1.15365
1	A1	28	B0115	1.41863	1.31714
1	A1	29	B0115	1.53921	1.43727
1	A1	30	B0115	1.62753	1.52515
1	A1	31	B0115	1.69302	1.59019
1	A1	32	B0115	1.74159	1.63832
1	A1	33	B0115	1.78065	1.67693
1	A1	34	B0115	1.81236	1.70819
1	A1	35	B0115	1.83671	1.7321
1	A1	36	B0115	1.85464	1.74959
1	A1	37	B0115	1.86946	1.76396
1	A1	38	B0115	1.8815	1.77555
1	A1	39	B0115	1.88979	1.7834
1	A1	40	B0115	1.89497	1.78813
2	A2	1	B0115	0.0889488	0.00121684
2	A2	2	B0115	0.0890635	0.000851114
2	A2	3	B0115	0.0896892	0.000996352
2	A2	4	B0115	0.089976	0.000802663
2	A2	5	B0115	0.0902789	0.000625112
2	A2	6	B0115	0.0906585	0.00052422
2	A2	7	B0115	0.0910952	0.000480459
2	A2	8	B0115	0.0906992	-0.000396009
2	A2	9	B0115	0.0906591	-0.000916585
2	A2	10	B0115	0.0911872	-0.000868882
2	A2	11	B0115	0.0912622	-0.00127436
2	A2	12	B0115	0.0912718	-0.00174526
2	A2	13	B0115	0.0916084	-0.00188906
2	A2	14	B0115	0.093241	-0.00073691
2	A2	15	B0115	0.0941732	-0.000285185
2	A2	16	B0115	0.0961717	0.00123281
2	A2	17	B0115	0.09887	0.00345063
2	A2	18	B0115	0.104269	0.0083697
2	A2	19	B0115	0.116017	0.0196369
2	A2	20	B0115	0.139268	0.0424072
2	A2	21	B0115	0.181786	0.0844446
2	A2	22	B0115	0.260878	0.163057
2	A2	23	B0115	0.389148	0.290846
2	A2	24	B0115	0.580064	0.481282
2	A2	25	B0115	0.818365	0.719102
2	A2	26	B0115	1.06399	0.964243
2	A2	27	B0115	1.27938	1.17915
2	A2	28	B0115	1.44463	1.34393
2	A2	29	B0115	1.56624	1.46506
2	A2	30	B0115	1.65684	1.55518
2	A2	31	B0115	1.72167	1.61952
2	A2	32	B0115	1.7684	1.66577
2	A2	33	B0115	1.80748	1.70438
2	A2	34	B0115	1.8387	1.73511
2	A2	35	B0115	1.86133	1.75726
2	A2	36	B0115	1.88047	1.77592
2	A2	37	B0115	1.89595	1.79092
2	A2	38	B0115	1.908	1.80249
2	A2	39	B0115	1.91622	1.81024
2	A2	40	B0115	1.92324	1.81677
3	A3	1	B0115	0.085462	0.000561293
3	A3	2	B0115	0.085332	-9.30492e-06
3	A3	3	B0115	0.0860165	0.000234647
3	A3	4	B0115	0.0862188	-3.59613e-06
3	A3	5	B0115	0.0866382	-2.47736e-05
3	A3	6	B0115	0.0874845	0.000380885
3	A3	7	B0115	0.0880951	0.000550927
3	A3	8	B0115	0.0882853	0.000300518
3	A3	9	B0115	0.0888855	0.000460158
3	A3	10	B0115	0.0895072	0.000641331
3	A3	11	B0115	0.0884329	-0.000873598
3	A3	12	B0115	0.0881219	-0.00162519
3	A3	13	B0115	0.0888722	-0.00131546
3	A3	14	B0115	0.0897037	-0.000924487
3	A3	15	B0115	0.0899634	-0.00110537
3	A3	16	B0115	0.0916077	9.83303e-05
3	A3	17	B0115	0.0951556	0.00320568
3	A3	18	B0115	0.10138	0.00898928
3	A3	19	B0115	0.113117	0.0202857
3	A3	20	B0115	0.136262	0.0429902
3	A3	21	B0115	0.181529	0.087817
3	A3	22	B0115	0.262609	0.168456
3	A3	23	B0115	0.395913	0.301319
3	A3	24	B0115	0.593549	0.498515
3	A3	25	B0115	0.840854	0.745379
3	A3	26	B0115	1.09604	1.00013
3	A3	27	B0115	1.31369	1.21734
3	A3	28	B0115	1.47816	1.38137
3	A3	29	B0115	1.59618	1.49895
3	A3	30	B0115	1.68005	1.58237
3	A3	31	B0115	1.74148	1.64336
3	A3	32	B0115	1.78597	1.68741
3	A3	33	B0115	1.82108	1.72208
3	A3	34	B0115	1.84913	1.74969
3	A3	35	B0115	1.87095	1.77107
3	A3	36	B0115	1.88839	1.78807
3	A3	37	B0115	1.90387	1.80311
3	A3	38	B0115	1.91454	1.81334
3	A3	39	B0115	1.92236	1.82072
3	A3	40	B0115	1.92712	1.82504
4	A4	1	B0115	0.0869265	0.00109537
4	A4	2	B0115	0.0877199	0.00140042
4	A4	3	B0115	0.0878768	0.00106909
4	A4	4	B0115	0.087955	0.000658933
4	A4	5	B0115	0.088629	0.000844609
4	A4	6	B0115	0.0889731	0.00070041
4	A4	7	B0115	0.0889234	0.000162411
4	A4	8	B0115	0.0888495	-0.000399765
4	A4	9	B0115	0.0886681	-0.00106948
4	A4	10	B0115	0.088592	-0.00163389
4	A4	11	B0115	0.0887621	-0.00195217
4	A4	12	B0115	0.0901385	-0.00106405
4	A4	13	B0115	0.0914888	-0.00020202
4	A4	14	B0115	0.0918968	-0.00028233
4	A4	15	B0115	0.0921224	-0.000545119
4	A4	16	B0115	0.093528	0.000372159
4	A4	17	B0115	0.0969853	0.00334121
4	A4	18	B0115	0.103051	0.00891885
4	A4	19	B0115	0.115489	0.0208687
4	A4	20	B0115	0.138456	0.0433468
4	A4	21	B0115	0.181789	0.0861917
4	A4	22	B0115	0.260621	0.164535
4	A4	23	B0115	0.389943	0.293369
4	A4	24	B0115	0.580091	0.483028
4	A4	25	B0115	0.818309	0.720758
4	A4	26	B0115	1.0647	0.96666
4	A4	27	B0115	1.27806	1.17953
4	A4	28	B0115	1.44127	1.34225
4	A4	29	B0115	1.56052	1.46101
4	A4	30	B0115	1.64965	1.54965
4	A4	31	B0115	1.71278	1.6123
4	A4	32	B0115	1.7612	1.66024
4	A4	33	B0115	1.79745	1.696
4	A4	34	B0115	1.82678	1.72483
4	A4	35	B0115	1.85039	1.74795
4	A4	36	B0115	1.86766	1.76473
4	A4	37	B0115	1.88316	1.77975
4	A4	38	B0115	1.89543	1.79153
4	A4	39	B0115	1.90266	1.79827
4	A4	40	B0115	1.90824	1.80336
5	A5	1	C1250	0.0876641	-0.00305986
5	A5	2	C1250	0.089967	-0.000671655
5	A5	3	C1250	0.0913776	0.000824236
5	A5	4	C1250	0.0918049	0.00133684
5	A5	5	C1250	0.0915976	0.00121492
5	A5	6	C1250	0.0910342	0.000736843
5	A5	7	C1250	0.0898091	-0.000402954
5	A5	8	C1250	0.0894647	-0.000661995
5	A5	9	C1250	0.0895571	-0.000484245
5	A5	10	C1250	0.0888166	-0.00113952
5	A5	11	C1250	0.0878268	-0.00204395
5	A5	12	C1250	0.087623	-0.0021624
5	A5	13	C1250	0.0885433	-0.00115675
5	A5	14	C1250	0.0887653	-0.000849499
5	A5	15	C1250	0.0890451	-0.000484375
5	A5	16	C1250	0.0908996	0.00145545
5	A5	17	C1250	0.0931762	0.00381739
5	A5	18	C1250	0.0985822	0.00930873
5	A5	19	C1250	0.109856	0.0206677
5	A5	20	C1250	0.130794	0.0416908
5	A5	21	C1250	0.170433	0.0814158
5	A5	22	C1250	0.243529	0.154596
5	A5	23	C1250	0.366905	0.278058
5	A5	24	C1250	0.550938	0.462177
5	A5	25	C1250	0.777743	0.689067
5	A5	26	C1250	0.996205	0.907614
5	A5	27	C1250	1.16731	1.0788
5	A5	28	C1250	1.30289	1.21447
5	A5	29	C1250	1.42021	1.33187
5	A5	30	C1250	1.5144	1.42615
5	A5	31	C1250	1.58489	1.49673
5	A5	32	C1250	1.6414	1.55332
5	A5	33	C1250	1.68609	1.5981
5	A5	34	C1250	1.72196	1.63406
5	A5	35	C1250	1.75252	1.6647
5	A5	36	C1250	1.77776	1.69002
5	A5	37	C1250	1.79882	1.71117
5	A5	38	C1250	1.81608	1.72851
5	A5	39	C1250	1.83106	1.74357
5	A5	40	C1250	1.84102	1.75362
6	A6	1	C1250	0.0805281	0.00146908
6	A6	2	C1250	0.0806224	0.00109664
6	A6	3	C1250	0.0808918	0.000899413
6	A6	4	C1250	0.0807128	0.000253654
6	A6	5	C1250	0.0810233	9.74952e-05
6	A6	6	C1250	0.0818725	0.000480036
6	A6	7	C1250	0.0822257	0.000366502
6	A6	8	C1250	0.0824213	9.54994e-05
6	A6	9	C1250	0.0820509	-0.000741672
6	A6	10	C1250	0.0821404	-0.00111883
6	A6	11	C1250	0.0828334	-0.000892469
6	A6	12	C1250	0.083693	-0.000499587
6	A6	13	C1250	0.0842771	-0.000382153
6	A6	14	C1250	0.08438	-0.000745945
6	A6	15	C1250	0.084807	-0.000785621
6	A6	16	C1250	0.0861508	9.15035e-05
6	A6	17	C1250	0.0894082	0.00288218
6	A6	18	C1250	0.0952394	0.00824673
6	A6	19	C1250	0.106867	0.0194078
6	A6	20	C1250	0.129838	0.0419122
6	A6	21	C1250	0.172812	0.0844191
6	A6	22	C1250	0.25063	0.161771
6	A6	23	C1250	0.382145	0.292819
6	A6	24	C1250	0.575158	0.485365
6	A6	25	C1250	0.808323	0.718063
6	A6	26	C1250	1.0253	0.934578
6	A6	27	C1250	1.18847	1.09727
6	A6	28	C1250	1.31932	1.22766
6	A6	29	C1250	1.43257	1.34044
6	A6	30	C1250	1.52312	1.43053
6	A6	31	C1250	1.59061	1.49755
6	A6	32	C1250	1.64243	1.54891
6	A6	33	C1250	1.68466	1.59067
6	A6	34	C1250	1.71974	1.62529
6	A6	35	C1250	1.74617	1.65124
6	A6	36	C1250	1.76944	1.67404
6	A6	37	C1250	1.79095	1.69509
6	A6	38	C1250	1.80962	1.71329
6	A6	39	C1250	1.82403	1.72724
6	A6	40	C1250	1.83578	1.73852
7	A7	1	C1250	0.080195	0.000449748
7	A7	2	C1250	0.0802588	6.27518e-05
7	A7	3	C1250	0.0809599	0.000313138
7	A7	4	C1250	0.0816913	0.000593765
7	A7	5	C1250	0.0819414	0.000393138
7	A7	6	C1250	0.0821573	0.000158252
7	A7	7	C1250	0.0828809	0.000431131
7	A7	8	C1250	0.0829965	9.59236e-05
7	A7	9	C1250	0.0830435	-0.00030774
7	A7	10	C1250	0.0832895	-0.00051251
7	A7	11	C1250	0.0833958	-0.000856941
7	A7	12	C1250	0.0837619	-0.000941601
7	A7	13	C1250	0.083966	-0.00118824
7	A7	14	C1250	0.0849639	-0.000641093
7	A7	15	C1250	0.0855281	-0.000527679
7	A7	16	C1250	0.0864014	-0.00010517
7	A7	17	C1250	0.0900529	0.00309563
7	A7	18	C1250	0.0961591	0.0087511
7	A7	19	C1250	0.106488	0.0186295
7	A7	20	C1250	0.127161	0.0388511
7	A7	21	C1250	0.166338	0.0775772
7	A7	22	C1250	0.240289	0.151078
7	A7	23	C1250	0.365487	0.275825
7	A7	24	C1250	0.551977	0.461865
7	A7	25	C1250	0.780704	0.690141
7	A7	26	C1250	0.999369	0.908355
7	A7	27	C1250	1.16808	1.07662
7	A7	28	C1250	1.301	1.20908
7	A7	29	C1250	1.41783	1.32547
7	A7	30	C1250	1.51054	1.41772
7	A7	31	C1250	1.5838	1.49053
7	A7	32	C1250	1.63871	1.54499
7	A7	33	C1250	1.67868	1.58451
7	A7	34	C1250	1.71146	1.61684
7	A7	35	C1250	1.7421	1.64703
7	A7	36	C1250	1.767	1.67148
7	A7	37	C1250	1.78829	1.69231
7	A7	38	C1250	1.80564	1.70921
7	A7	39	C1250	1.82144	1.72457
7	A7	40	C1250	1.83379	1.73647
8	A8	1	C1250	0.0866665	0.000637508
8	A8	2	C1250	0.0875368	0.00115146
8	A8	3	C1250	0.087738	0.000996284
8	A8	4	C1250	0.0874687	0.000370629
8	A8	5	C1250	0.0874938	3.94363e-05
8	A8	6	C1250	0.0881651	0.000354321
8	A8	7	C1250	0.0885801	0.000412987
8	A8	8	C1250	0.0888396	0.000316212
8	A8	9	C1250	0.0885479	-0.000331847
8	A8	10	C1250	0.0883866	-0.000849565
8	A8	11	C1250	0.0884488	-0.00114371
8	A8	12	C1250	0.0885606	-0.00138823
8	A8	13	C1250	0.089308	-0.000997182
8	A8	14	C1250	0.0895523	-0.00110925
8	A8	15	C1250	0.0903037	-0.000714178
8	A8	16	C1250	0.0924115	0.00103731
8	A8	17	C1250	0.0947373	0.00300678
8	A8	18	C1250	0.100609	0.00852175
8	A8	19	C1250	0.111476	0.0190329
8	A8	20	C1250	0.134009	0.0412094
8	A8	21	C1250	0.17488	0.081724
8	A8	22	C1250	0.250452	0.15694
8	A8	23	C1250	0.378059	0.28419
8	A8	24	C1250	0.564917	0.470692
8	A8	25	C1250	0.793709	0.699128
8	A8	26	C1250	1.00773	0.912792
8	A8	27	C1250	1.17341	1.07812
8	A8	28	C1250	1.30752	1.21187
8	A8	29	C1250	1.42117	1.32516
8	A8	30	C1250	1.51072	1.41436
8	A8	31	C1250	1.5814	1.48468
8	A8	32	C1250	1.63549	1.53842
8	A8	33	C1250	1.67836	1.58093
8	A8	34	C1250	1.7125	1.61471
8	A8	35	C1250	1.74043	1.64228
8	A8	36	C1250	1.76454	1.66603
8	A8	37	C1250	1.78544	1.68659
8	A8	38	C1250	1.80253	1.70332
8	A8	39	C1250	1.81588	1.71631
8	A8	40	C1250	1.82525	1.72532
9	A9	1	C3670	0.100329	-0.00430236
9	A9	2	C3670	0.104337	-0.000269664
9	A9	3	C3670	0.106178	0.00159606
9	A9	4	C3670	0.105475	0.000918232
9	A9	5	C3670	0.104983	0.000450267
9	A9	6	C3670	0.104645	0.000137126
9	A9	7	C3670	0.104228	-0.000254455
9	A9	8	C3670	0.103884	-0.000573982
9	A9	9	C3670	0.103386	-0.00104786
9	A9	10	C3670	0.102522	-0.00188655
9	A9	11	C3670	0.102592	-0.00179198
9	A9	12	C3670	0.103827	-0.000531891
9	A9	13	C3670	0.103909	-0.000425393
9	A9	14	C3670	0.103887	-0.000423047
9	A9	15	C3670	0.104939	0.000654201
9	A9	16	C3670	0.10744	0.00317927
9	A9	17	C3670	0.11259	0.00835469
9	A9	18	C3670	0.120291	0.0160806
9	A9	19	C3670	0.136294	0.032108
9	A9	20	C3670	0.168451	0.0642892
9	A9	21	C3670	0.226968	0.122831
9	A9	22	C3670	0.329031	0.224919
9	A9	23	C3670	0.489196	0.385109
9	A9	24	C3670	0.70622	0.602157
9	A9	25	C3670	0.949125	0.845088
9	A9	26	C3670	1.1707	1.06669
9	A9	27	C3670	1.34094	1.23695
9	A9	28	C3670	1.45893	1.35497
9	A9	29	C3670	1.5385	1.43456
9	A9	30	C3670	1.59478	1.49086
9	A9	31	C3670	1.6345	1.53061
9	A9	32	C3670	1.66276	1.55889
9	A9	33	C3670	1.6812	1.57736
9	A9	34	C3670	1.69281	1.589
9	A9	35	C3670	1.70141	1.59762
9	A9	36	C3670	1.70772	1.60396
9	A9	37	C3670	1.71133	1.60759
9	A9	38	C3670	1.71148	1.60776
9	A9	39	C3670	1.70996	1.60627
9	A9	40	C3670	1.71029	1.60663
10	A10	1	C3670	0.0885437	0.000538858
10	A10	2	C3670	0.0895697	0.00128667
10	A10	3	C3670	0.0898575	0.00129621
10	A10	4	C3670	0.089563	0.000723539
10	A10	5	C3670	0.0892207	0.000102971
10	A10	6	C3670	0.0893537	-4.22566e-05
10	A10	7	C3670	0.0900425	0.000368321
10	A10	8	C3670	0.0894446	-0.000507816
10	A10	9	C3670	0.0892348	-0.000995771
10	A10	10	C3670	0.0891665	-0.00134236
10	A10	11	C3670	0.0895394	-0.0012476
10	A10	12	C3670	0.0909061	-0.000159134
10	A10	13	C3670	0.0905419	-0.000801532
10	A10	14	C3670	0.090689	-0.000932701
10	A10	15	C3670	0.0925732	0.00067333
10	A10	16	C3670	0.0950429	0.00286479
10	A10	17	C3670	0.0989086	0.0064522
10	A10	18	C3670	0.107098	0.0143631
10	A10	19	C3670	0.123341	0.0303284
10	A10	20	C3670	0.15502	0.0617289
10	A10	21	C3670	0.212529	0.11896
10	A10	22	C3670	0.314991	0.221144
10	A10	23	C3670	0.475946	0.38182
10	A10	24	C3670	0.694355	0.599951
10	A10	25	C3670	0.936379	0.841697
10	A10	26	C3670	1.15658	1.06162
10	A10	27	C3670	1.3266	1.23136
10	A10	28	C3670	1.44164	1.34613
10	A10	29	C3670	1.52081	1.42502
10	A10	30	C3670	1.58013	1.48406
10	A10	31	C3670	1.6199	1.52355
10	A10	32	C3670	1.64719	1.55056
10	A10	33	C3670	1.66695	1.57005
10	A10	34	C3670	1.6783	1.58112
10	A10	35	C3670	1.69026	1.5928
10	A10	36	C3670	1.69505	1.59731
10	A10	37	C3670	1.6948	1.59678
10	A10	38	C3670	1.69858	1.60028
10	A10	39	C3670	1.69831	1.59973
10	A10	40	C3670	1.69509	1.59623
11	A11	1	C3670	0.0956452	-0.000422945
11	A11	2	C3670	0.0962325	-7.231e-05
11	A11	3	C3670	0.096653	0.000111551
11	A11	4	C3670	0.097042	0.000263942
11	A11	5	C3670	0.097268	0.00025335
11	A11	6	C3670	0.0975341	0.000282761
11	A11	7	C3670	0.0976208	0.000132836
11	A11	8	C3670	0.0977267	2.06722e-06
11	A11	9	C3670	0.0981435	0.000182263
11	A11	10	C3670	0.0981281	-6.98241e-05
11	A11	11	C3670	0.0979228	-0.000511759
11	A11	12	C3670	0.0973315	-0.00133966
11	A11	13	C3670	0.0974895	-0.0014183
11	A11	14	C3670	0.0989334	-0.000211111
11	A11	15	C3670	0.0996748	0.000293692
11	A11	16	C3670	0.101646	0.0020282
11	A11	17	C3670	0.106437	0.00658284
11	A11	18	C3670	0.115571	0.0154796
11	A11	19	C3670	0.131653	0.0313253
11	A11	20	C3670	0.162722	0.0621573
11	A11	21	C3670	0.222497	0.121696
11	A11	22	C3670	0.325583	0.224545
11	A11	23	C3670	0.486894	0.38562
11	A11	24	C3670	0.706382	0.604871
11	A11	25	C3670	0.948761	0.847014
11	A11	26	C3670	1.16681	1.06482
11	A11	27	C3670	1.33234	1.23012
11	A11	28	C3670	1.44753	1.34507
11	A11	29	C3670	1.52658	1.42388
11	A11	30	C3670	1.58278	1.47985
11	A11	31	C3670	1.62019	1.51702
11	A11	32	C3670	1.64705	1.54364
11	A11	33	C3670	1.66559	1.56195
11	A11	34	C3670	1.67927	1.57539
11	A11	35	C3670	1.6875	1.58338
11	A11	36	C3670	1.69188	1.58753
11	A11	37	C3670	1.69427	1.58968
11	A11	38	C3670	1.69532	1.5905
11	A11	39	C3670	1.69667	1.59161
11	A11	40	C3670	1.69824	1.59294
12	A12	1	C3670	0.0819802	-0.00118232
12	A12	2	C3670	0.0829509	-0.000535244
12	A12	3	C3670	0.0840035	0.000193801
12	A12	4	C3670	0.0842384	0.000105048
12	A12	5	C3670	0.0845589	0.000102044
12	A12	6	C3670	0.0854909	0.000710374
12	A12	7	C3670	0.0853862	0.00028218
12	A12	8	C3670	0.0855029	7.52606e-05
12	A12	9	C3670	0.0862261	0.000474886
12	A12	10	C3670	0.0856928	-0.000382052
12	A12	11	C3670	0.0852561	-0.0011423
12	A12	12	C3670	0.0852442	-0.00147785
12	A12	13	C3670	0.0859179	-0.00112767
12	A12	14	C3670	0.0867007	-0.000668505
12	A12	15	C3670	0.0878559	0.000163149
12	A12	16	C3670	0.090708	0.00269164
12	A12	17	C3670	0.0948234	0.00648341
12	A12	18	C3670	0.10287	0.0142067
12	A12	19	C3670	0.118726	0.0297387
12	A12	20	C3670	0.149266	0.0599552
12	A12	21	C3670	0.206476	0.116842
12	A12	22	C3670	0.305269	0.215311
12	A12	23	C3670	0.460515	0.370233
12	A12	24	C3670	0.671511	0.580906
12	A12	25	C3670	0.906679	0.81575
12	A12	26	C3670	1.12067	1.02942
12	A12	27	C3670	1.28661	1.19504
12	A12	28	C3670	1.4051	1.31321
12	A12	29	C3670	1.48725	1.39503
12	A12	30	C3670	1.54509	1.45254
12	A12	31	C3670	1.58669	1.49382
12	A12	32	C3670	1.61394	1.52075
12	A12	33	C3670	1.63203	1.53851
12	A12	34	C3670	1.64417	1.55033
12	A12	35	C3670	1.65173	1.55757
12	A12	36	C3670	1.65669	1.5622
12	A12	37	C3670	1.65965	1.56484
12	A12	38	C3670	1.66213	1.567
12	A12	39	C3670	1.6623	1.56684
12	A12	40	C3670	1.66229	1.56651
13	B1	1	B0115	0.0596422	-0.00116327
13	B1	2	B0115	0.06045	-0.000824894
13	B1	3	B0115	0.0628578	0.0011135
13	B1	4	B0115	0.0632334	0.00101974
13	B1	5	B0115	0.063232	0.000548909
13	B1	6	B0115	0.0634257	0.000273198
13	B1	7	B0115	0.0631654	-0.000456493
13	B1	8	B0115	0.0631421	-0.00094927
13	B1	9	B0115	0.0641434	-0.000417301
13	B1	10	B0115	0.0650341	3.95874e-06
13	B1	11	B0115	0.0649233	-0.000576258
13	B1	12	B0115	0.064587	-0.00138195
13	B1	13	B0115	0.0645911	-0.00184726
13	B1	14	B0115	0.0657588	-0.00114899
13	B1	15	B0115	0.0667265	-0.000650672
13	B1	16	B0115	0.0683327	0.00048609
13	B1	17	B0115	0.0722988	0.00398281
13	B1	18	B0115	0.0786692	0.00988376
13	B1	19	B0115	0.0911403	0.0218855
13	B1	20	B0115	0.11574	0.0460155
13	B1	21	B0115	0.162146	0.0919526
13	B1	22	B0115	0.242899	0.172236
13	B1	23	B0115	0.374996	0.303864
13	B1	24	B0115	0.569247	0.497645
13	B1	25	B0115	0.808649	0.736577
13	B1	26	B0115	1.05585	0.983313
13	B1	27	B0115	1.27008	1.19707
13	B1	28	B0115	1.43688	1.3634
13	B1	29	B0115	1.55808	1.48413
13	B1	30	B0115	1.64765	1.57323
13	B1	31	B0115	1.71422	1.63933
13	B1	32	B0115	1.76198	1.68662
13	B1	33	B0115	1.8001	1.72427
13	B1	34	B0115	1.83152	1.75522
13	B1	35	B0115	1.85525	1.77849
13	B1	36	B0115	1.87396	1.79673
13	B1	37	B0115	1.89001	1.81231
13	B1	38	B0115	1.9023	1.82412
13	B1	39	B0115	1.91087	1.83222
13	B1	40	B0115	1.91948	1.84037
14	B2	1	B0115	0.0702832	0.000492046
14	B2	2	B0115	0.0709771	0.000636559
14	B2	3	B0115	0.0719826	0.00109263
14	B2	4	B0115	0.0720141	0.000574663
14	B2	5	B0115	0.0720244	3.55775e-05
14	B2	6	B0115	0.0727635	0.000225189
14	B2	7	B0115	0.07361	0.000522282
14	B2	8	B0115	0.0735706	-6.65428e-05
14	B2	9	B0115	0.0735216	-0.000665039
14	B2	10	B0115	0.0740324	-0.000703654
14	B2	11	B0115	0.0742777	-0.00100775
14	B2	12	B0115	0.0746756	-0.00115934
14	B2	13	B0115	0.0750451	-0.00133927
14	B2	14	B0115	0.0760436	-0.000890158
14	B2	15	B0115	0.0771279	-0.000355249
14	B2	16	B0115	0.0785643	0.000531699
14	B2	17	B0115	0.081787	0.00320495
14	B2	18	B0115	0.0887902	0.0096587
14	B2	19	B0115	0.102082	0.0224012
14	B2	20	B0115	0.126403	0.0461731
14	B2	21	B0115	0.17196	0.0911803
14	B2	22	B0115	0.25273	0.171401
14	B2	23	B0115	0.386132	0.304253
14	B2	24	B0115	0.581369	0.498941
14	B2	25	B0115	0.824054	0.741077
14	B2	26	B0115	1.07133	0.987802
14	B2	27	B0115	1.28632	1.20224
14	B2	28	B0115	1.45135	1.36673
14	B2	29	B0115	1.57165	1.48648
14	B2	30	B0115	1.66089	1.57517
14	B2	31	B0115	1.72666	1.64038
14	B2	32	B0115	1.77647	1.68965
14	B2	33	B0115	1.81558	1.72821
14	B2	34	B0115	1.84566	1.75774
14	B2	35	B0115	1.86935	1.78088
14	B2	36	B0115	1.8889	1.79987
14	B2	37	B0115	1.90568	1.81611
14	B2	38	B0115	1.91761	1.82749
14	B2	39	B0115	1.92427	1.8336
14	B2	40	B0115	1.93082	1.8396
15	B3	1	B0115	0.0730215	-0.00222379
15	B3	2	B0115	0.0745203	-0.00151849
15	B3	3	B0115	0.0769981	0.000165683
15	B3	4	B0115	0.0782715	0.000645623
15	B3	5	B0115	0.0793316	0.000912172
15	B3	6	B0115	0.0797716	0.000558623
15	B3	7	B0115	0.0799396	-6.69166e-05
15	B3	8	B0115	0.0801896	-0.00061044
15	B3	9	B0115	0.0817377	0.000144114
15	B3	10	B0115	0.0820265	-0.000360592
15	B3	11	B0115	0.082441	-0.000739644
15	B3	12	B0115	0.0831748	-0.000799372
15	B3	13	B0115	0.0835188	-0.0012489
15	B3	14	B0115	0.0838506	-0.0017107
15	B3	15	B0115	0.0851634	-0.00119144
15	B3	16	B0115	0.0878244	0.000676097
15	B3	17	B0115	0.0915676	0.0036257
15	B3	18	B0115	0.0989345	0.0101991
15	B3	19	B0115	0.111853	0.0223245
15	B3	20	B0115	0.136525	0.0462029
15	B3	21	B0115	0.182699	0.0915831
15	B3	22	B0115	0.26498	0.173071
15	B3	23	B0115	0.39865	0.305947
15	B3	24	B0115	0.595028	0.501531
15	B3	25	B0115	0.836356	0.742066
15	B3	26	B0115	1.08237	0.987282
15	B3	27	B0115	1.29223	1.19636
15	B3	28	B0115	1.45074	1.35407
15	B3	29	B0115	1.56464	1.46718
15	B3	30	B0115	1.65002	1.55176
15	B3	31	B0115	1.71141	1.61236
15	B3	32	B0115	1.75642	1.65657
15	B3	33	B0115	1.79153	1.69089
15	B3	34	B0115	1.82	1.71856
15	B3	35	B0115	1.84171	1.73948
15	B3	36	B0115	1.86007	1.75705
15	B3	37	B0115	1.8745	1.77069
15	B3	38	B0115	1.88475	1.78014
15	B3	39	B0115	1.89414	1.78874
15	B3	40	B0115	1.89825	1.79205
16	B4	1	B0115	0.0755741	-0.000686859
16	B4	2	B0115	0.0765572	-0.00033154
16	B4	3	B0115	0.0781772	0.000660669
16	B4	4	B0115	0.0785187	0.000374374
16	B4	5	B0115	0.0785915	-0.000180604
16	B4	6	B0115	0.0796306	0.000230639
16	B4	7	B0115	0.0806599	0.000632181
16	B4	8	B0115	0.080909	0.000253409
16	B4	9	B0115	0.0809264	-0.000356964
16	B4	10	B0115	0.0813645	-0.00054673
16	B4	11	B0115	0.081594	-0.00094503
16	B4	12	B0115	0.0825235	-0.000643288
16	B4	13	B0115	0.0829057	-0.000888948
16	B4	14	B0115	0.0835828	-0.000839588
16	B4	15	B0115	0.0842625	-0.000787723
16	B4	16	B0115	0.085809	0.000130949
16	B4	17	B0115	0.0892125	0.00290666
16	B4	18	B0115	0.0963063	0.00937269
16	B4	19	B0115	0.10883	0.0212688
16	B4	20	B0115	0.134689	0.0464998
16	B4	21	B0115	0.182081	0.0932639
16	B4	22	B0115	0.26568	0.176235
16	B4	23	B0115	0.404475	0.314402
16	B4	24	B0115	0.606702	0.516002
16	B4	25	B0115	0.855968	0.764639
16	B4	26	B0115	1.11129	1.01934
16	B4	27	B0115	1.32878	1.2362
16	B4	28	B0115	1.49192	1.39871
16	B4	29	B0115	1.61026	1.51642
16	B4	30	B0115	1.69682	1.60235
16	B4	31	B0115	1.75972	1.66462
16	B4	32	B0115	1.80595	1.71023
16	B4	33	B0115	1.84301	1.74666
16	B4	34	B0115	1.87207	1.77509
16	B4	35	B0115	1.89447	1.79687
16	B4	36	B0115	1.91261	1.81438
16	B4	37	B0115	1.9255	1.82664
16	B4	38	B0115	1.93711	1.83762
16	B4	39	B0115	1.94543	1.84531
16	B4	40	B0115	1.95148	1.85074
17	B5	1	C1250	0.0636543	-0.000204175
17	B5	2	C1250	0.0643362	-0.000138206
17	B5	3	C1250	0.0653863	0.000296096
17	B5	4	C1250	0.0656301	-7.59625e-05
17	B5	5	C1250	0.066426	0.000104044
17	B5	6	C1250	0.067401	0.000463208
17	B5	7	C1250	0.0686009	0.0010472
17	B5	8	C1250	0.0687682	0.000598713
17	B5	9	C1250	0.0680011	-0.000784262
17	B5	10	C1250	0.068057	-0.0013442
17	B5	11	C1250	0.0692364	-0.000780729
17	B5	12	C1250	0.0701883	-0.000444677
17	B5	13	C1250	0.0703327	-0.000916149
17	B5	14	C1250	0.0711859	-0.00067872
17	B5	15	C1250	0.072895	0.000414512
17	B5	16	C1250	0.0751973	0.00210093
17	B5	17	C1250	0.0809367	0.00722443
17	B5	18	C1250	0.0929462	0.0186181
17	B5	19	C1250	0.114899	0.0399547
17	B5	20	C1250	0.155695	0.0801356
17	B5	21	C1250	0.230824	0.154649
17	B5	22	C1250	0.361531	0.28474
17	B5	23	C1250	0.5587	0.481293
17	B5	24	C1250	0.803371	0.725348
17	B5	25	C1250	1.04026	0.961621
17	B5	26	C1250	1.21787	1.13861
17	B5	27	C1250	1.35495	1.27508
17	B5	28	C1250	1.47474	1.39425
17	B5	29	C1250	1.57089	1.48979
17	B5	30	C1250	1.64475	1.56303
17	B5	31	C1250	1.69737	1.61504
17	B5	32	C1250	1.73794	1.65499
17	B5	33	C1250	1.77323	1.68966
17	B5	34	C1250	1.80167	1.71749
17	B5	35	C1250	1.82361	1.73881
17	B5	36	C1250	1.84314	1.75773
17	B5	37	C1250	1.86083	1.7748
17	B5	38	C1250	1.87744	1.7908
17	B5	39	C1250	1.88941	1.80215
17	B5	40	C1250	1.89792	1.81005
18	B6	1	C1250	0.114483	-0.0017013
18	B6	2	C1250	0.116701	2.88268e-05
18	B6	3	C1250	0.118692	0.00153145
18	B6	4	C1250	0.118514	0.00086542
18	B6	5	C1250	0.117991	-0.00014669
18	B6	6	C1250	0.117969	-0.000656266
18	B6	7	C1250	0.118649	-0.000465272
18	B6	8	C1250	0.11929	-0.000311873
18	B6	9	C1250	0.119833	-0.000257716
18	B6	10	C1250	0.120159	-0.000419357
18	B6	11	C1250	0.120329	-0.000738109
18	B6	12	C1250	0.120316	-0.00123899
18	B6	13	C1250	0.121166	-0.000877973
18	B6	14	C1250	0.122346	-0.000185637
18	B6	15	C1250	0.123557	0.000536614
18	B6	16	C1250	0.125873	0.0023644
18	B6	17	C1250	0.130914	0.00691727
18	B6	18	C1250	0.140459	0.0159744
18	B6	19	C1250	0.158565	0.033592
18	B6	20	C1250	0.193212	0.0677509
18	B6	21	C1250	0.257616	0.131666
18	B6	22	C1250	0.36997	0.243532
18	B6	23	C1250	0.545888	0.418962
18	B6	24	C1250	0.776264	0.64885
18	B6	25	C1250	1.01342	0.88552
18	B6	26	C1250	1.20486	1.07647
18	B6	27	C1250	1.3487	1.21982
18	B6	28	C1250	1.47332	1.34395
18	B6	29	C1250	1.57568	1.44583
18	B6	30	C1250	1.65502	1.52467
18	B6	31	C1250	1.71397	1.58314
18	B6	32	C1250	1.75868	1.62736
18	B6	33	C1250	1.79817	1.66636
18	B6	34	C1250	1.82921	1.69691
18	B6	35	C1250	1.85619	1.7234
18	B6	36	C1250	1.8786	1.74533
18	B6	37	C1250	1.89771	1.76395
18	B6	38	C1250	1.91365	1.7794
18	B6	39	C1250	1.92521	1.79047
18	B6	40	C1250	1.93583	1.8006
19	B7	1	C1250	0.068677	-0.000355052
19	B7	2	C1250	0.0696992	0.000344808
19	B7	3	C1250	0.0701633	0.000486612
19	B7	4	C1250	0.0707587	0.000759666
19	B7	5	C1250	0.0706249	0.000303568
19	B7	6	C1250	0.0704761	-0.000167557
19	B7	7	C1250	0.0708184	-0.000147622
19	B7	8	C1250	0.071603	0.000314735
19	B7	9	C1250	0.0714045	-0.000206145
19	B7	10	C1250	0.0713106	-0.0006223
19	B7	11	C1250	0.071683	-0.000572228
19	B7	12	C1250	0.0715885	-0.000989016
19	B7	13	C1250	0.0714466	-0.00145323
19	B7	14	C1250	0.072065	-0.00115714
19	B7	15	C1250	0.0739176	0.000373098
19	B7	16	C1250	0.0769444	0.00307757
19	B7	17	C1250	0.0810476	0.00685847
19	B7	18	C1250	0.089251	0.0147396
19	B7	19	C1250	0.106137	0.0313034
19	B7	20	C1250	0.138357	0.0632013
19	B7	21	C1250	0.19941	0.123931
19	B7	22	C1250	0.30544	0.229639
19	B7	23	C1250	0.472433	0.39631
19	B7	24	C1250	0.695784	0.619338
19	B7	25	C1250	0.930773	0.854005
19	B7	26	C1250	1.12275	1.04566
19	B7	27	C1250	1.2697	1.19229
19	B7	28	C1250	1.39692	1.31919
19	B7	29	C1250	1.50236	1.4243
19	B7	30	C1250	1.58369	1.50531
19	B7	31	C1250	1.64624	1.56754
19	B7	32	C1250	1.69365	1.61462
19	B7	33	C1250	1.73067	1.65133
19	B7	34	C1250	1.76264	1.68297
19	B7	35	C1250	1.78932	1.70933
19	B7	36	C1250	1.8122	1.73189
19	B7	37	C1250	1.83241	1.75178
19	B7	38	C1250	1.84925	1.76829
19	B7	39	C1250	1.86242	1.78114
19	B7	40	C1250	1.87392	1.79232
20	B8	1	C1250	0.119252	-0.00347993
20	B8	2	C1250	0.121958	-0.000896904
20	B8	3	C1250	0.123781	0.000802852
20	B8	4	C1250	0.124118	0.00101602
20	B8	5	C1250	0.123905	0.000680319
20	B8	6	C1250	0.123667	0.000318463
20	B8	7	C1250	0.123388	-8.35674e-05
20	B8	8	C1250	0.123116	-0.000478855
20	B8	9	C1250	0.122979	-0.000740069
20	B8	10	C1250	0.122547	-0.00129512
20	B8	11	C1250	0.122275	-0.00169059
20	B8	12	C1250	0.122717	-0.0013715
20	B8	13	C1250	0.123761	-0.000450646
20	B8	14	C1250	0.123967	-0.00036882
20	B8	15	C1250	0.124724	0.000265146
20	B8	16	C1250	0.127979	0.00339636
20	B8	17	C1250	0.134282	0.00957682
20	B8	18	C1250	0.147182	0.0223532
20	B8	19	C1250	0.170411	0.0454584
20	B8	20	C1250	0.215539	0.0904636
20	B8	21	C1250	0.29904	0.17384
20	B8	22	C1250	0.440504	0.315181
20	B8	23	C1250	0.649399	0.523953
20	B8	24	C1250	0.900109	0.77454
20	B8	25	C1250	1.13048	1.00479
20	B8	26	C1250	1.2979	1.17208
20	B8	27	C1250	1.43053	1.30459
20	B8	28	C1250	1.54836	1.42229
20	B8	29	C1250	1.63832	1.51214
20	B8	30	C1250	1.70406	1.57775
20	B8	31	C1250	1.75666	1.63023
20	B8	32	C1250	1.79729	1.67074
20	B8	33	C1250	1.82841	1.70173
20	B8	34	C1250	1.85541	1.72861
20	B8	35	C1250	1.8795	1.75257
20	B8	36	C1250	1.8969	1.76985
20	B8	37	C1250	1.91052	1.78335
20	B8	38	C1250	1.92422	1.79692
20	B8	39	C1250	1.93834	1.81092
20	B8	40	C1250	1.94848	1.82094
21	B9	1	C3670	0.0668669	1.88651e-05
21	B9	2	C3670	0.0676245	0.000132952
21	B9	3	C3670	0.0690947	0.000959582
21	B9	4	C3670	0.0696621	0.000883358
21	B9	5	C3670	0.0695986	0.000176324
21	B9	6	C3670	0.0695803	-0.000485545
21	B9	7	C3670	0.0697427	-0.000966775
21	B9	8	C3670	0.0707027	-0.000650293
21	B9	9	C3670	0.0714163	-0.000580292
21	B9	10	C3670	0.0716893	-0.000950806
21	B9	11	C3670	0.0725887	-0.000695039
21	B9	12	C3670	0.0739853	5.79643e-05
21	B9	13	C3670	0.0768224	0.00225152
21	B9	14	C3670	0.0829662	0.00775178
21	B9	15	C3670	0.0928534	0.0169954
21	B9	16	C3670	0.113135	0.0366334
21	B9	17	C3670	0.151575	0.0744303
21	B9	18	C3670	0.222128	0.14434
21	B9	19	C3670	0.34118	0.262748
21	B9	20	C3670	0.522639	0.443563
21	B9	21	C3670	0.756614	0.676895
21	B9	22	C3670	1.0018	0.92144
21	B9	23	C3670	1.21208	1.13108
21	B9	24	C3670	1.36878	1.28713
21	B9	25	C3670	1.47869	1.3964
21	B9	26	C3670	1.55493	1.47199
21	B9	27	C3670	1.60531	1.52173
21	B9	28	C3670	1.64152	1.5573
21	B9	29	C3670	1.66764	1.58277
21	B9	30	C3670	1.68775	1.60224
21	B9	31	C3670	1.69662	1.61047
21	B9	32	C3670	1.70051	1.61372
21	B9	33	C3670	1.70439	1.61694
21	B9	34	C3670	1.70718	1.61909
21	B9	35	C3670	1.7084	1.61967
21	B9	36	C3670	1.71051	1.62113
21	B9	37	C3670	1.71374	1.62372
21	B9	38	C3670	1.71539	1.62473
21	B9	39	C3670	1.71621	1.6249
21	B9	40	C3670	1.71759	1.62564
22	B10	1	C3670	0.0773805	0.00116103
22	B10	2	C3670	0.0781104	0.00156701
22	B10	3	C3670	0.07856	0.00169277
22	B10	4	C3670	0.0782839	0.00109275
22	B10	5	C3670	0.0776531	0.000138067
22	B10	6	C3670	0.0772923	-0.000546587
22	B10	7	C3670	0.0772651	-0.000897642
22	B10	8	C3670	0.0772575	-0.00122912
22	B10	9	C3670	0.0772238	-0.00158674
22	B10	10	C3670	0.0774383	-0.00169613
22	B10	11	C3670	0.0784288	-0.00102942
22	B10	12	C3670	0.0807669	0.000984777
22	B10	13	C3670	0.0831833	0.00307727
22	B10	14	C3670	0.0889478	0.0085179
22	B10	15	C3670	0.100488	0.019734
22	B10	16	C3670	0.122223	0.0411457
22	B10	17	C3670	0.161453	0.0800515
22	B10	18	C3670	0.233231	0.151505
22	B10	19	C3670	0.354614	0.272565
22	B10	20	C3670	0.539106	0.456733
22	B10	21	C3670	0.775117	0.69242
22	B10	22	C3670	1.02227	0.939251
22	B10	23	C3670	1.2332	1.14985
22	B10	24	C3670	1.38869	1.30502
22	B10	25	C3670	1.49551	1.41152
22	B10	26	C3670	1.56929	1.48497
22	B10	27	C3670	1.62053	1.53589
22	B10	28	C3670	1.65584	1.57088
22	B10	29	C3670	1.68015	1.59486
22	B10	30	C3670	1.69995	1.61434
22	B10	31	C3670	1.71126	1.62532
22	B10	32	C3670	1.71591	1.62965
22	B10	33	C3670	1.72015	1.63357
22	B10	34	C3670	1.72234	1.63544
22	B10	35	C3670	1.72535	1.63812
22	B10	36	C3670	1.72743	1.63988
22	B10	37	C3670	1.73056	1.64268
22	B10	38	C3670	1.73094	1.64273
22	B10	39	C3670	1.72775	1.63922
22	B10	40	C3670	1.7263	1.63745
23	B11	1	C3670	0.0806135	0.00150345
23	B11	2	C3670	0.0807176	0.000381614
23	B11	3	C3670	0.0821784	0.000616479
23	B11	4	C3670	0.0831956	0.000407662
23	B11	5	C3670	0.0842753	0.000261445
23	B11	6	C3670	0.0847659	-0.000473859
23	B11	7	C3670	0.0861974	-0.000268364
23	B11	8	C3670	0.0880268	0.000335119
23	B11	9	C3670	0.088491	-0.000426643
23	B11	10	C3670	0.0887971	-0.00134645
23	B11	11	C3670	0.0901803	-0.00118921
23	B11	12	C3670	0.0920461	-0.000549366
23	B11	13	C3670	0.0964545	0.00263319
23	B11	14	C3670	0.102384	0.00733665
23	B11	15	C3670	0.113261	0.0169877
23	B11	16	C3670	0.134317	0.036818
23	B11	17	C3670	0.175147	0.0764215
23	B11	18	C3670	0.24875	0.148799
23	B11	19	C3670	0.371929	0.270752
23	B11	20	C3670	0.56138	0.458977
23	B11	21	C3670	0.804067	0.700438
23	B11	22	C3670	1.05583	0.950978
23	B11	23	C3670	1.26586	1.15978
23	B11	24	C3670	1.41784	1.31054
23	B11	25	C3670	1.52298	1.41445
23	B11	26	C3670	1.59525	1.48549
23	B11	27	C3670	1.64638	1.5354
23	B11	28	C3670	1.68255	1.57034
23	B11	29	C3670	1.70799	1.59455
23	B11	30	C3670	1.72534	1.61068
23	B11	31	C3670	1.73597	1.62008
23	B11	32	C3670	1.74309	1.62598
23	B11	33	C3670	1.74744	1.6291
23	B11	34	C3670	1.7534	1.63383
23	B11	35	C3670	1.7589	1.63811
23	B11	36	C3670	1.76081	1.63879
23	B11	37	C3670	1.76369	1.64045
23	B11	38	C3670	1.76426	1.63979
23	B11	39	C3670	1.76067	1.63497
23	B11	40	C3670	1.75617	1.62925
24	B12	1	C3670	0.0566857	0.000664258
24	B12	2	C3670	0.0571191	0.000520978
24	B12	3	C3670	0.0574396	0.000264875
24	B12	4	C3670	0.0583526	0.000601189
24	B12	5	C3670	0.0588659	0.000537772
24	B12	6	C3670	0.0590376	0.000132817
24	B12	7	C3670	0.0595976	0.000116168
24	B12	8	C3670	0.0596075	-0.000450572
24	B12	9	C3670	0.0594651	-0.00116964
24	B12	10	C3670	0.059572	-0.00163942
24	B12	11	C3670	0.060677	-0.00111113
24	B12	12	C3670	0.0624483	8.35815e-05
24	B12	13	C3670	0.0655758	0.00263436
24	B12	14	C3670	0.0708853	0.00736727
24	B12	15	C3670	0.081013	0.0169183
24	B12	16	C3670	0.101016	0.0363444
24	B12	17	C3670	0.137748	0.0725002
24	B12	18	C3670	0.206259	0.140434
24	B12	19	C3670	0.32176	0.255359
24	B12	20	C3670	0.498518	0.43154
24	B12	21	C3670	0.72626	0.658705
24	B12	22	C3670	0.964116	0.895985
24	B12	23	C3670	1.17166	1.10295
24	B12	24	C3670	1.3322	1.26292
24	B12	25	C3670	1.44177	1.37191
24	B12	26	C3670	1.51545	1.44501
24	B12	27	C3670	1.56774	1.49673
24	B12	28	C3670	1.60266	1.53107
24	B12	29	C3670	1.62738	1.55522
24	B12	30	C3670	1.64278	1.57004
24	B12	31	C3670	1.65337	1.58005
24	B12	32	C3670	1.66381	1.58991
24	B12	33	C3670	1.66736	1.59288
24	B12	34	C3670	1.6659	1.59085
24	B12	35	C3670	1.66444	1.58881
24	B12	36	C3670	1.66627	1.59007
24	B12	37	C3670	1.66878	1.592
24	B12	38	C3670	1.67089	1.59353
24	B12	39	C3670	1.6715	1.59356
24	B12	40	C3670	1.67087	1.59236
25	C1	1	B0115	0.055563	-0.00123061
25	C1	2	B0115	0.0557264	-0.00199937
25	C1	3	B0115	0.0565914	-0.0020664
25	C1	4	B0115	0.0587187	-0.000871184
25	C1	5	B0115	0.061395	0.000873067
25	C1	6	B0115	0.0622782	0.000824192
25	C1	7	B0115	0.0635944	0.00120833
25	C1	8	B0115	0.0646991	0.00138096
25	C1	9	B0115	0.0649412	0.00069095
25	C1	10	B0115	0.0661319	0.000949623
25	C1	11	B0115	0.0665262	0.000411866
25	C1	12	B0115	0.0666111	-0.000435335
25	C1	13	B0115	0.0677158	-0.000262709
25	C1	14	B0115	0.0685002	-0.000410398
25	C1	15	B0115	0.068431	-0.00141163
25	C1	16	B0115	0.068753	-0.00202175
25	C1	17	B0115	0.0701844	-0.00152244
25	C1	18	B0115	0.0717058	-0.000933063
25	C1	19	B0115	0.0742833	0.00071232
25	C1	20	B0115	0.0773866	0.0028836
25	C1	21	B0115	0.0842146	0.0087795
25	C1	22	B0115	0.0951702	0.018803
25	C1	23	B0115	0.115183	0.0378837
25	C1	24	B0115	0.15074	0.0725089
25	C1	25	B0115	0.210408	0.131245
25	C1	26	B0115	0.302104	0.222008
25	C1	27	B0115	0.423496	0.342468
25	C1	28	B0115	0.567166	0.485206
25	C1	29	B0115	0.714857	0.631966
25	C1	30	B0115	0.855183	0.771359
25	C1	31	B0115	0.979929	0.895174
25	C1	32	B0115	1.08565	0.999965
25	C1	33	B0115	1.17375	1.08713
25	C1	34	B0115	1.24838	1.16083
25	C1	35	B0115	1.31086	1.22237
25	C1	36	B0115	1.36187	1.27245
25	C1	37	B0115	1.40506	1.31471
25	C1	38	B0115	1.43911	1.34782
25	C1	39	B0115	1.46804	1.37582
25	C1	40	B0115	1.49165	1.39851
26	C2	1	B0115	-0.0273034	-0.00109312
26	C2	2	B0115	-0.0261829	-0.000737972
26	C2	3	B0115	-0.0254068	-0.000727148
26	C2	4	B0115	-0.0236888	0.000225478
26	C2	5	B0115	-0.0219825	0.0011665
26	C2	6	B0115	-0.0217726	0.000611129
26	C2	7	B0115	-0.0214427	0.000175719
26	C2	8	B0115	-0.0208853	-3.21881e-05
26	C2	9	B0115	-0.0202236	-0.00013588
26	C2	10	B0115	-0.0187083	0.000614133
26	C2	11	B0115	-0.0185969	-3.97302e-05
26	C2	12	B0115	-0.0185681	-0.000776263
26	C2	13	B0115	-0.0177737	-0.000747219
26	C2	14	B0115	-0.0174846	-0.00122337
26	C2	15	B0115	-0.016825	-0.00132914
26	C2	16	B0115	-0.0153183	-0.000587704
26	C2	17	B0115	-0.0135581	0.000407202
26	C2	18	B0115	-0.0125293	0.000670636
26	C2	19	B0115	-0.0107068	0.00172784
26	C2	20	B0115	-0.00703944	0.00462989
26	C2	21	B0115	0.00185718	0.0127612
26	C2	22	B0115	0.0181888	0.0283275
26	C2	23	B0115	0.0475399	0.0569133
26	C2	24	B0115	0.100886	0.109494
26	C2	25	B0115	0.192433	0.200276
26	C2	26	B0115	0.338015	0.345092
26	C2	27	B0115	0.539407	0.54572
26	C2	28	B0115	0.773212	0.778759
26	C2	29	B0115	1.00159	1.00637
26	C2	30	B0115	1.19289	1.19691
26	C2	31	B0115	1.3413	1.34455
26	C2	32	B0115	1.45205	1.45454
26	C2	33	B0115	1.53483	1.53655
26	C2	34	B0115	1.59673	1.59769
26	C2	35	B0115	1.64419	1.64438
26	C2	36	B0115	1.68084	1.68026
26	C2	37	B0115	1.71103	1.70969
26	C2	38	B0115	1.73416	1.73205
26	C2	39	B0115	1.75146	1.74858
26	C2	40	B0115	1.76364	1.76
27	C3	1	B0115	-0.0178259	-0.00605845
27	C3	2	B0115	-0.0156248	-0.00480035
27	C3	3	B0115	-0.0127318	-0.00285045
27	C3	4	B0115	-0.0095041	-0.000565768
27	C3	5	B0115	-0.00756277	0.000432509
27	C3	6	B0115	-0.00541496	0.00163727
27	C3	7	B0115	-0.00445364	0.00165553
27	C3	8	B0115	-0.00432461	0.00084152
27	C3	9	B0115	-0.00344977	0.000773306
27	C3	10	B0115	-0.00291456	0.000365467
27	C3	11	B0115	-0.00190834	0.000428632
27	C3	12	B0115	-0.00170432	-0.000310399
27	C3	13	B0115	-0.000901732	-0.000450861
27	C3	14	B0115	-5.13616e-05	-0.000543543
27	C3	15	B0115	7.04713e-05	-0.00136476
27	C3	16	B0115	0.00132948	-0.0010488
27	C3	17	B0115	0.00297015	-0.000351185
27	C3	18	B0115	0.00434757	8.31881e-05
27	C3	19	B0115	0.00647578	0.00126835
27	C3	20	B0115	0.0107063	0.00455581
27	C3	21	B0115	0.0200599	0.0129664
27	C3	22	B0115	0.0375664	0.0295299
27	C3	23	B0115	0.0687472	0.0597676
27	C3	24	B0115	0.124879	0.114956
27	C3	25	B0115	0.222751	0.211885
27	C3	26	B0115	0.37849	0.366681
27	C3	27	B0115	0.596277	0.583525
27	C3	28	B0115	0.849856	0.836161
27	C3	29	B0115	1.0944	1.07976
27	C3	30	B0115	1.29637	1.28079
27	C3	31	B0115	1.44771	1.43118
27	C3	32	B0115	1.55647	1.539
27	C3	33	B0115	1.63834	1.61993
27	C3	34	B0115	1.69848	1.67913
27	C3	35	B0115	1.74369	1.72339
27	C3	36	B0115	1.77956	1.75832
27	C3	37	B0115	1.80549	1.78331
27	C3	38	B0115	1.82682	1.80369
27	C3	39	B0115	1.84365	1.81958
27	C3	40	B0115	1.8569	1.83189
28	C4	1	B0115	-0.012445	-0.00526024
28	C4	2	B0115	-0.00954753	-0.00327935
28	C4	3	B0115	-0.0063461	-0.00099445
28	C4	4	B0115	-0.00482756	-0.000392447
28	C4	5	B0115	-0.00242967	0.00108891
28	C4	6	B0115	-0.00189546	0.00070659
28	C4	7	B0115	-0.000997645	0.000687872
28	C4	8	B0115	-9.20445e-05	0.000676939
28	C4	9	B0115	0.00053153	0.000383981
28	C4	10	B0115	0.000768137	-0.000295945
28	C4	11	B0115	0.00146955	-0.000511064
28	C4	12	B0115	0.00261654	-0.000280603
28	C4	13	B0115	0.00362294	-0.000190738
28	C4	14	B0115	0.00397634	-0.000753878
28	C4	15	B0115	0.00416922	-0.00147753
28	C4	16	B0115	0.00552952	-0.00103376
28	C4	17	B0115	0.00755917	7.93552e-05
28	C4	18	B0115	0.00870596	0.000309613
28	C4	19	B0115	0.01131	0.00199715
28	C4	20	B0115	0.0160082	0.00577882
28	C4	21	B0115	0.0246082	0.0134623
28	C4	22	B0115	0.0393685	0.027306
28	C4	23	B0115	0.0674946	0.0545156
28	C4	24	B0115	0.118246	0.10435
28	C4	25	B0115	0.205191	0.190379
28	C4	26	B0115	0.342735	0.327006
28	C4	27	B0115	0.532141	0.515496
28	C4	28	B0115	0.753624	0.736063
28	C4	29	B0115	0.972082	0.953603
28	C4	30	B0115	1.15784	1.13844
28	C4	31	B0115	1.30243	1.28212
28	C4	32	B0115	1.40991	1.38868
28	C4	33	B0115	1.49072	1.46857
28	C4	34	B0115	1.555	1.53193
28	C4	35	B0115	1.60384	1.57986
28	C4	36	B0115	1.64403	1.61914
28	C4	37	B0115	1.67714	1.65133
28	C4	38	B0115	1.70325	1.67652
28	C4	39	B0115	1.72231	1.69467
28	C4	40	B0115	1.73478	1.70622
29	C5	1	C1250	-0.0198377	-0.00365705
29	C5	2	C1250	-0.01838	-0.00312347
29	C5	3	C1250	-0.0147839	-0.000451439
29	C5	4	C1250	-0.0131486	0.000259709
29	C5	5	C1250	-0.01161	0.000874248
29	C5	6	C1250	-0.0111541	0.000406098
29	C5	7	C1250	-0.010431	0.000205099
29	C5	8	C1250	-0.00924109	0.000470869
29	C5	9	C1250	-0.00887118	-8.33107e-05
29	C5	10	C1250	-0.00835108	-0.000487299
29	C5	11	C1250	-0.00726018	-0.000320498
29	C5	12	C1250	-0.00668197	-0.000666383
29	C5	13	C1250	-0.00577229	-0.000680797
29	C5	14	C1250	-0.00465399	-0.000486584
29	C5	15	C1250	-0.00414019	-0.000896882
29	C5	16	C1250	-0.00305882	-0.0007396
29	C5	17	C1250	-0.0010525	0.000342621
29	C5	18	C1250	0.00178312	0.00225415
29	C5	19	C1250	0.00759644	0.00714338
29	C5	20	C1250	0.0189118	0.0175347
29	C5	21	C1250	0.0399353	0.0376341
29	C5	22	C1250	0.0789133	0.075688
29	C5	23	C1250	0.148883	0.144733
29	C5	24	C1250	0.270018	0.264944
29	C5	25	C1250	0.455026	0.449028
29	C5	26	C1250	0.689265	0.682343
29	C5	27	C1250	0.917422	0.909576
29	C5	28	C1250	1.0985	1.08973
29	C5	29	C1250	1.24591	1.23621
29	C5	30	C1250	1.37207	1.36145
29	C5	31	C1250	1.47246	1.46092
29	C5	32	C1250	1.54789	1.53543
29	C5	33	C1250	1.60721	1.59382
29	C5	34	C1250	1.65452	1.6402
29	C5	35	C1250	1.69478	1.67954
29	C5	36	C1250	1.72507	1.7089
29	C5	37	C1250	1.74956	1.73248
29	C5	38	C1250	1.77259	1.75458
29	C5	39	C1250	1.79016	1.77122
29	C5	40	C1250	1.80203	1.78217
30	C6	1	C1250	0.0356811	-0.0149546
30	C6	2	C1250	0.0428184	-0.00865711
30	C6	3	C1250	0.0506833	-0.00163191
30	C6	4	C1250	0.0534325	0.000277595
30	C6	5	C1250	0.0545235	0.000528784
30	C6	6	C1250	0.0556525	0.000818086
30	C6	7	C1250	0.0568819	0.00120781
30	C6	8	C1250	0.057078	0.00056418
30	C6	9	C1250	0.0574675	0.00011386
30	C6	10	C1250	0.0585436	0.000350292
30	C6	11	C1250	0.0586981	-0.000334956
30	C6	12	C1250	0.0592964	-0.00057637
30	C6	13	C1250	0.0599106	-0.000801933
30	C6	14	C1250	0.0606275	-0.000924782
30	C6	15	C1250	0.06131	-0.00108197
30	C6	16	C1250	0.0620975	-0.00113426
30	C6	17	C1250	0.0642439	0.000172427
30	C6	18	C1250	0.0673643	0.00245315
30	C6	19	C1250	0.072456	0.00670509
30	C6	20	C1250	0.0823776	0.015787
30	C6	21	C1250	0.100105	0.0326749
30	C6	22	C1250	0.134314	0.0660441
30	C6	23	C1250	0.197064	0.127954
30	C6	24	C1250	0.30459	0.234641
30	C6	25	C1250	0.471692	0.400903
30	C6	26	C1250	0.688808	0.617179
30	C6	27	C1250	0.913542	0.841073
30	C6	28	C1250	1.09858	1.02527
30	C6	29	C1250	1.24944	1.17529
30	C6	30	C1250	1.38277	1.30778
30	C6	31	C1250	1.49129	1.41546
30	C6	32	C1250	1.57433	1.49767
30	C6	33	C1250	1.63775	1.56024
30	C6	34	C1250	1.68911	1.61076
30	C6	35	C1250	1.73052	1.65134
30	C6	36	C1250	1.76249	1.68246
30	C6	37	C1250	1.78907	1.7082
30	C6	38	C1250	1.8136	1.73189
30	C6	39	C1250	1.83095	1.74841
30	C6	40	C1250	1.84569	1.7623
31	C7	1	C1250	-0.00869503	-0.00832362
31	C7	2	C1250	-0.00504749	-0.0056963
31	C7	3	C1250	-3.43942e-06	-0.00167248
31	C7	4	C1250	0.00271416	2.48994e-05
31	C7	5	C1250	0.00431271	0.000603225
31	C7	6	C1250	0.00557163	0.000841924
31	C7	7	C1250	0.00675616	0.00100623
31	C7	8	C1250	0.00757687	0.000806709
31	C7	9	C1250	0.00846097	0.000670583
31	C7	10	C1250	0.00884501	3.44003e-05
31	C7	11	C1250	0.00962049	-0.000210345
31	C7	12	C1250	0.0103872	-0.000463819
31	C7	13	C1250	0.010715	-0.00115625
31	C7	14	C1250	0.0117664	-0.00112509
31	C7	15	C1250	0.0128418	-0.00106998
31	C7	16	C1250	0.0143458	-0.000586157
31	C7	17	C1250	0.0162189	0.000266715
31	C7	18	C1250	0.0190018	0.00202943
31	C7	19	C1250	0.0240037	0.00601104
31	C7	20	C1250	0.033896	0.0148831
31	C7	21	C1250	0.0531478	0.0331147
31	C7	22	C1250	0.0890741	0.0680208
31	C7	23	C1250	0.152954	0.130881
31	C7	24	C1250	0.264348	0.241254
31	C7	25	C1250	0.437037	0.412923
31	C7	26	C1250	0.659121	0.633987
31	C7	27	C1250	0.88412	0.857965
31	C7	28	C1250	1.06692	1.03975
31	C7	29	C1250	1.21759	1.18939
31	C7	30	C1250	1.35065	1.32143
31	C7	31	C1250	1.45717	1.42694
31	C7	32	C1250	1.53828	1.50702
31	C7	33	C1250	1.60118	1.56891
31	C7	34	C1250	1.64935	1.61605
31	C7	35	C1250	1.68933	1.65501
31	C7	36	C1250	1.72277	1.68744
31	C7	37	C1250	1.75009	1.71374
31	C7	38	C1250	1.77467	1.73729
31	C7	39	C1250	1.79477	1.75637
31	C7	40	C1250	1.80983	1.77041
32	C8	1	C1250	0.00321309	-0.0111396
32	C8	2	C1250	0.00850183	-0.00679189
32	C8	3	C1250	0.0142553	-0.00197938
32	C8	4	C1250	0.0172156	3.98891e-05
32	C8	5	C1250	0.0190755	0.000958832
32	C8	6	C1250	0.0205291	0.00147139
32	C8	7	C1250	0.021125	0.00112633
32	C8	8	C1250	0.0216463	0.000706615
32	C8	9	C1250	0.0220573	0.000176682
32	C8	10	C1250	0.0224794	-0.000342282
32	C8	11	C1250	0.0235195	-0.00024314
32	C8	12	C1250	0.0240731	-0.000630509
32	C8	13	C1250	0.0244657	-0.00117888
32	C8	14	C1250	0.0258546	-0.000731036
32	C8	15	C1250	0.0263261	-0.00120047
32	C8	16	C1250	0.0276019	-0.00086567
32	C8	17	C1250	0.0297478	0.000339258
32	C8	18	C1250	0.0327019	0.00235235
32	C8	19	C1250	0.039223	0.00793243
32	C8	20	C1250	0.0513639	0.0191323
32	C8	21	C1250	0.075066	0.0418934
32	C8	22	C1250	0.11993	0.0858163
32	C8	23	C1250	0.200724	0.16567
32	C8	24	C1250	0.335929	0.299934
32	C8	25	C1250	0.535615	0.498679
32	C8	26	C1250	0.777545	0.739668
32	C8	27	C1250	1.00014	0.961323
32	C8	28	C1250	1.16981	1.13005
32	C8	29	C1250	1.31369	1.27299
32	C8	30	C1250	1.4377	1.39606
32	C8	31	C1250	1.53356	1.49098
32	C8	32	C1250	1.60418	1.56066
32	C8	33	C1250	1.6586	1.61413
32	C8	34	C1250	1.7022	1.65679
32	C8	35	C1250	1.73685	1.6905
32	C8	36	C1250	1.76493	1.71764
32	C8	37	C1250	1.78858	1.74035
32	C8	38	C1250	1.81046	1.76129
32	C8	39	C1250	1.82879	1.77868
32	C8	40	C1250	1.84431	1.79326
33	C9	1	C3670	-0.0105966	-0.00213809
33	C9	2	C3670	-0.00935648	-0.00168429
33	C9	3	C3670	-0.00678935	9.65032e-05
33	C9	4	C3670	-0.00562781	0.000471703
33	C9	5	C3670	-0.00461561	0.00069757
33	C9	6	C3670	-0.00409885	0.000427991
33	C9	7	C3670	-0.0032357	0.000504811
33	C9	8	C3670	-0.00266437	0.000289804
33	C9	9	C3670	-0.00256816	-0.000400324
33	C9	10	C3670	-0.00171695	-0.000335446
33	C9	11	C3670	-0.00114384	-0.000548674
33	C9	12	C3670	-0.0010376	-0.00122877
33	C9	13	C3670	-0.000898065	-0.00187557
33	C9	14	C3670	0.000525142	-0.0012387
33	C9	15	C3670	0.00140248	-0.0011477
33	C9	16	C3670	0.00361865	0.000282134
33	C9	17	C3670	0.00812752	0.00400467
33	C9	18	C3670	0.0150554	0.0101462
33	C9	19	C3670	0.0285851	0.0228896
33	C9	20	C3670	0.0536481	0.0471663
33	C9	21	C3670	0.101148	0.09388
33	C9	22	C3670	0.184452	0.176397
33	C9	23	C3670	0.32014	0.311299
33	C9	24	C3670	0.51281	0.503183
33	C9	25	C3670	0.74168	0.731266
33	C9	26	C3670	0.960309	0.949109
33	C9	27	C3670	1.13445	1.12247
33	C9	28	C3670	1.25753	1.24475
33	C9	29	C3670	1.34044	1.32688
33	C9	30	C3670	1.39715	1.38281
33	C9	31	C3670	1.43749	1.42235
33	C9	32	C3670	1.46675	1.45084
33	C9	33	C3670	1.48617	1.46946
33	C9	34	C3670	1.4985	1.48101
33	C9	35	C3670	1.50714	1.48887
33	C9	36	C3670	1.51108	1.49202
33	C9	37	C3670	1.51332	1.49347
33	C9	38	C3670	1.51427	1.49364
33	C9	39	C3670	1.51553	1.49411
33	C9	40	C3670	1.51682	1.49461
34	C10	1	C3670	0.00631289	0.00146102
34	C10	2	C3670	0.00634467	0.000403313
34	C10	3	C3670	0.00701676	-1.40858e-05
34	C10	4	C3670	0.00840515	0.000284822
34	C10	5	C3670	0.0100537	0.000843856
34	C10	6	C3670	0.010732	0.000432733
34	C10	7	C3670	0.0113297	-5.91e-05
34	C10	8	C3670	0.012799	0.000320686
34	C10	9	C3670	0.0141359	0.000568124
34	C10	10	C3670	0.0145758	-8.14693e-05
34	C10	11	C3670	0.0149768	-0.000769987
34	C10	12	C3670	0.01522	-0.00161623
34	C10	13	C3670	0.0160352	-0.00189046
34	C10	14	C3670	0.0178081	-0.00120706
34	C10	15	C3670	0.0195674	-0.000537331
34	C10	16	C3670	0.0214912	0.000297037
34	C10	17	C3670	0.0257121	0.00342846
34	C10	18	C3670	0.0334274	0.0100543
34	C10	19	C3670	0.0476523	0.0231897
34	C10	20	C3670	0.0741238	0.0485717
34	C10	21	C3670	0.124359	0.0977171
34	C10	22	C3670	0.213259	0.185528
34	C10	23	C3670	0.35623	0.32741
34	C10	24	C3670	0.56252	0.53261
34	C10	25	C3670	0.810417	0.779418
34	C10	26	C3670	1.04976	1.01767
34	C10	27	C3670	1.24183	1.20865
34	C10	28	C3670	1.3785	1.34423
34	C10	29	C3670	1.4719	1.43655
34	C10	30	C3670	1.53823	1.50178
34	C10	31	C3670	1.58338	1.54585
34	C10	32	C3670	1.61478	1.57616
34	C10	33	C3670	1.63568	1.59596
34	C10	34	C3670	1.65017	1.60936
34	C10	35	C3670	1.66084	1.61895
34	C10	36	C3670	1.66684	1.62386
34	C10	37	C3670	1.66974	1.62567
34	C10	38	C3670	1.67187	1.62671
34	C10	39	C3670	1.67188	1.62562
34	C10	40	C3670	1.67416	1.62682
35	C11	1	C3670	0.0187548	0.00055194
35	C11	2	C3670	0.0188293	-0.000413233
35	C11	3	C3670	0.0199884	-0.000293887
35	C11	4	C3670	0.0214371	0.000115043
35	C11	5	C3670	0.0231938	0.000832053
35	C11	6	C3670	0.0241226	0.000721182
35	C11	7	C3670	0.0250697	0.000628533
35	C11	8	C3670	0.0260055	0.000524647
35	C11	9	C3670	0.0265382	1.75877e-05
35	C11	10	C3670	0.0273403	-0.000220006
35	C11	11	C3670	0.0278751	-0.000724983
35	C11	12	C3670	0.0280861	-0.00155371
35	C11	13	C3670	0.0288929	-0.00178657
35	C11	14	C3670	0.0303622	-0.00135701
35	C11	15	C3670	0.0317422	-0.00101679
35	C11	16	C3670	0.0342614	0.000462762
35	C11	17	C3670	0.0384896	0.00365115
35	C11	18	C3670	0.0457831	0.00990503
35	C11	19	C3670	0.0593417	0.0224239
35	C11	20	C3670	0.0851146	0.047157
35	C11	21	C3670	0.1314	0.0924029
35	C11	22	C3670	0.214651	0.174614
35	C11	23	C3670	0.350011	0.308934
35	C11	24	C3670	0.544455	0.502338
35	C11	25	C3670	0.780043	0.736886
35	C11	26	C3670	1.0119	0.967707
35	C11	27	C3670	1.20016	1.15493
35	C11	28	C3670	1.33952	1.29325
35	C11	29	C3670	1.43714	1.38982
35	C11	30	C3670	1.50512	1.45677
35	C11	31	C3670	1.55237	1.50297
35	C11	32	C3670	1.5856	1.53517
35	C11	33	C3670	1.60859	1.55712
35	C11	34	C3670	1.62511	1.5726
35	C11	35	C3670	1.6356	1.58205
35	C11	36	C3670	1.64092	1.58633
35	C11	37	C3670	1.64313	1.5875
35	C11	38	C3670	1.64548	1.58881
35	C11	39	C3670	1.64707	1.58935
35	C11	40	C3670	1.64765	1.5889
36	C12	1	C3670	-0.0281138	-0.000935011
36	C12	2	C3670	-0.0273358	-0.00105986
36	C12	3	C3670	-0.0257996	-0.000426579
36	C12	4	C3670	-0.0231431	0.00132702
36	C12	5	C3670	-0.0224206	0.00114666
36	C12	6	C3670	-0.0223951	0.000269248
36	C12	7	C3670	-0.0215831	0.000178417
36	C12	8	C3670	-0.0208916	-3.30137e-05
36	C12	9	C3670	-0.0200089	-5.32425e-05
36	C12	10	C3670	-0.0195346	-0.000481791
36	C12	11	C3670	-0.019189	-0.00103906
36	C12	12	C3670	-0.0185391	-0.00129203
36	C12	13	C3670	-0.0182698	-0.00192563
36	C12	14	C3670	-0.0169557	-0.00151448
36	C12	15	C3670	-0.0152929	-0.000754471
36	C12	16	C3670	-0.0128755	0.000759963
36	C12	17	C3670	-0.00889363	0.00383898
36	C12	18	C3670	-0.00242787	0.00940186
36	C12	19	C3670	0.0104107	0.0213375
36	C12	20	C3670	0.0358398	0.0458638
36	C12	21	C3670	0.0827377	0.0918588
36	C12	22	C3670	0.165249	0.173468
36	C12	23	C3670	0.299507	0.306822
36	C12	24	C3670	0.494788	0.501201
36	C12	25	C3670	0.730636	0.736145
36	C12	26	C3670	0.962047	0.966654
36	C12	27	C3670	1.1543	1.158
36	C12	28	C3670	1.29939	1.30219
36	C12	29	C3670	1.40016	1.40206
36	C12	30	C3670	1.47071	1.4717
36	C12	31	C3670	1.5191	1.51919
36	C12	32	C3670	1.55183	1.55102
36	C12	33	C3670	1.57582	1.57411
36	C12	34	C3670	1.59104	1.58842
36	C12	35	C3670	1.60191	1.59839
36	C12	36	C3670	1.6085	1.60407
36	C12	37	C3670	1.61149	1.60617
36	C12	38	C3670	1.61454	1.60832
36	C12	39	C3670	1.61444	1.60731
36	C12	40	C3670	1.61413	1.6061
37	D1	1	B0115	-0.0679849	-0.000453222
37	D1	2	B0115	-0.0682129	-0.000764944
37	D1	3	B0115	-0.0676421	-0.000277911
37	D1	4	B0115	-0.0665703	0.000710233
37	D1	5	B0115	-0.066547	0.000649819
37	D1	6	B0115	-0.0666693	0.000443769
37	D1	7	B0115	-0.0664491	0.000580281
37	D1	8	B0115	-0.0664309	0.000514749
37	D1	9	B0115	-0.0666996	0.000162369
37	D1	10	B0115	-0.0665433	0.000234911
37	D1	11	B0115	-0.0661748	0.000519675
37	D1	12	B0115	-0.066407	0.000203796
37	D1	13	B0115	-0.0664652	6.18954e-05
37	D1	14	B0115	-0.0664074	3.59927e-05
37	D1	15	B0115	-0.0664597	-0.000100059
37	D1	16	B0115	-0.0668505	-0.000574532
37	D1	17	B0115	-0.0676289	-0.00143663
37	D1	18	B0115	-0.0675464	-0.00143789
37	D1	19	B0115	-0.0668192	-0.000794374
37	D1	20	B0115	-0.0668627	-0.000921553
37	D1	21	B0115	-0.0667764	-0.000919009
37	D1	22	B0115	-0.0664771	-0.000703453
37	D1	23	B0115	-0.0659286	-0.000238616
37	D1	24	B0115	-0.0657401	-0.000133806
37	D1	25	B0115	-0.0658194	-0.000296896
37	D1	26	B0115	-0.065615	-0.000176126
37	D1	27	B0115	-0.0648014	0.000553698
37	D1	28	B0115	-0.0646511	0.000620302
37	D1	29	B0115	-0.0651219	6.58032e-05
37	D1	30	B0115	-0.0648782	0.000225748
37	D1	31	B0115	-0.0642219	0.000798373
37	D1	32	B0115	-0.0642406	0.00069599
37	D1	33	B0115	-0.0646279	0.000225004
37	D1	34	B0115	-0.0647387	3.04578e-05
37	D1	35	B0115	-0.064495	0.000190425
37	D1	36	B0115	-0.0641702	0.000431536
37	D1	37	B0115	-0.0643287	0.000189343
37	D1	38	B0115	-0.0645656	-0.000131282
37	D1	39	B0115	-0.0643526	-2.03391e-06
37	D1	40	B0115	-0.0636507	0.000616144
38	D2	1	B0115	-0.0672033	0.000316413
38	D2	2	B0115	-0.0671203	0.000195469
38	D2	3	B0115	-0.066945	0.000166904
38	D2	4	B0115	-0.0666308	0.000277226
38	D2	5	B0115	-0.0666399	6.42441e-05
38	D2	6	B0115	-0.0664058	9.44943e-05
38	D2	7	B0115	-0.0655872	0.000709228
38	D2	8	B0115	-0.0657944	0.000298098
38	D2	9	B0115	-0.0657834	0.000105248
38	D2	10	B0115	-0.0650623	0.000622453
38	D2	11	B0115	-0.0652237	0.000257249
38	D2	12	B0115	-0.065272	5.03267e-06
38	D2	13	B0115	-0.0647937	0.000279409
38	D2	14	B0115	-0.0654311	-0.000561813
38	D2	15	B0115	-0.0655532	-0.000887798
38	D2	16	B0115	-0.0649616	-0.000500128
38	D2	17	B0115	-0.0649461	-0.000688448
38	D2	18	B0115	-0.0650348	-0.000981032
38	D2	19	B0115	-0.0649739	-0.00112404
38	D2	20	B0115	-0.0642734	-0.000627359
38	D2	21	B0115	-0.0633265	0.000115629
38	D2	22	B0115	-0.0631144	0.000123863
38	D2	23	B0115	-0.0631335	-9.9095e-05
38	D2	24	B0115	-0.0627341	9.64314e-05
38	D2	25	B0115	-0.0626035	2.30962e-05
38	D2	26	B0115	-0.0622977	0.000125058
38	D2	27	B0115	-0.0619982	0.000220646
38	D2	28	B0115	-0.0619166	9.83942e-05
38	D2	29	B0115	-0.0613442	0.000466945
38	D2	30	B0115	-0.0609107	0.000696551
38	D2	31	B0115	-0.0605956	0.000807733
38	D2	32	B0115	-0.0608034	0.000396059
38	D2	33	B0115	-0.0613271	-0.000331493
38	D2	34	B0115	-0.0613219	-0.000530136
38	D2	35	B0115	-0.0602116	0.000376288
38	D2	36	B0115	-0.0599866	0.000397378
38	D2	37	B0115	-0.06001	0.000170099
38	D2	38	B0115	-0.0600327	-5.64317e-05
38	D2	39	B0115	-0.0603783	-0.000605978
38	D2	40	B0115	-0.060649	-0.0010805
39	D3	1	B0115	-0.0652488	-0.000702832
39	D3	2	B0115	-0.0645848	-0.000317344
39	D3	3	B0115	-0.0639113	7.76428e-05
39	D3	4	B0115	-0.0632994	0.000410999
39	D3	5	B0115	-0.0632677	0.00016417
39	D3	6	B0115	-0.0630151	0.000138274
39	D3	7	B0115	-0.0623006	0.000574198
39	D3	8	B0115	-0.06222	0.00037635
39	D3	9	B0115	-0.0622995	1.82842e-05
39	D3	10	B0115	-0.0621923	-0.000153074
39	D3	11	B0115	-0.061549	0.000211787
39	D3	12	B0115	-0.0608774	0.000604822
39	D3	13	B0115	-0.0606472	0.000556484
39	D3	14	B0115	-0.0605908	0.000334381
39	D3	15	B0115	-0.0603596	0.00028709
39	D3	16	B0115	-0.0609994	-0.000631263
39	D3	17	B0115	-0.0611376	-0.00104799
39	D3	18	B0115	-0.0604373	-0.000626226
39	D3	19	B0115	-0.0603136	-0.000781055
39	D3	20	B0115	-0.0599592	-0.000705184
39	D3	21	B0115	-0.059954	-0.000978536
39	D3	22	B0115	-0.0597453	-0.00104834
39	D3	23	B0115	-0.0590456	-0.000627185
39	D3	24	B0115	-0.0589506	-0.000810647
39	D3	25	B0115	-0.0583312	-0.000469747
39	D3	26	B0115	-0.057206	0.000376883
39	D3	27	B0115	-0.0563604	0.000943949
39	D3	28	B0115	-0.056185	0.000840819
39	D3	29	B0115	-0.0563696	0.00037776
39	D3	30	B0115	-0.0562712	0.000197551
39	D3	31	B0115	-0.0561669	2.34108e-05
39	D3	32	B0115	-0.0554003	0.000511407
39	D3	33	B0115	-0.0556861	-5.28235e-05
39	D3	34	B0115	-0.0556717	-0.000316978
39	D3	35	B0115	-0.0542934	0.000782819
39	D3	36	B0115	-0.0541589	0.000638745
39	D3	37	B0115	-0.0542042	0.000314922
39	D3	38	B0115	-0.0543171	-7.64883e-05
39	D3	39	B0115	-0.0543993	-0.000437217
39	D3	40	B0115	-0.0535346	0.000148922
40	D4	1	B0115	-0.0572724	-0.0004192
40	D4	2	B0115	-0.0565327	3.33876e-05
40	D4	3	B0115	-0.0559441	0.000334904
40	D4	4	B0115	-0.0556736	0.000318392
40	D4	5	B0115	-0.0553936	0.000311286
40	D4	6	B0115	-0.0548608	0.000556938
40	D4	7	B0115	-0.0548525	0.000278147
40	D4	8	B0115	-0.0547677	7.59074e-05
40	D4	9	B0115	-0.0542892	0.000267289
40	D4	10	B0115	-0.0540764	0.00019302
40	D4	11	B0115	-0.0539826	-3.34725e-07
40	D4	12	B0115	-0.053432	0.000263187
40	D4	13	B0115	-0.0533641	4.4001e-05
40	D4	14	B0115	-0.0531937	-7.26877e-05
40	D4	15	B0115	-0.0532786	-0.000444659
40	D4	16	B0115	-0.0533322	-0.000785435
40	D4	17	B0115	-0.0529019	-0.00064214
40	D4	18	B0115	-0.0526936	-0.000720931
40	D4	19	B0115	-0.0523359	-0.000650383
40	D4	20	B0115	-0.0522446	-0.000846178
40	D4	21	B0115	-0.0519394	-0.000828018
40	D4	22	B0115	-0.051532	-0.00070773
40	D4	23	B0115	-0.0513433	-0.000806187
40	D4	24	B0115	-0.0502439	6.15203e-06
40	D4	25	B0115	-0.049758	0.000204981
40	D4	26	B0115	-0.0496939	-1.8039e-05
40	D4	27	B0115	-0.048951	0.000437756
40	D4	28	B0115	-0.0484981	0.000603594
40	D4	29	B0115	-0.0483626	0.000451958
40	D4	30	B0115	-0.0473697	0.0011578
40	D4	31	B0115	-0.0470723	0.00116809
40	D4	32	B0115	-0.0474012	0.000552071
40	D4	33	B0115	-0.047674	-7.84117e-06
40	D4	34	B0115	-0.0475868	-0.000207697
40	D4	35	B0115	-0.0468516	0.000240398
40	D4	36	B0115	-0.0465348	0.000270136
40	D4	37	B0115	-0.0463213	0.000196553
40	D4	38	B0115	-0.0466128	-0.000382038
40	D4	39	B0115	-0.0467559	-0.000812262
40	D4	40	B0115	-0.046279	-0.000622412
41	D5	1	C1250	-0.0610005	-4.46728e-05
41	D5	2	C1250	-0.0609993	-0.000440044
41	D5	3	C1250	-0.0604263	-0.000263483
41	D5	4	C1250	-0.0590548	0.000711394
41	D5	5	C1250	-0.0588952	0.000474508
41	D5	6	C1250	-0.0586635	0.000309706
41	D5	7	C1250	-0.0577679	0.000808725
41	D5	8	C1250	-0.0574529	0.000727258
41	D5	9	C1250	-0.0572776	0.000505966
41	D5	10	C1250	-0.0566772	0.000709863
41	D5	11	C1250	-0.0565719	0.000418673
41	D5	12	C1250	-0.0567033	-0.000109221
41	D5	13	C1250	-0.0572124	-0.00101488
41	D5	14	C1250	-0.0572851	-0.00148412
41	D5	15	C1250	-0.0563512	-0.000946763
41	D5	16	C1250	-0.0552962	-0.000288235
41	D5	17	C1250	-0.0550121	-0.000400663
41	D5	18	C1250	-0.0550193	-0.000804416
41	D5	19	C1250	-0.0547745	-0.000956101
41	D5	20	C1250	-0.0547578	-0.00133601
41	D5	21	C1250	-0.0544487	-0.00142345
41	D5	22	C1250	-0.0533659	-0.000737176
41	D5	23	C1250	-0.0528137	-0.000581503
41	D5	24	C1250	-0.0515156	0.000320112
41	D5	25	C1250	-0.0505313	0.000907882
41	D5	26	C1250	-0.0500978	0.000944868
41	D5	27	C1250	-0.0493445	0.00130163
41	D5	28	C1250	-0.0493847	0.000864934
41	D5	29	C1250	-0.0493169	0.000536208
41	D5	30	C1250	-0.0491071	0.000349468
41	D5	31	C1250	-0.049003	5.70303e-05
41	D5	32	C1250	-0.0476246	0.0010389
41	D5	33	C1250	-0.0475029	0.000764108
41	D5	34	C1250	-0.0476286	0.000241824
41	D5	35	C1250	-0.0474458	2.81348e-05
41	D5	36	C1250	-0.0470122	6.52587e-05
41	D5	37	C1250	-0.0471048	-0.000423871
41	D5	38	C1250	-0.0469203	-0.000635935
41	D5	39	C1250	-0.0465684	-0.000680611
41	D5	40	C1250	-0.0461202	-0.000628895
42	D6	1	C1250	-0.056114	-0.00259867
42	D6	2	C1250	-0.0552381	-0.00218793
42	D6	3	C1250	-0.0532941	-0.00070915
42	D6	4	C1250	-0.052371	-0.000251254
42	D6	5	C1250	-0.0518959	-0.000241306
42	D6	6	C1250	-0.0512696	-8.01891e-05
42	D6	7	C1250	-0.0505096	0.000214651
42	D6	8	C1250	-0.0503155	-5.65075e-05
42	D6	9	C1250	-0.0500435	-0.000249684
42	D6	10	C1250	-0.0489449	0.000383714
42	D6	11	C1250	-0.0487132	0.000150233
42	D6	12	C1250	-0.0484525	-5.42168e-05
42	D6	13	C1250	-0.0484279	-0.000494839
42	D6	14	C1250	-0.047792	-0.000324114
42	D6	15	C1250	-0.0471229	-0.000120224
42	D6	16	C1250	-0.0465162	2.13578e-05
42	D6	17	C1250	-0.0462966	-0.000224293
42	D6	18	C1250	-0.045128	0.000479188
42	D6	19	C1250	-0.0448958	0.00024617
42	D6	20	C1250	-0.0448559	-0.000179089
42	D6	21	C1250	-0.0445192	-0.000307576
42	D6	22	C1250	-0.0435938	0.000152618
42	D6	23	C1250	-0.0429762	0.000305003
42	D6	24	C1250	-0.0423372	0.000478808
42	D6	25	C1250	-0.041592	0.000758892
42	D6	26	C1250	-0.041268	0.000617675
42	D6	27	C1250	-0.0407133	0.000707174
42	D6	28	C1250	-0.0407231	0.000232216
42	D6	29	C1250	-0.0402404	0.000249726
42	D6	30	C1250	-0.0397469	0.000278011
42	D6	31	C1250	-0.0391902	0.000369506
42	D6	32	C1250	-0.0384937	0.000600837
42	D6	33	C1250	-0.03819	0.000439321
42	D6	34	C1250	-0.0378473	0.000316854
42	D6	35	C1250	-0.0379338	-0.000234819
42	D6	36	C1250	-0.0377971	-0.000563306
42	D6	37	C1250	-0.0373245	-0.000555835
42	D6	38	C1250	-0.0373684	-0.00106499
42	D6	39	C1250	-0.0371288	-0.00129056
42	D6	40	C1250	-0.0363321	-0.000959036
43	D7	1	C1250	-0.0375543	-0.00123934
43	D7	2	C1250	-0.0360036	-4.49409e-05
43	D7	3	C1250	-0.0349345	0.000667916
43	D7	4	C1250	-0.03484	0.000406143
43	D7	5	C1250	-0.0344569	0.000432917
43	D7	6	C1250	-0.0343017	0.000231844
43	D7	7	C1250	-0.0335004	0.000676897
43	D7	8	C1250	-0.0333869	0.000434098
43	D7	9	C1250	-0.0331104	0.000354276
43	D7	10	C1250	-0.0326455	0.000462969
43	D7	11	C1250	-0.0326955	5.66699e-05
43	D7	12	C1250	-0.0325605	-0.000164683
43	D7	13	C1250	-0.0322914	-0.000251818
43	D7	14	C1250	-0.0321715	-0.000488206
43	D7	15	C1250	-0.0319454	-0.000618416
43	D7	16	C1250	-0.0320245	-0.00105374
43	D7	17	C1250	-0.0320699	-0.00145543
43	D7	18	C1250	-0.031975	-0.00171682
43	D7	19	C1250	-0.0309225	-0.00102067
43	D7	20	C1250	-0.030845	-0.00129945
43	D7	21	C1250	-0.0305173	-0.00132795
43	D7	22	C1250	-0.0292508	-0.000417739
43	D7	23	C1250	-0.028268	0.000208701
43	D7	24	C1250	-0.0270541	0.00106632
43	D7	25	C1250	-0.0268411	0.000923075
43	D7	26	C1250	-0.0267358	0.000672127
43	D7	27	C1250	-0.0261322	0.000919367
43	D7	28	C1250	-0.025759	0.000936294
43	D7	29	C1250	-0.0253979	0.000941094
43	D7	30	C1250	-0.025153	0.000829732
43	D7	31	C1250	-0.0252117	0.000414809
43	D7	32	C1250	-0.0246111	0.000659131
43	D7	33	C1250	-0.0244805	0.000433415
43	D7	34	C1250	-0.0246478	-9.01463e-05
43	D7	35	C1250	-0.0242956	-9.4246e-05
43	D7	36	C1250	-0.0243896	-0.00054458
43	D7	37	C1250	-0.0244496	-0.000960776
43	D7	38	C1250	-0.0234193	-0.000286769
43	D7	39	C1250	-0.0227126	6.36299e-05
43	D7	40	C1250	-0.0222335	0.000186479
44	D8	1	C1250	-0.0290109	-0.00123648
44	D8	2	C1250	-0.0273468	6.2898e-05
44	D8	3	C1250	-0.0261746	0.000870352
44	D8	4	C1250	-0.0261113	0.00056893
44	D8	5	C1250	-0.0256875	0.000628002
44	D8	6	C1250	-0.0251979	0.000752973
44	D8	7	C1250	-0.0250021	0.000584013
44	D8	8	C1250	-0.0246457	0.000575669
44	D8	9	C1250	-0.0242173	0.000639381
44	D8	10	C1250	-0.0242907	0.000201275
44	D8	11	C1250	-0.0243735	-0.000246203
44	D8	12	C1250	-0.0238563	-9.37226e-05
44	D8	13	C1250	-0.0237014	-0.000303607
44	D8	14	C1250	-0.0234822	-0.000449107
44	D8	15	C1250	-0.0235212	-0.000852769
44	D8	16	C1250	-0.023327	-0.00102335
44	D8	17	C1250	-0.0229784	-0.00103938
44	D8	18	C1250	-0.0229913	-0.00141707
44	D8	19	C1250	-0.0227348	-0.00152525
44	D8	20	C1250	-0.0226641	-0.00181925
44	D8	21	C1250	-0.0217938	-0.00131365
44	D8	22	C1250	-0.0207671	-0.000651652
44	D8	23	C1250	-0.0199333	-0.000182554
44	D8	24	C1250	-0.0190698	0.000316211
44	D8	25	C1250	-0.0182134	0.000807889
44	D8	26	C1250	-0.0181023	0.000554227
44	D8	27	C1250	-0.0174585	0.000833354
44	D8	28	C1250	-0.0171435	0.000783661
44	D8	29	C1250	-0.0171545	0.000407973
44	D8	30	C1250	-0.0164535	0.000744207
44	D8	31	C1250	-0.0161099	0.000723065
44	D8	32	C1250	-0.0153958	0.00107249
44	D8	33	C1250	-0.0154109	0.00069265
44	D8	34	C1250	-0.0157629	-2.4003e-05
44	D8	35	C1250	-0.0157517	-0.000377579
44	D8	36	C1250	-0.0147704	0.000239
44	D8	37	C1250	-0.014702	-5.72655e-05
44	D8	38	C1250	-0.0144651	-0.000185048
44	D8	39	C1250	-0.0143492	-0.000433856
44	D8	40	C1250	-0.0143406	-0.000789993
45	D9	1	C3670	-0.0283862	-0.00365088
45	D9	2	C3670	-0.0270276	-0.00272294
45	D9	3	C3670	-0.0255167	-0.00164265
45	D9	4	C3670	-0.0239478	-0.000504393
45	D9	5	C3670	-0.0232733	-0.000260452
45	D9	6	C3670	-0.0227974	-0.000215223
45	D9	7	C3670	-0.0208758	0.00127574
45	D9	8	C3670	-0.0206235	0.00109747
45	D9	9	C3670	-0.0207626	0.000527712
45	D9	10	C3670	-0.0203361	0.000523562
45	D9	11	C3670	-0.0201405	0.000288562
45	D9	12	C3670	-0.0201669	-0.000168513
45	D9	13	C3670	-0.019551	1.68392e-05
45	D9	14	C3670	-0.0192205	-8.32872e-05
45	D9	15	C3670	-0.0191047	-0.000398186
45	D9	16	C3670	-0.0188973	-0.00062139
45	D9	17	C3670	-0.0181687	-0.000323374
45	D9	18	C3670	-0.0179647	-0.000550066
45	D9	19	C3670	-0.0174136	-0.000429582
45	D9	20	C3670	-0.0170096	-0.000456192
45	D9	21	C3670	-0.0167749	-0.000652105
45	D9	22	C3670	-0.0158767	-0.000184536
45	D9	23	C3670	-0.0152545	7.04249e-06
45	D9	24	C3670	-0.0150544	-0.000223452
45	D9	25	C3670	-0.0137676	0.000632674
45	D9	26	C3670	-0.0131784	0.000791233
45	D9	27	C3670	-0.0124223	0.00111673
45	D9	28	C3670	-0.0123504	0.000757966
45	D9	29	C3670	-0.011764	0.000913739
45	D9	30	C3670	-0.0115	0.000747153
45	D9	31	C3670	-0.0112753	0.000541256
45	D9	32	C3670	-0.0111701	0.000215752
45	D9	33	C3670	-0.0106381	0.000317139
45	D9	34	C3670	-0.0105619	-3.72457e-05
45	D9	35	C3670	-0.0097606	0.000333407
45	D9	36	C3670	-0.00971162	-4.82389e-05
45	D9	37	C3670	-0.00999268	-0.000759928
45	D9	38	C3670	-0.00988269	-0.00108056
45	D9	39	C3670	-0.0098361	-0.0014646
45	D9	40	C3670	-0.00944954	-0.00150867
46	D10	1	C3670	-0.0542982	0.000664991
46	D10	2	C3670	-0.0543425	0.000372602
46	D10	3	C3670	-0.0541373	0.000329591
46	D10	4	C3670	-0.0535724	0.00064631
46	D10	5	C3670	-0.0533337	0.000636894
46	D10	6	C3670	-0.0532629	0.000459557
46	D10	7	C3670	-0.0527529	0.000721328
46	D10	8	C3670	-0.052632	0.000594062
46	D10	9	C3670	-0.0523685	0.000609461
46	D10	10	C3670	-0.0523758	0.00035396
46	D10	11	C3670	-0.0523725	0.000109124
46	D10	12	C3670	-0.0530493	-0.000815804
46	D10	13	C3670	-0.0532152	-0.00122986
46	D10	14	C3670	-0.0528829	-0.00114579
46	D10	15	C3670	-0.0526268	-0.00113776
46	D10	16	C3670	-0.0516689	-0.000428106
46	D10	17	C3670	-0.0515449	-0.000552261
46	D10	18	C3670	-0.0514702	-0.000725727
46	D10	19	C3670	-0.0510732	-0.0005768
46	D10	20	C3670	-0.0511134	-0.00086521
46	D10	21	C3670	-0.0511256	-0.00112552
46	D10	22	C3670	-0.0504438	-0.000691906
46	D10	23	C3670	-0.0497546	-0.000250834
46	D10	24	C3670	-0.0488373	0.000418308
46	D10	25	C3670	-0.0481396	0.000867763
46	D10	26	C3670	-0.048074	0.000685274
46	D10	27	C3670	-0.0476691	0.000842039
46	D10	28	C3670	-0.0474554	0.000807485
46	D10	29	C3670	-0.0473551	0.000659638
46	D10	30	C3670	-0.0472842	0.000482371
46	D10	31	C3670	-0.0473049	0.000213512
46	D10	32	C3670	-0.0468293	0.000441028
46	D10	33	C3670	-0.0464885	0.000533648
46	D10	34	C3670	-0.0464589	0.00031509
46	D10	35	C3670	-0.0460918	0.000434059
46	D10	36	C3670	-0.0463541	-7.63931e-05
46	D10	37	C3670	-0.0465364	-0.000506893
46	D10	38	C3670	-0.0463114	-0.000530089
46	D10	39	C3670	-0.0460347	-0.000501548
46	D10	40	C3670	-0.0461527	-0.000867701
47	D11	1	C3670	-0.0518796	0.000287904
47	D11	2	C3670	-0.0515928	0.000382671
47	D11	3	C3670	-0.0511446	0.000638866
47	D11	4	C3670	-0.050578	0.00101347
47	D11	5	C3670	-0.0506124	0.000787075
47	D11	6	C3670	-0.050761	0.000446412
47	D11	7	C3670	-0.0508069	0.000208596
47	D11	8	C3670	-0.0508672	-4.37221e-05
47	D11	9	C3670	-0.0507142	-8.28122e-05
47	D11	10	C3670	-0.0507624	-0.00032299
47	D11	11	C3670	-0.0507013	-0.000453927
47	D11	12	C3670	-0.0505867	-0.000531268
47	D11	13	C3670	-0.0499698	-0.000106396
47	D11	14	C3670	-0.0493078	0.000363571
47	D11	15	C3670	-0.0493208	0.000158598
47	D11	16	C3670	-0.0497764	-0.000488985
47	D11	17	C3670	-0.0505521	-0.00145669
47	D11	18	C3670	-0.0506058	-0.00170239
47	D11	19	C3670	-0.0497233	-0.00101193
47	D11	20	C3670	-0.049414	-0.000894657
47	D11	21	C3670	-0.0492395	-0.000912177
47	D11	22	C3670	-0.0485213	-0.000385902
47	D11	23	C3670	-0.0476499	0.000293463
47	D11	24	C3670	-0.0473964	0.000354956
47	D11	25	C3670	-0.0466741	0.000885217
47	D11	26	C3670	-0.0466059	0.000761391
47	D11	27	C3670	-0.0464753	0.000700054
47	D11	28	C3670	-0.0464033	0.000580024
47	D11	29	C3670	-0.0461362	0.000655144
47	D11	30	C3670	-0.0464604	0.000138945
47	D11	31	C3670	-0.0465115	-0.000104164
47	D11	32	C3670	-0.0456897	0.000525644
47	D11	33	C3670	-0.0455761	0.000447181
47	D11	34	C3670	-0.0454201	0.000411146
47	D11	35	C3670	-0.0454711	0.000168182
47	D11	36	C3670	-0.0455358	-8.85694e-05
47	D11	37	C3670	-0.0451323	0.000122937
47	D11	38	C3670	-0.0454407	-0.000377456
47	D11	39	C3670	-0.0455681	-0.000696837
47	D11	40	C3670	-0.0449382	-0.000258989
48	D12	1	C3670	-0.0591553	-0.000300837
48	D12	2	C3670	-0.0590958	-0.000426033
48	D12	3	C3670	-0.058633	-0.000147918
48	D12	4	C3670	-0.057945	0.000355383
48	D12	5	C3670	-0.058247	-0.000131315
48	D12	6	C3670	-0.0582323	-0.000301338
48	D12	7	C3670	-0.0573892	0.000357085
48	D12	8	C3670	-0.0576553	-9.37056e-05
48	D12	9	C3670	-0.0577642	-0.000387304
48	D12	10	C3670	-0.0570586	0.000133607
48	D12	11	C3670	-0.0569861	2.14496e-05
48	D12	12	C3670	-0.0570985	-0.000275695
48	D12	13	C3670	-0.0570242	-0.000386057
48	D12	14	C3670	-0.0560803	0.000373168
48	D12	15	C3670	-0.0560606	0.000208152
48	D12	16	C3670	-0.0565212	-0.000437113
48	D12	17	C3670	-0.0566366	-0.000737256
48	D12	18	C3670	-0.05614	-0.000425319
48	D12	19	C3670	-0.0558279	-0.000297915
48	D12	20	C3670	-0.0557272	-0.000381887
48	D12	21	C3670	-0.0556252	-0.000464574
48	D12	22	C3670	-0.0546943	0.00028159
48	D12	23	C3670	-0.0545961	0.000195085
48	D12	24	C3670	-0.0544566	0.000149916
48	D12	25	C3670	-0.0540645	0.000357384
48	D12	26	C3670	-0.0534362	0.000800958
48	D12	27	C3670	-0.0531658	0.00088662
48	D12	28	C3670	-0.052583	0.00128478
48	D12	29	C3670	-0.0525743	0.00110876
48	D12	30	C3670	-0.0530594	0.000438989
48	D12	31	C3670	-0.0532072	0.000106469
48	D12	32	C3670	-0.0526338	0.000495162
48	D12	33	C3670	-0.0526804	0.000263929
48	D12	34	C3670	-0.0527923	-3.27276e-05
48	D12	35	C3670	-0.0529377	-0.000362815
48	D12	36	C3670	-0.0527728	-0.0003826
48	D12	37	C3670	-0.0529991	-0.000793556
48	D12	38	C3670	-0.0531005	-0.00107969
48	D12	39	C3670	-0.0525358	-0.000699694
48	D12	40	C3670	-0.0524386	-0.00078712
49	E1	1	C5480.1	0.0739696	-3.6199e-05
49	E1	2	C5480.1	0.074272	4.31225e-06
49	E1	3	C5480.1	0.0739327	-0.00059691
49	E1	4	C5480.1	0.0741884	-0.000603158
49	E1	5	C5480.1	0.0755853	0.000531776
49	E1	6	C5480.1	0.0759926	0.000677132
49	E1	7	C5480.1	0.0765439	0.000966552
49	E1	8	C5480.1	0.0766388	0.000799453
49	E1	9	C5480.1	0.0764054	0.000304208
49	E1	10	C5480.1	0.0761101	-0.000253093
49	E1	11	C5480.1	0.0758459	-0.000779206
49	E1	12	C5480.1	0.0756881	-0.00119887
49	E1	13	C5480.1	0.0760666	-0.00108238
49	E1	14	C5480.1	0.076646	-0.000764893
49	E1	15	C5480.1	0.0778126	0.000139819
49	E1	16	C5480.1	0.0797943	0.00185957
49	E1	17	C5480.1	0.0834025	0.00520585
49	E1	18	C5480.1	0.0918329	0.0133743
49	E1	19	C5480.1	0.107713	0.0289929
49	E1	20	C5480.1	0.136794	0.0578119
49	E1	21	C5480.1	0.188675	0.109431
49	E1	22	C5480.1	0.279498	0.199991
49	E1	23	C5480.1	0.41889	0.339122
49	E1	24	C5480.1	0.60577	0.52574
49	E1	25	C5480.1	0.814196	0.733904
49	E1	26	C5480.1	1.01242	0.931867
49	E1	27	C5480.1	1.17891	1.0981
49	E1	28	C5480.1	1.30574	1.22466
49	E1	29	C5480.1	1.40042	1.31908
49	E1	30	C5480.1	1.47286	1.39125
49	E1	31	C5480.1	1.52606	1.4442
49	E1	32	C5480.1	1.56285	1.48073
49	E1	33	C5480.1	1.59037	1.50799
[truncated: 1,887 more rows]

## Sheet: Multicomponent Data
Block Type	96-Well 0.1-mL Block
Calibration Background is expired	Yes
Calibration Background performed on	10-29-2017
Calibration Pure Dye ABY is expired	Yes
Calibration Pure Dye ABY performed on	10-29-2017
Calibration Pure Dye CY5 is expired	Yes
Calibration Pure Dye CY5 performed on	10-29-2017
Calibration Pure Dye FAM is expired	Yes
Calibration Pure Dye FAM performed on	10-29-2017
Calibration Pure Dye JUN is expired	Yes
Calibration Pure Dye JUN performed on	10-29-2017
Calibration Pure Dye MUSTANG PURPLE is expired	Yes
Calibration Pure Dye MUSTANG PURPLE performed on	10-29-2017
Calibration Pure Dye NED is expired	Yes
Calibration Pure Dye NED performed on	10-29-2017
Calibration Pure Dye ROX is expired	Yes
Calibration Pure Dye ROX performed on	10-29-2017
Calibration Pure Dye SYBR is expired	Yes
Calibration Pure Dye SYBR performed on	10-29-2017
Calibration Pure Dye TAMRA is expired	Yes
Calibration Pure Dye TAMRA performed on	10-29-2017
Calibration Pure Dye VIC is expired	Yes
Calibration Pure Dye VIC performed on	10-29-2017
Calibration ROI is expired	Yes
Calibration ROI performed on	10-29-2017
Calibration Uniformity is expired	Yes
Calibration Uniformity performed on	10-29-2017
Chemistry	SYBR_GREEN
Date Created	2019-11-25 18:23:41 PM PST
Experiment Barcode
Experiment Comment
Experiment File Name	D:\Users\Administrator\Desktop\SZY FINAL Q-PCR 201911\Shenzhiyan -1th plate q-pcr 20191125.eds
Experiment Name	Shenzhiyan -1th plate q-pcr 20191125
Experiment Run End Time	2019-11-25 02:04:23 AM PST
Experiment Type	Comparative Cт (ΔΔCт)
Instrument Name	272510507
Instrument Serial Number	272510507
Instrument Type	QuantStudio™ 5 System
Passive Reference	ROX
Post-read Stage/Step
Pre-read Stage/Step
Quantification Cycle Method	Ct
Signal Smoothing On	true
Stage where Melt Analysis is performed	Stage3
Stage/ Cycle where Ct Analysis is performed	Stage2, Step2
User Name
Well	Well Position	Cycle	ROX	SYBR
1	A1	1	1.25544e+06	114039
2	A2	1	1.32855e+06	118173
3	A3	1	1.27259e+06	108758
4	A4	1	1.35516e+06	117799
5	A5	1	1.47017e+06	128881
6	A6	1	1.43845e+06	115836
7	A7	1	1.47616e+06	118380
8	A8	1	1.42818e+06	123775
9	A9	1	1.46097e+06	146578
10	A10	1	1.3508e+06	119604
11	A11	1	1.35358e+06	129463
12	A12	1	1.37533e+06	112750
13	B1	1	1.22574e+06	73105.9
14	B2	1	1.34981e+06	94868.6
15	B3	1	1.37933e+06	100720
16	B4	1	1.39087e+06	105114
17	B5	1	1441047	91728.9
18	B6	1	1.4881e+06	170361
19	B7	1	1.4991e+06	102954
20	B8	1	1.38205e+06	164811
21	B9	1	1.47667e+06	98740.3
22	B10	1	1.38446e+06	107130
23	B11	1	1333042	107461
24	B12	1	1.29597e+06	73463.1
25	C1	1	1.39956e+06	77763.5
26	C2	1	1.35892e+06	-37103.1
27	C3	1	1.38151e+06	-24626.7
28	C4	1	1.49775e+06	-18639.4
29	C5	1	1.4045e+06	-27862.1
30	C6	1	1.48899e+06	53128.8
31	C7	1	1.51065e+06	-13135.1
32	C8	1	1.39105e+06	4469.57
33	C9	1	1454514	-15412.9
34	C10	1	1.37151e+06	8658.16
35	C11	1	1.44595e+06	27118.4
36	C12	1	1.30216e+06	-36608.8
37	D1	1	1.45738e+06	-99080
38	D2	1	1.39363e+06	-93656.7
39	D3	1	1.4991e+06	-97814.3
40	D4	1	1.61435e+06	-92457.9
41	D5	1	1.36287e+06	-83135.8
42	D6	1	1.53136e+06	-85930.7
43	D7	1	1554376	-58373.5
44	D8	1	1.56378e+06	-45366.6
45	D9	1	1.55157e+06	-44043.1
46	D10	1	1.51486e+06	-82254.3
47	D11	1	1.42631e+06	-73996.1
48	D12	1	1315394	-77812.5
49	E1	1	1.40963e+06	104270
50	E2	1	1.43731e+06	113963
51	E3	1	1.50699e+06	117469
52	E4	1	1.52533e+06	118200
53	E5	1	1.60087e+06	166816
54	E6	1	1.63361e+06	297470
55	E7	1	1.63158e+06	233257
56	E8	1	1.59922e+06	235465
57	E9	1	1591837	206296
58	E10	1	1.5495e+06	172636
59	E11	1	1.5278e+06	195947
60	E12	1	1.32434e+06	132154
61	F1	1	1.3008e+06	92770.3
62	F2	1	1.41024e+06	125474
63	F3	1	1462040	113085
64	F4	1	1.48596e+06	138415
65	F5	1	1.54687e+06	217503
66	F6	1	1.5472e+06	176845
67	F7	1	1.54586e+06	203415
68	F8	1	1.46213e+06	171920
69	F9	1	1.49187e+06	173818
70	F10	1	1.44629e+06	135775
71	F11	1	1.39346e+06	142338
72	F12	1	1.29028e+06	103403
73	G1	1	1.24376e+06	-39095.6
74	G2	1	1.2926e+06	-18043.6
75	G3	1	1.35682e+06	-11550.3
76	G4	1	1.40512e+06	-30300.1
77	G5	1	1.3907e+06	50678.6
78	G6	1	1.40721e+06	68107.6
79	G7	1	1.34186e+06	16255.8
80	G8	1	1.39358e+06	31956
81	G9	1	1.39046e+06	5768.7
82	G10	1	1313139	-4760.66
83	G11	1	1.31745e+06	-1495.35
84	G12	1	1.22715e+06	-13811
85	H1	1	1.18118e+06	-65882.4
86	H2	1	1.30552e+06	-80861.1
87	H3	1	1.22158e+06	-87801.1
88	H4	1	1.34255e+06	-89952.6
89	H5	1	1.3449e+06	-79056
90	H6	1	1.34522e+06	16950.4
91	H7	1	1.28859e+06	-62835.5
92	H8	1	1.24144e+06	-69727
93	H9	1	1.2971e+06	-54333.9
94	H10	1	1250089	-70266
95	H11	1	1.23542e+06	-54650.6
96	H12	1	1259223	-70459.2
1	A1	2	1254823	114056
2	A2	2	1.32747e+06	118230
3	A3	2	1.27595e+06	108880
4	A4	2	1.35743e+06	119074
5	A5	2	1.47023e+06	132272
6	A6	2	1.43845e+06	115971
7	A7	2	1475663	118435
8	A8	2	1.43033e+06	125207
9	A9	2	1.46432e+06	152782
10	A10	2	1351940	121093
11	A11	2	1.35346e+06	130246
12	A12	2	1.37413e+06	113986
13	B1	2	1.22585e+06	74102.7
14	B2	2	1.3494e+06	95776.3
15	B3	2	1.37971e+06	102816
16	B4	2	1.39332e+06	106668
17	B5	2	1.44245e+06	92801.9
18	B6	2	1.49009e+06	173895
19	B7	2	1.50162e+06	104662
20	B8	2	1.38466e+06	168870
21	B9	2	1.47785e+06	99938.9
22	B10	2	1.38715e+06	108351
23	B11	2	1.33341e+06	107629
24	B12	2	1.29583e+06	74016.5
25	C1	2	1.4011e+06	78078
26	C2	2	1.36091e+06	-35632.5
27	C3	2	1.38443e+06	-21631.4
28	C4	2	1.49823e+06	-14304.4
29	C5	2	1.40605e+06	-25843.3
30	C6	2	1492599	63910.6
31	C7	2	1.51289e+06	-7636.27
32	C8	2	1.3937e+06	11849
33	C9	2	1.45628e+06	-13625.6
34	C10	2	1.37398e+06	8717.47
35	C11	2	1.44719e+06	27249.6
36	C12	2	1.30366e+06	-35636.6
37	D1	2	1.45317e+06	-99125
38	D2	2	1395241	-93649
39	D3	2	1499441	-96841.1
40	D4	2	1.61594e+06	-91353.6
41	D5	2	1.36501e+06	-83264.7
42	D6	2	1.53342e+06	-84703.1
43	D7	2	1556341	-56033.9
44	D8	2	1.56567e+06	-42816.1
45	D9	2	1.55328e+06	-41981.3
46	D10	2	1.51499e+06	-82328.3
47	D11	2	1.42871e+06	-73711.2
48	D12	2	1.31566e+06	-77750.1
49	E1	2	1.40869e+06	104626
50	E2	2	1.43842e+06	115038
51	E3	2	1.507e+06	118689
52	E4	2	1.52526e+06	119652
53	E5	2	1.60579e+06	169232
54	E6	2	1.63438e+06	299824
55	E7	2	1.63259e+06	233682
56	E8	2	1.59919e+06	237091
57	E9	2	1.59164e+06	205667
58	E10	2	1.55009e+06	173171
59	E11	2	1.52966e+06	197024
60	E12	2	1322975	132219
61	F1	2	1.29923e+06	92750.3
62	F2	2	1.41053e+06	126815
63	F3	2	1.46504e+06	115631
64	F4	2	1.49081e+06	138143
65	F5	2	1.55103e+06	217505
66	F6	2	1.54721e+06	176633
67	F7	2	1.54953e+06	209992
68	F8	2	1.46642e+06	178463
69	F9	2	1.49573e+06	173663
70	F10	2	1.45153e+06	137508
71	F11	2	1396506	150057
72	F12	2	1.28967e+06	103510
73	G1	2	1.24084e+06	-37905.2
74	G2	2	1.29561e+06	-15970.4
75	G3	2	1.36076e+06	-10887.1
76	G4	2	1.4064e+06	-28657.9
77	G5	2	1.3951e+06	54101.4
78	G6	2	1.41017e+06	73828.5
79	G7	2	1344491	18772.1
80	G8	2	1.39641e+06	35084.3
81	G9	2	1.39323e+06	7605.29
82	G10	2	1.31586e+06	-3165.06
83	G11	2	1.31815e+06	-485.288
84	G12	2	1.22693e+06	-12985.9
85	H1	2	1.17994e+06	-65875.1
86	H2	2	1.30476e+06	-80906.9
87	H3	2	1.22503e+06	-87812.1
88	H4	2	1.34556e+06	-89806.9
89	H5	2	1.34897e+06	-78963.6
90	H6	2	1.34872e+06	22187.2
91	H7	2	1.28917e+06	-62143.4
92	H8	2	1.24644e+06	-69402.7
93	H9	2	1.3004e+06	-54177.7
94	H10	2	1.25309e+06	-69548.8
95	H11	2	1.23598e+06	-54468.6
96	H12	2	1248667	-69859.8
1	A1	3	1252965	114452
2	A2	3	1.32478e+06	118819
3	A3	3	1.28059e+06	110152
4	A4	3	1.36023e+06	119533
5	A5	3	1470052	134330
6	A6	3	1.43588e+06	116151
7	A7	3	1.47264e+06	119224
8	A8	3	1.43267e+06	125699
9	A9	3	1468977	155973
10	A10	3	1.35472e+06	121732
11	A11	3	1.35401e+06	130869
12	A12	3	1.37169e+06	115227
13	B1	3	1.22693e+06	77122
14	B2	3	1.34755e+06	97000.1
15	B3	3	1.38241e+06	106443
16	B4	3	1395397	109088
17	B5	3	1.44306e+06	94356.2
18	B6	3	1492186	177111
19	B7	3	1.50551e+06	105632
20	B8	3	1.39135e+06	172223
21	B9	3	1.4797e+06	102240
22	B10	3	1.39167e+06	109330
23	B11	3	1.3338e+06	109609
24	B12	3	1.29553e+06	74415
25	C1	3	1.40189e+06	79335
26	C2	3	1.36215e+06	-34607.8
27	C3	3	1.39054e+06	-17704.1
28	C4	3	1.50389e+06	-9543.84
29	C5	3	1.40908e+06	-20831.7
30	C6	3	1.49852e+06	75949.7
31	C7	3	1.52002e+06	-5.228
32	C8	3	1400689	19967.3
33	C9	3	1.45974e+06	-9910.69
34	C10	3	1.3799e+06	9682.43
35	C11	3	1.4485e+06	28953.2
36	C12	3	1.30326e+06	-33623.5
37	D1	3	1.44898e+06	-98011.9
38	D2	3	1.39572e+06	-93436.8
39	D3	3	1503949	-96119.3
40	D4	3	1.62017e+06	-90639
41	D5	3	1.37191e+06	-82899.4
42	D6	3	1.53754e+06	-81941.8
43	D7	3	1.55989e+06	-54494.1
44	D8	3	1568878	-41064.8
45	D9	3	1.55696e+06	-39728.5
46	D10	3	1.51847e+06	-82206
47	D11	3	1428892	-73080.1
48	D12	3	1.31963e+06	-77373.8
49	E1	3	1.40645e+06	103983
50	E2	3	1438036	115917
51	E3	3	1508356	120154
52	E4	3	1.52605e+06	121855
53	E5	3	1.61363e+06	172941
54	E6	3	1.63811e+06	301161
55	E7	3	1.6359e+06	234341
56	E8	3	1.60092e+06	238829
57	E9	3	1.59095e+06	204874
58	E10	3	1.55338e+06	175467
59	E11	3	1.52946e+06	198642
60	E12	3	1.31826e+06	132896
61	F1	3	1.29412e+06	92962.4
62	F2	3	1.40992e+06	129043
63	F3	3	1.4716e+06	119905
64	F4	3	1.49551e+06	137127
65	F5	3	1.55579e+06	217554
66	F6	3	1.54877e+06	176090
67	F7	3	1.55593e+06	218127
68	F8	3	1.47289e+06	187292
69	F9	3	1.50217e+06	173699
70	F10	3	1457228	140627
71	F11	3	1399444	152799
72	F12	3	1.28652e+06	104758
73	G1	3	1.23757e+06	-35767.2
74	G2	3	1.2967e+06	-14605.7
75	G3	3	1.36508e+06	-8915.32
76	G4	3	1.40667e+06	-25042
77	G5	3	1400885	57979.5
78	G6	3	1.41598e+06	77653.8
79	G7	3	1.35091e+06	22261
80	G8	3	1.39804e+06	38903.4
81	G9	3	1.39734e+06	9757.24
82	G10	3	1.31909e+06	-637.639
83	G11	3	1.3179e+06	1932.23
84	G12	3	1.22496e+06	-10441
85	H1	3	1.17765e+06	-65660.9
86	H2	3	1.30222e+06	-81140.4
87	H3	3	1.23091e+06	-87768.3
88	H4	3	1.34903e+06	-88969.5
89	H5	3	1.35491e+06	-77947.5
90	H6	3	1.35311e+06	20926.3
91	H7	3	1.28683e+06	-61713.5
92	H8	3	1.24821e+06	-68397.9
93	H9	3	1302237	-54496.2
94	H10	3	1.25625e+06	-69382.2
95	H11	3	1236592	-54372.6
96	H12	3	1243969	-70018.8
1	A1	4	1.25067e+06	114347
2	A2	4	1322173	118964
3	A3	4	1.28092e+06	110439
4	A4	4	1.36046e+06	119659
5	A5	4	1.47008e+06	134960
6	A6	4	1.43396e+06	115739
7	A7	4	1.47186e+06	120238
8	A8	4	1.43262e+06	125309
9	A9	4	1.46997e+06	155046
10	A10	4	1.3562e+06	121465
11	A11	4	1.35208e+06	131208
12	A12	4	1.36862e+06	115290
13	B1	4	1.22679e+06	77574
14	B2	4	1.34491e+06	96852.2
15	B3	4	1.38285e+06	108237
16	B4	4	1.39746e+06	109727
17	B5	4	1442955	94701.3
18	B6	4	1.49417e+06	177081
19	B7	4	1.50843e+06	106735
20	B8	4	1.39282e+06	172874
21	B9	4	1.4813e+06	103190
22	B10	4	1.39373e+06	109107
23	B11	4	1.33537e+06	111097
24	B12	4	1.29162e+06	75369.1
25	C1	4	1.40073e+06	82249
26	C2	4	1.36185e+06	-32260.7
27	C3	4	1.3922e+06	-13231.6
28	C4	4	1507011	-7275.19
29	C5	4	1.41278e+06	-18576.1
30	C6	4	1.50147e+06	80227.4
31	C7	4	1.52189e+06	4130.65
32	C8	4	1.40308e+06	24154.8
33	C9	4	1.46219e+06	-8228.93
34	C10	4	1.38145e+06	11611.3
35	C11	4	1.44796e+06	31040
36	C12	4	1.30144e+06	-30119.4
37	D1	4	1.44708e+06	-96332.8
38	D2	4	1.39483e+06	-92939
39	D3	4	1.5066e+06	-95366.7
40	D4	4	1.62198e+06	-90301.4
41	D5	4	1.37484e+06	-81191.2
42	D6	4	1.53962e+06	-80631.6
43	D7	4	1.56205e+06	-54421.7
44	D8	4	1.57072e+06	-41013.6
45	D9	4	1.55856e+06	-37324
46	D10	4	1.52128e+06	-81498.5
47	D11	4	1.42734e+06	-72192.1
48	D12	4	1317508	-76343
49	E1	4	1.40499e+06	104234
50	E2	4	1.43627e+06	116902
51	E3	4	1.50784e+06	121255
52	E4	4	1.52564e+06	122921
53	E5	4	1.61621e+06	175657
54	E6	4	1.63757e+06	301824
55	E7	4	1.6384e+06	234642
56	E8	4	1.60036e+06	239882
57	E9	4	1.58946e+06	204517
58	E10	4	1.55135e+06	176537
59	E11	4	1.52721e+06	199778
60	E12	4	1.3158e+06	133036
61	F1	4	1.29047e+06	94154.7
62	F2	4	1.40771e+06	129378
63	F3	4	1.47261e+06	121179
64	F4	4	1.49828e+06	136962
65	F5	4	1.55838e+06	217815
66	F6	4	1.54802e+06	176330
67	F7	4	1.55774e+06	221854
68	F8	4	1.47354e+06	191367
69	F9	4	1.50222e+06	174297
70	F10	4	1.45778e+06	141506
71	F11	4	1.39826e+06	151676
72	F12	4	1.28253e+06	105259
73	G1	4	1.23541e+06	-34342.4
74	G2	4	1.29514e+06	-12712.1
75	G3	4	1.36535e+06	-7212.39
76	G4	4	1.40564e+06	-23560
77	G5	4	1.40192e+06	60977
78	G6	4	1.41677e+06	77167.4
79	G7	4	1352730	24103.6
80	G8	4	1397119	40531.3
81	G9	4	1.39977e+06	10430.1
82	G10	4	1.31894e+06	937.868
83	G11	4	1.31621e+06	2823.5
84	G12	4	1.22244e+06	-9541.23
85	H1	4	1.17637e+06	-64694.5
86	H2	4	1.30023e+06	-81060.2
87	H3	4	1.23246e+06	-88099.5
88	H4	4	1.35238e+06	-88466.3
89	H5	4	1.35727e+06	-77624.7
90	H6	4	1.3517e+06	6301.73
91	H7	4	1.2848e+06	-60952.3
92	H8	4	1.24655e+06	-68126.8
93	H9	4	1.30141e+06	-55498.6
94	H10	4	1256064	-69536.4
95	H11	4	1235573	-53907
96	H12	4	1.24694e+06	-69930.6
1	A1	5	1.24949e+06	113784
2	A2	5	1.32096e+06	119255
3	A3	5	1.28068e+06	110956
4	A4	5	1.36e+06	120535
5	A5	5	1.46924e+06	134579
6	A6	5	1.43017e+06	115877
7	A7	5	1.47246e+06	120655
8	A8	5	1431992	125290
9	A9	5	1.46865e+06	154183
10	A10	5	1.3557e+06	120956
11	A11	5	1.34866e+06	131181
12	A12	5	1.36524e+06	115443
13	B1	5	1.22653e+06	77555.7
14	B2	5	1.34385e+06	96790.2
15	B3	5	1.38129e+06	109580
16	B4	5	1.39788e+06	109861
17	B5	5	1442482	95818.3
18	B6	5	1.4947e+06	176360
19	B7	5	1.50787e+06	106493
20	B8	5	1.39294e+06	172592
21	B9	5	1.48202e+06	103147
22	B10	5	1.39472e+06	108305
23	B11	5	1.33385e+06	112410
24	B12	5	1.28757e+06	75793.9
25	C1	5	1.39998e+06	85951.8
26	C2	5	1361099	-29920.3
27	C3	5	1.39396e+06	-10542.2
28	C4	5	1505886	-3658.81
29	C5	5	1.41406e+06	-16417.2
30	C6	5	1.50117e+06	81848.9
31	C7	5	1.5242e+06	6573.46
32	C8	5	1.40255e+06	26754.4
33	C9	5	1.46244e+06	-6750.07
34	C10	5	1.38102e+06	13884.4
35	C11	5	1.44709e+06	33563.4
36	C12	5	1.29982e+06	-29142.7
37	D1	5	1.44673e+06	-96275.6
38	D2	5	1.39276e+06	-92813.3
39	D3	5	1.5061e+06	-95287.5
40	D4	5	1.62155e+06	-89823.4
41	D5	5	1.37302e+06	-80864.3
42	D6	5	1.5389e+06	-79862.7
43	D7	5	1.56161e+06	-53808.3
44	D8	5	1.57085e+06	-40351.4
45	D9	5	1.55888e+06	-36280.1
46	D10	5	1.52113e+06	-81127.7
47	D11	5	1.42542e+06	-72143.7
48	D12	5	1316026	-76654.6
49	E1	5	1.40353e+06	106086
50	E2	5	1434742	117583
51	E3	5	1.50682e+06	122442
52	E4	5	1.52507e+06	124492
53	E5	5	1.61564e+06	178300
54	E6	5	1.63489e+06	301477
55	E7	5	1.63939e+06	235599
56	E8	5	1.59924e+06	240039
57	E9	5	1.58732e+06	204668
58	E10	5	1.55011e+06	177156
59	E11	5	1.52593e+06	200511
60	E12	5	1.31226e+06	133189
61	F1	5	1.28785e+06	95456
62	F2	5	1.4056e+06	129793
63	F3	5	1.47223e+06	122754
64	F4	5	1.4981e+06	137400
65	F5	5	1.5585e+06	218851
66	F6	5	1.54528e+06	178096
67	F7	5	1.55734e+06	222597
68	F8	5	1.47282e+06	193005
69	F9	5	1.50177e+06	174227
70	F10	5	1.45741e+06	142103
71	F11	5	1.39576e+06	150598
72	F12	5	1.27924e+06	104458
73	G1	5	1.234e+06	-32880.3
74	G2	5	1.29363e+06	-11821.9
75	G3	5	1.36499e+06	-6007.26
76	G4	5	1.40404e+06	-21878.4
77	G5	5	1401560	62120.8
78	G6	5	1.41581e+06	73930.3
79	G7	5	1.35285e+06	25969.6
80	G8	5	1.39368e+06	43038.9
81	G9	5	1.39805e+06	11155.8
82	G10	5	1.31744e+06	1617.93
83	G11	5	1.31315e+06	3838.38
84	G12	5	1.21923e+06	-9159.53
85	H1	5	1.17465e+06	-64032.9
86	H2	5	1.29786e+06	-80522.5
87	H3	5	1.23146e+06	-88146
88	H4	5	1.35144e+06	-88904.5
89	H5	5	1.35542e+06	-77548.8
90	H6	5	1.34813e+06	-14105.3
91	H7	5	1.281e+06	-60731
92	H8	5	1.24375e+06	-67584.8
93	H9	5	1298501	-56321.8
94	H10	5	1.25503e+06	-69498.2
95	H11	5	1.2338e+06	-54152.1
96	H12	5	1.24723e+06	-68987.7
1	A1	6	1.24826e+06	114238
2	A2	6	1.3189e+06	119569
3	A3	6	1.28122e+06	112087
4	A4	6	1.35953e+06	120962
5	A5	6	1.46663e+06	133514
6	A6	6	1427726	116892
7	A7	6	1.47087e+06	120843
8	A8	6	1.43106e+06	126169
9	A9	6	1.46696e+06	153510
10	A10	6	1.35357e+06	120946
11	A11	6	1.3456e+06	131242
12	A12	6	1.36197e+06	116436
13	B1	6	1.22647e+06	77789.7
14	B2	6	1.34249e+06	97684
15	B3	6	1.38055e+06	110129
16	B4	6	1.39642e+06	111198
17	B5	6	1.44124e+06	97141.2
18	B6	6	1.49322e+06	176154
19	B7	6	1.50711e+06	106215
20	B8	6	1.39223e+06	172173
21	B9	6	1.48202e+06	103119
22	B10	6	1.39416e+06	107758
23	B11	6	1.33284e+06	112979
24	B12	6	1.28523e+06	75876.7
25	C1	6	1.39993e+06	87185
26	C2	6	1.36004e+06	-29611.4
27	C3	6	1.39412e+06	-7549.09
28	C4	6	1.50486e+06	-2852.4
29	C5	6	1.41289e+06	-15759.4
30	C6	6	1.50027e+06	83493.9
31	C7	6	1.52614e+06	8503.08
32	C8	6	1.40057e+06	28752.3
33	C9	6	1.46196e+06	-5992.36
34	C10	6	1.37932e+06	14802.9
35	C11	6	1.44545e+06	34868
36	C12	6	1.29833e+06	-29076.3
37	D1	6	1.44674e+06	-96453.1
38	D2	6	1391993	-92436.4
39	D3	6	1504603	-94812.7
40	D4	6	1.61972e+06	-88859.2
41	D5	6	1.37223e+06	-80499.5
42	D6	6	1536711	-78786.5
43	D7	6	1.56005e+06	-53512.3
44	D8	6	1570998	-39585.8
45	D9	6	1.55834e+06	-35526
46	D10	6	1.51967e+06	-80942.2
47	D11	6	1.42394e+06	-72280.5
48	D12	6	1314634	-76554.2
49	E1	6	1.40296e+06	106614
50	E2	6	1.43302e+06	117522
51	E3	6	1.50457e+06	122836
52	E4	6	1.52442e+06	125511
53	E5	6	1613417	179728
54	E6	6	1.63269e+06	301560
55	E7	6	1.63855e+06	236388
56	E8	6	1.59757e+06	240746
57	E9	6	1.58553e+06	205541
58	E10	6	1.54907e+06	177391
59	E11	6	1.52421e+06	200802
60	E12	6	1.30829e+06	133243
61	F1	6	1.28579e+06	95394.3
62	F2	6	1.40405e+06	129841
63	F3	6	1.47175e+06	123622
64	F4	6	1.49664e+06	138362
65	F5	6	1.55799e+06	220180
66	F6	6	1.54302e+06	179738
67	F7	6	1.55622e+06	224200
68	F8	6	1.47157e+06	194057
69	F9	6	1.50216e+06	173461
70	F10	6	1455653	141240
71	F11	6	1.3933e+06	149553
72	F12	6	1277543	104388
73	G1	6	1.23215e+06	-30773.2
74	G2	6	1.29209e+06	-11279.8
75	G3	6	1364580	-3573.85
76	G4	6	1.40149e+06	-21394.7
77	G5	6	1.39891e+06	62822.1
78	G6	6	1.413e+06	69247
79	G7	6	1.35352e+06	27115.8
80	G8	6	1.39116e+06	44302.4
81	G9	6	1.39649e+06	10789.3
82	G10	6	1.31545e+06	2722.13
83	G11	6	1.31039e+06	4587.97
84	G12	6	1.21664e+06	-7298.62
85	H1	6	1.1728e+06	-63529.7
86	H2	6	1.29488e+06	-80376.5
87	H3	6	1.22952e+06	-87852
88	H4	6	1.34911e+06	-88789.2
89	H5	6	1350842	-76939.2
90	H6	6	1.34506e+06	-23384.5
91	H7	6	1.27901e+06	-60134.5
92	H8	6	1.24255e+06	-67773.3
93	H9	6	1293283	-56669
94	H10	6	1.25362e+06	-69211.8
95	H11	6	1.23129e+06	-54937.7
96	H12	6	1.24617e+06	-70305.4
1	A1	7	1.247e+06	116296
2	A2	7	1.31714e+06	119985
3	A3	7	1281317	112878
4	A4	7	1358880	120836
5	A5	7	1.46573e+06	131636
6	A6	7	1.42465e+06	117143
7	A7	7	1.46951e+06	121794
8	A8	7	1.42976e+06	126648
9	A9	7	1.46369e+06	152558
10	A10	7	1.35057e+06	121609
11	A11	7	1.34309e+06	131114
12	A12	7	1.35949e+06	116082
13	B1	7	1.22669e+06	77484.3
14	B2	7	1.34203e+06	98786.9
15	B3	7	1.37981e+06	110301
16	B4	7	1.39444e+06	112475
17	B5	7	1.43897e+06	98714.8
18	B6	7	1.49233e+06	177062
19	B7	7	1.50613e+06	106662
20	B8	7	1.39188e+06	171742
21	B9	7	1.48027e+06	103238
22	B10	7	1391805	107538
23	B11	7	1.33189e+06	114806
24	B12	7	1.28334e+06	76483.8
25	C1	7	1.40088e+06	89088
26	C2	7	1.35976e+06	-29156.8
27	C3	7	1394023	-6208.48
28	C4	7	1.5032e+06	-1499.66
29	C5	7	1.41172e+06	-14725.6
30	C6	7	1.49866e+06	85246.5
31	C7	7	1.524e+06	10296.4
32	C8	7	1.39982e+06	29571.3
33	C9	7	1459435	-4722.29
34	C10	7	1.37858e+06	15618.9
35	C11	7	1.44475e+06	36219.6
36	C12	7	1.29679e+06	-27988.6
37	D1	7	1.44748e+06	-96183.5
38	D2	7	1.39131e+06	-91251.9
39	D3	7	1501784	-93562.1
40	D4	7	1.61949e+06	-88833.3
41	D5	7	1371900	-79251.8
42	D6	7	1.53605e+06	-77585.1
43	D7	7	1.55816e+06	-52199.1
44	D8	7	1570048	-39254.5
45	D9	7	1.55786e+06	-32521.7
46	D10	7	1.51853e+06	-80107.1
47	D11	7	1.42241e+06	-72268.3
48	D12	7	1.31316e+06	-75361.5
49	E1	7	1.40316e+06	107403
50	E2	7	1.43137e+06	117408
51	E3	7	1.50365e+06	124211
52	E4	7	1.52307e+06	125490
53	E5	7	1.61243e+06	181202
54	E6	7	1.63062e+06	303409
55	E7	7	1.63579e+06	237124
56	E8	7	1.59407e+06	241459
57	E9	7	1.5826e+06	205762
58	E10	7	1546052	177537
59	E11	7	1.52167e+06	200490
60	E12	7	1.30653e+06	133555
61	F1	7	1.28449e+06	95158.6
62	F2	7	1.40183e+06	129691
63	F3	7	1.46991e+06	124183
64	F4	7	1.49389e+06	139466
65	F5	7	1.55684e+06	221541
66	F6	7	1540390	179982
67	F7	7	1.55493e+06	225364
68	F8	7	1.4699e+06	194378
69	F9	7	1.50008e+06	173706
70	F10	7	1.45343e+06	140935
71	F11	7	1.39065e+06	148547
72	F12	7	1.27607e+06	105270
73	G1	7	1.23051e+06	-28709.5
74	G2	7	1290286	-10220.9
75	G3	7	1.36423e+06	-2400.29
76	G4	7	1.39836e+06	-21023.9
77	G5	7	1.39771e+06	63083.7
78	G6	7	1409088	68020.3
79	G7	7	1.3516e+06	27885.7
80	G8	7	1.38862e+06	44623.6
81	G9	7	1.3935e+06	10765.7
82	G10	7	1.31313e+06	2590.84
83	G11	7	1.30841e+06	4484.31
84	G12	7	1.21494e+06	-6687.67
85	H1	7	1.17123e+06	-63551
86	H2	7	1.29375e+06	-80058.8
87	H3	7	1.22807e+06	-87423.1
88	H4	7	1.34836e+06	-87404.9
89	H5	7	1347619	-76758.9
90	H6	7	1.34121e+06	-27104.7
91	H7	7	1.27592e+06	-59962
92	H8	7	1.24196e+06	-67753.6
93	H9	7	1.29162e+06	-56923.6
94	H10	7	1.25029e+06	-69216.9
95	H11	7	1.22944e+06	-55361.5
96	H12	7	1.24551e+06	-70972.3
1	A1	8	1.24648e+06	115510
2	A2	8	1.31611e+06	119370
3	A3	8	1.28118e+06	113110
4	A4	8	1358704	120720
5	A5	8	1.46529e+06	131092
6	A6	8	1.42378e+06	117350
7	A7	8	1.46817e+06	121853
8	A8	8	1.42776e+06	126842
9	A9	8	1.46318e+06	152001
10	A10	8	1348007	120572
11	A11	8	1.34165e+06	131115
12	A12	8	1.35679e+06	116009
13	B1	8	1.22671e+06	77456.8
14	B2	8	1.34184e+06	98719.8
15	B3	8	1.37914e+06	110593
16	B4	8	1.39392e+06	112780
17	B5	8	1.43897e+06	98955.3
18	B6	8	1.49108e+06	177872
19	B7	8	1.50532e+06	107785
20	B8	8	1.39173e+06	171345
21	B9	8	1479456	104602
22	B10	8	1.39072e+06	107443
23	B11	8	1.33167e+06	117223
24	B12	8	1.28288e+06	76469.2
25	C1	8	1.40231e+06	90728.5
26	C2	8	1.36004e+06	-28404.9
27	C3	8	1393134	-6024.76
28	C4	8	1.50287e+06	-138.331
29	C5	8	1.41081e+06	-13037.4
30	C6	8	1.49794e+06	85499.6
31	C7	8	1.52321e+06	11541.2
32	C8	8	1.39993e+06	30303.4
33	C9	8	1.45865e+06	-3886.38
34	C10	8	1.37811e+06	17638.3
35	C11	8	1.44441e+06	37562.6
36	C12	8	1.29484e+06	-27051.3
37	D1	8	1451742	-96440.5
38	D2	8	1.39065e+06	-91496.9
39	D3	8	1.50142e+06	-93418.5
40	D4	8	1.62063e+06	-88758.3
41	D5	8	1369772	-78697.3
42	D6	8	1.53633e+06	-77301.2
43	D7	8	1.55731e+06	-51993.7
44	D8	8	1.56801e+06	-38644.7
45	D9	8	1.55762e+06	-32123.6
46	D10	8	1.51805e+06	-79898
47	D11	8	1421112	-72287.9
48	D12	8	1.30979e+06	-75516.4
49	E1	8	1404563	107644
50	E2	8	1.43064e+06	117981
51	E3	8	1.50291e+06	124579
52	E4	8	1.5209e+06	125332
53	E5	8	1.61154e+06	181460
54	E6	8	1.62914e+06	304483
55	E7	8	1.63328e+06	237220
56	E8	8	1.59237e+06	241445
57	E9	8	1.5815e+06	205696
58	E10	8	1.54203e+06	177982
59	E11	8	1.52016e+06	199755
60	E12	8	1.30375e+06	133446
61	F1	8	1.28362e+06	95292.7
62	F2	8	1.40071e+06	130163
63	F3	8	1.46938e+06	125389
64	F4	8	1.49307e+06	140689
65	F5	8	1.55648e+06	222825
66	F6	8	1.53773e+06	180422
67	F7	8	1.55403e+06	225577
68	F8	8	1.46902e+06	195862
69	F9	8	1.49854e+06	175434
70	F10	8	1.45134e+06	141531
71	F11	8	1.38889e+06	147810
72	F12	8	1.27335e+06	105412
73	G1	8	1.22934e+06	-28150.7
74	G2	8	1.28947e+06	-9252.01
75	G3	8	1.36375e+06	-995.996
76	G4	8	1.39727e+06	-20356.7
77	G5	8	1396466	64278
78	G6	8	1.40806e+06	68048.9
79	G7	8	1.35081e+06	28356.7
80	G8	8	1.38717e+06	46292
81	G9	8	1.39089e+06	11987.5
82	G10	8	1.31234e+06	1860.93
83	G11	8	1.30716e+06	3963.88
84	G12	8	1.21256e+06	-6230.92
85	H1	8	1.17011e+06	-63632.1
86	H2	8	1.29267e+06	-79848.2
87	H3	8	1.226e+06	-87510.7
88	H4	8	1.34759e+06	-86869.1
89	H5	8	1.34626e+06	-76681.8
90	H6	8	1.34001e+06	-28883.6
91	H7	8	1.27365e+06	-59635.9
92	H8	8	1.24132e+06	-66893.2
93	H9	8	1.29102e+06	-57080.1
94	H10	8	1.24913e+06	-69340.2
95	H11	8	1.22831e+06	-55365.9
96	H12	8	1.24491e+06	-71569.2
1	A1	9	1.24603e+06	115245
2	A2	9	1.31541e+06	119254
3	A3	9	1.2809e+06	113853
4	A4	9	1.35922e+06	120520
5	A5	9	1.46488e+06	131191
6	A6	9	1.42367e+06	116813
7	A7	9	1.46593e+06	121736
8	A8	9	1.42703e+06	126361
9	A9	9	1.46479e+06	151438
10	A10	9	1.34582e+06	120094
11	A11	9	1.33994e+06	131507
12	A12	9	1.35403e+06	116753
13	B1	9	1.22634e+06	78661.6
14	B2	9	1.34165e+06	98640.3
15	B3	9	1.37798e+06	112633
16	B4	9	1.39426e+06	112833
17	B5	9	1.44077e+06	97973.6
18	B6	9	1.49099e+06	178669
19	B7	9	1.50473e+06	107444
20	B8	9	1.38929e+06	170853
21	B9	9	1.47893e+06	105620
22	B10	9	1.38985e+06	107330
23	B11	9	1.33241e+06	117906
24	B12	9	1.28333e+06	76313.7
25	C1	9	1404453	91206.8
26	C2	9	1.35969e+06	-27497.8
27	C3	9	1.39254e+06	-4803.94
28	C4	9	1.50399e+06	799.414
29	C5	9	1.41051e+06	-12512.9
30	C6	9	1.49793e+06	86082.2
31	C7	9	1523200	12887.7
32	C8	9	1.4005e+06	30891.3
33	C9	9	1.45861e+06	-3745.95
34	C10	9	1377298	19469.3
35	C11	9	1443526	38308.6
36	C12	9	1.29306e+06	-25872.7
37	D1	9	1.45926e+06	-97331.7
38	D2	9	1.39034e+06	-91461.3
39	D3	9	1.50305e+06	-93639.5
40	D4	9	1.61898e+06	-87893.1
41	D5	9	1368752	-78398.9
42	D6	9	1.53602e+06	-76867.8
43	D7	9	1.55656e+06	-51538.3
44	D8	9	1.56721e+06	-37953.6
45	D9	9	1.55633e+06	-32313.4
46	D10	9	1.51785e+06	-79487.7
47	D11	9	1.42002e+06	-72015.2
48	D12	9	1306967	-75495.9
49	E1	9	1.4065e+06	107465
50	E2	9	1.43041e+06	118773
51	E3	9	1.5021e+06	124155
52	E4	9	1.51998e+06	126049
53	E5	9	1.61004e+06	181392
54	E6	9	1628747	304401
55	E7	9	1.63316e+06	237680
56	E8	9	1.59022e+06	241810
57	E9	9	1.58075e+06	205615
58	E10	9	1.5412e+06	178184
59	E11	9	1.51894e+06	199659
60	E12	9	1.30148e+06	133366
61	F1	9	1.28166e+06	96509.3
62	F2	9	1.39896e+06	131460
63	F3	9	1470203	125656
64	F4	9	1.49339e+06	143372
65	F5	9	1.55693e+06	223554
66	F6	9	1.53592e+06	181054
67	F7	9	1.5523e+06	225303
68	F8	9	1468019	195829
69	F9	9	1.49763e+06	175772
70	F10	9	1.45081e+06	141684
71	F11	9	1387137	147380
72	F12	9	1.27111e+06	105509
73	G1	9	1.22838e+06	-27428.2
74	G2	9	1.28824e+06	-8951.88
75	G3	9	1.36309e+06	-248.363
76	G4	9	1.39664e+06	-19144.6
77	G5	9	1.39502e+06	64327.5
78	G6	9	1.40857e+06	67993.5
79	G7	9	1.35108e+06	29164.1
80	G8	9	1.38477e+06	46906.2
81	G9	9	1.39009e+06	12138.9
82	G10	9	1.31232e+06	1638.68
83	G11	9	1.30493e+06	3524.72
84	G12	9	1.211e+06	-6969.24
85	H1	9	1.16856e+06	-64013.4
86	H2	9	1.29148e+06	-79503
87	H3	9	1.22389e+06	-87469
88	H4	9	1.34476e+06	-86755.3
89	H5	9	1.34432e+06	-76023
90	H6	9	1.33992e+06	-29512.9
91	H7	9	1.27289e+06	-59610.3
92	H8	9	1.23988e+06	-66523.2
93	H9	9	1.28945e+06	-57008.6
94	H10	9	1.24879e+06	-69463.6
95	H11	9	1.22654e+06	-54842.7
96	H12	9	1.24384e+06	-71587.8
1	A1	10	1.24485e+06	115874
2	A2	10	1.31392e+06	119813
3	A3	10	1280874	114647
4	A4	10	1.35878e+06	120377
5	A5	10	1.46425e+06	130050
6	A6	10	1.42096e+06	116718
7	A7	10	1.46381e+06	121920
8	A8	10	1.42661e+06	126093
9	A9	10	1.4635e+06	150042
10	A10	10	1.34472e+06	119904
11	A11	10	1.33903e+06	131397
12	A12	10	1.3517e+06	115831
13	B1	10	1.22635e+06	79754.5
14	B2	10	1.34127e+06	99297.6
15	B3	10	1.37702e+06	112952
16	B4	10	1.39407e+06	113427
17	B5	10	1.43787e+06	97857.4
18	B6	10	1.49241e+06	179327
19	B7	10	1.50384e+06	107239
20	B8	10	1.38852e+06	170159
21	B9	10	1.47848e+06	105991
22	B10	10	1.3883e+06	107508
23	B11	10	1.3313e+06	118215
24	B12	10	1.28257e+06	76405.3
25	C1	10	1.40723e+06	93062.8
26	C2	10	1.3593e+06	-25430.2
27	C3	10	1.39217e+06	-4057.56
28	C4	10	1.50433e+06	1155.53
29	C5	10	1.41081e+06	-11781.8
30	C6	10	1.49834e+06	87718.5
31	C7	10	1.52061e+06	13449.8
32	C8	10	1.40054e+06	31483.2
33	C9	10	1.45755e+06	-2502.53
34	C10	10	1.37652e+06	20063.9
35	C11	10	1.4427e+06	39444
36	C12	10	1.29214e+06	-25241.5
37	D1	10	1.46858e+06	-97724.1
38	D2	10	1.39024e+06	-90452.6
39	D3	10	1.5026e+06	-93450.5
40	D4	10	1.61824e+06	-87508.5
41	D5	10	1.36844e+06	-77559.4
42	D6	10	1.53542e+06	-75150.9
43	D7	10	1.55591e+06	-50793.3
44	D8	10	1566537	-38052.3
45	D9	10	1.55424e+06	-31607.2
46	D10	10	1.51643e+06	-79424.4
47	D11	10	1.41825e+06	-71993.6
48	D12	10	1.30623e+06	-74531.5
49	E1	10	1.40897e+06	107237
50	E2	10	1.43034e+06	119094
51	E3	10	1.50025e+06	123970
52	E4	10	1.51912e+06	127186
53	E5	10	1.60948e+06	182364
54	E6	10	1.62945e+06	304530
55	E7	10	1.63541e+06	238201
56	E8	10	1.58961e+06	242319
57	E9	10	1.57868e+06	205921
58	E10	10	1.54239e+06	178095
59	E11	10	1.51641e+06	200569
60	E12	10	1.30038e+06	133606
61	F1	10	1.28073e+06	97536.1
62	F2	10	1.39758e+06	132298
63	F3	10	1.47022e+06	126732
64	F4	10	1.49261e+06	144036
65	F5	10	1.55545e+06	223805
66	F6	10	1.53491e+06	181411
67	F7	10	1.55025e+06	224889
68	F8	10	1.46679e+06	196000
69	F9	10	1496298	176037
70	F10	10	1.45123e+06	142639
71	F11	10	1.38524e+06	147581
72	F12	10	1.26976e+06	105752
73	G1	10	1.22759e+06	-26601.3
74	G2	10	1.28782e+06	-8958.51
75	G3	10	1.36264e+06	2177.6
76	G4	10	1.39627e+06	-17655.7
77	G5	10	1.39359e+06	65000.9
78	G6	10	1.40792e+06	67920.9
79	G7	10	1.3514e+06	30064.5
80	G8	10	1.38299e+06	48397.7
81	G9	10	1.38965e+06	12576.4
82	G10	10	1.31197e+06	2667.51
83	G11	10	1.30401e+06	3312.86
84	G12	10	1.20984e+06	-7031.04
85	H1	10	1.16744e+06	-65085.1
86	H2	10	1.29053e+06	-79779.2
87	H3	10	1222989	-86963.5
88	H4	10	1.34394e+06	-86191
89	H5	10	1343192	-76198.7
90	H6	10	1.33905e+06	-30375.9
91	H7	10	1.27207e+06	-59101
92	H8	10	1.23794e+06	-66033.9
93	H9	10	1.28784e+06	-57070.9
94	H10	10	1.2477e+06	-69970.6
95	H11	10	1224147	-55075.8
96	H12	10	1.24303e+06	-70770.3
1	A1	11	1.24471e+06	115840
2	A2	11	1.31328e+06	119853
3	A3	11	1.28068e+06	113254
4	A4	11	1.35845e+06	120579
5	A5	11	1.46452e+06	128625
6	A6	11	1.41812e+06	117467
7	A7	11	1462554	121971
8	A8	11	1.42615e+06	126141
9	A9	11	1.4611e+06	149897
10	A10	11	1.34302e+06	120253
11	A11	11	1337725	130994
12	A12	11	1.34955e+06	115057
13	B1	11	1.22699e+06	79660.2
14	B2	11	1.34087e+06	99596.6
15	B3	11	1.37702e+06	113523
16	B4	11	1392893	113652
17	B5	11	1.43712e+06	99500.8
18	B6	11	1.49261e+06	179604
19	B7	11	1.5033e+06	107761
20	B8	11	1.38886e+06	169823
21	B9	11	1.47794e+06	107282
22	B10	11	1.38753e+06	108822
23	B11	11	1.33076e+06	120008
24	B12	11	1.28182e+06	77777
25	C1	11	1409892	93794.8
26	C2	11	1.35877e+06	-25268.9
27	C3	11	1.39201e+06	-2656.44
28	C4	11	1.5021e+06	2207.42
29	C5	11	1.41058e+06	-10241
30	C6	11	1.49669e+06	87852.7
31	C7	11	1.51971e+06	14620.4
32	C8	11	1.40015e+06	32930.9
33	C9	11	1.45735e+06	-1666.97
34	C10	11	1.37584e+06	20605.6
35	C11	11	1.44119e+06	40173.3
36	C12	11	1290721	-24767.6
37	D1	11	1477457	-97770.5
38	D2	11	1.39017e+06	-90672
39	D3	11	1.50085e+06	-92375.5
40	D4	11	1.61802e+06	-87344.8
41	D5	11	1368586	-77423.5
42	D6	11	1.53434e+06	-74742.6
43	D7	11	1.55498e+06	-50840.8
44	D8	11	1.56519e+06	-38149
45	D9	11	1.55341e+06	-31286.5
46	D10	11	1.51519e+06	-79354.3
47	D11	11	1.41529e+06	-71757.1
48	D12	11	1.30655e+06	-74455.3
49	E1	11	1.41099e+06	107018
50	E2	11	1.42997e+06	120422
51	E3	11	1.49955e+06	124784
52	E4	11	1.51883e+06	127640
53	E5	11	1.60968e+06	182811
54	E6	11	1.62923e+06	305235
55	E7	11	1.63429e+06	239118
56	E8	11	1.59032e+06	242457
57	E9	11	1577158	207390
58	E10	11	1541518	178473
59	E11	11	1.51556e+06	201033
60	E12	11	1.29992e+06	133877
61	F1	11	1280245	98393.7
62	F2	11	1.39709e+06	132560
63	F3	11	1.46821e+06	128624
64	F4	11	1.49012e+06	145441
65	F5	11	1.55417e+06	224404
66	F6	11	1533161	183256
67	F7	11	1.54981e+06	224484
68	F8	11	1.46611e+06	196467
69	F9	11	1.49512e+06	177062
70	F10	11	1.44985e+06	143674
71	F11	11	1.3824e+06	148692
72	F12	11	1.26862e+06	107095
73	G1	11	1.22672e+06	-24801.2
74	G2	11	1.28762e+06	-7727.17
75	G3	11	1.36275e+06	4866.18
76	G4	11	1.39631e+06	-15833.1
77	G5	11	1.39326e+06	66742.5
78	G6	11	1.40494e+06	67866.6
79	G7	11	1.35098e+06	30537
80	G8	11	1.3817e+06	49857.3
81	G9	11	1.38743e+06	13415.2
82	G10	11	1.31182e+06	4339.5
83	G11	11	1.30359e+06	3767.17
84	G12	11	1.20923e+06	-5572.59
85	H1	11	1165999	-64946.3
86	H2	11	1290068	-80850.9
87	H3	11	1.22257e+06	-87160.3
88	H4	11	1.34457e+06	-86945.5
89	H5	11	1.34156e+06	-76298.3
90	H6	11	1.33694e+06	-31038.6
91	H7	11	1.26865e+06	-58505.1
92	H8	11	1.23686e+06	-67178.4
93	H9	11	1285856	-57078.3
94	H10	11	1246700	-70301.4
95	H11	11	1.22301e+06	-55291.1
96	H12	11	1.24179e+06	-70711.9
1	A1	12	1.24532e+06	115472
2	A2	12	1.3126e+06	119803
3	A3	12	1.28094e+06	112879
4	A4	12	1.35847e+06	122450
5	A5	12	1.46603e+06	128458
6	A6	12	1.41722e+06	118612
7	A7	12	1.46219e+06	122476
8	A8	12	1.42584e+06	126273
9	A9	12	1.4607e+06	151661
10	A10	12	1.34239e+06	122031
11	A11	12	1.33636e+06	130070
12	A12	12	1348430	114946
13	B1	12	1.22723e+06	79263.2
14	B2	12	1.3409e+06	100133
15	B3	12	1.37774e+06	114594
16	B4	12	1.3921e+06	114881
17	B5	12	1.43804e+06	100934
18	B6	12	1.49268e+06	179594
19	B7	12	1.50323e+06	107614
20	B8	12	1388557	170400
21	B9	12	1.47753e+06	109315
22	B10	12	1.38759e+06	112071
23	B11	12	1.3309e+06	122504
24	B12	12	1281011	79997
25	C1	12	1.41278e+06	94106.7
26	C2	12	1.35862e+06	-25226.9
27	C3	12	1.39245e+06	-2373.19
28	C4	12	1.50186e+06	3929.69
29	C5	12	1.40986e+06	-9420.67
30	C6	12	1.49515e+06	88657.2
31	C7	12	1.52027e+06	15791.4
32	C8	12	1.39951e+06	33690.6
33	C9	12	1.45805e+06	-1512.87
34	C10	12	1.37525e+06	20931.2
35	C11	12	1.44041e+06	40455.5
36	C12	12	1.28981e+06	-23911.8
37	D1	12	1486144	-98690.4
38	D2	12	1.38932e+06	-90683.5
39	D3	12	1.50063e+06	-91354.7
40	D4	12	1.61782e+06	-86443.3
41	D5	12	1.36844e+06	-77595
42	D6	12	1.53379e+06	-74316.1
43	D7	12	1.55446e+06	-50613.9
44	D8	12	1.56459e+06	-37325.2
45	D9	12	1.55328e+06	-31325
46	D10	12	1513679	-80299.6
47	D11	12	1.41417e+06	-71538.3
48	D12	12	1.3069e+06	-74622
49	E1	12	1.41396e+06	107020
50	E2	12	1.42967e+06	120681
51	E3	12	1.49973e+06	125908
52	E4	12	1.51925e+06	128412
53	E5	12	1.60928e+06	185197
54	E6	12	1.62785e+06	306459
55	E7	12	1.63349e+06	240781
56	E8	12	1.58913e+06	243668
57	E9	12	1.57556e+06	210014
58	E10	12	1.53941e+06	181468
59	E11	12	1.5154e+06	203551
60	E12	12	1.29972e+06	134884
61	F1	12	1.28e+06	99535
62	F2	12	1396795	134712
63	F3	12	1.46733e+06	131567
64	F4	12	1.48941e+06	148679
65	F5	12	1.55267e+06	225658
66	F6	12	1531608	184887
67	F7	12	1.55058e+06	224997
68	F8	12	1.46527e+06	196581
69	F9	12	1.49282e+06	179842
70	F10	12	1.44865e+06	145795
71	F11	12	1.38138e+06	150643
72	F12	12	1.26768e+06	109005
73	G1	12	1.2266e+06	-23779.9
74	G2	12	1.28753e+06	-5336.78
75	G3	12	1.36362e+06	7445.71
76	G4	12	1.39587e+06	-13231.5
77	G5	12	1.39417e+06	67056.5
78	G6	12	1.40372e+06	67659.4
79	G7	12	1.35038e+06	31584.6
80	G8	12	1.38101e+06	50887.9
81	G9	12	1.38662e+06	13488.1
82	G10	12	1.31197e+06	4506.74
83	G11	12	1302798	4958.96
84	G12	12	1.20888e+06	-5350.35
85	H1	12	1.16512e+06	-63171.4
86	H2	12	1.28971e+06	-81034.1
87	H3	12	1.22202e+06	-87228.8
88	H4	12	1.34625e+06	-87193.2
89	H5	12	1.34049e+06	-75858.2
90	H6	12	1.33556e+06	-31405
91	H7	12	1.26764e+06	-58785.3
92	H8	12	1.23534e+06	-67279.2
93	H9	12	1.28517e+06	-57660.2
94	H10	12	1.24439e+06	-70820.9
95	H11	12	1.22183e+06	-55201.1
96	H12	12	1.24054e+06	-70869.3
1	A1	13	1.24562e+06	115881
2	A2	13	1.3125e+06	120236
3	A3	13	1.28115e+06	113859
4	A4	13	1.35833e+06	124272
5	A5	13	1.46357e+06	129590
6	A6	13	1.41656e+06	119384
7	A7	13	1.46254e+06	122803
8	A8	13	1425667	127323
9	A9	13	1.46189e+06	151903
10	A10	13	1.34207e+06	121514
11	A11	13	1.3358e+06	130226
12	A12	13	1.34713e+06	115742
13	B1	13	1.22766e+06	79296
14	B2	13	1.34137e+06	100663
15	B3	13	1.37782e+06	115074
16	B4	13	1391228	115341
17	B5	13	1.4383e+06	101159
18	B6	13	1.49236e+06	180822
19	B7	13	1.50408e+06	107461
20	B8	13	1.38782e+06	171759
21	B9	13	1.47737e+06	113495
22	B10	13	1.38902e+06	115543
23	B11	13	1330310	128314
24	B12	13	1.2791e+06	83878.2
25	C1	13	1.41668e+06	95931.8
26	C2	13	1.35897e+06	-24154
27	C3	13	1391167	-1254.46
28	C4	13	1503954	5448.74
29	C5	13	1.40813e+06	-8128.12
30	C6	13	1.49474e+06	89550.8
31	C7	13	1.52176e+06	16305.7
32	C8	13	1.39826e+06	34209.4
33	C9	13	1.45652e+06	-1308.05
34	C10	13	1.37408e+06	22033.8
35	C11	13	1.43954e+06	41592.6
36	C12	13	1.28938e+06	-23556.7
37	D1	13	1492389	-99191.9
38	D2	13	1.38912e+06	-90006.4
39	D3	13	1.50198e+06	-91090.7
40	D4	13	1.61786e+06	-86335.8
41	D5	13	1.36733e+06	-78228.2
42	D6	13	1.53355e+06	-74266.6
43	D7	13	1.55415e+06	-50185.8
44	D8	13	1.56417e+06	-37073
45	D9	13	1.55332e+06	-30368.8
46	D10	13	1.51354e+06	-80543.1
47	D11	13	1.41345e+06	-70630.1
48	D12	13	1.30577e+06	-74460.4
49	E1	13	1416911	107780
50	E2	13	1.42925e+06	121121
51	E3	13	1.50111e+06	126219
52	E4	13	1.51884e+06	128633
53	E5	13	1.60881e+06	187814
54	E6	13	1.62627e+06	309496
55	E7	13	1.6329e+06	241753
56	E8	13	1.58642e+06	245306
57	E9	13	1.5746e+06	213958
58	E10	13	1.53868e+06	185677
59	E11	13	1.51342e+06	208265
60	E12	13	1.29873e+06	138440
61	F1	13	1.27971e+06	105396
62	F2	13	1.39652e+06	139630
63	F3	13	1.4672e+06	136216
64	F4	13	1.48982e+06	154208
65	F5	13	1.55003e+06	227302
66	F6	13	1.53058e+06	185621
67	F7	13	1.54961e+06	226163
68	F8	13	1.46348e+06	198417
69	F9	13	1.49191e+06	185955
70	F10	13	1.44649e+06	150548
71	F11	13	1.38111e+06	153100
72	F12	13	1.26742e+06	111587
73	G1	13	1.22715e+06	-20657.7
74	G2	13	1.28757e+06	-1120.3
75	G3	13	1362428	11990.4
76	G4	13	1395474	-10211.1
77	G5	13	1.39489e+06	67984.5
78	G6	13	1.4028e+06	67782.6
79	G7	13	1.34957e+06	32805.3
80	G8	13	1.38063e+06	51362.2
81	G9	13	1386674	13952.1
82	G10	13	1.31113e+06	4716.36
83	G11	13	1.30104e+06	6026.83
84	G12	13	1.20843e+06	-5267.6
85	H1	13	1159282	-62851.5
86	H2	13	1.28918e+06	-80615.6
87	H3	13	1.22075e+06	-86738
88	H4	13	1.34644e+06	-86689
89	H5	13	1.33985e+06	-75862.6
90	H6	13	1.3334e+06	-31595
91	H7	13	1.26764e+06	-58993.7
92	H8	13	1.23481e+06	-65902.5
93	H9	13	1.28524e+06	-58351.9
94	H10	13	1.24115e+06	-70871.1
95	H11	13	1.22042e+06	-54690
96	H12	13	1.24011e+06	-70844.2
1	A1	14	1.24555e+06	118209
2	A2	14	1.31303e+06	122429
3	A3	14	1.2813e+06	114938
4	A4	14	1.35865e+06	124855
5	A5	14	1.46315e+06	129877
6	A6	14	1.4157e+06	119457
7	A7	14	1.46297e+06	124300
8	A8	14	1.42558e+06	127664
9	A9	14	1.46179e+06	151861
10	A10	14	1.3409e+06	121605
11	A11	14	1.33529e+06	132105
12	A12	14	1.3455e+06	116656
13	B1	14	1.22786e+06	80742.8
14	B2	14	1.34135e+06	102001
15	B3	14	1.37788e+06	115536
16	B4	14	1.39105e+06	116268
17	B5	14	1438888	102429
18	B6	14	1.49253e+06	182605
19	B7	14	1.50452e+06	108423
20	B8	14	1.38791e+06	172055
21	B9	14	1.47781e+06	122609
22	B10	14	1.38927e+06	123572
23	B11	14	1.33017e+06	136188
24	B12	14	1.27843e+06	90621.7
25	C1	14	1.42088e+06	97330.8
26	C2	14	1.35938e+06	-23768.2
27	C3	14	1.39093e+06	-71.4406
28	C4	14	1.50442e+06	5982.09
29	C5	14	1.40782e+06	-6551.99
30	C6	14	1.49514e+06	90646.4
31	C7	14	1.52165e+06	17904.4
32	C8	14	1.39762e+06	36135
33	C9	14	1.45488e+06	764.018
34	C10	14	1.37317e+06	24453.6
35	C11	14	1.43961e+06	43709.7
36	C12	14	1.28904e+06	-21856.7
37	D1	14	1.49761e+06	-99452.3
38	D2	14	1.38939e+06	-90909.5
39	D3	14	1.50269e+06	-91049
40	D4	14	1.61783e+06	-86058.2
41	D5	14	1.36696e+06	-78306.2
42	D6	14	1533601	-73293.9
43	D7	14	1.55372e+06	-49985.4
44	D8	14	1.56365e+06	-36717.9
45	D9	14	1.55041e+06	-29799.7
46	D10	14	1.51536e+06	-80136.6
47	D11	14	1.41286e+06	-69665
48	D12	14	1.30523e+06	-73197.9
49	E1	14	1.42032e+06	108862
50	E2	14	1.42898e+06	122405
51	E3	14	1.5006e+06	127873
52	E4	14	1.51773e+06	128868
53	E5	14	1.60851e+06	192076
54	E6	14	1.6256e+06	312786
55	E7	14	1.63091e+06	246310
56	E8	14	1.58491e+06	249176
57	E9	14	1.57324e+06	222798
58	E10	14	1.5387e+06	193652
59	E11	14	1512709	214903
60	E12	14	1.29713e+06	145696
61	F1	14	1.27949e+06	113996
62	F2	14	1.39633e+06	148406
63	F3	14	1.4679e+06	146706
64	F4	14	1.48997e+06	164258
65	F5	14	1.54949e+06	228623
66	F6	14	1.53023e+06	186429
67	F7	14	1.5484e+06	228224
68	F8	14	1.46266e+06	199110
69	F9	14	1.49158e+06	193247
70	F10	14	1.44606e+06	158566
71	F11	14	1.3806e+06	159775
72	F12	14	1268339	118202
73	G1	14	1226893	-13871
74	G2	14	1287446	5323.69
75	G3	14	1.36201e+06	20980.2
76	G4	14	1394733	-1828.45
77	G5	14	1.39423e+06	68465.6
78	G6	14	1.40266e+06	68636.7
79	G7	14	1.34908e+06	33996.2
80	G8	14	1.38064e+06	52797.4
81	G9	14	1.38589e+06	14314.7
82	G10	14	1310624	5435.56
83	G11	14	1.30056e+06	6529.4
84	G12	14	1.2078e+06	-3925.9
85	H1	14	1.13775e+06	-62864.9
86	H2	14	1288807	-80479.2
87	H3	14	1220132	-86252.1
88	H4	14	1.34617e+06	-86370.3
89	H5	14	1339013	-75973.5
90	H6	14	1.33258e+06	-31938.9
91	H7	14	1.26528e+06	-58643.6
92	H8	14	1.23489e+06	-65737.2
93	H9	14	1.28369e+06	-58520.6
94	H10	14	1.24017e+06	-70494.7
95	H11	14	1.21944e+06	-55366.6
96	H12	14	1.2403e+06	-70420.4
1	A1	15	1.24524e+06	118801
2	A2	15	1.31305e+06	123654
3	A3	15	1.28183e+06	115318
4	A4	15	1.35934e+06	125225
5	A5	15	1.46488e+06	130441
6	A6	15	1.41505e+06	120006
7	A7	15	1.46279e+06	125110
8	A8	15	1.42606e+06	128779
9	A9	15	1.46125e+06	153342
10	A10	15	1.34063e+06	124107
11	A11	15	1.33407e+06	132974
12	A12	15	1343678	118050
13	B1	15	1228913	82001.1
14	B2	15	1.34104e+06	103431
15	B3	15	1.37851e+06	117398
16	B4	15	1.39163e+06	117262
17	B5	15	1438954	104893
18	B6	15	1494068	184602
19	B7	15	1.50566e+06	111295
20	B8	15	1.38952e+06	173307
21	B9	15	1.47749e+06	137190
22	B10	15	1.38951e+06	139628
23	B11	15	1.33122e+06	150775
24	B12	15	1.27819e+06	103550
25	C1	15	1.42526e+06	97532
26	C2	15	1.36026e+06	-22886.4
27	C3	15	1.3925e+06	98.1311
28	C4	15	1.50346e+06	6268.26
29	C5	15	1409324	-5834.87
30	C6	15	1.49547e+06	91687.4
31	C7	15	1.52118e+06	19534.6
32	C8	15	1.39716e+06	36781.9
33	C9	15	1.45524e+06	2040.94
34	C10	15	1.37285e+06	26863.1
35	C11	15	1.44084e+06	45735.3
36	C12	15	1.28865e+06	-19707.1
37	D1	15	1.50241e+06	-99849.5
38	D2	15	1.38958e+06	-91091.4
39	D3	15	1.50288e+06	-90713.4
40	D4	15	1.61831e+06	-86221
41	D5	15	1.367e+06	-77032.2
42	D6	15	1.53309e+06	-72243.6
43	D7	15	1.55313e+06	-49615.4
44	D8	15	1.56331e+06	-36770.9
45	D9	15	1.54937e+06	-29600.3
46	D10	15	1.51546e+06	-79753.7
47	D11	15	1.41202e+06	-69642
48	D12	15	1.30527e+06	-73174.3
49	E1	15	1.42578e+06	110944
50	E2	15	1.42862e+06	124477
51	E3	15	1.49924e+06	130505
52	E4	15	1.51714e+06	131819
53	E5	15	1.60821e+06	198969
54	E6	15	1625162	320119
55	E7	15	1629459	254838
56	E8	15	1.58433e+06	256746
57	E9	15	1.57295e+06	241387
58	E10	15	1.53829e+06	211204
59	E11	15	1.51328e+06	230018
60	E12	15	1.29642e+06	157932
61	F1	15	1.27912e+06	129473
62	F2	15	1.39619e+06	164048
63	F3	15	1.46796e+06	164960
64	F4	15	1.49099e+06	184621
65	F5	15	1.55062e+06	229767
66	F6	15	1.53076e+06	189085
67	F7	15	1.54709e+06	229002
68	F8	15	1.4621e+06	199843
69	F9	15	1.49115e+06	210615
70	F10	15	1447327	173750
71	F11	15	1.37994e+06	174884
72	F12	15	1.26867e+06	131024
73	G1	15	1.22632e+06	-14.7505
74	G2	15	1287461	18944.9
75	G3	15	1.36298e+06	36827.8
76	G4	15	1.3919e+06	13597.9
77	G5	15	1.39356e+06	70694.4
78	G6	15	1403908	71062.6
79	G7	15	1.34861e+06	35409.1
80	G8	15	1.38015e+06	54162.2
81	G9	15	1.38363e+06	15817.7
82	G10	15	1310285	7099.96
83	G11	15	1.30073e+06	7562.68
84	G12	15	1.20653e+06	-3479.98
85	H1	15	1.13343e+06	-63034
86	H2	15	1288502	-80906.7
87	H3	15	1219595	-86889.9
88	H4	15	1.34505e+06	-86257.1
89	H5	15	1.3385e+06	-75800.4
90	H6	15	1.33222e+06	-32851.4
91	H7	15	1.26432e+06	-58164.8
92	H8	15	1233680	-65818.1
93	H9	15	1.28195e+06	-58362.6
94	H10	15	1.24039e+06	-70734
95	H11	15	1.21798e+06	-56463.2
96	H12	15	1.23946e+06	-71283
1	A1	16	1.24519e+06	120184
2	A2	16	1.31294e+06	126268
3	A3	16	1.2823e+06	117468
4	A4	16	1.35925e+06	127128
5	A5	16	1.46522e+06	133188
6	A6	16	1.41384e+06	121803
7	A7	16	1.46144e+06	126270
8	A8	16	1.42646e+06	131821
9	A9	16	1.46026e+06	156889
10	A10	16	1341552	127505
11	A11	16	1.33349e+06	135544
12	A12	16	1.34289e+06	121811
13	B1	16	1.23007e+06	84054.3
14	B2	16	1.34109e+06	105362
15	B3	16	1.37854e+06	121070
16	B4	16	1.39193e+06	119440
17	B5	16	1438949	108205
18	B6	16	1493177	187950
19	B7	16	1.50357e+06	115691
20	B8	16	1.3887e+06	177724
21	B9	16	1.4765e+06	167044
22	B10	16	1.3889e+06	169757
23	B11	16	1.33094e+06	178768
24	B12	16	1.27781e+06	129079
25	C1	16	1.42994e+06	98312.7
26	C2	16	1360419	-20839.3
27	C3	16	1.39274e+06	1851.62
28	C4	16	1.50322e+06	8312.08
29	C5	16	1.41103e+06	-4316.1
30	C6	16	1.49713e+06	92967.7
31	C7	16	1.52117e+06	21822.4
32	C8	16	1.3974e+06	38571
33	C9	16	1.45819e+06	5276.68
34	C10	16	1372895	29505.2
35	C11	16	1.43862e+06	49289.2
36	C12	16	1.28806e+06	-16584.4
37	D1	16	1.50757e+06	-100782
38	D2	16	1389435	-90260
39	D3	16	1.50166e+06	-91600.3
40	D4	16	1.61825e+06	-86305
41	D5	16	1.36558e+06	-75511.2
42	D6	16	1.53173e+06	-71250.4
43	D7	16	1.55291e+06	-49731.2
44	D8	16	1.5631e+06	-36462.5
45	D9	16	1.54915e+06	-29274.8
46	D10	16	1.51421e+06	-78237.5
47	D11	16	1.41111e+06	-70239.9
48	D12	16	1.30501e+06	-73760.6
49	E1	16	1.43143e+06	114220
50	E2	16	1.42841e+06	127917
51	E3	16	1.49893e+06	135018
52	E4	16	1.51653e+06	137729
53	E5	16	1.60864e+06	214037
54	E6	16	1.62427e+06	335204
55	E7	16	1.62908e+06	270272
56	E8	16	1.58401e+06	271878
57	E9	16	1.57406e+06	276662
58	E10	16	1537454	244544
59	E11	16	1.51373e+06	260638
60	E12	16	1.29586e+06	183563
61	F1	16	1.27916e+06	159795
62	F2	16	1.39553e+06	195559
63	F3	16	1.46832e+06	199923
64	F4	16	1490962	221499
65	F5	16	1.5508e+06	233556
66	F6	16	1.53116e+06	192852
67	F7	16	1.54688e+06	231749
68	F8	16	1.46164e+06	204030
69	F9	16	1.49077e+06	243640
70	F10	16	1.44717e+06	205057
71	F11	16	1.37945e+06	203219
72	F12	16	1.26671e+06	155064
73	G1	16	1.22521e+06	23400
74	G2	16	1.288e+06	44144.4
75	G3	16	1.36345e+06	65899.2
76	G4	16	1.39141e+06	42926.2
77	G5	16	1.39256e+06	74053.6
78	G6	16	1.40388e+06	73653
79	G7	16	1.34731e+06	38055.6
80	G8	16	1379197	57620.4
81	G9	16	1.38263e+06	17767.5
82	G10	16	1308716	8830.83
83	G11	16	1.29811e+06	8857.94
84	G12	16	1.2058e+06	-1429.14
85	H1	16	1.13792e+06	-63075.6
86	H2	16	1.2882e+06	-80869.9
87	H3	16	1.21925e+06	-86918.2
88	H4	16	1.34494e+06	-86370.1
89	H5	16	1.33815e+06	-75779.3
90	H6	16	1.33109e+06	-32951.7
91	H7	16	1.26406e+06	-58179.6
92	H8	16	1233267	-65660.7
93	H9	16	1280082	-58819.3
94	H10	16	1241354	-70822.9
95	H11	16	1.21714e+06	-56544.9
96	H12	16	1.23892e+06	-71905.7
1	A1	17	1.24547e+06	124236
2	A2	17	1.31282e+06	129798
3	A3	17	1.28252e+06	122039
4	A4	17	1.35904e+06	131807
5	A5	17	1.46546e+06	136546
6	A6	17	1.41408e+06	126431
7	A7	17	1.46119e+06	131584
8	A8	17	1.42714e+06	135203
9	A9	17	1459882	164368
10	A10	17	1.34204e+06	132739
11	A11	17	1.33317e+06	141899
12	A12	17	1.34224e+06	127276
13	B1	17	1230249	88945.6
14	B2	17	1.34179e+06	109741
15	B3	17	1.37842e+06	126218
16	B4	17	1392853	124260
17	B5	17	1.43792e+06	116381
18	B6	17	1.49282e+06	195431
19	B7	17	1.50323e+06	121833
20	B8	17	1.38835e+06	186431
21	B9	17	1.47633e+06	223775
22	B10	17	1.38849e+06	224176
23	B11	17	1.32985e+06	232918
24	B12	17	1.27707e+06	175914
25	C1	17	1434604	100687
26	C2	17	1.36047e+06	-18445.4
27	C3	17	1393376	4138.53
28	C4	17	1.50436e+06	11371.7
29	C5	17	1.41117e+06	-1485.26
30	C6	17	1.49657e+06	96145.4
31	C7	17	1.52258e+06	24694.6
32	C8	17	1.40007e+06	41649
33	C9	17	1457669	11847.2
34	C10	17	1.37293e+06	35301
35	C11	17	1.43829e+06	55359
36	C12	17	1.28842e+06	-11458.8
37	D1	17	1.51322e+06	-102337
38	D2	17	1388970	-90208.2
39	D3	17	1.50126e+06	-91783.5
40	D4	17	1.6173e+06	-85558.4
41	D5	17	1.36545e+06	-75116.3
42	D6	17	1.53153e+06	-70904.9
43	D7	17	1.55331e+06	-49814.5
44	D8	17	1.56283e+06	-35911.4
45	D9	17	1.5489e+06	-28141.5
46	D10	17	1.51353e+06	-78014.8
47	D11	17	1410618	-71309.7
48	D12	17	1.30446e+06	-73880.3
49	E1	17	1437455	119887
50	E2	17	1.42852e+06	135944
51	E3	17	1.49966e+06	144352
52	E4	17	1.5167e+06	147257
53	E5	17	1609943	242818
54	E6	17	1.6238e+06	365352
55	E7	17	1.62966e+06	298919
56	E8	17	1.5836e+06	300486
57	E9	17	1.57388e+06	343523
58	E10	17	1.53632e+06	309172
59	E11	17	1.51284e+06	319955
60	E12	17	1.29552e+06	232619
61	F1	17	1.27991e+06	218505
62	F2	17	1.39526e+06	256756
63	F3	17	1.46811e+06	267855
64	F4	17	1490849	290708
65	F5	17	1.55058e+06	239592
66	F6	17	1530835	200258
67	F7	17	1.54753e+06	238615
68	F8	17	1.46094e+06	212284
69	F9	17	1.49037e+06	306247
70	F10	17	1.4462e+06	264757
71	F11	17	1.37884e+06	258904
72	F12	17	1265832	204031
73	G1	17	1.22504e+06	67766
74	G2	17	1.2883e+06	92439
75	G3	17	1.36172e+06	119762
76	G4	17	1.39312e+06	95463.5
77	G5	17	1392076	80557.9
78	G6	17	1.40353e+06	78783.6
79	G7	17	1.34694e+06	43629.1
80	G8	17	1.37863e+06	63294.7
81	G9	17	1.38223e+06	22331.4
82	G10	17	1.30796e+06	12638.8
83	G11	17	1.29726e+06	13644
84	G12	17	1.20508e+06	2540.47
85	H1	17	1.14095e+06	-62400.1
86	H2	17	1288012	-80165.2
87	H3	17	1.21909e+06	-85980.6
88	H4	17	1.34599e+06	-86175.6
89	H5	17	1337596	-75138.2
90	H6	17	1.33064e+06	-32508.4
91	H7	17	1.26377e+06	-57890.5
92	H8	17	1.23359e+06	-65333.2
93	H9	17	1.27903e+06	-59338.5
94	H10	17	1.24138e+06	-70647.8
95	H11	17	1.21626e+06	-55778.4
96	H12	17	1.23872e+06	-73006.5
1	A1	18	1.24544e+06	131346
2	A2	18	1.31275e+06	136880
3	A3	18	1.28258e+06	130028
4	A4	18	1358822	140028
5	A5	18	1.46501e+06	144424
6	A6	18	1.41628e+06	134886
7	A7	18	1.46217e+06	140601
8	A8	18	1.42662e+06	143530
9	A9	18	1459983	175623
10	A10	18	1.34174e+06	143697
11	A11	18	1332698	154021
12	A12	18	1.34167e+06	138018
13	B1	18	1.23023e+06	96780.9
14	B2	18	1.3422e+06	119174
15	B3	18	1.37838e+06	136370
16	B4	18	1.39264e+06	134120
17	B5	18	1.43792e+06	133650
18	B6	18	1.49368e+06	209802
19	B7	18	1.50492e+06	134316
20	B8	18	1.3892e+06	204466
21	B9	18	1477269	328143
22	B10	18	1.38829e+06	323791
23	B11	18	1.32989e+06	330810
24	B12	18	1.27731e+06	263456
25	C1	18	1439814	103243
26	C2	18	1.36061e+06	-17047.5
27	C3	18	1.39426e+06	6061.66
28	C4	18	1.50602e+06	13111.4
29	C5	18	1.4107e+06	2515.44
30	C6	18	1.49622e+06	100792
31	C7	18	1.5235e+06	28949.4
32	C8	18	1.40198e+06	45847.5
33	C9	18	1.45703e+06	21936.2
34	C10	18	1.37356e+06	45914.6
35	C11	18	1.43999e+06	65927.2
36	C12	18	1.29063e+06	-3133.47
37	D1	18	1.51958e+06	-102642
38	D2	18	1.38913e+06	-90341.8
39	D3	18	1.50149e+06	-90746
40	D4	18	1.61672e+06	-85190.5
41	D5	18	1.3671e+06	-75216.6
42	D6	18	1532567	-69161.6
43	D7	18	1.55259e+06	-49644.1
44	D8	18	1.56266e+06	-35927.7
45	D9	18	1.54892e+06	-27826
46	D10	18	1512849	-77866.7
47	D11	18	1.41033e+06	-71371.1
48	D12	18	1.3033e+06	-73167.4
49	E1	18	1.44237e+06	132457
50	E2	18	1.42932e+06	152068
51	E3	18	1.50034e+06	161248
52	E4	18	1.51829e+06	165588
53	E5	18	1.60862e+06	296715
54	E6	18	1.62351e+06	420793
55	E7	18	1.62994e+06	352713
56	E8	18	1.58289e+06	353842
57	E9	18	1.57298e+06	464934
58	E10	18	1.53531e+06	427080
59	E11	18	1.51025e+06	429310
60	E12	18	1.29541e+06	322485
61	F1	18	1.28106e+06	322712
62	F2	18	1.39546e+06	368626
63	F3	18	1.46776e+06	389193
64	F4	18	1490935	416766
65	F5	18	1.55067e+06	250892
66	F6	18	1.52994e+06	214793
67	F7	18	1.5454e+06	251363
68	F8	18	1.45925e+06	226396
69	F9	18	1.49009e+06	421600
70	F10	18	1.44545e+06	373780
71	F11	18	1.37679e+06	363582
72	F12	18	1.26538e+06	293887
73	G1	18	1225456	150834
74	G2	18	1.28803e+06	182236
75	G3	18	1.36106e+06	217548
76	G4	18	1.39354e+06	193262
77	G5	18	1.39144e+06	91679.8
78	G6	18	1.40294e+06	90258.5
79	G7	18	1.34783e+06	54918.4
80	G8	18	1.37829e+06	74032
81	G9	18	1.38195e+06	30437.2
82	G10	18	1.3074e+06	21312.3
83	G11	18	1.29754e+06	21086.5
84	G12	18	1.20433e+06	9079.91
85	H1	18	1.14162e+06	-61619.5
86	H2	18	1.28811e+06	-79873.2
87	H3	18	1.21901e+06	-85844.2
88	H4	18	1.34463e+06	-85493
89	H5	18	1.33658e+06	-74338.5
90	H6	18	1330973	-32596.9
91	H7	18	1.26335e+06	-57621.2
92	H8	18	1.23225e+06	-65147.4
93	H9	18	1.27756e+06	-59512.1
94	H10	18	1.24052e+06	-70728.5
95	H11	18	1.21542e+06	-55910.1
96	H12	18	1.23847e+06	-72960.3
1	A1	19	1.24529e+06	144166
2	A2	19	1312595	152284
3	A3	19	1.28264e+06	145088
4	A4	19	1.35886e+06	156934
5	A5	19	1.46301e+06	160720
6	A6	19	1.41459e+06	151173
7	A7	19	1.46182e+06	155666
8	A8	19	1.42632e+06	159000
9	A9	19	1.46004e+06	198996
10	A10	19	1.3403e+06	165314
11	A11	19	1.33146e+06	175291
12	A12	19	1.34075e+06	159182
13	B1	19	1.23083e+06	112178
14	B2	19	1341959	136990
15	B3	19	1.37873e+06	154216
16	B4	19	1.39171e+06	151461
17	B5	19	1.43913e+06	165354
18	B6	19	1.49421e+06	236930
19	B7	19	1.50422e+06	159653
20	B8	19	1389356	236761
21	B9	19	1.47703e+06	503935
22	B10	19	1387826	492143
23	B11	19	1.33101e+06	495042
24	B12	19	1.27869e+06	411432
25	C1	19	1.44545e+06	107372
26	C2	19	1.36056e+06	-14567.3
27	C3	19	1.39525e+06	9035.36
28	C4	19	1505730	17029.8
29	C5	19	1.40974e+06	10709
30	C6	19	1.49658e+06	108436
31	C7	19	1.52265e+06	36549.3
32	C8	19	1.40176e+06	54981.4
33	C9	19	1456944	41646.9
34	C10	19	1.37328e+06	65440
35	C11	19	1.43889e+06	85386
36	C12	19	1.28901e+06	13419.5
37	D1	19	1.52653e+06	-102002
38	D2	19	1.39009e+06	-90319.8
39	D3	19	1.50126e+06	-90546.3
40	D4	19	1.61623e+06	-84586.8
41	D5	19	1.36695e+06	-74873.8
42	D6	19	1.53193e+06	-68777.3
43	D7	19	1.55172e+06	-47983.3
44	D8	19	1.56266e+06	-35526.8
45	D9	19	1.5489e+06	-26971.9
46	D10	19	1511678	-77206.2
47	D11	19	1410097	-70114.7
48	D12	19	1.30185e+06	-72679.4
49	E1	19	1.44795e+06	155964
50	E2	19	1.42941e+06	182179
51	E3	19	1.49828e+06	194401
52	E4	19	1.51682e+06	200246
53	E5	19	1.60782e+06	397420
54	E6	19	1.62221e+06	524221
55	E7	19	1.62945e+06	454405
56	E8	19	1581034	454111
57	E9	19	1571710	674876
58	E10	19	1.53351e+06	629165
59	E11	19	1.5078e+06	617508
60	E12	19	1.29481e+06	478266
61	F1	19	1.28143e+06	501603
62	F2	19	1395604	557724
63	F3	19	1.46748e+06	595792
64	F4	19	1.49022e+06	627600
65	F5	19	1552130	272785
66	F6	19	1.52825e+06	242763
67	F7	19	1.54461e+06	275892
68	F8	19	1.45884e+06	252267
69	F9	19	1.4896e+06	619717
70	F10	19	1.44472e+06	563011
71	F11	19	1.37662e+06	541847
72	F12	19	1.26493e+06	449777
73	G1	19	1.22581e+06	289506
74	G2	19	1.28772e+06	338424
75	G3	19	1.36119e+06	385961
76	G4	19	1.39323e+06	362413
77	G5	19	1.38956e+06	111229
78	G6	19	1.40119e+06	111998
79	G7	19	1.34832e+06	76516.9
80	G8	19	1.37788e+06	93932
81	G9	19	1.38132e+06	45728.2
82	G10	19	1.30676e+06	37609.1
83	G11	19	1.29769e+06	34835.2
84	G12	19	1.20312e+06	22012.1
85	H1	19	1.14131e+06	-61644.2
86	H2	19	1.28792e+06	-78983.8
87	H3	19	1.21876e+06	-85720.9
88	H4	19	1.34459e+06	-85051.5
89	H5	19	1336087	-75009.5
90	H6	19	1.33093e+06	-32547
91	H7	19	1262641	-57492.3
92	H8	19	1231888	-65341.1
93	H9	19	1.27722e+06	-59573.5
94	H10	19	1239715	-71015
95	H11	19	1.21466e+06	-56867
96	H12	19	1.23784e+06	-71626.6
1	A1	20	1.24538e+06	171342
2	A2	20	1.3126e+06	182803
3	A3	20	1.28263e+06	174774
4	A4	20	1.35893e+06	188152
5	A5	20	1.46274e+06	191317
6	A6	20	1413897	183578
7	A7	20	1.46178e+06	185881
8	A8	20	1.42593e+06	191087
9	A9	20	1.46057e+06	246034
10	A10	20	1.33972e+06	207683
11	A11	20	1.33059e+06	216516
12	A12	20	1.33985e+06	199993
13	B1	20	1231368	142518
14	B2	20	1.34199e+06	169632
15	B3	20	1.3789e+06	188255
16	B4	20	1.39052e+06	187288
17	B5	20	1.43779e+06	223858
18	B6	20	1493418	288547
19	B7	20	1503872	208072
20	B8	20	1.38864e+06	299307
21	B9	20	1.47609e+06	771463
22	B10	20	1.3876e+06	748064
23	B11	20	1.32718e+06	745054
24	B12	20	1275827	636023
25	C1	20	1.45082e+06	112274
26	C2	20	1360912	-9580.06
27	C3	20	1.39502e+06	14935.5
28	C4	20	1.50393e+06	24075.2
29	C5	20	1.40889e+06	26644.8
30	C6	20	1495469	123193
31	C7	20	1.522e+06	51589.8
32	C8	20	1.40126e+06	71974.1
33	C9	20	1457531	78193.8
34	C10	20	1.37297e+06	101770
35	C11	20	1438612	122447
36	C12	20	1.2878e+06	46154.4
37	D1	20	1.53312e+06	-102508
38	D2	20	1.38978e+06	-89325.8
39	D3	20	1.50099e+06	-89998.1
40	D4	20	1.61522e+06	-84386.7
41	D5	20	1.36572e+06	-74784
42	D6	20	1.53167e+06	-68704.5
43	D7	20	1.54997e+06	-47808.8
44	D8	20	1.56244e+06	-35411.3
45	D9	20	1549547	-26357.2
46	D10	20	1.51104e+06	-77234.3
47	D11	20	1.41039e+06	-69693.2
48	D12	20	1.30117e+06	-72510.5
49	E1	20	1.45483e+06	199012
50	E2	20	1429350	238866
51	E3	20	1.49778e+06	257028
52	E4	20	1.51454e+06	264862
53	E5	20	1.60731e+06	577503
54	E6	20	1.62176e+06	709617
55	E7	20	1.62836e+06	634800
56	E8	20	1.58032e+06	632594
57	E9	20	1.5698e+06	996735
58	E10	20	1.533e+06	939118
59	E11	20	1.50712e+06	910082
60	E12	20	1.29423e+06	721474
61	F1	20	1.28136e+06	771057
62	F2	20	1.39532e+06	844238
63	F3	20	1.46753e+06	905461
64	F4	20	1.48838e+06	946599
65	F5	20	1.55232e+06	313223
66	F6	20	1.52793e+06	294084
67	F7	20	1.54462e+06	320980
68	F8	20	1.4594e+06	300844
69	F9	20	1488872	924328
70	F10	20	1.44331e+06	855583
71	F11	20	1.3785e+06	820364
72	F12	20	1.26393e+06	694373
73	G1	20	1.2263e+06	508986
74	G2	20	1.28759e+06	583522
75	G3	20	1.36106e+06	650516
76	G4	20	1.39267e+06	626960
77	G5	20	1.38932e+06	150367
78	G6	20	1400439	150140
79	G7	20	1.34817e+06	114817
80	G8	20	1.37732e+06	131279
81	G9	20	1.38128e+06	76607.4
82	G10	20	1.30613e+06	67693.9
83	G11	20	1.29842e+06	62785.4
84	G12	20	1.20265e+06	47501.8
85	H1	20	1.14112e+06	-61703
86	H2	20	1.2877e+06	-78316.6
87	H3	20	1218487	-85094.3
88	H4	20	1346211	-85084.3
89	H5	20	1.33593e+06	-75118.8
90	H6	20	1.33031e+06	-31928.4
91	H7	20	1.26111e+06	-57270.7
92	H8	20	1.23255e+06	-65551.7
93	H9	20	1.27787e+06	-59433.3
94	H10	20	1238217	-70934.6
95	H11	20	1.21374e+06	-56853.9
96	H12	20	1.23717e+06	-71133.1
1	A1	21	1.24615e+06	225435
2	A2	21	1.31318e+06	238717
3	A3	21	1282644	232837
4	A4	21	1.35949e+06	247140
5	A5	21	1463957	249507
6	A6	21	1.41405e+06	244365
7	A7	21	1.4631e+06	243369
8	A8	21	1.42331e+06	248908
9	A9	21	1.45952e+06	331263
10	A10	21	1.33947e+06	284677
11	A11	21	1.33048e+06	296027
12	A12	21	1.33939e+06	276551
13	B1	21	1.23143e+06	199672
14	B2	21	1.34271e+06	230892
15	B3	21	1378858	251916
16	B4	21	1.39028e+06	253144
17	B5	21	1.43693e+06	331680
18	B6	21	1.49243e+06	384473
19	B7	21	1.50447e+06	300007
20	B8	21	1.38793e+06	415046
21	B9	21	1475116	1116094
22	B10	21	1.38776e+06	1.07568e+06
23	B11	21	1325828	1.06605e+06
24	B12	21	1.27565e+06	926452
25	C1	21	1.45657e+06	122664
26	C2	21	1.36106e+06	2527.73
27	C3	21	1.39438e+06	27971.2
28	C4	21	1.5037e+06	37003.4
29	C5	21	1.40712e+06	56193.9
30	C6	21	1.49504e+06	149662
31	C7	21	1.52167e+06	80873.4
32	C8	21	1.40025e+06	105111
33	C9	21	1.45699e+06	147371
[truncated: 13,119 more rows]

## Sheet: Technical Analysis Result
Block Type	96-Well 0.1-mL Block
Calibration Background is expired	Yes
Calibration Background performed on	10-29-2017
Calibration Pure Dye ABY is expired	Yes
Calibration Pure Dye ABY performed on	10-29-2017
Calibration Pure Dye CY5 is expired	Yes
Calibration Pure Dye CY5 performed on	10-29-2017
Calibration Pure Dye FAM is expired	Yes
Calibration Pure Dye FAM performed on	10-29-2017
Calibration Pure Dye JUN is expired	Yes
Calibration Pure Dye JUN performed on	10-29-2017
Calibration Pure Dye MUSTANG PURPLE is expired	Yes
Calibration Pure Dye MUSTANG PURPLE performed on	10-29-2017
Calibration Pure Dye NED is expired	Yes
Calibration Pure Dye NED performed on	10-29-2017
Calibration Pure Dye ROX is expired	Yes
Calibration Pure Dye ROX performed on	10-29-2017
Calibration Pure Dye SYBR is expired	Yes
Calibration Pure Dye SYBR performed on	10-29-2017
Calibration Pure Dye TAMRA is expired	Yes
Calibration Pure Dye TAMRA performed on	10-29-2017
Calibration Pure Dye VIC is expired	Yes
Calibration Pure Dye VIC performed on	10-29-2017
Calibration ROI is expired	Yes
Calibration ROI performed on	10-29-2017
Calibration Uniformity is expired	Yes
Calibration Uniformity performed on	10-29-2017
Chemistry	SYBR_GREEN
Date Created	2019-11-25 18:23:42 PM PST
Experiment Barcode
Experiment Comment
Experiment File Name	D:\Users\Administrator\Desktop\SZY FINAL Q-PCR 201911\Shenzhiyan -1th plate q-pcr 20191125.eds
Experiment Name	Shenzhiyan -1th plate q-pcr 20191125
Experiment Run End Time	2019-11-25 02:04:23 AM PST
Experiment Type	Comparative Cт (ΔΔCт)
Instrument Name	272510507
Instrument Serial Number	272510507
Instrument Type	QuantStudio™ 5 System
Passive Reference	ROX
Post-read Stage/Step
Pre-read Stage/Step
Quantification Cycle Method	Ct
Signal Smoothing On	true
Stage where Melt Analysis is performed	Stage3
Stage/ Cycle where Ct Analysis is performed	Stage2, Step2
User Name
Sample Name	Target Name	Task	RQ	RQ Min	RQ Max	Ct Mean	Delta Ct Mean	Delta Ct SD	Delta Delta Ct
CP8-1	B0115	UNKNOWN	1	0.942958	1.06049	21.7342	2.71378	0.076059	0
CP8-1	C1250	UNKNOWN	1	0.940174	1.06363	21.812	2.7916	0.0798875	0
CP8-1	C3670	UNKNOWN	1	0.94502	1.05818	21.4864	2.46592	0.0732299	0
CP18-1	B0115	UNKNOWN	2.239	2.02361	2.4773	21.6345	1.55093	0.130979	-1.16285
CP18-1	C1250	UNKNOWN	3.8688	3.15255	4.74778	20.9233	0.839716	0.265124	-1.95189
CP18-1	C3670	UNKNOWN	20.9045	18.7566	23.2983	18.1637	-1.91982	0.140397	-4.38574
CP28-1	B0115	UNKNOWN	1.23421	0.93521	1.62881	24.5397	2.41019	0.359248	-0.303589
CP28-1	C1250	UNKNOWN	3.90464	3.38487	4.50423	22.956	0.826412	0.184988	-1.96519
CP28-1	C3670	UNKNOWN	6.60598	6.19748	7.04139	21.8717	-0.257849	0.0826603	-2.72377
CK	B0115	NTC
CK	C1250	NTC
CK	C3670	NTC
CP8-1	C5480.1	UNKNOWN	1	0.787107	1.27047	21.2953	2.27483	0.310006	0
CP8-1	ACT	UNKNOWN				19.8214
CP8-1	TUB	UNKNOWN				18.2195
CP18-1	C5480.1	UNKNOWN	20.3025	18.2872	22.5399	18.0148	-2.06875	0.135379	-4.34359
CP18-1	ACT	UNKNOWN				21.961
CP18-1	TUB	UNKNOWN				18.2061
CP28-1	C5480.1	UNKNOWN	68.2379	63.7116	73.0857	18.3119	-3.81767	0.0888787	-6.0925
CP28-1	ACT	UNKNOWN				22.0829
CP28-1	TUB	UNKNOWN				22.1762
CK	C5480.1	NTC
CK	ACT	NTC
CK	TUB	NTC
Analysis Type	Singleplex
Endogenous Control	ACT, TUB
RQ Min/Max Confidence Level	95.0
Reference Sample	CP8-1

## Sheet: BioGroup Analysis Result
Block Type	96-Well 0.1-mL Block
Calibration Background is expired	Yes
Calibration Background performed on	10-29-2017
Calibration Pure Dye ABY is expired	Yes
Calibration Pure Dye ABY performed on	10-29-2017
Calibration Pure Dye CY5 is expired	Yes
Calibration Pure Dye CY5 performed on	10-29-2017
Calibration Pure Dye FAM is expired	Yes
Calibration Pure Dye FAM performed on	10-29-2017
Calibration Pure Dye JUN is expired	Yes
Calibration Pure Dye JUN performed on	10-29-2017
Calibration Pure Dye MUSTANG PURPLE is expired	Yes
Calibration Pure Dye MUSTANG PURPLE performed on	10-29-2017
Calibration Pure Dye NED is expired	Yes
Calibration Pure Dye NED performed on	10-29-2017
Calibration Pure Dye ROX is expired	Yes
Calibration Pure Dye ROX performed on	10-29-2017
Calibration Pure Dye SYBR is expired	Yes
Calibration Pure Dye SYBR performed on	10-29-2017
Calibration Pure Dye TAMRA is expired	Yes
Calibration Pure Dye TAMRA performed on	10-29-2017
Calibration Pure Dye VIC is expired	Yes
Calibration Pure Dye VIC performed on	10-29-2017
Calibration ROI is expired	Yes
Calibration ROI performed on	10-29-2017
Calibration Uniformity is expired	Yes
Calibration Uniformity performed on	10-29-2017
Chemistry	SYBR_GREEN
Date Created	2019-11-25 18:23:43 PM PST
Experiment Barcode
Experiment Comment
Experiment File Name	D:\Users\Administrator\Desktop\SZY FINAL Q-PCR 201911\Shenzhiyan -1th plate q-pcr 20191125.eds
Experiment Name	Shenzhiyan -1th plate q-pcr 20191125
Experiment Run End Time	2019-11-25 02:04:23 AM PST
Experiment Type	Comparative Cт (ΔΔCт)
Instrument Name	272510507
Instrument Serial Number	272510507
Instrument Type	QuantStudio™ 5 System
Passive Reference	ROX
Post-read Stage/Step
Pre-read Stage/Step
Quantification Cycle Method	Ct
Signal Smoothing On	true
Stage where Melt Analysis is performed	Stage3
Stage/ Cycle where Ct Analysis is performed	Stage2, Step2
User Name
Biogroup Name	Target Name	Task	RQ	RQ Min	RQ Max	Ct Mean	Delta Ct Mean	Delta Ct SD	Delta Delta Ct
Analysis Type	Singleplex
Endogenous Control	ACT, TUB
RQ Min/Max Confidence Level	95.0
Reference Biogroup Name

## Sheet: Results
Block Type	96-Well 0.1-mL Block
Calibration Background is expired	Yes
Calibration Background performed on	10-29-2017
Calibration Pure Dye ABY is expired	Yes
Calibration Pure Dye ABY performed on	10-29-2017
Calibration Pure Dye CY5 is expired	Yes
Calibration Pure Dye CY5 performed on	10-29-2017
Calibration Pure Dye FAM is expired	Yes
Calibration Pure Dye FAM performed on	10-29-2017
Calibration Pure Dye JUN is expired	Yes
Calibration Pure Dye JUN performed on	10-29-2017
Calibration Pure Dye MUSTANG PURPLE is expired	Yes
Calibration Pure Dye MUSTANG PURPLE performed on	10-29-2017
Calibration Pure Dye NED is expired	Yes
Calibration Pure Dye NED performed on	10-29-2017
Calibration Pure Dye ROX is expired	Yes
Calibration Pure Dye ROX performed on	10-29-2017
Calibration Pure Dye SYBR is expired	Yes
Calibration Pure Dye SYBR performed on	10-29-2017
Calibration Pure Dye TAMRA is expired	Yes
Calibration Pure Dye TAMRA performed on	10-29-2017
Calibration Pure Dye VIC is expired	Yes
Calibration Pure Dye VIC performed on	10-29-2017
Calibration ROI is expired	Yes
Calibration ROI performed on	10-29-2017
Calibration Uniformity is expired	Yes
Calibration Uniformity performed on	10-29-2017
Chemistry	SYBR_GREEN
Date Created	2019-11-25 18:23:44 PM PST
Experiment Barcode
Experiment Comment
Experiment File Name	D:\Users\Administrator\Desktop\SZY FINAL Q-PCR 201911\Shenzhiyan -1th plate q-pcr 20191125.eds
Experiment Name	Shenzhiyan -1th plate q-pcr 20191125
Experiment Run End Time	2019-11-25 02:04:23 AM PST
Experiment Type	Comparative Cт (ΔΔCт)
Instrument Name	272510507
Instrument Serial Number	272510507
Instrument Type	QuantStudio™ 5 System
Passive Reference	ROX
Post-read Stage/Step
Pre-read Stage/Step
Quantification Cycle Method	Ct
Signal Smoothing On	true
Stage where Melt Analysis is performed	Stage3
Stage/ Cycle where Ct Analysis is performed	Stage2, Step2
User Name
Well	Well Position	Omit	Sample Name	Target Name	Task	Reporter	Quencher	Quantity	Quantity Mean	Quantity SD	RQ	RQ Min	RQ Max	CT	Ct Mean	Ct SD	Delta Ct	Delta Ct Mean	Delta Ct SD	Delta Ct SE	Delta Delta Ct	Automatic Ct Threshold	Ct Threshold	Automatic Baseline	Baseline Start	Baseline End	Amp Status	Comments	Cq Conf	MTP	Tm1	Tm2	Tm3	Tm4
1	A1	FALSE	CP8-1	B0115	UNKNOWN	SYBR	None				1	0.942958	1.06049	21.7853	21.7342	0.0404248		2.71378	0.076059	0.0380295	0	TRUE	0.138737	TRUE	3	17	Amp		0.991329	N	85.2906
2	A2	FALSE	CP8-1	B0115	UNKNOWN	SYBR	None				1	0.942958	1.06049	21.7417	21.7342	0.0404248		2.71378	0.076059	0.0380295	0	TRUE	0.138737	TRUE	3	17	Amp		0.990282	N	85.2906
3	A3	FALSE	CP8-1	B0115	UNKNOWN	SYBR	None				1	0.942958	1.06049	21.6888	21.7342	0.0404248		2.71378	0.076059	0.0380295	0	TRUE	0.138737	TRUE	3	17	Amp		0.988784	N	85.3283
4	A4	FALSE	CP8-1	B0115	UNKNOWN	SYBR	None				1	0.942958	1.06049	21.721	21.7342	0.0404248		2.71378	0.076059	0.0380295	0	TRUE	0.138737	TRUE	3	17	Amp		0.988839	N	85.4653
5	A5	FALSE	CP8-1	C1250	UNKNOWN	SYBR	None				1	0.940174	1.06363	21.8269	21.812	0.0472357		2.7916	0.0798875	0.0399438	0	TRUE	0.139416	TRUE	3	17	Amp		0.992258	N	87.3438
6	A6	FALSE	CP8-1	C1250	UNKNOWN	SYBR	None				1	0.940174	1.06363	21.754	21.812	0.0472357		2.7916	0.0798875	0.0399438	0	TRUE	0.139416	TRUE	3	17	Amp		0.991267	N	87.3438
7	A7	FALSE	CP8-1	C1250	UNKNOWN	SYBR	None				1	0.940174	1.06363	21.8666	21.812	0.0472357		2.7916	0.0798875	0.0399438	0	TRUE	0.139416	TRUE	3	17	Amp		0.98777	N	87.3462
8	A8	FALSE	CP8-1	C1250	UNKNOWN	SYBR	None				1	0.940174	1.06363	21.8007	21.812	0.0472357		2.7916	0.0798875	0.0399438	0	TRUE	0.139416	TRUE	3	17	Amp		0.990246	N	87.3462
9	A9	FALSE	CP8-1	C3670	UNKNOWN	SYBR	None				1	0.94502	1.05818	21.4549	21.4864	0.0348111		2.46592	0.0732299	0.036615	0	TRUE	0.164994	TRUE	3	16	Amp		0.984619	N	84.8295
10	A10	FALSE	CP8-1	C3670	UNKNOWN	SYBR	None				1	0.94502	1.05818	21.4919	21.4864	0.0348111		2.46592	0.0732299	0.036615	0	TRUE	0.164994	TRUE	3	16	Amp		0.988971	N	84.8295
11	A11	FALSE	CP8-1	C3670	UNKNOWN	SYBR	None				1	0.94502	1.05818	21.4656	21.4864	0.0348111		2.46592	0.0732299	0.036615	0	TRUE	0.164994	TRUE	3	16	Amp		0.985157	N	84.7561
12	A12	FALSE	CP8-1	C3670	UNKNOWN	SYBR	None				1	0.94502	1.05818	21.5331	21.4864	0.0348111		2.46592	0.0732299	0.036615	0	TRUE	0.164994	TRUE	3	16	Amp		0.983968	N	84.7561
13	B1	FALSE	CP18-1	B0115	UNKNOWN	SYBR	None				2.239	2.02361	2.4773	21.6428	21.6345	0.0186926		1.55093	0.130979	0.0654893	-1.16285	TRUE	0.138737	TRUE	3	17	Amp		0.984205	N	85.1539
14	B2	FALSE	CP18-1	B0115	UNKNOWN	SYBR	None				2.239	2.02361	2.4773	21.6497	21.6345	0.0186926		1.55093	0.130979	0.0654893	-1.16285	TRUE	0.138737	TRUE	3	17	Amp		0.986352	N	85.1539
15	B3	FALSE	CP18-1	B0115	UNKNOWN	SYBR	None				2.239	2.02361	2.4773	21.6381	21.6345	0.0186926		1.55093	0.130979	0.0654893	-1.16285	TRUE	0.138737	TRUE	3	17	Amp		0.974763	N	85.3283
16	B4	FALSE	CP18-1	B0115	UNKNOWN	SYBR	None				2.239	2.02361	2.4773	21.6074	21.6345	0.0186926		1.55093	0.130979	0.0654893	-1.16285	TRUE	0.138737	TRUE	3	17	Amp		0.982353	N	85.3283
17	B5	FALSE	CP18-1	C1250	UNKNOWN	SYBR	None				3.8688	3.15255	4.74778	20.829	20.9233	0.231268		0.839716	0.265124	0.132562	-1.95189	TRUE	0.139416	TRUE	3	16	Amp		0.984041	N	87.207
18	B6	FALSE	CP18-1	C1250	UNKNOWN	SYBR	None				3.8688	3.15255	4.74778	21.0591	20.9233	0.231268		0.839716	0.265124	0.132562	-1.95189	TRUE	0.139416	TRUE	3	16	Amp		0.979147	N	87.207
19	B7	FALSE	CP18-1	C1250	UNKNOWN	SYBR	None				3.8688	3.15255	4.74778	21.1597	20.9233	0.231268		0.839716	0.265124	0.132562	-1.95189	TRUE	0.139416	TRUE	3	16	Amp		0.986231	N	87.2094
20	B8	FALSE	CP18-1	C1250	UNKNOWN	SYBR	None				3.8688	3.15255	4.74778	20.6453	20.9233	0.231268		0.839716	0.265124	0.132562	-1.95189	TRUE	0.139416	TRUE	3	16	Amp		0.986813	N	87.2094
21	B9	FALSE	CP18-1	C3670	UNKNOWN	SYBR	None				20.9045	18.7566	23.2983	18.1838	18.1637	0.0539002		-1.91982	0.140397	0.0701983	-4.38574	TRUE	0.164994	TRUE	3	13	Amp		0.977295	N	84.8295
22	B10	FALSE	CP18-1	C3670	UNKNOWN	SYBR	None				20.9045	18.7566	23.2983	18.106	18.1637	0.0539002		-1.91982	0.140397	0.0701983	-4.38574	TRUE	0.164994	TRUE	3	13	Amp		0.988172	N	84.8295
23	B11	FALSE	CP18-1	C3670	UNKNOWN	SYBR	None				20.9045	18.7566	23.2983	18.1363	18.1637	0.0539002		-1.91982	0.140397	0.0701983	-4.38574	TRUE	0.164994	TRUE	3	13	Amp		0.971837	N	84.7561
24	B12	FALSE	CP18-1	C3670	UNKNOWN	SYBR	None				20.9045	18.7566	23.2983	18.2288	18.1637	0.0539002		-1.91982	0.140397	0.0701983	-4.38574	TRUE	0.164994	TRUE	3	13	Amp		0.981389	N	84.7561
25	C1	FALSE	CP28-1	B0115	UNKNOWN	SYBR	None				1.23421	0.93521	1.62881	25.0597	24.5397	0.35294		2.41019	0.359248	0.179624	-0.303589	TRUE	0.138737	TRUE	3	20	Amp		0.964359	Y	85.1539	75.7189
26	C2	FALSE	CP28-1	B0115	UNKNOWN	SYBR	None				1.23421	0.93521	1.62881	24.3672	24.5397	0.35294		2.41019	0.359248	0.179624	-0.303589	TRUE	0.138737	TRUE	3	19	Amp		0.976835	N	85.1539
27	C3	FALSE	CP28-1	B0115	UNKNOWN	SYBR	None				1.23421	0.93521	1.62881	24.2847	24.5397	0.35294		2.41019	0.359248	0.179624	-0.303589	TRUE	0.138737	TRUE	3	19	Amp		0.966331	N	85.3283
28	C4	FALSE	CP28-1	B0115	UNKNOWN	SYBR	None				1.23421	0.93521	1.62881	24.4473	24.5397	0.35294		2.41019	0.359248	0.179624	-0.303589	TRUE	0.138737	TRUE	3	19	Amp		0.965514	N	85.3283
29	C5	FALSE	CP28-1	C1250	UNKNOWN	SYBR	None				3.90464	3.38487	4.50423	22.9329	22.956	0.172418		0.826412	0.184988	0.0924938	-1.96519	TRUE	0.139416	TRUE	3	18	Amp		0.971053	N	87.207
30	C6	FALSE	CP28-1	C1250	UNKNOWN	SYBR	None				3.90464	3.38487	4.50423	23.1064	22.956	0.172418		0.826412	0.184988	0.0924938	-1.96519	TRUE	0.139416	TRUE	3	18	Amp		0.950203	N	87.207
31	C7	FALSE	CP28-1	C1250	UNKNOWN	SYBR	None				3.90464	3.38487	4.50423	23.0624	22.956	0.172418		0.826412	0.184988	0.0924938	-1.96519	TRUE	0.139416	TRUE	3	18	Amp		0.958555	N	87.2094
32	C8	FALSE	CP28-1	C1250	UNKNOWN	SYBR	None				3.90464	3.38487	4.50423	22.7221	22.956	0.172418		0.826412	0.184988	0.0924938	-1.96519	TRUE	0.139416	TRUE	3	18	Amp		0.956955	N	87.2094
33	C9	FALSE	CP28-1	C3670	UNKNOWN	SYBR	None				6.60598	6.19748	7.04139	21.8775	21.8717	0.0483765		-0.257849	0.0826603	0.0413302	-2.72377	TRUE	0.164994	TRUE	3	17	Amp		0.970444	N	84.693
34	C10	FALSE	CP28-1	C3670	UNKNOWN	SYBR	None				6.60598	6.19748	7.04139	21.802	21.8717	0.0483765		-0.257849	0.0826603	0.0413302	-2.72377	TRUE	0.164994	TRUE	3	17	Amp		0.97515	N	84.693
35	C11	FALSE	CP28-1	C3670	UNKNOWN	SYBR	None				6.60598	6.19748	7.04139	21.897	21.8717	0.0483765		-0.257849	0.0826603	0.0413302	-2.72377	TRUE	0.164994	TRUE	3	17	Amp		0.973791	N	84.6193
36	C12	FALSE	CP28-1	C3670	UNKNOWN	SYBR	None				6.60598	6.19748	7.04139	21.9102	21.8717	0.0483765		-0.257849	0.0826603	0.0413302	-2.72377	TRUE	0.164994	TRUE	3	17	Amp		0.974373	N	84.6193
37	D1	FALSE	CK	B0115	NTC	SYBR	None							Undetermined								TRUE	0.138737	TRUE	3	39	No Amp		0	N	63.0022
38	D2	FALSE	CK	B0115	NTC	SYBR	None							Undetermined								TRUE	0.138737	TRUE	3	39	No Amp		0	N	64.6431
39	D3	FALSE	CK	B0115	NTC	SYBR	None							Undetermined								TRUE	0.138737	TRUE	3	39	No Amp		0	N	63.0022
40	D4	FALSE	CK	B0115	NTC	SYBR	None							Undetermined								TRUE	0.138737	TRUE	3	39	No Amp		0	N	63.0022
41	D5	FALSE	CK	C1250	NTC	SYBR	None							Undetermined								TRUE	0.139416	TRUE	3	39	No Amp		0	N	63.0018
42	D6	FALSE	CK	C1250	NTC	SYBR	None							Undetermined								TRUE	0.139416	TRUE	3	39	No Amp		0	Y	83.2412	65.0531	88.1643	91.9934
43	D7	FALSE	CK	C1250	NTC	SYBR	None							Undetermined								TRUE	0.139416	TRUE	3	39	No Amp		0	Y	81.8757	86.6624	69.2934	92.8167
44	D8	FALSE	CK	C1250	NTC	SYBR	None							Undetermined								TRUE	0.139416	TRUE	3	39	No Amp		0	Y	68.3361	83.6536
45	D9	FALSE	CK	C3670	NTC	SYBR	None							Undetermined								TRUE	0.164994	TRUE	3	39	No Amp		0	Y	87.6943	81.9646	93.0147	67.2312
46	D10	FALSE	CK	C3670	NTC	SYBR	None							Undetermined								TRUE	0.164994	TRUE	3	39	No Amp		0	N	80.464
47	D11	FALSE	CK	C3670	NTC	SYBR	None							Undetermined								TRUE	0.164994	TRUE	3	39	No Amp		0	N	63.0022
48	D12	FALSE	CK	C3670	NTC	SYBR	None							Undetermined								TRUE	0.164994	TRUE	3	39	No Amp		0	N	63.0022
49	E1	FALSE	CP8-1	C5480.1	UNKNOWN	SYBR	None				1	0.787107	1.27047	21.7427	21.2953	0.303237		2.27483	0.310006	0.155003	0	TRUE	0.17413	TRUE	3	16	Amp		0.988225	N	79.9578
50	E2	FALSE	CP8-1	C5480.1	UNKNOWN	SYBR	None				1	0.787107	1.27047	21.2122	21.2953	0.303237		2.27483	0.310006	0.155003	0	TRUE	0.17413	TRUE	3	16	Amp		0.981102	N	79.8211
51	E3	FALSE	CP8-1	C5480.1	UNKNOWN	SYBR	None				1	0.787107	1.27047	21.148	21.2953	0.303237		2.27483	0.310006	0.155003	0	TRUE	0.17413	TRUE	3	16	Amp		0.978361	N	79.9865
52	E4	FALSE	CP8-1	C5480.1	UNKNOWN	SYBR	None				1	0.787107	1.27047	21.0783	21.2953	0.303237		2.27483	0.310006	0.155003	0	TRUE	0.17413	TRUE	3	16	Amp		0.976184	N	79.9865
53	E5	FALSE	CP8-1	ACT	UNKNOWN	SYBR	None							19.8443	19.8214	0.0220914						TRUE	0.216409	TRUE	3	14	Amp		0.97318	N	83.7882
54	E6	FALSE	CP8-1	ACT	UNKNOWN	SYBR	None							19.7982	19.8214	0.0220914						TRUE	0.216409	TRUE	3	14	Amp		0.982152	N	83.7882
55	E7	FALSE	CP8-1	ACT	UNKNOWN	SYBR	None							19.8357	19.8214	0.0220914						TRUE	0.216409	TRUE	3	14	Amp		0.987805	N	83.7904
56	E8	FALSE	CP8-1	ACT	UNKNOWN	SYBR	None							19.8075	19.8214	0.0220914						TRUE	0.216409	TRUE	3	14	Amp		0.980659	N	83.7904
57	E9	FALSE	CP8-1	TUB	UNKNOWN	SYBR	None							18.1347	18.2195	0.0883945						TRUE	0.177287	TRUE	3	13	Amp		0.98543	N	82.101
58	E10	FALSE	CP8-1	TUB	UNKNOWN	SYBR	None							18.1572	18.2195	0.0883945						TRUE	0.177287	TRUE	3	13	Amp		0.98174	N	82.101
59	E11	FALSE	CP8-1	TUB	UNKNOWN	SYBR	None							18.2649	18.2195	0.0883945						TRUE	0.177287	TRUE	3	13	Amp		0.982467	N	82.0198
60	E12	FALSE	CP8-1	TUB	UNKNOWN	SYBR	None							18.3211	18.2195	0.0883945						TRUE	0.177287	TRUE	3	13	Amp		0.983125	N	82.0198
61	F1	FALSE	CP18-1	C5480.1	UNKNOWN	SYBR	None				20.3025	18.2872	22.5399	18.0126	18.0148	0.0390071		-2.06875	0.135379	0.0676896	-4.34359	TRUE	0.17413	TRUE	3	13	Amp		0.979159	N	79.8211
62	F2	FALSE	CP18-1	C5480.1	UNKNOWN	SYBR	None				20.3025	18.2872	22.5399	18.0686	18.0148	0.0390071		-2.06875	0.135379	0.0676896	-4.34359	TRUE	0.17413	TRUE	3	13	Amp		0.976874	N	79.8211
63	F3	FALSE	CP18-1	C5480.1	UNKNOWN	SYBR	None				20.3025	18.2872	22.5399	18.0017	18.0148	0.0390071		-2.06875	0.135379	0.0676896	-4.34359	TRUE	0.17413	TRUE	3	13	Amp		0.96601	N	80.1234
64	F4	FALSE	CP18-1	C5480.1	UNKNOWN	SYBR	None				20.3025	18.2872	22.5399	17.9762	18.0148	0.0390071		-2.06875	0.135379	0.0676896	-4.34359	TRUE	0.17413	TRUE	3	13	Amp		0.990011	N	80.1234
65	F5	FALSE	CP18-1	ACT	UNKNOWN	SYBR	None							22.1837	21.961	0.169377						TRUE	0.216409	TRUE	3	17	Amp		0.981826	N	83.7882
66	F6	FALSE	CP18-1	ACT	UNKNOWN	SYBR	None							21.8391	21.961	0.169377						TRUE	0.216409	TRUE	3	16	Amp		0.983728	N	83.7882
67	F7	FALSE	CP18-1	ACT	UNKNOWN	SYBR	None							22.0016	21.961	0.169377						TRUE	0.216409	TRUE	3	16	Amp		0.964267	N	83.7904
68	F8	FALSE	CP18-1	ACT	UNKNOWN	SYBR	None							21.8197	21.961	0.169377						TRUE	0.216409	TRUE	3	16	Amp		0.962867	N	83.7904
69	F9	FALSE	CP18-1	TUB	UNKNOWN	SYBR	None							18.1487	18.2061	0.0701677						TRUE	0.177287	TRUE	3	13	Amp		0.98554	N	82.2375
70	F10	FALSE	CP18-1	TUB	UNKNOWN	SYBR	None							18.1825	18.2061	0.0701677						TRUE	0.177287	TRUE	3	13	Amp		0.981688	N	82.2375
71	F11	FALSE	CP18-1	TUB	UNKNOWN	SYBR	None							18.1847	18.2061	0.0701677						TRUE	0.177287	TRUE	3	13	Amp		0.982852	N	82.1566
72	F12	FALSE	CP18-1	TUB	UNKNOWN	SYBR	None							18.3084	18.2061	0.0701677						TRUE	0.177287	TRUE	3	13	Amp		0.983038	N	82.1566
73	G1	FALSE	CP28-1	C5480.1	UNKNOWN	SYBR	None				68.2379	63.7116	73.0857	18.3924	18.3119	0.0583693		-3.81767	0.0888787	0.0444393	-6.0925	TRUE	0.17413	TRUE	3	13	Amp		0.968441	N	79.9578
74	G2	FALSE	CP28-1	C5480.1	UNKNOWN	SYBR	None				68.2379	63.7116	73.0857	18.311	18.3119	0.0583693		-3.81767	0.0888787	0.0444393	-6.0925	TRUE	0.17413	TRUE	3	13	Amp		0.97337	N	79.8211
75	G3	FALSE	CP28-1	C5480.1	UNKNOWN	SYBR	None				68.2379	63.7116	73.0857	18.2552	18.3119	0.0583693		-3.81767	0.0888787	0.0444393	-6.0925	TRUE	0.17413	TRUE	3	13	Amp		0.969727	N	80.1234
76	G4	FALSE	CP28-1	C5480.1	UNKNOWN	SYBR	None				68.2379	63.7116	73.0857	18.289	18.3119	0.0583693		-3.81767	0.0888787	0.0444393	-6.0925	TRUE	0.17413	TRUE	3	13	Amp		0.970574	N	80.1234
77	G5	FALSE	CP28-1	ACT	UNKNOWN	SYBR	None							22.0829	22.0829	0.0625176						TRUE	0.216409	TRUE	3	16	Amp		0.967888	N	83.7882
78	G6	FALSE	CP28-1	ACT	UNKNOWN	SYBR	None							22.0268	22.0829	0.0625176						TRUE	0.216409	TRUE	3	16	Amp		0.985731	N	83.7882
79	G7	FALSE	CP28-1	ACT	UNKNOWN	SYBR	None							22.0518	22.0829	0.0625176						TRUE	0.216409	TRUE	3	16	Amp		0.96888	N	83.7904
80	G8	FALSE	CP28-1	ACT	UNKNOWN	SYBR	None							22.1701	22.0829	0.0625176						TRUE	0.216409	TRUE	3	17	Amp		0.965287	N	83.7904
81	G9	FALSE	CP28-1	TUB	UNKNOWN	SYBR	None							22.1644	22.1762	0.0712491						TRUE	0.177287	TRUE	3	17	Amp		0.979671	N	82.2375
82	G10	FALSE	CP28-1	TUB	UNKNOWN	SYBR	None							22.087	22.1762	0.0712491						TRUE	0.177287	TRUE	3	17	Amp		0.976399	N	82.2375
83	G11	FALSE	CP28-1	TUB	UNKNOWN	SYBR	None							22.1949	22.1762	0.0712491						TRUE	0.177287	TRUE	3	17	Amp		0.980208	N	82.1566
84	G12	FALSE	CP28-1	TUB	UNKNOWN	SYBR	None							22.2586	22.1762	0.0712491						TRUE	0.177287	TRUE	3	17	Amp		0.977582	N	82.1566
85	H1	FALSE	CK	C5480.1	NTC	SYBR	None							Undetermined								TRUE	0.17413	TRUE	3	39	No Amp		0	N	63.0022
86	H2	FALSE	CK	C5480.1	NTC	SYBR	None							Undetermined								TRUE	0.17413	TRUE	3	39	No Amp		0	N	63.0022
87	H3	FALSE	CK	C5480.1	NTC	SYBR	None							Undetermined								TRUE	0.17413	TRUE	3	39	No Amp		0	N	63.0022
88	H4	FALSE	CK	C5480.1	NTC	SYBR	None							Undetermined								TRUE	0.17413	TRUE	3	39	No Amp		0	N	85.4653
89	H5	FALSE	CK	ACT	NTC	SYBR	None							Undetermined								TRUE	0.216409	TRUE	3	39	No Amp		0	N	63.0018
90	H6	FALSE	CK	ACT	NTC	SYBR	None							Undetermined								TRUE	0.216409	TRUE	3	39	No Amp		0	Y	82.8309	88.1643	91.7199	75.7198
91	H7	FALSE	CK	ACT	NTC	SYBR	None							Undetermined								TRUE	0.216409	TRUE	3	39	No Amp		0	Y	91.1756	84.0639	79.1404	88.9874
92	H8	FALSE	CK	ACT	NTC	SYBR	None							Undetermined								TRUE	0.216409	TRUE	3	39	No Amp		0	N	63.0023
93	H9	FALSE	CK	TUB	NTC	SYBR	None							Undetermined								TRUE	0.177287	TRUE	3	39	No Amp		0	Y	82.3739	88.1036	93.6968
94	H10	FALSE	CK	TUB	NTC	SYBR	None							Undetermined								TRUE	0.177287	TRUE	3	39	No Amp		0	Y	85.9208	93.9697	88.3764	82.101
95	H11	FALSE	CK	TUB	NTC	SYBR	None							Undetermined								TRUE	0.177287	TRUE	3	39	No Amp		0	N	63.5495
96	H12	FALSE	CK	TUB	NTC	SYBR	None							Undetermined								TRUE	0.177287	TRUE	3	39	No Amp		0	N	85.1666
Analysis Type	Singleplex
Endogenous Control	ACT, TUB
RQ Min/Max Confidence Level	95.0
Reference Sample	CP8-1

## Sheet: Melt Curve Raw Data
Block Type	96-Well 0.1-mL Block
Calibration Background is expired	Yes
Calibration Background performed on	10-29-2017
Calibration Pure Dye ABY is expired	Yes
Calibration Pure Dye ABY performed on	10-29-2017
Calibration Pure Dye CY5 is expired	Yes
Calibration Pure Dye CY5 performed on	10-29-2017
Calibration Pure Dye FAM is expired	Yes
Calibration Pure Dye FAM performed on	10-29-2017
Calibration Pure Dye JUN is expired	Yes
Calibration Pure Dye JUN performed on	10-29-2017
Calibration Pure Dye MUSTANG PURPLE is expired	Yes
Calibration Pure Dye MUSTANG PURPLE performed on	10-29-2017
Calibration Pure Dye NED is expired	Yes
Calibration Pure Dye NED performed on	10-29-2017
Calibration Pure Dye ROX is expired	Yes
Calibration Pure Dye ROX performed on	10-29-2017
Calibration Pure Dye SYBR is expired	Yes
Calibration Pure Dye SYBR performed on	10-29-2017
Calibration Pure Dye TAMRA is expired	Yes
Calibration Pure Dye TAMRA performed on	10-29-2017
Calibration Pure Dye VIC is expired	Yes
Calibration Pure Dye VIC performed on	10-29-2017
Calibration ROI is expired	Yes
Calibration ROI performed on	10-29-2017
Calibration Uniformity is expired	Yes
Calibration Uniformity performed on	10-29-2017
Chemistry	SYBR_GREEN
Date Created	2019-11-25 18:23:45 PM PST
Experiment Barcode
Experiment Comment
Experiment File Name	D:\Users\Administrator\Desktop\SZY FINAL Q-PCR 201911\Shenzhiyan -1th plate q-pcr 20191125.eds
Experiment Name	Shenzhiyan -1th plate q-pcr 20191125
Experiment Run End Time	2019-11-25 02:04:23 AM PST
Experiment Type	Comparative Cт (ΔΔCт)
Instrument Name	272510507
Instrument Serial Number	272510507
Instrument Type	QuantStudio™ 5 System
Passive Reference	ROX
Post-read Stage/Step
Pre-read Stage/Step
Quantification Cycle Method	Ct
Signal Smoothing On	true
Stage where Melt Analysis is performed	Stage3
Stage/ Cycle where Ct Analysis is performed	Stage2, Step2
User Name
Well	Well Position	Reading	Temperature	Fluorescence	Derivative	Target Name
1	A1	1	63.0022	2.47602e+06	70725.7	B0115
1	A1	2	63.2757	2.46409e+06	70944.1	B0115
1	A1	3	63.5492	2.45077e+06	71207.9	B0115
1	A1	4	63.8226	2.43145e+06	71417.4	B0115
1	A1	5	64.0961	2.41432e+06	71520.3	B0115
1	A1	6	64.3696	2.39358e+06	71523.3	B0115
1	A1	7	64.6431	2.37562e+06	71460.6	B0115
1	A1	8	64.9165	2.35714e+06	71353.8	B0115
1	A1	9	65.19	2332704	71195.7	B0115
1	A1	10	65.4635	2315899	70963.5	B0115
1	A1	11	65.737	2.2943e+06	70647.2	B0115
1	A1	12	66.0105	2270569	70268.8	B0115
1	A1	13	66.2839	2.25165e+06	69877.2	B0115
1	A1	14	66.5574	2.23175e+06	69524.1	B0115
1	A1	15	66.8309	2212463	69240.4	B0115
1	A1	16	67.1044	2.19228e+06	69022.7	B0115
1	A1	17	67.3778	2.17115e+06	68837.1	B0115
1	A1	18	67.6513	2.15365e+06	68635.1	B0115
1	A1	19	67.9248	2.13441e+06	68376	B0115
1	A1	20	68.1983	2.11142e+06	68042.6	B0115
1	A1	21	68.4717	2.0932e+06	67648	B0115
1	A1	22	68.7452	2.07387e+06	67229	B0115
1	A1	23	69.0187	2.05531e+06	66829.1	B0115
1	A1	24	69.2922	2.03357e+06	66485.1	B0115
1	A1	25	69.5657	2.02019e+06	66216.8	B0115
1	A1	26	69.8391	1.99542e+06	66028.2	B0115
1	A1	27	70.1126	1.98144e+06	65906.8	B0115
1	A1	28	70.3861	1.95807e+06	65830.4	B0115
1	A1	29	70.6596	1944323	65771	B0115
1	A1	30	70.933	1.92297e+06	65704.6	B0115
1	A1	31	71.2065	1.90135e+06	65617.4	B0115
1	A1	32	71.48	1.88564e+06	65500.6	B0115
1	A1	33	71.7535	1.86771e+06	65344.1	B0115
1	A1	34	72.0269	1846813	65130.4	B0115
1	A1	35	72.3004	1831163	64840.5	B0115
1	A1	36	72.5739	1.80977e+06	64470.2	B0115
1	A1	37	72.8474	1.79217e+06	64034.2	B0115
1	A1	38	73.1209	1.77146e+06	63555.6	B0115
1	A1	39	73.3943	1.75704e+06	63045.7	B0115
1	A1	40	73.6678	1.74057e+06	62497.9	B0115
1	A1	41	73.9413	1.72096e+06	61904.1	B0115
1	A1	42	74.2148	1.69971e+06	61286.4	B0115
1	A1	43	74.4882	1.68714e+06	60711.4	B0115
1	A1	44	74.7617	1.66978e+06	60272.1	B0115
1	A1	45	75.0352	1.6532e+06	60043.8	B0115
1	A1	46	75.3087	1.63565e+06	60037.1	B0115
1	A1	47	75.5822	1.62357e+06	60178.6	B0115
1	A1	48	75.8556	1.60477e+06	60333	B0115
1	A1	49	76.1291	1.58382e+06	60355.5	B0115
1	A1	50	76.4026	1570521	60152.4	B0115
1	A1	51	76.6761	1.55087e+06	59674	B0115
1	A1	52	76.9495	1.53237e+06	58996.1	B0115
1	A1	53	77.223	1.51857e+06	58297.9	B0115
1	A1	54	77.4965	1.50321e+06	57713.7	B0115
1	A1	55	77.77	1.48949e+06	57310.1	B0115
1	A1	56	78.0434	1.47023e+06	57074	B0115
1	A1	57	78.3169	1.45851e+06	56940.8	B0115
1	A1	58	78.5904	1.43939e+06	56836.9	B0115
1	A1	59	78.8639	1423759	56704.8	B0115
1	A1	60	79.1374	1407619	56498.1	B0115
1	A1	61	79.4108	1.39459e+06	56154.5	B0115
1	A1	62	79.6843	1.3781e+06	55573.7	B0115
1	A1	63	79.9578	1.36142e+06	54613.4	B0115
1	A1	64	80.2313	1342486	53106.8	B0115
1	A1	65	80.5047	1332130	50901.8	B0115
1	A1	66	80.7782	1.31688e+06	47937.8	B0115
1	A1	67	81.0517	1.30004e+06	44360.2	B0115
1	A1	68	81.3252	1.2854e+06	40633.9	B0115
1	A1	69	81.5987	1272559	37577.8	B0115
1	A1	70	81.8721	1.25829e+06	36252.5	B0115
1	A1	71	82.1456	1.27603e+06	37761.4	B0115
1	A1	72	82.4191	1.26559e+06	43110.2	B0115
1	A1	73	82.6926	1.2506e+06	53286.8	B0115
1	A1	74	82.966	1.23718e+06	68151.4	B0115
1	A1	75	83.2395	1.22002e+06	88729.7	B0115
1	A1	76	83.513	1.2001e+06	117758	B0115
1	A1	77	83.7865	1.17693e+06	156510	B0115
1	A1	78	84.06	1.14645e+06	204521	B0115
1	A1	79	84.3334	1.09999e+06	258343	B0115
1	A1	80	84.6069	1.02219e+06	311103	B0115
1	A1	81	84.8804	878504	353528	B0115
1	A1	82	85.1539	665432	376462	B0115
1	A1	83	85.4273	439130	373995	B0115
1	A1	84	85.7008	269097	345763	B0115
1	A1	85	85.9743	172395	297228	B0115
1	A1	86	86.2478	130969	237748	B0115
1	A1	87	86.5212	115740	177424	B0115
1	A1	88	86.7947	110748	124209	B0115
1	A1	89	87.0682	106698	82409.2	B0115
1	A1	90	87.3417	106214	51556	B0115
1	A1	91	87.6152	105656	29205.7	B0115
1	A1	92	87.8886	106571	16054.1	B0115
1	A1	93	88.1621	105862	8990.04	B0115
1	A1	94	88.4356	102274	5537.66	B0115
1	A1	95	88.7091	103260	4004.14	B0115
1	A1	96	88.9825	100272	3374.58	B0115
1	A1	97	89.256	101126	3121.09	B0115
1	A1	98	89.5295	98734.3	3013.88	B0115
1	A1	99	89.803	99229.9	2970.85	B0115
1	A1	100	90.0764	98374.9	2959.35	B0115
1	A1	101	90.3499	96540.1	2951.07	B0115
1	A1	102	90.6234	94802.9	2918.54	B0115
1	A1	103	90.8969	95647.8	2850.76	B0115
1	A1	104	91.1704	91699	2763.53	B0115
1	A1	105	91.4438	94150.8	2690.51	B0115
1	A1	106	91.7173	92613.4	2659.95	B0115
1	A1	107	91.9908	91500.5	2674.32	B0115
1	A1	108	92.2643	89380	2708.27	B0115
1	A1	109	92.5377	88514.7	2724.27	B0115
1	A1	110	92.8112	89398.4	2692.7	B0115
1	A1	111	93.0847	86576.3	2603.46	B0115
1	A1	112	93.3582	86420.5	2466.45	B0115
1	A1	113	93.6317	85278.2	2306.32	B0115
1	A1	114	93.9051	84545.4	2154.48	B0115
1	A1	115	94.1786	85425.4	2038.32	B0115
1	A1	116	94.4521	84231.4	1969.88	B0115
1	A1	117	94.7256	82729.7	1940.73	B0115
2	A2	1	63.0022	2.63844e+06	77923	B0115
2	A2	2	63.2757	2.62499e+06	77928.4	B0115
2	A2	3	63.5492	2.60928e+06	77997.3	B0115
2	A2	4	63.8226	2.58926e+06	78032	B0115
2	A2	5	64.0961	2.56758e+06	77978	B0115
2	A2	6	64.3696	2.5505e+06	77829.8	B0115
2	A2	7	64.6431	2.5277e+06	77606.2	B0115
2	A2	8	64.9165	2.50547e+06	77317.7	B0115
2	A2	9	65.19	2483659	76955.2	B0115
2	A2	10	65.4635	2.45955e+06	76501.9	B0115
2	A2	11	65.737	2438916	75953.7	B0115
2	A2	12	66.0105	2.41574e+06	75336.5	B0115
2	A2	13	66.2839	2392541	74706.2	B0115
2	A2	14	66.5574	2.37003e+06	74130.7	B0115
2	A2	15	66.8309	2.35199e+06	73665.6	B0115
2	A2	16	67.1044	2.32767e+06	73338	B0115
2	A2	17	67.3778	2309050	73142.8	B0115
2	A2	18	67.6513	2288708	73050.9	B0115
2	A2	19	67.9248	2.26382e+06	73019.1	B0115
2	A2	20	68.1983	2.24693e+06	72995.7	B0115
2	A2	21	68.4717	2.22536e+06	72925.4	B0115
2	A2	22	68.7452	2.20163e+06	72755.8	B0115
2	A2	23	69.0187	2.18227e+06	72453.5	B0115
2	A2	24	69.2922	2161705	72023	B0115
2	A2	25	69.5657	2.14064e+06	71516.4	B0115
2	A2	26	69.8391	2.11538e+06	71019.5	B0115
2	A2	27	70.1126	2.09945e+06	70613.9	B0115
2	A2	28	70.3861	2.07904e+06	70337.6	B0115
2	A2	29	70.6596	2.06086e+06	70168.5	B0115
2	A2	30	70.933	2.03859e+06	70043.5	B0115
2	A2	31	71.2065	2.01705e+06	69896.3	B0115
2	A2	32	71.48	1.99659e+06	69687	B0115
2	A2	33	71.7535	1.97945e+06	69408.6	B0115
2	A2	34	72.0269	1.95782e+06	69074.9	B0115
2	A2	35	72.3004	1.93738e+06	68706	B0115
2	A2	36	72.5739	1919967	68319.8	B0115
2	A2	37	72.8474	1.89707e+06	67923.5	B0115
2	A2	38	73.1209	1.8792e+06	67510.2	B0115
2	A2	39	73.3943	1.86142e+06	67059.1	B0115
2	A2	40	73.6678	1841228	66550	B0115
2	A2	41	73.9413	1822077	65985.1	B0115
2	A2	42	74.2148	1.80018e+06	65381	B0115
2	A2	43	74.4882	1.78656e+06	64784.7	B0115
2	A2	44	74.7617	1.76705e+06	64324.9	B0115
2	A2	45	75.0352	1.74992e+06	64052.9	B0115
2	A2	46	75.3087	1.73084e+06	63968.8	B0115
2	A2	47	75.5822	1.7134e+06	64019.4	B0115
2	A2	48	75.8556	1.69458e+06	64106.5	B0115
2	A2	49	76.1291	1.67936e+06	64116.7	B0115
2	A2	50	76.4026	1.65698e+06	63961.4	B0115
2	A2	51	76.6761	1.64016e+06	63621.6	B0115
2	A2	52	76.9495	1.61945e+06	63163.8	B0115
2	A2	53	77.223	1.60307e+06	62714.2	B0115
2	A2	54	77.4965	1.58627e+06	62393.1	B0115
2	A2	55	77.77	1571571	62251.8	B0115
2	A2	56	78.0434	1.55473e+06	62246.7	B0115
2	A2	57	78.3169	1.53312e+06	62269.1	B0115
2	A2	58	78.5904	1.51802e+06	62207.3	B0115
2	A2	59	78.8639	1.49822e+06	61999.6	B0115
2	A2	60	79.1374	1.48146e+06	61654.7	B0115
2	A2	61	79.4108	1.46368e+06	61233.6	B0115
2	A2	62	79.6843	1.44674e+06	60813.5	B0115
2	A2	63	79.9578	1.43024e+06	60452.5	B0115
2	A2	64	80.2313	1.41331e+06	60174.3	B0115
2	A2	65	80.5047	1.3979e+06	59973.8	B0115
2	A2	66	80.7782	1.37928e+06	59836.6	B0115
2	A2	67	81.0517	1.36106e+06	59769.2	B0115
2	A2	68	81.3252	1.34346e+06	59821.6	B0115
2	A2	69	81.5987	1.32881e+06	60115	B0115
2	A2	70	81.8721	1.30941e+06	60889	B0115
2	A2	71	82.1456	1.29173e+06	62593.1	B0115
2	A2	72	82.4191	1.27561e+06	65976.5	B0115
2	A2	73	82.6926	1.26032e+06	71744.6	B0115
2	A2	74	82.966	1.24226e+06	81982.8	B0115
2	A2	75	83.2395	1223279	98994.4	B0115
2	A2	76	83.513	1.20489e+06	125258	B0115
2	A2	77	83.7865	1.17975e+06	162570	B0115
2	A2	78	84.06	1.1502e+06	210770	B0115
2	A2	79	84.3334	1.10387e+06	266467	B0115
2	A2	80	84.6069	1.03319e+06	322524	B0115
2	A2	81	84.8804	893155	369025	B0115
2	A2	82	85.1539	678860	395864	B0115
2	A2	83	85.4273	443050	396114	B0115
2	A2	84	85.7008	259086	368668	B0115
2	A2	85	85.9743	153460	318787	B0115
2	A2	86	86.2478	108701	256215	B0115
2	A2	87	86.5212	92587.8	191829	B0115
2	A2	88	86.7947	85564.1	134426	B0115
2	A2	89	87.0682	80711	88940.8	B0115
2	A2	90	87.3417	81907.9	55287	B0115
2	A2	91	87.6152	80057.3	31435.8	B0115
2	A2	92	87.8886	79787.1	17034.5	B0115
2	A2	93	88.1621	75897.7	8861.06	B0115
2	A2	94	88.4356	76210.1	4406.22	B0115
2	A2	95	88.7091	76374.3	2036.89	B0115
2	A2	96	88.9825	77251.6	832.973	B0115
2	A2	97	89.256	78515.8	313.531	B0115
2	A2	98	89.5295	77529.4	200.793	B0115
2	A2	99	89.803	76097.5	289.785	B0115
2	A2	100	90.0764	75092.7	419.75	B0115
2	A2	101	90.3499	74064.3	495.914	B0115
2	A2	102	90.6234	74091.5	504.906	B0115
2	A2	103	90.8969	74790.9	495.094	B0115
2	A2	104	91.1704	74311	531.016	B0115
2	A2	105	91.4438	73430.6	650.613	B0115
2	A2	106	91.7173	72721.5	847.492	B0115
2	A2	107	91.9908	72974.6	1080.53	B0115
2	A2	108	92.2643	70615.1	1297.12	B0115
2	A2	109	92.5377	70335.5	1454.07	B0115
2	A2	110	92.8112	69767.9	1527.31	B0115
2	A2	111	93.0847	68738.5	1511.57	B0115
2	A2	112	93.3582	68067.5	1416.28	B0115
2	A2	113	93.6317	67014.3	1263.44	B0115
2	A2	114	93.9051	66794.3	1087.34	B0115
2	A2	115	94.1786	65591.2	930.699	B0115
2	A2	116	94.4521	67009	832.996	B0115
2	A2	117	94.7256	66834	814.844	B0115
3	A3	1	63.0022	2.58111e+06	78147.8	B0115
3	A3	2	63.2761	2569858	78043.9	B0115
3	A3	3	63.5501	2.55219e+06	77940.9	B0115
3	A3	4	63.824	2.53359e+06	77713.8	B0115
3	A3	5	64.098	2.51232e+06	77324.4	B0115
3	A3	6	64.3719	2491962	76831.3	B0115
3	A3	7	64.6458	2.47181e+06	76337.2	B0115
3	A3	8	64.9198	2.45054e+06	75909.9	B0115
3	A3	9	65.1937	2.4288e+06	75540.4	B0115
3	A3	10	65.4677	2.40851e+06	75149.1	B0115
3	A3	11	65.7416	2386799	74642.2	B0115
3	A3	12	66.0155	2362436	73973	B0115
3	A3	13	66.2895	2.34096e+06	73170.1	B0115
3	A3	14	66.5634	2.31834e+06	72328.3	B0115
3	A3	15	66.8374	2.30058e+06	71566.1	B0115
3	A3	16	67.1113	2.27808e+06	70977.9	B0115
3	A3	17	67.3852	2.25847e+06	70600.6	B0115
3	A3	18	67.6592	2240673	70405.1	B0115
3	A3	19	67.9331	2.2188e+06	70311.2	B0115
3	A3	20	68.2071	2.20021e+06	70218.3	B0115
3	A3	21	68.481	2178929	70040.6	B0115
3	A3	22	68.7549	2.15763e+06	69732.3	B0115
3	A3	23	69.0289	2.13811e+06	69300.6	B0115
3	A3	24	69.3028	2.11816e+06	68798.6	B0115
3	A3	25	69.5768	2.09888e+06	68305.7	B0115
3	A3	26	69.8507	2.07689e+06	67898.9	B0115
3	A3	27	70.1246	2.06087e+06	67624.7	B0115
3	A3	28	70.3986	2040782	67481.9	B0115
3	A3	29	70.6725	2.02171e+06	67428.1	B0115
3	A3	30	70.9465	2.00291e+06	67402.4	B0115
3	A3	31	71.2204	1.98091e+06	67351.7	B0115
3	A3	32	71.4943	1.96093e+06	67239.5	B0115
3	A3	33	71.7683	1946546	67046	B0115
3	A3	34	72.0422	1.92432e+06	66758.7	B0115
3	A3	35	72.3162	1.90449e+06	66376.4	B0115
3	A3	36	72.5901	1.88599e+06	65915	B0115
3	A3	37	72.864	1.86684e+06	65412.6	B0115
3	A3	38	73.138	1.84801e+06	64915.2	B0115
3	A3	39	73.4119	1.83049e+06	64460.4	B0115
3	A3	40	73.6859	1.81151e+06	64059.6	B0115
3	A3	41	73.9598	1.79438e+06	63696.8	B0115
3	A3	42	74.2337	1.77544e+06	63342.3	B0115
3	A3	43	74.5077	1.7588e+06	62971.5	B0115
3	A3	44	74.7816	1.73935e+06	62576.7	B0115
3	A3	45	75.0556	1.72189e+06	62190.1	B0115
3	A3	46	75.3295	1.70414e+06	61849.8	B0115
3	A3	47	75.6034	1.68869e+06	61578.3	B0115
3	A3	48	75.8774	1.66926e+06	61362.7	B0115
3	A3	49	76.1513	1.65374e+06	61161.4	B0115
3	A3	50	76.4253	1.63595e+06	60930.3	B0115
3	A3	51	76.6992	1.61611e+06	60655	B0115
3	A3	52	76.9731	1.59873e+06	60366.4	B0115
3	A3	53	77.2471	1.58503e+06	60119.9	B0115
3	A3	54	77.521	1.56732e+06	59957	B0115
3	A3	55	77.795	1.55121e+06	59875.1	B0115
3	A3	56	78.0689	1532990	59824.3	B0115
3	A3	57	78.3428	1.51771e+06	59731.1	B0115
3	A3	58	78.6168	1.49893e+06	59535.8	B0115
3	A3	59	78.8907	1.48258e+06	59217.2	B0115
3	A3	60	79.1647	1.46436e+06	58799	B0115
3	A3	61	79.4386	1.45065e+06	58333.1	B0115
3	A3	62	79.7125	1.43179e+06	57878.1	B0115
3	A3	63	79.9865	1.4178e+06	57478.5	B0115
3	A3	64	80.2604	1.40092e+06	57155.9	B0115
3	A3	65	80.5344	1.3847e+06	56911.3	B0115
3	A3	66	80.8083	1.37065e+06	56739.6	B0115
3	A3	67	81.0822	1.35142e+06	56651.2	B0115
3	A3	68	81.3562	1.33522e+06	56696.8	B0115
3	A3	69	81.6301	1.31834e+06	56991.9	B0115
3	A3	70	81.9041	1.30367e+06	57752.9	B0115
3	A3	71	82.178	1.28823e+06	59365.7	B0115
3	A3	72	82.4519	1.27058e+06	62515	B0115
3	A3	73	82.7259	1.25305e+06	68246.8	B0115
3	A3	74	82.9998	1.23877e+06	78378.3	B0115
3	A3	75	83.2738	1220630	95327.7	B0115
3	A3	76	83.5477	1.20195e+06	121810	B0115
3	A3	77	83.8216	1174966	160002	B0115
3	A3	78	84.0956	1.15049e+06	210218	B0115
3	A3	79	84.3695	1.1015e+06	269509	B0115
3	A3	80	84.6435	1.02387e+06	330930	B0115
3	A3	81	84.9174	876510	384279	B0115
3	A3	82	85.1913	660786	418552	B0115
3	A3	83	85.4653	433179	425435	B0115
3	A3	84	85.7392	255507	402340	B0115
3	A3	85	86.0132	149108	353482	B0115
3	A3	86	86.2871	103828	288405	B0115
3	A3	87	86.561	86239.2	218696	B0115
3	A3	88	86.835	80179.8	154452	B0115
3	A3	89	87.1089	76138.3	101995	B0115
3	A3	90	87.3829	76541.9	63413.8	B0115
3	A3	91	87.6568	74230.6	37003.8	B0115
3	A3	92	87.9307	73366.6	20706.4	B0115
3	A3	93	88.2047	73604.2	11359.7	B0115
3	A3	94	88.4786	71487.3	6323.93	B0115
3	A3	95	88.7526	72032.5	3759.84	B0115
3	A3	96	89.0265	72544.1	2544.05	B0115
3	A3	97	89.3004	71826	2048.67	B0115
3	A3	98	89.5744	72102.9	1929.6	B0115
3	A3	99	89.8483	69584.6	1985.46	B0115
3	A3	100	90.1223	69171.4	2090.8	B0115
3	A3	101	90.3962	69014.8	2173.98	B0115
3	A3	102	90.6701	68382.5	2207.62	B0115
3	A3	103	90.9441	68217	2193.93	B0115
3	A3	104	91.218	65946.1	2146.43	B0115
3	A3	105	91.492	66975.6	2077.12	B0115
3	A3	106	91.7659	66509.9	1993.8	B0115
3	A3	107	92.0398	63588.9	1903.7	B0115
3	A3	108	92.3138	65886.6	1816.55	B0115
3	A3	109	92.5877	64402.9	1742.48	B0115
3	A3	110	92.8616	63925.6	1686.94	B0115
3	A3	111	93.1356	63614.1	1647.96	B0115
3	A3	112	93.4095	62631.2	1619.36	B0115
3	A3	113	93.6835	61842.2	1597.2	B0115
3	A3	114	93.9574	62555.3	1582.45	B0115
3	A3	115	94.2314	62402.6	1576.28	B0115
3	A3	116	94.5053	61717.1	1572.95	B0115
3	A3	117	94.7792	58992.6	1558.85	B0115
4	A4	1	63.0022	2.71029e+06	82284	B0115
4	A4	2	63.2761	2.69565e+06	82227.7	B0115
4	A4	3	63.5501	2.67791e+06	82197.8	B0115
4	A4	4	63.824	2.65748e+06	82023.7	B0115
4	A4	5	64.098	2.63699e+06	81596.3	B0115
4	A4	6	64.3719	2.61417e+06	80915.9	B0115
4	A4	7	64.6458	2.59312e+06	80086	B0115
4	A4	8	64.9198	2.56775e+06	79262	B0115
4	A4	9	65.1937	2.54213e+06	78575.1	B0115
4	A4	10	65.4677	2.52381e+06	78070.9	B0115
4	A4	11	65.7416	2.50329e+06	77692.1	B0115
4	A4	12	66.0155	2.4798e+06	77318.7	B0115
4	A4	13	66.2895	2456120	76840.9	B0115
4	A4	14	66.5634	2.42976e+06	76222.9	B0115
4	A4	15	66.8374	2.41153e+06	75520.2	B0115
4	A4	16	67.1113	2.38575e+06	74846	B0115
4	A4	17	67.3852	2.36792e+06	74312.6	B0115
4	A4	18	67.6592	2.34559e+06	73974.1	B0115
4	A4	19	67.9331	2.32508e+06	73800.7	B0115
4	A4	20	68.2071	2.30564e+06	73692.7	B0115
4	A4	21	68.481	2283960	73526.2	B0115
4	A4	22	68.7549	2261074	73215	B0115
4	A4	23	69.0289	2.23977e+06	72751.8	B0115
4	A4	24	69.3028	2216647	72211.1	B0115
4	A4	25	69.5768	2.19739e+06	71709.6	B0115
4	A4	26	69.8507	2.17869e+06	71344.1	B0115
4	A4	27	70.1246	2.15733e+06	71144.7	B0115
4	A4	28	70.3986	2.13892e+06	71068.4	B0115
4	A4	29	70.6725	2118100	71028.7	B0115
4	A4	30	70.9465	2095677	70941.8	B0115
4	A4	31	71.2204	2.07435e+06	70759.4	B0115
4	A4	32	71.4943	2.0554e+06	70475.2	B0115
4	A4	33	71.7683	2.03579e+06	70111.5	B0115
4	A4	34	72.0422	2.01617e+06	69702.5	B0115
4	A4	35	72.3162	1.99392e+06	69286.9	B0115
4	A4	36	72.5901	1.97519e+06	68901.2	B0115
4	A4	37	72.864	1.95709e+06	68574.7	B0115
4	A4	38	73.138	1.9361e+06	68321.1	B0115
4	A4	39	73.4119	1917847	68138	B0115
4	A4	40	73.6859	1.89909e+06	68012.8	B0115
4	A4	41	73.9598	1.87715e+06	67929.7	B0115
4	A4	42	74.2337	1.85925e+06	67871.7	B0115
4	A4	43	74.5077	1.8434e+06	67813.9	B0115
4	A4	44	74.7816	1821815	67712.4	B0115
4	A4	45	75.0556	1.80149e+06	67532.5	B0115
4	A4	46	75.3295	1.7832e+06	67243.6	B0115
4	A4	47	75.6034	1.76447e+06	66841.4	B0115
4	A4	48	75.8774	1.74507e+06	66351.8	B0115
4	A4	49	76.1513	1.72522e+06	65824.4	B0115
4	A4	50	76.4253	1.7074e+06	65320.1	B0115
4	A4	51	76.6992	1.6904e+06	64891.7	B0115
4	A4	52	76.9731	1.67191e+06	64568.9	B0115
4	A4	53	77.2471	1.6529e+06	64350.5	B0115
4	A4	54	77.521	1.6367e+06	64208.6	B0115
4	A4	55	77.795	1.61778e+06	64103.2	B0115
4	A4	56	78.0689	1599985	63995.5	B0115
4	A4	57	78.3428	1580838	63857.1	B0115
4	A4	58	78.6168	1.5653e+06	63673.2	B0115
4	A4	59	78.8907	1.54528e+06	63438.4	B0115
4	A4	60	79.1647	1.52823e+06	63151.7	B0115
4	A4	61	79.4386	1.50964e+06	62814.6	B0115
4	A4	62	79.7125	1.49362e+06	62432.3	B0115
4	A4	63	79.9865	1.47553e+06	62021	B0115
4	A4	64	80.2604	1.45718e+06	61613.5	B0115
4	A4	65	80.5344	1.4397e+06	61255.9	B0115
4	A4	66	80.8083	1.42592e+06	60998.5	B0115
4	A4	67	81.0822	1.4055e+06	60885.5	B0115
4	A4	68	81.3562	1.38952e+06	60962.1	B0115
4	A4	69	81.6301	1.36855e+06	61303.1	B0115
4	A4	70	81.9041	1354787	62070.2	B0115
4	A4	71	82.178	1.33534e+06	63599.9	B0115
4	A4	72	82.4519	1.3183e+06	66538.6	B0115
4	A4	73	82.7259	1.30221e+06	71510.8	B0115
4	A4	74	82.9998	1.2833e+06	80144.2	B0115
4	A4	75	83.2738	1.26321e+06	94806.1	B0115
4	A4	76	83.5477	1.24497e+06	118079	B0115
4	A4	77	83.8216	1.22271e+06	152183	B0115
4	A4	78	84.0956	1.19084e+06	197761	B0115
4	A4	79	84.3695	1.14668e+06	252505	B0115
4	A4	80	84.6435	1.07451e+06	310318	B0115
4	A4	81	84.9174	932517	361806	B0115
4	A4	82	85.1913	714342	396438	B0115
4	A4	83	85.4653	470639	405848	B0115
4	A4	84	85.7392	279988	386880	B0115
4	A4	85	86.0132	164614	342890	B0115
4	A4	86	86.2871	113875	282575	B0115
4	A4	87	86.561	96612.2	216926	B0115
4	A4	88	86.835	90125.9	155782	B0115
4	A4	89	87.1089	86274.7	105484	B0115
4	A4	90	87.3829	84891.1	68300.7	B0115
4	A4	91	87.6568	83513.9	39913.4	B0115
4	A4	92	87.9307	82634.1	22345.5	B0115
4	A4	93	88.2047	82334.1	12288.1	B0115
4	A4	94	88.4786	80779.6	6891.49	B0115
4	A4	95	88.7526	80284.5	4141.21	B0115
4	A4	96	89.0265	80732.4	2787.46	B0115
4	A4	97	89.3004	79380.4	2129.47	B0115
4	A4	98	89.5744	78735.8	1802	B0115
4	A4	99	89.8483	79213.8	1622.61	B0115
4	A4	100	90.1223	76476.3	1502.59	B0115
4	A4	101	90.3962	78577.1	1403.06	B0115
4	A4	102	90.6701	76572	1314.82	B0115
4	A4	103	90.9441	76520.4	1247.44	B0115
4	A4	104	91.218	75043.4	1218.16	B0115
4	A4	105	91.492	77468.9	1238.68	B0115
4	A4	106	91.7659	75531.3	1303.16	B0115
4	A4	107	92.0398	74204	1386.47	B0115
4	A4	108	92.3138	73542.5	1456.8	B0115
4	A4	109	92.5877	73170.4	1495.3	B0115
4	A4	110	92.8616	73222.9	1508.62	B0115
4	A4	111	93.1356	73000.4	1524.02	B0115
4	A4	112	93.4095	71124.6	1571.49	B0115
4	A4	113	93.6835	71844.1	1665.62	B0115
4	A4	114	93.9574	71108.9	1798.34	B0115
4	A4	115	94.2314	69573.9	1944.58	B0115
4	A4	116	94.5053	68661.5	2075.79	B0115
4	A4	117	94.7792	68607.9	2173.37	B0115
5	A5	1	63.0018	2.83354e+06	81441.7	C1250
5	A5	2	63.2753	2.8248e+06	81483.6	C1250
5	A5	3	63.5488	2.80401e+06	81624.5	C1250
5	A5	4	63.8223	2.78669e+06	81760.8	C1250
5	A5	5	64.0958	2.76481e+06	81803	C1250
5	A5	6	64.3693	2.73974e+06	81715.7	C1250
5	A5	7	64.6428	2.7149e+06	81518	C1250
5	A5	8	64.9163	2692445	81251.6	C1250
5	A5	9	65.1898	2.66737e+06	80948.3	C1250
5	A5	10	65.4633	2.6438e+06	80615.9	C1250
5	A5	11	65.7369	2619325	80246.9	C1250
5	A5	12	66.0104	2.59315e+06	79837.8	C1250
5	A5	13	66.2839	2.57053e+06	79402.4	C1250
5	A5	14	66.5574	2.54424e+06	78967.6	C1250
5	A5	15	66.8309	2522208	78562.2	C1250
5	A5	16	67.1044	2.49897e+06	78201.1	C1250
5	A5	17	67.3779	2.47718e+06	77883.5	C1250
5	A5	18	67.6514	2452532	77597.4	C1250
5	A5	19	67.9249	2.4305e+06	77328.8	C1250
5	A5	20	68.1984	2.40638e+06	77072.2	C1250
5	A5	21	68.4719	2.38688e+06	76830.8	C1250
5	A5	22	68.7454	2361255	76615.8	C1250
5	A5	23	69.0189	2.33928e+06	76436.7	C1250
5	A5	24	69.2924	2.31802e+06	76293.7	C1250
5	A5	25	69.5659	2.29702e+06	76174.6	C1250
5	A5	26	69.8394	2.2739e+06	76060.9	C1250
5	A5	27	70.1129	2.25215e+06	75938.8	C1250
5	A5	28	70.3864	2.2276e+06	75808	C1250
5	A5	29	70.66	2207512	75678.6	C1250
5	A5	30	70.9335	2.18524e+06	75562	C1250
5	A5	31	71.207	2.16372e+06	75459.5	C1250
5	A5	32	71.4805	2141023	75359.4	C1250
5	A5	33	71.754	2120975	75241.6	C1250
5	A5	34	72.0275	2.09663e+06	75084.5	C1250
5	A5	35	72.301	2077546	74872.6	C1250
5	A5	36	72.5745	2.05454e+06	74599.5	C1250
5	A5	37	72.848	2.03321e+06	74270	C1250
5	A5	38	73.1215	2.01068e+06	73767.6	C1250
5	A5	39	73.395	1990874	73096.9	C1250
5	A5	40	73.6685	1.97039e+06	72419.9	C1250
5	A5	41	73.942	1949499	71763.9	C1250
5	A5	42	74.2155	1.92881e+06	71151.4	C1250
5	A5	43	74.489	1.91026e+06	70606.1	C1250
5	A5	44	74.7625	1.89111e+06	70159.3	C1250
5	A5	45	75.036	1.86894e+06	69846.9	C1250
5	A5	46	75.3095	1.84755e+06	69689.1	C1250
5	A5	47	75.5831	1.83387e+06	69659.8	C1250
5	A5	48	75.8566	1.81298e+06	69674.5	C1250
5	A5	49	76.1301	1.79153e+06	69614.5	C1250
5	A5	50	76.4036	1.77075e+06	69382.9	C1250
5	A5	51	76.6771	1.75058e+06	68959.9	C1250
5	A5	52	76.9506	1.73105e+06	68417.2	C1250
5	A5	53	77.2241	1.71081e+06	67882	C1250
5	A5	54	77.4976	1694173	67472.2	C1250
5	A5	55	77.7711	1.67771e+06	67235.9	C1250
5	A5	56	78.0446	1.65555e+06	67135.7	C1250
5	A5	57	78.3181	1.63844e+06	67070.3	C1250
5	A5	58	78.5916	1.61856e+06	66927.6	C1250
5	A5	59	78.8651	1.60103e+06	66639.8	C1250
5	A5	60	79.1386	1.57921e+06	66215.8	C1250
5	A5	61	79.4121	1.56059e+06	65739.1	C1250
5	A5	62	79.6856	1.54185e+06	65330.1	C1250
5	A5	63	79.9591	1.52868e+06	65092.6	C1250
5	A5	64	80.2327	1.50844e+06	65073.1	C1250
5	A5	65	80.5061	1.48899e+06	65254.8	C1250
5	A5	66	80.7797	1.47189e+06	65580.3	C1250
5	A5	67	81.0532	1451494	65991	C1250
5	A5	68	81.3267	1432221	66457.3	C1250
5	A5	69	81.6002	1413944	66997.5	C1250
5	A5	70	81.8737	1.39103e+06	67680.9	C1250
5	A5	71	82.1472	1.37444e+06	68612	C1250
5	A5	72	82.4207	1.35546e+06	69905	C1250
5	A5	73	82.6942	1.33715e+06	71652	C1250
5	A5	74	82.9677	1.3172e+06	73900.2	C1250
5	A5	75	83.2412	1.29494e+06	75601.8	C1250
5	A5	76	83.5147	1.27369e+06	77508.6	C1250
5	A5	77	83.7882	1.25136e+06	79683	C1250
5	A5	78	84.0617	1.22696e+06	82145.5	C1250
5	A5	79	84.3352	1200029	85001.2	C1250
5	A5	80	84.6087	1.17423e+06	88525.7	C1250
5	A5	81	84.8822	1146257	93283	C1250
5	A5	82	85.1557	1.11797e+06	100249	C1250
5	A5	83	85.4293	1.08735e+06	110843	C1250
5	A5	84	85.7028	1.0567e+06	126686	C1250
5	A5	85	85.9763	1.02032e+06	148955	C1250
5	A5	86	86.2498	976770	177356	C1250
5	A5	87	86.5233	911084	209151	C1250
5	A5	88	86.7968	794100	238953	C1250
5	A5	89	87.0703	597464	259861	C1250
5	A5	90	87.3438	354280	265777	C1250
5	A5	91	87.6173	188454	253895	C1250
5	A5	92	87.8908	116078	226009	C1250
5	A5	93	88.1643	93923.5	187855	C1250
5	A5	94	88.4378	86064.4	146871	C1250
5	A5	95	88.7113	83014.1	109608	C1250
5	A5	96	88.9848	83286.3	80025.5	C1250
5	A5	97	89.2583	83166.6	48866.6	C1250
5	A5	98	89.5318	80946.4	26590	C1250
5	A5	99	89.8053	80596.1	13878.8	C1250
5	A5	100	90.0788	78851	7269.43	C1250
5	A5	101	90.3524	78665.1	4098.14	C1250
5	A5	102	90.6259	78322.6	2668.32	C1250
5	A5	103	90.8994	78217	2053.93	C1250
5	A5	104	91.1729	76180.4	1811.22	C1250
5	A5	105	91.4464	76876	1744.84	C1250
5	A5	106	91.7199	76318.6	1766.09	C1250
5	A5	107	91.9934	73868.3	1824.95	C1250
5	A5	108	92.2669	74956.9	1884.53	C1250
5	A5	109	92.5404	73058.7	1915.41	C1250
5	A5	110	92.8139	73280.5	1898.05	C1250
5	A5	111	93.0874	70639.1	1828.43	C1250
5	A5	112	93.3609	71553.9	1722.04	C1250
5	A5	113	93.6344	70471	1610.77	C1250
5	A5	114	93.9079	70236.2	1530.67	C1250
5	A5	115	94.1814	70190.8	1504.87	C1250
5	A5	116	94.4549	69742.2	1532.09	C1250
5	A5	117	94.7284	67575.2	1588.91	C1250
6	A6	1	63.0018	2716103	78886.6	C1250
6	A6	2	63.2753	2.7055e+06	78877.2	C1250
6	A6	3	63.5488	2688228	78964.8	C1250
6	A6	4	63.8223	2.67274e+06	79034.5	C1250
6	A6	5	64.0958	2.64602e+06	78987.7	C1250
6	A6	6	64.3693	2.6243e+06	78783.1	C1250
6	A6	7	64.6428	2.60623e+06	78442.7	C1250
6	A6	8	64.9163	2.57838e+06	78025.9	C1250
6	A6	9	65.1898	2.55599e+06	77595	C1250
6	A6	10	65.4633	2.53316e+06	77183.4	C1250
6	A6	11	65.7369	2509952	76787.4	C1250
6	A6	12	66.0104	2.4884e+06	76376.3	C1250
6	A6	13	66.2839	2.46703e+06	75922.9	C1250
6	A6	14	66.5574	2440312	75427.9	C1250
6	A6	15	66.8309	2.41659e+06	74924.7	C1250
6	A6	16	67.1044	2396416	74457.3	C1250
6	A6	17	67.3779	2.37706e+06	74053.9	C1250
6	A6	18	67.6514	2354745	73712.7	C1250
6	A6	19	67.9249	2.33374e+06	73415.2	C1250
6	A6	20	68.1984	2.3094e+06	73141.4	C1250
6	A6	21	68.4719	2.29011e+06	72883.9	C1250
6	A6	22	68.7454	2268810	72644.9	C1250
6	A6	23	69.0189	2248962	72429.8	C1250
6	A6	24	69.2924	2226989	72244.9	C1250
6	A6	25	69.5659	2.20577e+06	72097.2	C1250
6	A6	26	69.8394	2.18513e+06	71992.8	C1250
6	A6	27	70.1129	2.16559e+06	71931.5	C1250
6	A6	28	70.3864	2144626	71900.3	C1250
6	A6	29	70.66	2.12346e+06	71875.1	C1250
6	A6	30	70.9335	2.10369e+06	71828.3	C1250
6	A6	31	71.207	2.08023e+06	71739.4	C1250
6	A6	32	71.4805	2.06119e+06	71597.7	C1250
6	A6	33	71.754	2.04154e+06	71402.7	C1250
6	A6	34	72.0275	2.0185e+06	71161.2	C1250
6	A6	35	72.301	2.00077e+06	70884.9	C1250
6	A6	36	72.5745	1.9795e+06	70590.9	C1250
6	A6	37	72.848	1.95813e+06	70298.2	C1250
6	A6	38	73.1215	1938548	69945.6	C1250
6	A6	39	73.395	1.92065e+06	69547.8	C1250
6	A6	40	73.6685	1.9003e+06	69161.6	C1250
6	A6	41	73.942	1.88011e+06	68768	C1250
6	A6	42	74.2155	1.86103e+06	68364.3	C1250
6	A6	43	74.489	1.84238e+06	67975.8	C1250
6	A6	44	74.7625	1.82121e+06	67643.4	C1250
6	A6	45	75.036	1.80483e+06	67400.1	C1250
6	A6	46	75.3095	1786160	67245	C1250
6	A6	47	75.5831	1.76704e+06	67140.6	C1250
6	A6	48	75.8566	1746439	67031	C1250
6	A6	49	76.1301	1728606	66869	C1250
6	A6	50	76.4036	1709532	66634.5	C1250
6	A6	51	76.6771	1.68928e+06	66335.6	C1250
6	A6	52	76.9506	1.6729e+06	65997.5	C1250
6	A6	53	77.2241	1.65269e+06	65646.5	C1250
6	A6	54	77.4976	1.63618e+06	65304.6	C1250
6	A6	55	77.7711	1.61585e+06	64986.1	C1250
6	A6	56	78.0446	1.59789e+06	64697.1	C1250
6	A6	57	78.3181	1.58283e+06	64433.7	C1250
6	A6	58	78.5916	1.56232e+06	64181.5	C1250
6	A6	59	78.8651	1.54518e+06	63927.5	C1250
6	A6	60	79.1386	1.52786e+06	63671.6	C1250
6	A6	61	79.4121	1.50776e+06	63434.9	C1250
6	A6	62	79.6856	1.49047e+06	63247.5	C1250
6	A6	63	79.9591	1476198	63126.8	C1250
6	A6	64	80.2327	1.45701e+06	63063.3	C1250
6	A6	65	80.5061	1.43874e+06	63030.9	C1250
6	A6	66	80.7797	1.42266e+06	63018.7	C1250
6	A6	67	81.0532	1.39942e+06	63061	C1250
6	A6	68	81.3267	1.38465e+06	63246	C1250
6	A6	69	81.6002	1.36593e+06	63689.6	C1250
6	A6	70	81.8737	1.34985e+06	64497.6	C1250
6	A6	71	82.1472	1.32988e+06	65738.7	C1250
6	A6	72	82.4207	1.31249e+06	67437.2	C1250
6	A6	73	82.6942	1293649	69584.4	C1250
6	A6	74	82.9677	1.27537e+06	71465.8	C1250
6	A6	75	83.2412	1.25358e+06	73396.2	C1250
6	A6	76	83.5147	1.23226e+06	75547.1	C1250
6	A6	77	83.7882	1.21021e+06	77903.5	C1250
6	A6	78	84.0617	1.18574e+06	80498.2	C1250
6	A6	79	84.3352	1.16046e+06	83473.5	C1250
6	A6	80	84.6087	1.13522e+06	87180.2	C1250
6	A6	81	84.8822	1106004	92306.5	C1250
6	A6	82	85.1557	1.08096e+06	99996.5	C1250
6	A6	83	85.4293	1.05268e+06	111846	C1250
6	A6	84	85.7028	1.02204e+06	129601	C1250
6	A6	85	85.9763	987082	154408	C1250
6	A6	86	86.2498	944998	185706	C1250
6	A6	87	86.5233	875837	220236	C1250
6	A6	88	86.7968	756848	251945	C1250
6	A6	89	87.0703	555632	273344	C1250
6	A6	90	87.3438	322350	278082	C1250
6	A6	91	87.6173	170518	263566	C1250
6	A6	92	87.8908	105885	232192	C1250
6	A6	93	88.1643	87316.4	190446	C1250
6	A6	94	88.4378	79027.3	146384	C1250
6	A6	95	88.7113	77524.3	106870	C1250
6	A6	96	88.9848	78154.1	75874.2	C1250
6	A6	97	89.2583	75787.1	45906.5	C1250
6	A6	98	89.5318	75775.7	25271.8	C1250
6	A6	99	89.8053	72234.2	13576.4	C1250
6	A6	100	90.0788	72322.5	7510.74	C1250
6	A6	101	90.3524	72958.6	4584.67	C1250
6	A6	102	90.6259	72734.7	3231.01	C1250
6	A6	103	90.8994	69713.1	2594.25	C1250
6	A6	104	91.1729	69866	2262.72	C1250
6	A6	105	91.4464	69133	2064.23	C1250
6	A6	106	91.7199	70484	1941.32	C1250
6	A6	107	91.9934	68243	1882.76	C1250
6	A6	108	92.2669	67076.6	1888.76	C1250
6	A6	109	92.5404	67978.1	1956.32	C1250
6	A6	110	92.8139	66905.6	2074.38	C1250
6	A6	111	93.0874	67325.5	2222.9	C1250
6	A6	112	93.3609	64052.5	2375.78	C1250
6	A6	113	93.6344	64329.3	2507.78	C1250
6	A6	114	93.9079	64141.9	2603	C1250
6	A6	115	94.1814	62503.9	2658.67	C1250
6	A6	116	94.4549	62375.6	2682.31	C1250
6	A6	117	94.7284	60577.9	2686.05	C1250
7	A7	1	63.0023	2.81376e+06	82759.1	C1250
7	A7	2	63.2758	2801628	82688.4	C1250
7	A7	3	63.5494	2780807	82684.9	C1250
7	A7	4	63.8229	2.76117e+06	82652.9	C1250
7	A7	5	64.0964	2740481	82520.2	C1250
7	A7	6	64.3699	2714448	82262.6	C1250
7	A7	7	64.6435	2691128	81899.7	C1250
7	A7	8	64.917	2.66769e+06	81477	C1250
7	A7	9	65.1905	2641186	81038.4	C1250
7	A7	10	65.464	2.61472e+06	80610.4	C1250
7	A7	11	65.7376	2.59446e+06	80193.5	C1250
7	A7	12	66.0111	2566501	79767.2	C1250
7	A7	13	66.2846	2.54555e+06	79305.1	C1250
7	A7	14	66.5582	2.5189e+06	78794.3	C1250
7	A7	15	66.8317	2.49468e+06	78251.8	C1250
7	A7	16	67.1052	2.47141e+06	77722.4	C1250
7	A7	17	67.3787	2.44795e+06	77260	C1250
7	A7	18	67.6523	2.42708e+06	76903.6	C1250
7	A7	19	67.9258	2.40464e+06	76658.8	C1250
7	A7	20	68.1993	2382892	76495.3	C1250
7	A7	21	68.4728	2359498	76359.3	C1250
7	A7	22	68.7464	2.33815e+06	76197.1	C1250
7	A7	23	69.0199	2.31561e+06	75976.6	C1250
7	A7	24	69.2934	2291321	75700.5	C1250
7	A7	25	69.5669	2.26989e+06	75403	C1250
7	A7	26	69.8405	2.24839e+06	75134.8	C1250
7	A7	27	70.114	2.22673e+06	74937.1	C1250
7	A7	28	70.3875	2.20493e+06	74826.4	C1250
7	A7	29	70.6611	2.18579e+06	74787.3	C1250
7	A7	30	70.9346	2162105	74783.1	C1250
7	A7	31	71.2081	2139481	74769.3	C1250
7	A7	32	71.4816	2.11974e+06	74707.5	C1250
7	A7	33	71.7552	2.09671e+06	74573.6	C1250
7	A7	34	72.0287	2.07742e+06	74362.2	C1250
7	A7	35	72.3022	2.05261e+06	74085.9	C1250
7	A7	36	72.5757	2.03212e+06	73772.2	C1250
7	A7	37	72.8493	2.01225e+06	73450.3	C1250
7	A7	38	73.1228	1.991e+06	73051.3	C1250
7	A7	39	73.3963	1969814	72551.3	C1250
7	A7	40	73.6699	1.95005e+06	72080.7	C1250
7	A7	41	73.9434	1.93023e+06	71627.7	C1250
7	A7	42	74.2169	1.90815e+06	71192.7	C1250
7	A7	43	74.4904	1.89043e+06	70792.9	C1250
7	A7	44	74.764	1.8697e+06	70453.7	C1250
7	A7	45	75.0375	1.84952e+06	70189.2	C1250
7	A7	46	75.311	1.83174e+06	69987.8	C1250
7	A7	47	75.5845	1.81151e+06	69809.9	C1250
7	A7	48	75.8581	1790303	69602.7	C1250
7	A7	49	76.1316	1.77137e+06	69321.1	C1250
7	A7	50	76.4051	1.75178e+06	68946.9	C1250
7	A7	51	76.6786	1.7314e+06	68491.9	C1250
7	A7	52	76.9522	1.71213e+06	67990.9	C1250
7	A7	53	77.2257	1.6945e+06	67483.4	C1250
7	A7	54	77.4992	1.67425e+06	67005.5	C1250
7	A7	55	77.7728	1.65821e+06	66585.2	C1250
7	A7	56	78.0463	1.63707e+06	66245.3	C1250
7	A7	57	78.3198	1.61829e+06	66000.9	C1250
7	A7	58	78.5933	1.60171e+06	65845.9	C1250
7	A7	59	78.8669	1.5859e+06	65750.4	C1250
7	A7	60	79.1404	1.56473e+06	65667.5	C1250
7	A7	61	79.4139	1.54414e+06	65557.4	C1250
7	A7	62	79.6875	1.5274e+06	65409	C1250
7	A7	63	79.961	1.51007e+06	65239.2	C1250
7	A7	64	80.2345	1.49114e+06	65077.1	C1250
7	A7	65	80.508	1.47443e+06	64946.9	C1250
7	A7	66	80.7816	1.45515e+06	64868.1	C1250
7	A7	67	81.0551	1434433	64869.9	C1250
7	A7	68	81.3286	1.41699e+06	65000.7	C1250
7	A7	69	81.6021	1.39832e+06	65328	C1250
7	A7	70	81.8757	1.38074e+06	65929.9	C1250
7	A7	71	82.1492	1360597	66887.2	C1250
7	A7	72	82.4227	1.34312e+06	68280.7	C1250
7	A7	73	82.6963	1.32257e+06	70181.1	C1250
7	A7	74	82.9698	1.30673e+06	72628.5	C1250
7	A7	75	83.2433	1.28527e+06	74610.2	C1250
7	A7	76	83.5168	1.26349e+06	76589.5	C1250
7	A7	77	83.7904	1.24066e+06	78794.8	C1250
7	A7	78	84.0639	1.21488e+06	81224.5	C1250
7	A7	79	84.3374	1.18857e+06	83983.8	C1250
7	A7	80	84.6109	1.16499e+06	87365.2	C1250
7	A7	81	84.8845	1.1358e+06	91945.1	C1250
7	A7	82	85.158	1.10948e+06	98683.7	C1250
7	A7	83	85.4315	1078869	108945	C1250
7	A7	84	85.705	1.04758e+06	124281	C1250
7	A7	85	85.9786	1.01108e+06	145825	C1250
7	A7	86	86.2521	966350	173312	C1250
7	A7	87	86.5256	901394	204132	C1250
7	A7	88	86.7992	784746	233106	C1250
7	A7	89	87.0727	585282	253549	C1250
7	A7	90	87.3462	342517	259513	C1250
7	A7	91	87.6197	179018	248218	C1250
7	A7	92	87.8933	110579	221345	C1250
7	A7	93	88.1668	89361.2	184426	C1250
7	A7	94	88.4403	81256.6	144679	C1250
7	A7	95	88.7138	78085.2	108484	C1250
7	A7	96	88.9874	79285.5	79715.7	C1250
7	A7	97	89.2609	77346.6	49151	C1250
7	A7	98	89.5344	78033.4	26826.2	C1250
7	A7	99	89.808	76485.3	14115.9	C1250
7	A7	100	90.0815	74829.2	7536.75	C1250
7	A7	101	90.355	74950.4	4391.84	C1250
7	A7	102	90.6285	72382.5	2960.32	C1250
7	A7	103	90.9021	73814.9	2316.81	C1250
7	A7	104	91.1756	72897.4	2038.95	C1250
7	A7	105	91.4491	73377.7	1954.29	C1250
7	A7	106	91.7226	71329.2	1981.5	C1250
7	A7	107	91.9962	69982.7	2061.83	C1250
7	A7	108	92.2697	71976.6	2148.52	C1250
7	A7	109	92.5432	67218.9	2216.34	C1250
7	A7	110	92.8167	69036.1	2264.68	C1250
7	A7	111	93.0903	69434.7	2306.63	C1250
7	A7	112	93.3638	66625.3	2352.32	C1250
7	A7	113	93.6373	65865.4	2399.25	C1250
7	A7	114	93.9109	66459.8	2435.3	C1250
7	A7	115	94.1844	63883.5	2449.58	C1250
7	A7	116	94.4579	64690.5	2440.9	C1250
7	A7	117	94.7314	63252.5	2418.59	C1250
8	A8	1	63.0023	2.73422e+06	79067.6	C1250
8	A8	2	63.2758	2.71915e+06	79151.2	C1250
8	A8	3	63.5494	2.70289e+06	79287.6	C1250
8	A8	4	63.8229	2.68321e+06	79385.2	C1250
8	A8	5	64.0964	2.66174e+06	79383	C1250
8	A8	6	64.3699	2.63876e+06	79270.1	C1250
8	A8	7	64.6435	2.61522e+06	79074.5	C1250
8	A8	8	64.917	2.59314e+06	78837.3	C1250
8	A8	9	65.1905	2.56794e+06	78585.4	C1250
8	A8	10	65.464	2543885	78322.5	C1250
8	A8	11	65.7376	2.52021e+06	78034.2	C1250
8	A8	12	66.0111	2497165	77702.4	C1250
8	A8	13	66.2846	2.47299e+06	77318.6	C1250
8	A8	14	66.5582	2.44754e+06	76890.8	C1250
8	A8	15	66.8317	2.42433e+06	76438.2	C1250
8	A8	16	67.1052	2.40226e+06	75983.6	C1250
8	A8	17	67.3787	2.38155e+06	75545.1	C1250
8	A8	18	67.6523	2357460	75137	C1250
8	A8	19	67.9258	2.33353e+06	74770.4	C1250
8	A8	20	68.1993	2313176	74451.9	C1250
8	A8	21	68.4728	2.29351e+06	74180.5	C1250
8	A8	22	68.7464	2.2682e+06	73943.8	C1250
8	A8	23	69.0199	2249173	73723.1	C1250
8	A8	24	69.2934	2.22614e+06	73502.4	C1250
8	A8	25	69.5669	2.20637e+06	73277.4	C1250
8	A8	26	69.8405	2.18209e+06	73057.6	C1250
8	A8	27	70.114	2.16258e+06	72861.2	C1250
8	A8	28	70.3875	2.14125e+06	72703.8	C1250
8	A8	29	70.6611	2.12061e+06	72590.9	C1250
8	A8	30	70.9346	2099646	72515.6	C1250
8	A8	31	71.2081	2.07751e+06	72461.2	C1250
8	A8	32	71.4816	2.05718e+06	72405.4	C1250
8	A8	33	71.7552	2036207	72324	C1250
8	A8	34	72.0287	2.01695e+06	72195.9	C1250
8	A8	35	72.3022	1.99446e+06	72011.5	C1250
8	A8	36	72.5757	1.97308e+06	71778.8	C1250
8	A8	37	72.8493	1.95187e+06	71521.4	C1250
8	A8	38	73.1228	1.93213e+06	71199	C1250
8	A8	39	73.3963	1.91259e+06	70770.8	C1250
8	A8	40	73.6699	1.893e+06	70338.2	C1250
8	A8	41	73.9434	1.87327e+06	69862.2	C1250
8	A8	42	74.2169	1.85067e+06	69316.6	C1250
8	A8	43	74.4904	1.83195e+06	68711.9	C1250
8	A8	44	74.764	1814440	68094.6	C1250
8	A8	45	75.0375	1.79411e+06	67523.7	C1250
8	A8	46	75.311	1774026	67045.3	C1250
8	A8	47	75.5845	1.75833e+06	66675.8	C1250
8	A8	48	75.8581	1.73721e+06	66403.5	C1250
8	A8	49	76.1316	1718281	66198.3	C1250
8	A8	50	76.4051	1.70076e+06	66026.3	C1250
8	A8	51	76.6786	1.68068e+06	65857.6	C1250
8	A8	52	76.9522	1.66312e+06	65669.9	C1250
8	A8	53	77.2257	1.64465e+06	65452.8	C1250
8	A8	54	77.4992	1.62424e+06	65207	C1250
8	A8	55	77.7728	1.60724e+06	64941.1	C1250
8	A8	56	78.0463	1.59051e+06	64664.2	C1250
8	A8	57	78.3198	1.57014e+06	64380.1	C1250
8	A8	58	78.5933	1.5531e+06	64081.3	C1250
8	A8	59	78.8669	1534443	63752.9	C1250
8	A8	60	79.1404	1.51797e+06	63384.7	C1250
8	A8	61	79.4139	1.49894e+06	62982	C1250
8	A8	62	79.6875	1.47954e+06	62571.5	C1250
8	A8	63	79.961	1.46277e+06	62197.1	C1250
8	A8	64	80.2345	1.44856e+06	61902	C1250
8	A8	65	80.508	1.42957e+06	61718.6	C1250
8	A8	66	80.7816	1.41167e+06	61667.7	C1250
8	A8	67	81.0551	1.3928e+06	61772.3	C1250
8	A8	68	81.3286	1.37566e+06	62065.8	C1250
8	A8	69	81.6021	1.3575e+06	62588.8	C1250
8	A8	70	81.8757	1341166	63381.4	C1250
8	A8	71	82.1492	1.32116e+06	64480.4	C1250
8	A8	72	82.4227	1.30375e+06	65925.5	C1250
8	A8	73	82.6963	1.28437e+06	67764.1	C1250
8	A8	74	82.9698	1.26727e+06	70041.7	C1250
8	A8	75	83.2433	1.24706e+06	72184.9	C1250
8	A8	76	83.5168	1.22679e+06	74043.3	C1250
8	A8	77	83.7904	1.20432e+06	76148	C1250
8	A8	78	84.0639	1.17984e+06	78505.1	C1250
8	A8	79	84.3374	1.15551e+06	81203	C1250
8	A8	80	84.6109	1.13195e+06	84498.4	C1250
8	A8	81	84.8845	1.10241e+06	88926.9	C1250
8	A8	82	85.158	1.0765e+06	95416.3	C1250
8	A8	83	85.4315	1.04937e+06	105315	C1250
8	A8	84	85.705	1.01781e+06	120176	C1250
8	A8	85	85.9786	982936	141155	C1250
8	A8	86	86.2521	941404	168045	C1250
8	A8	87	86.5256	878830	198332	C1250
8	A8	88	86.7992	766219	226967	C1250
8	A8	89	87.0727	575008	247388	C1250
8	A8	90	87.3462	340593	253709	C1250
8	A8	91	87.6197	180452	243110	C1250
8	A8	92	87.8933	110645	217140	C1250
8	A8	93	88.1668	87288.7	181157	C1250
8	A8	94	88.4403	83547.6	142225	C1250
8	A8	95	88.7138	78828.9	106634	C1250
8	A8	96	88.9874	77341.9	78238.7	C1250
8	A8	97	89.2609	77346.8	48638.2	C1250
8	A8	98	89.5344	76503.1	26688.3	C1250
8	A8	99	89.808	73992.9	14069.9	C1250
8	A8	100	90.0815	75877	7448.41	C1250
8	A8	101	90.355	73513.9	4230.68	C1250
8	A8	102	90.6285	72084.6	2741.94	C1250
8	A8	103	90.9021	72128.3	2054.76	C1250
8	A8	104	91.1756	73041	1721.87	C1250
8	A8	105	91.4491	71012.5	1550.78	C1250
8	A8	106	91.7226	71030.6	1462.23	C1250
8	A8	107	91.9962	69600.5	1422.2	C1250
8	A8	108	92.2697	69831	1416.82	C1250
8	A8	109	92.5432	69483.7	1441.19	C1250
8	A8	110	92.8167	69041.9	1488.03	C1250
8	A8	111	93.0903	68392.8	1539.23	C1250
8	A8	112	93.3638	66656.9	1567.94	C1250
8	A8	113	93.6373	66482	1551.73	C1250
8	A8	114	93.9109	65866.7	1486.41	C1250
8	A8	115	94.1844	65938.9	1388.94	C1250
8	A8	116	94.4579	64882.1	1287.43	C1250
8	A8	117	94.7314	65334.3	1205.88	C1250
9	A9	1	63.0021	2.58362e+06	85573	C3670
9	A9	2	63.2749	2568335	85735.4	C3670
9	A9	3	63.5478	2552382	86018.9	C3670
9	A9	4	63.8206	2.53238e+06	86222	C3670
9	A9	5	64.0935	2.51063e+06	86201.9	C3670
9	A9	6	64.3663	2.48751e+06	85935.7	C3670
9	A9	7	64.6392	2462401	85508	C3670
9	A9	8	64.912	2.43862e+06	85045.6	C3670
9	A9	9	65.1848	2415669	84638.7	C3670
9	A9	10	65.4577	2.39228e+06	84298.2	C3670
9	A9	11	65.7305	2.36867e+06	83965.6	C3670
9	A9	12	66.0034	2.34375e+06	83558.7	C3670
9	A9	13	66.2762	2320806	83022.4	C3670
9	A9	14	66.549	2.29253e+06	82356	C3670
9	A9	15	66.8219	2.2718e+06	81603.2	C3670
9	A9	16	67.0947	2.24766e+06	80825	C3670
9	A9	17	67.3676	2.22647e+06	80074.4	C3670
9	A9	18	67.6404	2201723	79385.2	C3670
9	A9	19	67.9133	2.18001e+06	78777.5	C3670
9	A9	20	68.1861	2158127	78260.8	C3670
9	A9	21	68.4589	2.13525e+06	77833.1	C3670
9	A9	22	68.7318	2.11288e+06	77474.6	C3670
9	A9	23	69.0046	2.09252e+06	77144.8	C3670
9	A9	24	69.2775	2.06975e+06	76793	C3670
9	A9	25	69.5503	2.04768e+06	76378.5	C3670
9	A9	26	69.8232	2.02529e+06	75887.4	C3670
9	A9	27	70.096	2.00426e+06	75342.3	C3670
9	A9	28	70.3688	1.98045e+06	74794.1	C3670
9	A9	29	70.6417	1.96227e+06	74299.3	C3670
9	A9	30	70.9145	1939454	73900.7	C3670
9	A9	31	71.1874	1.9172e+06	73604.3	C3670
9	A9	32	71.4602	1.89854e+06	73376.3	C3670
9	A9	33	71.733	1.87894e+06	73153.5	C3670
9	A9	34	72.0059	1.85574e+06	72869.3	C3670
9	A9	35	72.2787	1.83513e+06	72478.5	C3670
9	A9	36	72.5516	1812680	71969.9	C3670
9	A9	37	72.8244	1.79472e+06	71358.9	C3670
9	A9	38	73.0973	1.77398e+06	70672.6	C3670
9	A9	39	73.3701	1.75096e+06	69940.2	C3670
9	A9	40	73.6429	1.73364e+06	69194.7	C3670
9	A9	41	73.9158	1.71439e+06	68476.6	C3670
9	A9	42	74.1886	1.69184e+06	67844.9	C3670
9	A9	43	74.4615	1.67787e+06	67333.9	C3670
9	A9	44	74.7343	1.6558e+06	66971.3	C3670
9	A9	45	75.0071	1.6377e+06	66755	C3670
9	A9	46	75.28	1.6202e+06	66643.1	C3670
9	A9	47	75.5528	1.60121e+06	66561	C3670
9	A9	48	75.8257	1.58076e+06	66422	C3670
9	A9	49	76.0985	1.56261e+06	66156.6	C3670
9	A9	50	76.3714	1.54277e+06	65738.8	C3670
9	A9	51	76.6442	1.52452e+06	65198.2	C3670
9	A9	52	76.917	1.50561e+06	64610.6	C3670
9	A9	53	77.1899	1.48633e+06	64065.1	C3670
9	A9	54	77.4627	1.47057e+06	63625	C3670
9	A9	55	77.7356	1454186	63300.5	C3670
9	A9	56	78.0084	1435768	63048.3	C3670
9	A9	57	78.2813	1.41689e+06	62804.1	C3670
9	A9	58	78.5541	1.39952e+06	62521.4	C3670
9	A9	59	78.8269	1.38062e+06	62198.1	C3670
9	A9	60	79.0998	1.36445e+06	61873.2	C3670
9	A9	61	79.3726	1.3474e+06	61604.2	C3670
9	A9	62	79.6455	1.32871e+06	61439.6	C3670
9	A9	63	79.9183	1.31417e+06	61399.6	C3670
9	A9	64	80.1911	1.29434e+06	61477.3	C3670
9	A9	65	80.464	1280169	61657.2	C3670
9	A9	66	80.7368	1.26079e+06	61955.7	C3670
9	A9	67	81.0097	1.24273e+06	62479.7	C3670
9	A9	68	81.2825	1.22252e+06	63493.1	C3670
9	A9	69	81.5554	1206115	65475.4	C3670
9	A9	70	81.8282	1.18848e+06	69185.1	C3670
9	A9	71	82.101	1.17022e+06	75758.4	C3670
9	A9	72	82.3739	1.15406e+06	86503.8	C3670
9	A9	73	82.6467	1.13512e+06	103006	C3670
9	A9	74	82.9196	1.11199e+06	126808	C3670
9	A9	75	83.1924	1.08335e+06	158894	C3670
9	A9	76	83.4653	1.05181e+06	198932	C3670
9	A9	77	83.7381	1.00839e+06	244527	C3670
9	A9	78	84.0109	942576	290865	C3670
9	A9	79	84.2838	841089	331187	C3670
9	A9	80	84.5566	705960	358192	C3670
9	A9	81	84.8295	546814	366056	C3670
9	A9	82	85.1023	394166	352292	C3670
9	A9	83	85.3752	271082	318659	C3670
9	A9	84	85.648	186754	270688	C3670
9	A9	85	85.9208	138055	216008	C3670
9	A9	86	86.1937	113123	162191	C3670
9	A9	87	86.4665	102559	114957	C3670
9	A9	88	86.7394	94875	77318.5	C3670
9	A9	89	87.0122	90334.8	50079.7	C3670
9	A9	90	87.285	88044	31596.6	C3670
9	A9	91	87.5579	86037.6	19677.9	C3670
9	A9	92	87.8307	84772.4	12295.8	C3670
9	A9	93	88.1036	82903.6	7820.57	C3670
9	A9	94	88.3764	82540.7	5122.8	C3670
9	A9	95	88.6493	81049.1	3499.65	C3670
9	A9	96	88.9221	81676.2	2541.41	C3670
9	A9	97	89.1949	82530.9	2007.18	C3670
9	A9	98	89.4678	79725.5	1741.27	C3670
9	A9	99	89.7406	79644.5	1633.12	C3670
9	A9	100	90.0135	78860.7	1605.84	C3670
9	A9	101	90.2863	79369.9	1611.48	C3670
9	A9	102	90.5591	77024.2	1621.86	C3670
9	A9	103	90.832	78172.8	1616.31	C3670
9	A9	104	91.1048	76986.4	1576.81	C3670
9	A9	105	91.3777	75085.5	1494.64	C3670
9	A9	106	91.6505	75045	1381.11	C3670
9	A9	107	91.9234	74417.2	1269.05	C3670
9	A9	108	92.1962	75623.2	1199.18	C3670
9	A9	109	92.469	73651.2	1198.04	C3670
9	A9	110	92.7419	74231.8	1262.97	C3670
9	A9	111	93.0147	73423.2	1363.92	C3670
9	A9	112	93.2876	71349.4	1459.95	C3670
9	A9	113	93.5604	71728	1518.7	C3670
9	A9	114	93.8333	71987.1	1527.78	C3670
9	A9	115	94.1061	69052.4	1495.09	C3670
9	A9	116	94.3789	70207.2	1441.08	C3670
9	A9	117	94.6518	69627.7	1388.59	C3670
10	A10	1	63.0021	2.35794e+06	83351.9	C3670
10	A10	2	63.2749	2.34568e+06	83150.2	C3670
10	A10	3	63.5478	2.32544e+06	83035.3	C3670
10	A10	4	63.8206	2310600	82833.4	C3670
10	A10	5	64.0935	2.28662e+06	82439.6	C3670
10	A10	6	64.3663	2265272	81852.1	C3670
10	A10	7	64.6392	2.24249e+06	81141.3	C3670
10	A10	8	64.912	2221772	80392.7	C3670
10	A10	9	65.1848	2199747	79659.6	C3670
10	A10	10	65.4577	2.17536e+06	78953.1	C3670
10	A10	11	65.7305	2153885	78258.9	C3670
10	A10	12	66.0034	2131629	77556	C3670
10	A10	13	66.2762	2.10882e+06	76829.5	C3670
10	A10	14	66.549	2.08789e+06	76078.3	C3670
10	A10	15	66.8219	2.06545e+06	75319.5	C3670
10	A10	16	67.0947	2.04454e+06	74591	C3670
10	A10	17	67.3676	2022722	73943	C3670
10	A10	18	67.6404	2.00275e+06	73415.3	C3670
10	A10	19	67.9133	1.98087e+06	73012.6	C3670
10	A10	20	68.1861	1.96456e+06	72690.4	C3670
10	A10	21	68.4589	1.94142e+06	72372.2	C3670
10	A10	22	68.7318	1.92091e+06	71984.2	C3670
10	A10	23	69.0046	1.90009e+06	71494.9	C3670
10	A10	24	69.2775	1.88055e+06	70927.1	C3670
10	A10	25	69.5503	1.85831e+06	70340.4	C3670
10	A10	26	69.8232	1.83863e+06	69794.8	C3670
10	A10	27	70.096	1.82423e+06	69319.2	C3670
10	A10	28	70.3688	1.79987e+06	68908	C3670
10	A10	29	70.6417	1.78143e+06	68537.8	C3670
10	A10	30	70.9145	1.76239e+06	68191.6	C3670
10	A10	31	71.1874	1.74145e+06	67862.8	C3670
10	A10	32	71.4602	1.72275e+06	67546.3	C3670
10	A10	33	71.733	1.70717e+06	67222.7	C3670
10	A10	34	72.0059	1.68456e+06	66862.4	C3670
10	A10	35	72.2787	1.66692e+06	66439.8	C3670
10	A10	36	72.5516	1.64775e+06	65953.8	C3670
10	A10	37	72.8244	1.62856e+06	65433.1	C3670
10	A10	38	73.0973	1.60937e+06	64924.3	C3670
10	A10	39	73.3701	1.59282e+06	64469.2	C3670
10	A10	40	73.6429	1.57429e+06	64085.5	C3670
10	A10	41	73.9158	1.55729e+06	63761.1	C3670
10	A10	42	74.1886	1536905	63462.9	C3670
10	A10	43	74.4615	1.52218e+06	63150.9	C3670
10	A10	44	74.7343	1.50414e+06	62792.8	C3670
10	A10	45	75.0071	1.48565e+06	62385.4	C3670
10	A10	46	75.28	1465304	61954	C3670
10	A10	47	75.5528	1.45112e+06	61539.3	C3670
10	A10	48	75.8257	1.43485e+06	61175.8	C3670
10	A10	49	76.0985	1.41576e+06	60874.9	C3670
10	A10	50	76.3714	1399188	60620.6	C3670
10	A10	51	76.6442	1.38222e+06	60379.1	C3670
10	A10	52	76.917	1.36594e+06	60114.6	C3670
10	A10	53	77.1899	1.34903e+06	59806.2	C3670
10	A10	54	77.4627	1.3314e+06	59457.4	C3670
10	A10	55	77.7356	1.31387e+06	59094.7	C3670
10	A10	56	78.0084	1.2998e+06	58750	C3670
10	A10	57	78.2813	1.28278e+06	58438.7	C3670
10	A10	58	78.5541	1.26711e+06	58147.3	C3670
10	A10	59	78.8269	1.25133e+06	57843.8	C3670
10	A10	60	79.0998	1.2338e+06	57509.3	C3670
10	A10	61	79.3726	1217356	57162.8	C3670
10	A10	62	79.6455	1.20039e+06	56864.7	C3670
10	A10	63	79.9183	1.18684e+06	56689.2	C3670
10	A10	64	80.1911	1.17221e+06	56690.5	C3670
10	A10	65	80.464	1.15656e+06	56891.6	C3670
10	A10	66	80.7368	1.13998e+06	57314.5	C3670
10	A10	67	81.0097	1.12192e+06	58039.8	C3670
10	A10	68	81.2825	1.10559e+06	59272.7	C3670
10	A10	69	81.5554	1089468	61399.9	C3670
10	A10	70	81.8282	1.07282e+06	65062.8	C3670
10	A10	71	82.101	1.05735e+06	71213.5	C3670
10	A10	72	82.3739	1.03802e+06	81061.7	C3670
10	A10	73	82.6467	1.02167e+06	96110.9	C3670
10	A10	74	82.9196	999352	117867	C3670
10	A10	75	83.1924	976612	147311	C3670
10	A10	76	83.4653	946364	184159	C3670
10	A10	77	83.7381	906828	226147	C3670
10	A10	78	84.0109	845250	268746	C3670
10	A10	79	84.2838	751680	305644	C3670
10	A10	80	84.5566	628555	330105	C3670
10	A10	81	84.8295	479450	336837	C3670
10	A10	82	85.1023	343148	323674	C3670
10	A10	83	85.3752	231450	292350	C3670
10	A10	84	85.648	156478	248004	C3670
10	A10	85	85.9208	111767	197616	C3670
10	A10	86	86.1937	88980.2	148064	C3670
10	A10	87	86.4665	77200	104534	C3670
10	A10	88	86.7394	72094.5	69773.4	C3670
10	A10	89	87.0122	69015.9	44521.1	C3670
10	A10	90	87.285	68359.5	27343.5	C3670
10	A10	91	87.5579	65307.2	16333.8	C3670
10	A10	92	87.8307	65586.2	9636.57	C3670
10	A10	93	88.1036	65414	5728.6	C3670
10	A10	94	88.3764	64452.3	3529.33	C3670
10	A10	95	88.6493	62467.8	2352.39	C3670
10	A10	96	88.9221	63536.6	1792.47	C3670
10	A10	97	89.1949	64244.8	1606.72	C3670
10	A10	98	89.4678	63773.2	1625.08	C3670
10	A10	99	89.7406	61073.6	1707.16	C3670
10	A10	100	90.0135	60974.2	1743.25	C3670
10	A10	101	90.2863	59091.8	1675.97	C3670
10	A10	102	90.5591	58755.8	1511.21	C3670
10	A10	103	90.832	59552	1302.31	C3670
10	A10	104	91.1048	59328.1	1115.28	C3670
10	A10	105	91.3777	57472.2	997.059	C3670
10	A10	106	91.6505	58349.2	962.359	C3670
10	A10	107	91.9234	57694.5	999.219	C3670
10	A10	108	92.1962	57554	1082.61	C3670
10	A10	109	92.469	55134.4	1185.57	C3670
10	A10	110	92.7419	57261.2	1284.48	C3670
10	A10	111	93.0147	55248	1360.52	C3670
10	A10	112	93.2876	54012	1401.14	C3670
10	A10	113	93.5604	54334.4	1402.59	C3670
10	A10	114	93.8333	53655.9	1371.47	C3670
10	A10	115	94.1061	51951.8	1322.18	C3670
10	A10	116	94.3789	53976.5	1270.6	C3670
10	A10	117	94.6518	51084.5	1227.83	C3670
11	A11	1	63.0022	2334061	77601.4	C3670
11	A11	2	63.2758	2322190	77882	C3670
11	A11	3	63.5495	2307972	78326.6	C3670
11	A11	4	63.8231	2288157	78776.8	C3670
11	A11	5	64.0967	2.27193e+06	79083.3	C3670
11	A11	6	64.3704	2.25088e+06	79162.7	C3670
11	A11	7	64.644	2.22857e+06	79010	C3670
11	A11	8	64.9176	2.20844e+06	78678.7	C3670
11	A11	9	65.1913	2183769	78239	C3670
11	A11	10	65.4649	2163726	77744.1	C3670
11	A11	11	65.7385	2.14329e+06	77216.7	C3670
11	A11	12	66.0122	2.12028e+06	76660.5	C3670
11	A11	13	66.2858	2100660	76085.8	C3670
11	A11	14	66.5594	2075052	75514.4	C3670
11	A11	15	66.8331	2.05552e+06	74968.3	C3670
11	A11	16	67.1067	2.0375e+06	74447	C3670
11	A11	17	67.3803	2.01593e+06	73924.7	C3670
11	A11	18	67.654	1.99553e+06	73371.3	C3670
11	A11	19	67.9276	1.97414e+06	72778.9	C3670
11	A11	20	68.2013	1.95199e+06	72168	C3670
11	A11	21	68.4749	1.93422e+06	71567.5	C3670
11	A11	22	68.7485	1.91475e+06	70991.2	C3670
11	A11	23	69.0222	1.89463e+06	70432.1	C3670
11	A11	24	69.2958	1.87545e+06	69880.6	C3670
11	A11	25	69.5694	1.8533e+06	69344.1	C3670
11	A11	26	69.8431	1.83425e+06	68846.5	C3670
11	A11	27	70.1167	1.81775e+06	68410.3	C3670
11	A11	28	70.3903	1798289	68039.7	C3670
11	A11	29	70.664	1.77828e+06	67723.4	C3670
11	A11	30	70.9376	1.75889e+06	67445.6	C3670
11	A11	31	71.2112	1.73859e+06	67191.3	C3670
11	A11	32	71.4849	1722899	66939.2	C3670
11	A11	33	71.7585	1.7039e+06	66650.6	C3670
11	A11	34	72.0321	1.6839e+06	66276.7	C3670
11	A11	35	72.3058	1.66542e+06	65782.1	C3670
11	A11	36	72.5794	1.64677e+06	65168.3	C3670
11	A11	37	72.853	1.62796e+06	64480.5	C3670
11	A11	38	73.1267	1.60874e+06	63787.5	C3670
11	A11	39	73.4003	1.59234e+06	63151	C3670
11	A11	40	73.6739	1.57679e+06	62598.9	C3670
11	A11	41	73.9476	1.55765e+06	62125.9	C3670
11	A11	42	74.2212	1538252	61709	C3670
11	A11	43	74.4948	1.52484e+06	61360.2	C3670
11	A11	44	74.7685	1.5068e+06	61054.5	C3670
11	A11	45	75.0421	1.48766e+06	60807.6	C3670
11	A11	46	75.3157	1.47133e+06	60635.1	C3670
11	A11	47	75.5894	1456175	60526	C3670
11	A11	48	75.863	1.43977e+06	60432.5	C3670
11	A11	49	76.1367	1.42075e+06	60286.3	C3670
11	A11	50	76.4103	1.40465e+06	60034.5	C3670
11	A11	51	76.6839	1.38604e+06	59670.6	C3670
11	A11	52	76.9576	1.36915e+06	59240.2	C3670
11	A11	53	77.2312	1.35407e+06	58813.2	C3670
11	A11	54	77.5048	1.33842e+06	58440.3	C3670
11	A11	55	77.7785	1322718	58128.2	C3670
11	A11	56	78.0521	1.30585e+06	57842.3	C3670
11	A11	57	78.3257	1.28887e+06	57538	C3670
11	A11	58	78.5994	1.27366e+06	57194.5	C3670
11	A11	59	78.873	1257638	56828.4	C3670
11	A11	60	79.1466	1.24036e+06	56488.1	C3670
11	A11	61	79.4203	1.22684e+06	56229.8	C3670
11	A11	62	79.6939	1.2109e+06	56096	C3670
11	A11	63	79.9675	1195197	56106	C3670
11	A11	64	80.2412	1.18053e+06	56261.5	C3670
11	A11	65	80.5148	1.16276e+06	56566.8	C3670
11	A11	66	80.7884	1.15091e+06	57063.2	C3670
11	A11	67	81.0621	1.13097e+06	57878.5	C3670
11	A11	68	81.3357	1114201	59283.6	C3670
11	A11	69	81.6093	1.09795e+06	61766.5	C3670
11	A11	70	81.883	1.08248e+06	66454.9	C3670
11	A11	71	82.1566	1.06601e+06	74287.1	C3670
11	A11	72	82.4302	1047790	86755.7	C3670
11	A11	73	82.7039	1.03036e+06	105545	C3670
11	A11	74	82.9775	1005957	132159	C3670
11	A11	75	83.2511	981244	167276	C3670
11	A11	76	83.5248	945230	209932	C3670
11	A11	77	83.7984	895036	256861	C3670
11	A11	78	84.072	816660	302413	C3670
11	A11	79	84.3457	701046	339391	C3670
11	A11	80	84.6193	561446	360742	C3670
11	A11	81	84.8929	413944	361598	C3670
11	A11	82	85.1666	287755	340867	C3670
11	A11	83	85.4402	195397	301660	C3670
11	A11	84	85.7139	138467	250366	C3670
11	A11	85	85.9875	105701	194771	C3670
11	A11	86	86.2611	91107	141995	C3670
11	A11	87	86.5348	84714.8	96995.1	C3670
11	A11	88	86.8084	79668	62036	C3670
11	A11	89	87.082	78650.6	39117.1	C3670
11	A11	90	87.3557	76537.1	23913.8	C3670
11	A11	91	87.6293	74088.9	14433.9	C3670
11	A11	92	87.9029	74771.3	8803.79	C3670
11	A11	93	88.1766	73017.4	5547.61	C3670
11	A11	94	88.4502	72926.8	3652.08	C3670
11	A11	95	88.7238	70293.6	2499.26	C3670
11	A11	96	88.9975	71468.1	1756.55	C3670
11	A11	97	89.2711	70469.5	1269.39	C3670
11	A11	98	89.5447	72207.9	972.5	C3670
11	A11	99	89.8184	70028	827.777	C3670
11	A11	100	90.092	70867.3	795.168	C3670
11	A11	101	90.3656	67954.6	832.602	C3670
11	A11	102	90.6393	69120.9	908.117	C3670
11	A11	103	90.9129	69860.4	1005.54	C3670
11	A11	104	91.1865	67832.2	1117.5	C3670
11	A11	105	91.4602	67491.2	1234.97	C3670
11	A11	106	91.7338	66814.2	1343.35	C3670
11	A11	107	92.0074	65032.3	1425.91	C3670
11	A11	108	92.2811	67300.9	1467.66	C3670
11	A11	109	92.5547	64499.1	1456.29	C3670
11	A11	110	92.8283	63641.7	1383.48	C3670
11	A11	111	93.102	62452.5	1249.73	C3670
11	A11	112	93.3756	64198.1	1068.82	C3670
11	A11	113	93.6492	63289.9	865.746	C3670
11	A11	114	93.9229	61490.4	668.715	C3670
11	A11	115	94.1965	62235.8	500.637	C3670
11	A11	116	94.4701	61958.2	374.75	C3670
11	A11	117	94.7438	62874.6	293.484	C3670
12	A12	1	63.0022	2.29742e+06	79927.4	C3670
12	A12	2	63.2758	2.28192e+06	79909.7	C3670
12	A12	3	63.5495	2.2691e+06	80001.6	C3670
12	A12	4	63.8231	2.24896e+06	80057.4	C3670
12	A12	5	64.0967	2.22969e+06	79961.4	C3670
12	A12	6	64.3704	2.21136e+06	79676.9	C3670
12	A12	7	64.644	2191237	79248.8	C3670
12	A12	8	64.9176	2.16503e+06	78766.5	C3670
12	A12	9	65.1913	2.14598e+06	78302.8	C3670
12	A12	10	65.4649	2.12244e+06	77862.1	C3670
12	A12	11	65.7385	2105405	77375.4	C3670
12	A12	12	66.0122	2.08402e+06	76748.2	C3670
12	A12	13	66.2858	2.05898e+06	75932.6	C3670
12	A12	14	66.5594	2.03483e+06	74965.9	C3670
12	A12	15	66.8331	2.01557e+06	73954.3	C3670
12	A12	16	67.1067	1.99745e+06	73009	C3670
12	A12	17	67.3803	1.97788e+06	72197.8	C3670
12	A12	18	67.654	1.9561e+06	71527.5	C3670
12	A12	19	67.9276	1.93681e+06	70969.8	C3670
12	A12	20	68.2013	1.91768e+06	70489.1	C3670
12	A12	21	68.4749	1.89709e+06	70059	C3670
12	A12	22	68.7485	1.87846e+06	69663.9	C3670
12	A12	23	69.0222	1.8583e+06	69292.4	C3670
12	A12	24	69.2958	1.84007e+06	68933.9	C3670
12	A12	25	69.5694	1.81927e+06	68574.4	C3670
12	A12	26	69.8431	1800223	68198.2	C3670
12	A12	27	70.1167	1.78353e+06	67787.2	C3670
12	A12	28	70.3903	1.76189e+06	67329	C3670
12	A12	29	70.664	1.74363e+06	66824.9	C3670
12	A12	30	70.9376	1.72393e+06	66293	C3670
12	A12	31	71.2112	1.70645e+06	65762.5	C3670
12	A12	32	71.4849	1.68768e+06	65260.7	C3670
12	A12	33	71.7585	1669016	64802.1	C3670
12	A12	34	72.0321	1.65169e+06	64385.1	C3670
12	A12	35	72.3058	1.635e+06	63994.4	C3670
12	A12	36	72.5794	1612892	63604.3	C3670
12	A12	37	72.853	1.59811e+06	63181.3	C3670
12	A12	38	73.1267	1.58002e+06	62685	C3670
12	A12	39	73.4003	1.56208e+06	62075.8	C3670
12	A12	40	73.6739	1.54236e+06	61384.9	C3670
12	A12	41	73.9476	1.52698e+06	60550.3	C3670
12	A12	42	74.2212	1.50938e+06	59470.7	C3670
12	A12	43	74.4948	1.49333e+06	57984.1	C3670
12	A12	44	74.7685	1.47614e+06	55825.5	C3670
12	A12	45	75.0421	1.4615e+06	52687.6	C3670
12	A12	46	75.3157	1.44393e+06	48385	C3670
12	A12	47	75.5894	1.42761e+06	43076	C3670
12	A12	48	75.863	1410903	37414	C3670
12	A12	49	76.1367	1.39659e+06	32479.4	C3670
12	A12	50	76.4103	1.38331e+06	29440.9	C3670
12	A12	51	76.6839	1.41796e+06	29087.3	C3670
12	A12	52	76.9576	1.40184e+06	31484.2	C3670
12	A12	53	77.2312	1.39122e+06	35966.2	C3670
12	A12	54	77.5048	1.37549e+06	41450.6	C3670
12	A12	55	77.7785	1362254	46868	C3670
12	A12	56	78.0521	1.34884e+06	51479.1	C3670
12	A12	57	78.3257	1.32832e+06	54969.3	C3670
12	A12	58	78.5994	1.31443e+06	57364.8	C3670
12	A12	59	78.873	1.29515e+06	58876.6	C3670
12	A12	60	79.1466	1.27812e+06	59762.4	C3670
12	A12	61	79.4203	1.26296e+06	60241.2	C3670
12	A12	62	79.6939	1.24616e+06	60465.4	C3670
12	A12	63	79.9675	1.22847e+06	60541.1	C3670
12	A12	64	80.2412	1.21033e+06	60569.5	C3670
12	A12	65	80.5148	1.19192e+06	60684.7	C3670
12	A12	66	80.7884	1.18028e+06	61068	C3670
12	A12	67	81.0621	1.15921e+06	61959.6	C3670
12	A12	68	81.3357	1.14355e+06	63858.6	C3670
12	A12	69	81.6093	1.12534e+06	67119.1	C3670
12	A12	70	81.883	1.10736e+06	72435.6	C3670
12	A12	71	82.1566	1087945	80836.6	C3670
12	A12	72	82.4302	1.06799e+06	93720.9	C3670
12	A12	73	82.7039	1.04972e+06	112729	C3670
12	A12	74	82.9775	1.02461e+06	139369	C3670
12	A12	75	83.2511	995847	174371	C3670
12	A12	76	83.5248	958158	216888	C3670
12	A12	77	83.7984	907761	263820	C3670
12	A12	78	84.072	829549	309689	C3670
12	A12	79	84.3457	718499	347374	C3670
12	A12	80	84.6193	582205	369725	C3670
12	A12	81	84.8929	435659	371606	C3670
12	A12	82	85.1666	304871	351573	C3670
12	A12	83	85.4402	209115	312455	C3670
12	A12	84	85.7139	151260	260543	C3670
12	A12	85	85.9875	119166	203725	C3670
12	A12	86	86.2611	101048	149350	C3670
12	A12	87	86.5348	92146.7	102634	C3670
12	A12	88	86.8084	87921.1	66044.5	C3670
12	A12	89	87.082	85382.8	42291.2	C3670
12	A12	90	87.3557	81615.9	26676.2	C3670
12	A12	91	87.6293	81930	16838.8	C3670
12	A12	92	87.9029	78937.9	10976.3	C3670
12	A12	93	88.1766	80746.6	7641.93	C3670
12	A12	94	88.4502	77332.6	5804.68	C3670
12	A12	95	88.7238	75785.8	4791.47	C3670
12	A12	96	88.9975	74417.4	4199.68	C3670
12	A12	97	89.2711	73787.6	3816.3	C3670
12	A12	98	89.5447	74452.3	3547.78	C3670
12	A12	99	89.8184	72444.9	3361.54	C3670
12	A12	100	90.092	71006.5	3245.75	C3670
12	A12	101	90.3656	69445.4	3190.29	C3670
12	A12	102	90.6393	70646	3180.86	C3670
12	A12	103	90.9129	68454.8	3195.93	C3670
12	A12	104	91.1865	68995.4	3205.39	C3670
12	A12	105	91.4602	64310.1	3176.78	C3670
12	A12	106	91.7338	65711.8	3089.98	C3670
12	A12	107	92.0074	63964.3	2949.64	C3670
12	A12	108	92.2811	64929.7	2783.7	C3670
12	A12	109	92.5547	62331.3	2628.3	C3670
12	A12	110	92.8283	62463.3	2510.37	C3670
12	A12	111	93.102	61270.6	2438.18	C3670
12	A12	112	93.3756	61023.8	2401.09	C3670
12	A12	113	93.6492	60926.4	2374.36	C3670
12	A12	114	93.9229	58864.8	2327.68	C3670
12	A12	115	94.1965	57558.1	2237.44	C3670
12	A12	116	94.4701	57313.8	2098.77	C3670
12	A12	117	94.7438	58495.8	1928.52	C3670
13	B1	1	63.0022	2.48433e+06	73981.8	B0115
13	B1	2	63.2757	2475579	74085.6	B0115
13	B1	3	63.5492	2.45564e+06	74221.2	B0115
13	B1	4	63.8226	2.43885e+06	74260.9	B0115
13	B1	5	64.0961	2.41999e+06	74139.9	B0115
13	B1	6	64.3696	2.40161e+06	73880.6	B0115
13	B1	7	64.6431	2.3782e+06	73564.2	B0115
13	B1	8	64.9165	2.35798e+06	73270.5	B0115
13	B1	9	65.19	2338969	73028.7	B0115
13	B1	10	65.4635	2317712	72806.4	B0115
13	B1	11	65.737	2296045	72534.1	B0115
13	B1	12	66.0105	2.27474e+06	72147.7	B0115
13	B1	13	66.2839	2.25223e+06	71623	B0115
13	B1	14	66.5574	2.2315e+06	70985.4	B0115
13	B1	15	66.8309	2.2121e+06	70299.8	B0115
13	B1	16	67.1044	2.18815e+06	69642.4	B0115
13	B1	17	67.3778	2.16991e+06	69069.7	B0115
13	B1	18	67.6513	2153287	68601.4	B0115
13	B1	19	67.9248	2.12985e+06	68221.7	B0115
13	B1	20	68.1983	2.11225e+06	67895.9	B0115
13	B1	21	68.4717	2.09106e+06	67595.5	B0115
13	B1	22	68.7452	2.07261e+06	67309.1	B0115
13	B1	23	69.0187	2052266	67042.4	B0115
13	B1	24	69.2922	2.03355e+06	66803.5	B0115
13	B1	25	69.5657	2.01302e+06	66585.9	B0115
13	B1	26	69.8391	1.99675e+06	66363.3	B0115
13	B1	27	70.1126	1.97558e+06	66100.6	B0115
13	B1	28	70.3861	1.95695e+06	65772.3	B0115
13	B1	29	70.6596	1.93547e+06	65378	B0115
13	B1	30	70.933	1.91777e+06	64939.2	B0115
13	B1	31	71.2065	1.89863e+06	64477.8	B0115
13	B1	32	71.48	1.88105e+06	63998.5	B0115
13	B1	33	71.7535	1.86321e+06	63489.4	B0115
13	B1	34	72.0269	1.84334e+06	62937.6	B0115
13	B1	35	72.3004	1.82376e+06	62347.7	B0115
13	B1	36	72.5739	1.80795e+06	61749	B0115
13	B1	37	72.8474	1.79108e+06	61181.6	B0115
13	B1	38	73.1209	1.76959e+06	60673.5	B0115
13	B1	39	73.3943	1754222	60220.5	B0115
13	B1	40	73.6678	1.74067e+06	59786.7	B0115
13	B1	41	73.9413	1.71977e+06	59323.2	B0115
13	B1	42	74.2148	1.70235e+06	58794.8	B0115
13	B1	43	74.4882	1.68609e+06	58186.6	B0115
13	B1	44	74.7617	1669593	57543.2	B0115
13	B1	45	75.0352	1.65362e+06	56903.4	B0115
13	B1	46	75.3087	1.63861e+06	56297.3	B0115
13	B1	47	75.5822	1.62045e+06	55745.5	B0115
13	B1	48	75.8556	1.60454e+06	55272.9	B0115
13	B1	49	76.1291	1.58863e+06	54917.7	B0115
13	B1	50	76.4026	1575415	54724.9	B0115
13	B1	51	76.6761	1.55658e+06	54720.1	B0115
13	B1	52	76.9495	1.54487e+06	54885.7	B0115
13	B1	53	77.223	1.52781e+06	55150.9	B0115
13	B1	54	77.4965	1.51306e+06	55407.8	B0115
13	B1	55	77.77	1.49551e+06	55547.1	B0115
13	B1	56	78.0434	1.48018e+06	55499.4	B0115
13	B1	57	78.3169	1.46198e+06	55256.5	B0115
13	B1	58	78.5904	1.4483e+06	54865.8	B0115
13	B1	59	78.8639	1.43147e+06	54400	B0115
13	B1	60	79.1374	1.41731e+06	53921.5	B0115
13	B1	61	79.4108	1.40198e+06	53466.8	B0115
13	B1	62	79.6843	1386053	53046.9	B0115
13	B1	63	79.9578	1.37077e+06	52667.6	B0115
13	B1	64	80.2313	1.35622e+06	52345.5	B0115
13	B1	65	80.5047	1.34184e+06	52114.7	B0115
13	B1	66	80.7782	1.32795e+06	52026	B0115
13	B1	67	81.0517	1.30962e+06	52144.1	B0115
13	B1	68	81.3252	1.29742e+06	52556.5	B0115
13	B1	69	81.5987	1.28172e+06	53404.6	B0115
13	B1	70	81.8721	1.26395e+06	54950.7	B0115
13	B1	71	82.1456	1.25208e+06	57694.9	B0115
13	B1	72	82.4191	1.23416e+06	62437.8	B0115
13	B1	73	82.6926	1.218e+06	70640	B0115
13	B1	74	82.966	1.20259e+06	84428.9	B0115
13	B1	75	83.2395	1.18512e+06	106371	B0115
13	B1	76	83.513	1.16546e+06	138887	B0115
13	B1	77	83.7865	1.13915e+06	183123	B0115
13	B1	78	84.06	1.10649e+06	237546	B0115
13	B1	79	84.3334	1.05357e+06	296875	B0115
13	B1	80	84.6069	959338	352182	B0115
13	B1	81	84.8804	790674	392687	B0115
13	B1	82	85.1539	565465	408958	B0115
13	B1	83	85.4273	354546	396262	B0115
13	B1	84	85.7008	211390	356461	B0115
13	B1	85	85.9743	139432	297432	B0115
13	B1	86	86.2478	111071	230274	B0115
13	B1	87	86.5212	100143	165694	B0115
13	B1	88	86.7947	96842	111189	B0115
13	B1	89	87.0682	95460.1	69997.1	B0115
13	B1	90	87.3417	91338.5	41218	B0115
13	B1	91	87.6152	90019.4	22830.8	B0115
13	B1	92	87.8886	89689.4	11982.7	B0115
13	B1	93	88.1621	89666.2	5909.05	B0115
13	B1	94	88.4356	89123.9	2649.14	B0115
13	B1	95	88.7091	90894.8	991.547	B0115
13	B1	96	88.9825	89554.8	240.949	B0115
13	B1	97	89.256	90214.3	-7.77734	B0115
13	B1	98	89.5295	90769.7	-10.7852	B0115
13	B1	99	89.803	86994.3	67.2695	B0115
13	B1	100	90.0764	87853	139.957	B0115
13	B1	101	90.3499	88475.7	190.363	B0115
13	B1	102	90.6234	88393	247.547	B0115
13	B1	103	90.8969	87831.7	353.715	B0115
13	B1	104	91.1704	86358.6	537.715	B0115
13	B1	105	91.4438	87479.9	803.992	B0115
13	B1	106	91.7173	86287.4	1133.62	B0115
13	B1	107	91.9908	85043.2	1490.38	B0115
13	B1	108	92.2643	84792.2	1829.48	B0115
13	B1	109	92.5377	82564.9	2110.05	B0115
13	B1	110	92.8112	82242.3	2310.46	B0115
13	B1	111	93.0847	81184.2	2439.46	B0115
13	B1	112	93.3582	78068.8	2534.22	B0115
13	B1	113	93.6317	80862.1	2642.73	B0115
13	B1	114	93.9051	79725.9	2799.45	B0115
13	B1	115	94.1786	75157.6	3009.79	B0115
13	B1	116	94.4521	75730.2	3253.73	B0115
13	B1	117	94.7256	75333.4	3503.91	B0115
14	B2	1	63.0022	2.71468e+06	83919.3	B0115
14	B2	2	63.2757	2.70371e+06	84130.2	B0115
14	B2	3	63.5492	2.68437e+06	84387	B0115
14	B2	4	63.8226	2.66357e+06	84479.1	B0115
14	B2	5	64.0961	2.64272e+06	84258.6	B0115
14	B2	6	64.3696	2617916	83700.2	B0115
14	B2	7	64.6431	2.59851e+06	82898.1	B0115
14	B2	8	64.9165	2569703	82017.7	B0115
14	B2	9	65.19	2.54687e+06	81222	B0115
14	B2	10	65.4635	2.52634e+06	80610.7	B0115
14	B2	11	65.737	2502806	80192.8	B0115
14	B2	12	66.0105	2.48095e+06	79904.2	B0115
14	B2	13	66.2839	2.45776e+06	79655.4	B0115
14	B2	14	66.5574	2.43312e+06	79377.9	B0115
14	B2	15	66.8309	2.40895e+06	79043.7	B0115
14	B2	16	67.1044	2.38721e+06	78659.5	B0115
14	B2	17	67.3778	2.36674e+06	78240.1	B0115
14	B2	18	67.6513	2.34213e+06	77793.1	B0115
14	B2	19	67.9248	2.32075e+06	77316	B0115
14	B2	20	68.1983	2.29742e+06	76805.2	B0115
14	B2	21	68.4717	2276645	76264	B0115
14	B2	22	68.7452	2.25423e+06	75709.1	B0115
14	B2	23	69.0187	2.23281e+06	75169.7	B0115
14	B2	24	69.2922	2.20995e+06	74679.9	B0115
14	B2	25	69.5657	2.19019e+06	74267.4	B0115
14	B2	26	69.8391	2.16948e+06	73941.4	B0115
14	B2	27	70.1126	2.14816e+06	73693.2	B0115
14	B2	28	70.3861	2.12773e+06	73501.1	B0115
14	B2	29	70.6596	2.10424e+06	73341.8	B0115
14	B2	30	70.933	2084858	73192.5	B0115
14	B2	31	71.2065	2.06482e+06	73030.1	B0115
14	B2	32	71.48	2.04219e+06	72830.7	B0115
14	B2	33	71.7535	2.02277e+06	72572.5	B0115
14	B2	34	72.0269	2.00095e+06	72242.6	B0115
14	B2	35	72.3004	1.98043e+06	71840.5	B0115
14	B2	36	72.5739	1.96158e+06	71377.5	B0115
14	B2	37	72.8474	1.93854e+06	70872.5	B0115
14	B2	38	73.1209	1.91923e+06	70344.8	B0115
14	B2	39	73.3943	1.90042e+06	69815	B0115
14	B2	40	73.6678	1880400	69305.1	B0115
14	B2	41	73.9413	1.85945e+06	68840.6	B0115
14	B2	42	74.2148	1.84051e+06	68444.8	B0115
14	B2	43	74.4882	1.82397e+06	68129.1	B0115
14	B2	44	74.7617	1.80389e+06	67884.8	B0115
14	B2	45	75.0352	1.7851e+06	67672.5	B0115
14	B2	46	75.3087	1.76457e+06	67464.1	B0115
14	B2	47	75.5822	1.7455e+06	67219.1	B0115
14	B2	48	75.8556	1.72781e+06	66899.4	B0115
14	B2	49	76.1291	1.70961e+06	66485.2	B0115
14	B2	50	76.4026	1688415	65985.3	B0115
14	B2	51	76.6761	1668616	65444.8	B0115
14	B2	52	76.9495	1.65239e+06	64929.2	B0115
14	B2	53	77.223	1.63544e+06	64493.8	B0115
14	B2	54	77.4965	1.61775e+06	64155.6	B0115
14	B2	55	77.77	1.59905e+06	63889.4	B0115
14	B2	56	78.0434	1581324	63651.8	B0115
14	B2	57	78.3169	1563354	63410.9	B0115
14	B2	58	78.5904	1.5453e+06	63161.7	B0115
14	B2	59	78.8639	1527239	62921.1	B0115
14	B2	60	79.1374	1.51243e+06	62711.7	B0115
14	B2	61	79.4108	1492956	62551.2	B0115
14	B2	62	79.6843	1.4747e+06	62449.1	B0115
14	B2	63	79.9578	1.45686e+06	62404.1	B0115
14	B2	64	80.2313	1.44328e+06	62398.8	B0115
14	B2	65	80.5047	1.42348e+06	62397.8	B0115
14	B2	66	80.7782	1.40685e+06	62363.5	B0115
14	B2	67	81.0517	1.38662e+06	62292.1	B0115
14	B2	68	81.3252	1.36847e+06	62260	B0115
14	B2	69	81.5987	1.35047e+06	62462.1	B0115
14	B2	70	81.8721	1.33265e+06	63249.2	B0115
14	B2	71	82.1456	1.31785e+06	65193.9	B0115
14	B2	72	82.4191	1.30056e+06	69126.6	B0115
14	B2	73	82.6926	1.28197e+06	76175	B0115
14	B2	74	82.966	1.26282e+06	88509.3	B0115
14	B2	75	83.2395	1.2459e+06	108671	B0115
14	B2	76	83.513	1.22415e+06	139245	B0115
14	B2	77	83.7865	1.19944e+06	181793	B0115
14	B2	78	84.06	1.16581e+06	235416	B0115
14	B2	79	84.3334	1.11473e+06	295496	B0115
14	B2	80	84.6069	1.0262e+06	353496	B0115
14	B2	81	84.8804	866609	398455	B0115
14	B2	82	85.1539	630301	420101	B0115
14	B2	83	85.4273	395018	412422	B0115
14	B2	84	85.7008	227280	376043	B0115
14	B2	85	85.9743	140435	318121	B0115
14	B2	86	86.2478	106621	249790	B0115
14	B2	87	86.5212	94839	182421	B0115
14	B2	88	86.7947	89396.6	124461	B0115
14	B2	89	87.0682	88944.6	80005.4	B0115
14	B2	90	87.3417	86512.6	47838.1	B0115
14	B2	91	87.6152	85166.5	26925.1	B0115
14	B2	92	87.8886	84322.1	14723.3	B0115
14	B2	93	88.1621	84222	8090.25	B0115
14	B2	94	88.4356	83571.5	4699.25	B0115
14	B2	95	88.7091	83709.4	3069.58	B0115
14	B2	96	88.9825	81991.8	2360.03	B0115
14	B2	97	89.256	82219.2	2124.5	B0115
14	B2	98	89.5295	84130.9	2125.56	B0115
14	B2	99	89.803	80229.3	2226.91	B0115
14	B2	100	90.0764	79400	2347.14	B0115
14	B2	101	90.3499	79004.5	2443.3	B0115
14	B2	102	90.6234	80647.9	2497.87	B0115
14	B2	103	90.8969	77518.9	2501.32	B0115
14	B2	104	91.1704	77496.4	2439.81	B0115
14	B2	105	91.4438	76450.8	2298.59	B0115
14	B2	106	91.7173	74950.7	2077.55	B0115
14	B2	107	91.9908	74174.1	1802.37	B0115
14	B2	108	92.2643	77203.1	1519.11	B0115
14	B2	109	92.5377	74841.7	1275.47	B0115
14	B2	110	92.8112	72977.6	1103.91	B0115
14	B2	111	93.0847	76051.1	1015.98	B0115
14	B2	112	93.3582	73637.2	1004.77	B0115
14	B2	113	93.6317	73816.4	1047.1	B0115
14	B2	114	93.9051	74870.2	1103.8	B0115
14	B2	115	94.1786	73002.6	1125.52	B0115
14	B2	116	94.4521	71055.6	1069.26	B0115
14	B2	117	94.7256	71811.6	918.305	B0115
15	B3	1	63.0022	2745587	84229.7	B0115
15	B3	2	63.2761	2.73466e+06	84218	B0115
15	B3	3	63.5501	2713745	84232.8	B0115
15	B3	4	63.824	2.69406e+06	84135.3	B0115
15	B3	5	64.098	2671695	83858.1	B0115
15	B3	6	64.3719	2650735	83424.5	B0115
15	B3	7	64.6458	2.62752e+06	82910.1	B0115
15	B3	8	64.9198	2.60469e+06	82392.2	B0115
15	B3	9	65.1937	2.58086e+06	81909.4	B0115
15	B3	10	65.4677	2.55686e+06	81450.6	B0115
15	B3	11	65.7416	2533557	80973.9	B0115
15	B3	12	66.0155	2.51056e+06	80428.4	B0115
15	B3	13	66.2895	2.48774e+06	79783	B0115
15	B3	14	66.5634	2.46243e+06	79047.1	B0115
15	B3	15	66.8374	2.43879e+06	78270.2	B0115
15	B3	16	67.1113	2.41794e+06	77526.3	B0115
15	B3	17	67.3852	2.39644e+06	76884.7	B0115
15	B3	18	67.6592	2.37281e+06	76381.4	B0115
15	B3	19	67.9331	2352832	76010.2	B0115
15	B3	20	68.2071	2.33139e+06	75725.3	B0115
15	B3	21	68.481	2309628	75463.3	B0115
15	B3	22	68.7549	2286243	75169.7	B0115
15	B3	23	69.0289	2266851	74817.8	B0115
15	B3	24	69.3028	2.24351e+06	74413.1	B0115
15	B3	25	69.5768	2220861	73981.2	B0115
15	B3	26	69.8507	2203460	73550	B0115
15	B3	27	70.1246	2.18037e+06	73135.8	B0115
15	B3	28	70.3986	2.15942e+06	72743.5	B0115
15	B3	29	70.6725	2.13838e+06	72368.8	B0115
15	B3	30	70.9465	2.11615e+06	72004.8	B0115
15	B3	31	71.2204	2.09895e+06	71646.1	B0115
15	B3	32	71.4943	2.07661e+06	71292.3	B0115
15	B3	33	71.7683	2.05511e+06	70952.2	B0115
15	B3	34	72.0422	2.0356e+06	70639.8	B0115
15	B3	35	72.3162	2.01618e+06	70364.7	B0115
15	B3	36	72.5901	1.99714e+06	70115.8	B0115
15	B3	37	72.864	1976080	69860.4	B0115
15	B3	38	73.138	1.95465e+06	69556.5	B0115
15	B3	39	73.4119	1.93682e+06	69175.1	B0115
15	B3	40	73.6859	1.91513e+06	68721	B0115
15	B3	41	73.9598	1.89663e+06	68234.8	B0115
15	B3	42	74.2337	1.87557e+06	67778.4	B0115
15	B3	43	74.5077	1.85913e+06	67398.8	B0115
15	B3	44	74.7816	1.84095e+06	67124.5	B0115
15	B3	45	75.0556	1.82146e+06	66940.8	B0115
15	B3	46	75.3295	1.79995e+06	66797.3	B0115
15	B3	47	75.6034	1784095	66634.4	B0115
15	B3	48	75.8774	1.76407e+06	66407	B0115
15	B3	49	76.1513	1.74354e+06	66099.2	B0115
15	B3	50	76.4253	1.72554e+06	65727.1	B0115
15	B3	51	76.6992	1.70774e+06	65331.4	B0115
15	B3	52	76.9731	1.68839e+06	64956.1	B0115
15	B3	53	77.2471	1.67006e+06	64629.5	B0115
15	B3	54	77.521	1.65465e+06	64350.4	B0115
15	B3	55	77.795	1.63427e+06	64097.1	B0115
15	B3	56	78.0689	1.61757e+06	63847.7	B0115
15	B3	57	78.3428	1.59709e+06	63603.2	B0115
15	B3	58	78.6168	1.58048e+06	63386.9	B0115
15	B3	59	78.8907	1.56271e+06	63223.4	B0115
15	B3	60	79.1647	1.54815e+06	63115	B0115
15	B3	61	79.4386	1528693	63037.7	B0115
15	B3	62	79.7125	1.5072e+06	62959.6	B0115
15	B3	63	79.9865	1.49029e+06	62860.5	B0115
15	B3	64	80.2604	1.47634e+06	62732	B0115
15	B3	65	80.5344	1.45862e+06	62564	B0115
15	B3	66	80.8083	1.43924e+06	62344	B0115
15	B3	67	81.0822	1.41892e+06	62083.9	B0115
15	B3	68	81.3562	1.40136e+06	61864	B0115
15	B3	69	81.6301	1.38322e+06	61868.9	B0115
15	B3	70	81.9041	1.36727e+06	62412.2	B0115
15	B3	71	82.178	1.35092e+06	63979.1	B0115
15	B3	72	82.4519	1.33301e+06	67340.8	B0115
15	B3	73	82.7259	1.31601e+06	73549.2	B0115
15	B3	74	82.9998	1.29608e+06	84551.7	B0115
15	B3	75	83.2738	1.27761e+06	102893	B0115
15	B3	76	83.5477	1.25861e+06	131414	B0115
15	B3	77	83.8216	1.23111e+06	172319	B0115
15	B3	78	84.0956	1.20159e+06	225724	B0115
15	B3	79	84.3695	1.15006e+06	288162	B0115
15	B3	80	84.6435	1.0645e+06	351904	B0115
15	B3	81	84.9174	906106	405910	B0115
15	B3	82	85.1913	669347	438631	B0115
15	B3	83	85.4653	430374	441795	B0115
15	B3	84	85.7392	252030	413519	B0115
15	B3	85	86.0132	156421	359153	B0115
15	B3	86	86.2871	117397	289379	B0115
15	B3	87	86.561	104332	216507	B0115
15	B3	88	86.835	97278.3	150775	B0115
15	B3	89	87.1089	94914.2	98161.2	B0115
15	B3	90	87.3829	92522.9	59950.3	B0115
15	B3	91	87.6568	93086.1	34155.6	B0115
15	B3	92	87.9307	91815.9	18561.4	B0115
15	B3	93	88.2047	91563.5	9845.61	B0115
15	B3	94	88.4786	91037	5340.7	B0115
15	B3	95	88.7526	91464.6	3215.05	B0115
15	B3	96	89.0265	88882.9	2341.5	B0115
15	B3	97	89.3004	89434.5	2075.42	B0115
15	B3	98	89.5744	89179.2	2062.06	B0115
15	B3	99	89.8483	86998.5	2110.16	B0115
15	B3	100	90.1223	85581.8	2124.62	B0115
15	B3	101	90.3962	85902.9	2076.02	B0115
15	B3	102	90.6701	84605.4	1983.13	B0115
15	B3	103	90.9441	84414.8	1892.05	B0115
15	B3	104	91.218	83944.8	1848.52	B0115
15	B3	105	91.492	84027.9	1871.66	B0115
15	B3	106	91.7659	81957.7	1941.99	B0115
15	B3	107	92.0398	81720.7	2011.04	B0115
15	B3	108	92.3138	79895.1	2027.57	B0115
15	B3	109	92.5877	79486.6	1965.89	B0115
15	B3	110	92.8616	77945.3	1838.69	B0115
15	B3	111	93.1356	79907	1686.34	B0115
15	B3	112	93.4095	78187	1551.08	B0115
15	B3	113	93.6835	77082.5	1454.32	B0115
15	B3	114	93.9574	75724.5	1391.96	B0115
15	B3	115	94.2314	76996.6	1346.64	B0115
15	B3	116	94.5053	75987.3	1303.41	B0115
15	B3	117	94.7792	75157.7	1256.63	B0115
16	B4	1	63.0022	2.83076e+06	88908.8	B0115
16	B4	2	63.2761	2.81775e+06	88881	B0115
16	B4	3	63.5501	2.79607e+06	88948.3	B0115
16	B4	4	63.824	2.7773e+06	88951.7	B0115
16	B4	5	64.098	2.75427e+06	88775.8	B0115
16	B4	6	64.3719	2.73029e+06	88385.8	B0115
16	B4	7	64.6458	2.70749e+06	87810.5	B0115
16	B4	8	64.9198	2680750	87112.1	B0115
16	B4	9	65.1937	2.65726e+06	86354.4	B0115
16	B4	10	65.4677	2.63057e+06	85589.1	B0115
16	B4	11	65.7416	2.60633e+06	84847.4	B0115
16	B4	12	66.0155	2.58384e+06	84141.8	B0115
16	B4	13	66.2895	2.55694e+06	83464.1	B0115
16	B4	14	66.5634	2.53432e+06	82794.5	B0115
16	B4	15	66.8374	2511019	82113.5	B0115
16	B4	16	67.1113	2.48606e+06	81419.3	B0115
16	B4	17	67.3852	2.46318e+06	80732.4	B0115
16	B4	18	67.6592	2.44007e+06	80092.3	B0115
16	B4	19	67.9331	2.41623e+06	79539.6	B0115
16	B4	20	68.2071	2396132	79098.9	B0115
16	B4	21	68.481	2.3741e+06	78770.9	B0115
16	B4	22	68.7549	2347589	78531.9	B0115
16	B4	23	69.0289	2.32797e+06	78342.2	B0115
16	B4	24	69.3028	2.30746e+06	78153.6	B0115
16	B4	25	69.5768	2.28288e+06	77924.5	B0115
16	B4	26	69.8507	2.25937e+06	77628.7	B0115
16	B4	27	70.1246	2.23865e+06	77259.9	B0115
16	B4	28	70.3986	2.21528e+06	76826.5	B0115
16	B4	29	70.6725	2.19525e+06	76341	B0115
16	B4	30	70.9465	2.17068e+06	75820.5	B0115
16	B4	31	71.2204	2.15003e+06	75287.6	B0115
16	B4	32	71.4943	2.12789e+06	74772	B0115
16	B4	33	71.7683	2.1088e+06	74305	B0115
16	B4	34	72.0422	2.08537e+06	73903.8	B0115
16	B4	35	72.3162	2.06455e+06	73555	B0115
16	B4	36	72.5901	2.04739e+06	73214.3	B0115
16	B4	37	72.864	2.02453e+06	72823.8	B0115
16	B4	38	73.138	2.00022e+06	72346.2	B0115
16	B4	39	73.4119	1.98187e+06	71789.6	B0115
16	B4	40	73.6859	1960851	71209.3	B0115
16	B4	41	73.9598	1.94179e+06	70682.1	B0115
16	B4	42	74.2337	1.92193e+06	70268.7	B0115
16	B4	43	74.5077	1.90203e+06	69980.9	B0115
16	B4	44	74.7816	1.88401e+06	69795.3	B0115
16	B4	45	75.0556	1.86423e+06	69651.5	B0115
16	B4	46	75.3295	1.84192e+06	69489.3	B0115
16	B4	47	75.6034	1.82382e+06	69269.4	B0115
16	B4	48	75.8774	1.8018e+06	68975.4	B0115
16	B4	49	76.1513	1.786e+06	68601.4	B0115
16	B4	50	76.4253	1.76527e+06	68143.1	B0115
16	B4	51	76.6992	1.74383e+06	67602.1	B0115
16	B4	52	76.9731	1.72637e+06	67001.6	B0115
16	B4	53	77.2471	1.70719e+06	66395.3	B0115
16	B4	54	77.521	1.68749e+06	65856.4	B0115
16	B4	55	77.795	1672246	65445.8	B0115
16	B4	56	78.0689	1.65331e+06	65183.5	B0115
16	B4	57	78.3428	1634559	65035.4	B0115
16	B4	58	78.6168	1618479	64930	B0115
16	B4	59	78.8907	1.59704e+06	64793.2	B0115
16	B4	60	79.1647	1.57813e+06	64580	B0115
16	B4	61	79.4386	1.56267e+06	64288	B0115
16	B4	62	79.7125	1.54232e+06	63949.9	B0115
16	B4	63	79.9865	1.52607e+06	63611	B0115
16	B4	64	80.2604	1.50777e+06	63312.4	B0115
16	B4	65	80.5344	1489874	63077.9	B0115
16	B4	66	80.8083	1.47444e+06	62916.2	B0115
16	B4	67	81.0822	1451795	62835.3	B0115
16	B4	68	81.3562	1437836	62868	B0115
16	B4	69	81.6301	1.41528e+06	63117.3	B0115
16	B4	70	81.9041	1399339	63819.5	B0115
16	B4	71	82.178	1.38134e+06	65438.4	B0115
16	B4	72	82.4519	1.36265e+06	68794.7	B0115
16	B4	73	82.7259	1.34927e+06	75145.2	B0115
16	B4	74	82.9998	1.32772e+06	86482.4	B0115
16	B4	75	83.2738	1.30848e+06	105475	B0115
16	B4	76	83.5477	1.28807e+06	135041	B0115
16	B4	77	83.8216	1.26222e+06	177434	B0115
16	B4	78	84.0956	1.22937e+06	232773	B0115
16	B4	79	84.3695	1.17738e+06	297511	B0115
16	B4	80	84.6435	1.091e+06	363715	B0115
16	B4	81	84.9174	928432	420006	B0115
16	B4	82	85.1913	687995	454416	B0115
16	B4	83	85.4653	440605	458299	B0115
16	B4	84	85.7392	256729	429565	B0115
16	B4	85	86.0132	158282	373617	B0115
16	B4	86	86.2871	115278	301437	B0115
16	B4	87	86.561	99987.2	225791	B0115
16	B4	88	86.835	95282.3	157380	B0115
16	B4	89	87.1089	92441.4	102527	B0115
16	B4	90	87.3829	89716.7	62784.8	B0115
16	B4	91	87.6568	89888.7	36262.1	B0115
16	B4	92	87.9307	88374.6	20220.6	B0115
16	B4	93	88.2047	86625.7	11202.5	B0115
16	B4	94	88.4786	86817.8	6435.32	B0115
16	B4	95	88.7526	85698.7	4042.8	B0115
16	B4	96	89.0265	86649	2906.43	B0115
16	B4	97	89.3004	85493.8	2416.23	B0115
16	B4	98	89.5744	83462.6	2250.78	B0115
16	B4	99	89.8483	83967.9	2233.96	B0115
16	B4	100	90.1223	83491.1	2261.12	B0115
16	B4	101	90.3962	81809.6	2268.77	B0115
16	B4	102	90.6701	80815.8	2225.45	B0115
16	B4	103	90.9441	80669.8	2129.35	B0115
16	B4	104	91.218	79672.2	2003.26	B0115
16	B4	105	91.492	79808.8	1881.21	B0115
16	B4	106	91.7659	79174.7	1788.8	B0115
16	B4	107	92.0398	79460.5	1726.73	B0115
16	B4	108	92.3138	77263.7	1670	B0115
16	B4	109	92.5877	76809.9	1585.41	B0115
16	B4	110	92.8616	76419.6	1456.98	B0115
16	B4	111	93.1356	76029.3	1300.71	B0115
16	B4	112	93.4095	77020.3	1156.68	B0115
16	B4	113	93.6835	76005.7	1063.53	B0115
16	B4	114	93.9574	75782.2	1033.49	B0115
16	B4	115	94.2314	75020.2	1045.52	B0115
16	B4	116	94.5053	73662.9	1060	B0115
16	B4	117	94.7792	74465.5	1042.65	B0115
17	B5	1	63.0018	2867501	85752.7	C1250
17	B5	2	63.2753	2854648	85665	C1250
17	B5	3	63.5488	2.8347e+06	85607.1	C1250
17	B5	4	63.8223	2.81132e+06	85455.9	C1250
17	B5	5	64.0958	2.79191e+06	85137.5	C1250
17	B5	6	64.3693	2.76619e+06	84657.5	C1250
17	B5	7	64.6428	2.74217e+06	84081	C1250
17	B5	8	64.9163	2718545	83484.9	C1250
17	B5	9	65.1898	2.69268e+06	82917.3	C1250
17	B5	10	65.4633	2.67045e+06	82390.7	C1250
17	B5	11	65.7369	2.64635e+06	81898.4	C1250
17	B5	12	66.0104	2618828	81433.5	C1250
17	B5	13	66.2839	2.59537e+06	80998	C1250
17	B5	14	66.5574	2573222	80596.7	C1250
17	B5	15	66.8309	2.5495e+06	80225.9	C1250
17	B5	16	67.1044	2.5249e+06	79871.6	C1250
17	B5	17	67.3779	2501758	79515.8	C1250
17	B5	18	67.6514	2.48014e+06	79147	C1250
17	B5	19	67.9249	2.45419e+06	78767.1	C1250
17	B5	20	68.1984	2.4341e+06	78390.8	C1250
17	B5	21	68.4719	2.40913e+06	78036.8	C1250
17	B5	22	68.7454	2.38709e+06	77713.4	C1250
17	B5	23	69.0189	2.36546e+06	77412.6	C1250
17	B5	24	69.2924	2.34448e+06	77110.9	C1250
17	B5	25	69.5659	2.31934e+06	76783.4	C1250
17	B5	26	69.8394	2299225	76423.5	C1250
17	B5	27	70.1129	2.27629e+06	76054.2	C1250
17	B5	28	70.3864	2.25324e+06	75721	C1250
17	B5	29	70.66	2.23228e+06	75470.2	C1250
17	B5	30	70.9335	2.21212e+06	75322.8	C1250
17	B5	31	71.207	2.18971e+06	75256.8	C1250
17	B5	32	71.4805	2170018	75218.6	C1250
17	B5	33	71.754	2148393	75150.2	C1250
17	B5	34	72.0275	2.12388e+06	75017.2	C1250
17	B5	35	72.301	2103229	74819.7	C1250
17	B5	36	72.5745	2.0829e+06	74575.4	C1250
17	B5	37	72.848	2.0615e+06	74296.5	C1250
17	B5	38	73.1215	2.04183e+06	73866.9	C1250
17	B5	39	73.395	2.01899e+06	73354.5	C1250
17	B5	40	73.6685	1.99836e+06	72790.3	C1250
17	B5	41	73.942	1.97616e+06	72229.1	C1250
17	B5	42	74.2155	1.95634e+06	71743.5	C1250
17	B5	43	74.489	1.9405e+06	71381.7	C1250
17	B5	44	74.7625	1.92034e+06	71140.6	C1250
17	B5	45	75.036	1.8972e+06	70969.7	C1250
17	B5	46	75.3095	1.87752e+06	70798.6	C1250
17	B5	47	75.5831	1.85806e+06	70565.1	C1250
17	B5	48	75.8566	1.83837e+06	70228.8	C1250
17	B5	49	76.1301	1.82016e+06	69779.5	C1250
17	B5	50	76.4036	1796449	69245.6	C1250
17	B5	51	76.6771	1.77862e+06	68694.2	C1250
17	B5	52	76.9506	1.75775e+06	68210.4	C1250
17	B5	53	77.2241	1.74252e+06	67858.8	C1250
17	B5	54	77.4976	1.72337e+06	67651.8	C1250
17	B5	55	77.7711	1.70426e+06	67545.2	C1250
17	B5	56	78.0446	1.68377e+06	67466.4	C1250
17	B5	57	78.3181	1.66522e+06	67348.8	C1250
17	B5	58	78.5916	1.64634e+06	67150.3	C1250
17	B5	59	78.8651	1.62916e+06	66854.8	C1250
17	B5	60	79.1386	1.60919e+06	66469.2	C1250
17	B5	61	79.4121	1.59052e+06	66029.6	C1250
17	B5	62	79.6856	1570166	65603.4	C1250
17	B5	63	79.9591	1553099	65275.5	C1250
17	B5	64	80.2327	1.53683e+06	65114.8	C1250
17	B5	65	80.5061	1.51918e+06	65143.9	C1250
17	B5	66	80.7797	1.50131e+06	65335.7	C1250
17	B5	67	81.0532	1.47972e+06	65647.4	C1250
17	B5	68	81.3267	1.46004e+06	66066.3	C1250
17	B5	69	81.6002	1.44231e+06	66635.7	C1250
17	B5	70	81.8737	1.42267e+06	67444.5	C1250
17	B5	71	82.1472	1.40515e+06	68593.9	C1250
17	B5	72	82.4207	1.38553e+06	70160.8	C1250
17	B5	73	82.6942	1.36729e+06	72182	C1250
17	B5	74	82.9677	1.34566e+06	74540.5	C1250
17	B5	75	83.2412	1.32468e+06	76602.5	C1250
17	B5	76	83.5147	1.3045e+06	78930.8	C1250
17	B5	77	83.7882	1.28026e+06	81510.5	C1250
17	B5	78	84.0617	1.25451e+06	84395.2	C1250
17	B5	79	84.3352	1.22861e+06	87792.6	C1250
17	B5	80	84.6087	1.20305e+06	92181.6	C1250
17	B5	81	84.8822	1.1743e+06	98452.5	C1250
[truncated: 9,279 more rows]

## Sheet: Reagent Information
Block Type	96-Well 0.1-mL Block
Calibration Background is expired	Yes
Calibration Background performed on	10-29-2017
Calibration Pure Dye ABY is expired	Yes
Calibration Pure Dye ABY performed on	10-29-2017
Calibration Pure Dye CY5 is expired	Yes
Calibration Pure Dye CY5 performed on	10-29-2017
Calibration Pure Dye FAM is expired	Yes
Calibration Pure Dye FAM performed on	10-29-2017
Calibration Pure Dye JUN is expired	Yes
Calibration Pure Dye JUN performed on	10-29-2017
Calibration Pure Dye MUSTANG PURPLE is expired	Yes
Calibration Pure Dye MUSTANG PURPLE performed on	10-29-2017
Calibration Pure Dye NED is expired	Yes
Calibration Pure Dye NED performed on	10-29-2017
Calibration Pure Dye ROX is expired	Yes
Calibration Pure Dye ROX performed on	10-29-2017
Calibration Pure Dye SYBR is expired	Yes
Calibration Pure Dye SYBR performed on	10-29-2017
Calibration Pure Dye TAMRA is expired	Yes
Calibration Pure Dye TAMRA performed on	10-29-2017
Calibration Pure Dye VIC is expired	Yes
Calibration Pure Dye VIC performed on	10-29-2017
Calibration ROI is expired	Yes
Calibration ROI performed on	10-29-2017
Calibration Uniformity is expired	Yes
Calibration Uniformity performed on	10-29-2017
Chemistry	SYBR_GREEN
Date Created	2019-11-25 18:23:46 PM PST
Experiment Barcode
Experiment Comment
Experiment File Name	D:\Users\Administrator\Desktop\SZY FINAL Q-PCR 201911\Shenzhiyan -1th plate q-pcr 20191125.eds
Experiment Name	Shenzhiyan -1th plate q-pcr 20191125
Experiment Run End Time	2019-11-25 02:04:23 AM PST
Experiment Type	Comparative Cт (ΔΔCт)
Instrument Name	272510507
Instrument Serial Number	272510507
Instrument Type	QuantStudio™ 5 System
Passive Reference	ROX
Post-read Stage/Step
Pre-read Stage/Step
Quantification Cycle Method	Ct
Signal Smoothing On	true
Stage where Melt Analysis is performed	Stage3
Stage/ Cycle where Ct Analysis is performed	Stage2, Step2
User Name
Reagent Type	Reagent Name	Reagent Part Number	Reagent Lot Number	Reagent Expiration Date

## Sheet: Melt Curve Result
Block Type	96-Well 0.1-mL Block
Calibration Background is expired	Yes
Calibration Background performed on	10-29-2017
Calibration Pure Dye ABY is expired	Yes
Calibration Pure Dye ABY performed on	10-29-2017
Calibration Pure Dye CY5 is expired	Yes
Calibration Pure Dye CY5 performed on	10-29-2017
Calibration Pure Dye FAM is expired	Yes
Calibration Pure Dye FAM performed on	10-29-2017
Calibration Pure Dye JUN is expired	Yes
Calibration Pure Dye JUN performed on	10-29-2017
Calibration Pure Dye MUSTANG PURPLE is expired	Yes
Calibration Pure Dye MUSTANG PURPLE performed on	10-29-2017
Calibration Pure Dye NED is expired	Yes
Calibration Pure Dye NED performed on	10-29-2017
Calibration Pure Dye ROX is expired	Yes
Calibration Pure Dye ROX performed on	10-29-2017
Calibration Pure Dye SYBR is expired	Yes
Calibration Pure Dye SYBR performed on	10-29-2017
Calibration Pure Dye TAMRA is expired	Yes
Calibration Pure Dye TAMRA performed on	10-29-2017
Calibration Pure Dye VIC is expired	Yes
Calibration Pure Dye VIC performed on	10-29-2017
Calibration ROI is expired	Yes
Calibration ROI performed on	10-29-2017
Calibration Uniformity is expired	Yes
Calibration Uniformity performed on	10-29-2017
Chemistry	SYBR_GREEN
Date Created	2019-11-25 18:23:47 PM PST
Experiment Barcode
Experiment Comment
Experiment File Name	D:\Users\Administrator\Desktop\SZY FINAL Q-PCR 201911\Shenzhiyan -1th plate q-pcr 20191125.eds
Experiment Name	Shenzhiyan -1th plate q-pcr 20191125
Experiment Run End Time	2019-11-25 02:04:23 AM PST
Experiment Type	Comparative Cт (ΔΔCт)
Instrument Name	272510507
Instrument Serial Number	272510507
Instrument Type	QuantStudio™ 5 System
Passive Reference	ROX
Post-read Stage/Step
Pre-read Stage/Step
Quantification Cycle Method	Ct
Signal Smoothing On	true
Stage where Melt Analysis is performed	Stage3
Stage/ Cycle where Ct Analysis is performed	Stage2, Step2
User Name
Well	Well Position	Sample	Target Name	Tm	Melt Peak Height
1	A1	CP8-1	B0115	85.2906	378571
2	A2	CP8-1	B0115	85.2906	399537
3	A3	CP8-1	B0115	85.3283	425739
4	A4	CP8-1	B0115	85.4653	405848
5	A5	CP8-1	C1250	87.3438	265777
6	A6	CP8-1	C1250	87.3438	278082
7	A7	CP8-1	C1250	87.3462	259513
8	A8	CP8-1	C1250	87.3462	253709
9	A9	CP8-1	C3670	84.8295	366056
10	A10	CP8-1	C3670	84.8295	336837
11	A11	CP8-1	C3670	84.7561	363900
12	A12	CP8-1	C3670	84.7561	373415
13	B1	CP18-1	B0115	85.1539	408958
14	B2	CP18-1	B0115	85.1539	420101
15	B3	CP18-1	B0115	85.3283	444199
16	B4	CP18-1	B0115	85.3283	460483
17	B5	CP18-1	C1250	87.207	317488
18	B6	CP18-1	C1250	87.207	327179
19	B7	CP18-1	C1250	87.2094	322223
20	B8	CP18-1	C1250	87.2094	315057
21	B9	CP18-1	C3670	84.8295	368344
22	B10	CP18-1	C3670	84.8295	360473
23	B11	CP18-1	C3670	84.7561	347582
24	B12	CP18-1	C3670	84.7561	320706
25	C1	CP28-1	B0115	85.1539	285404
25	C1	CP28-1	B0115	75.7189	99651.5
26	C2	CP28-1	B0115	85.1539	360341
27	C3	CP28-1	B0115	85.3283	396097
28	C4	CP28-1	B0115	85.3283	389865
29	C5	CP28-1	C1250	87.207	268221
30	C6	CP28-1	C1250	87.207	274470
31	C7	CP28-1	C1250	87.2094	270044
32	C8	CP28-1	C1250	87.2094	252603
33	C9	CP28-1	C3670	84.693	381285
34	C10	CP28-1	C3670	84.693	381388
35	C11	CP28-1	C3670	84.6193	362620
36	C12	CP28-1	C3670	84.6193	353506
37	D1	CK	B0115	63.0022	4067.91
38	D2	CK	B0115	64.6431	3367.2
39	D3	CK	B0115	63.0022	4047.55
40	D4	CK	B0115	63.0022	5218.63
41	D5	CK	C1250	63.0018	3168.21
42	D6	CK	C1250	83.2412	2330.1
42	D6	CK	C1250	65.0531	4381.45
42	D6	CK	C1250	88.1643	900.785
42	D6	CK	C1250	91.9934	-12.9456
42	D6	CK	C1250	77.0873	2117.51
43	D7	CK	C1250	81.8757	5052.2
43	D7	CK	C1250	86.6624	3648.85
43	D7	CK	C1250	69.2934	5292.41
43	D7	CK	C1250	92.8167	1221.54
44	D8	CK	C1250	68.3361	4810.58
44	D8	CK	C1250	83.6536	5513.01
45	D9	CK	C3670	87.6943	1411.15
45	D9	CK	C3670	81.9646	2599.6
45	D9	CK	C3670	93.0147	101.551
45	D9	CK	C3670	67.2312	5398.92
45	D9	CK	C3670	90.4227	-14.9875
46	D10	CK	C3670	80.464	7356.09
47	D11	CK	C3670	63.0022	4306.26
48	D12	CK	C3670	63.0022	3927.11
49	E1	CP8-1	C5480.1	79.9578	513937
50	E2	CP8-1	C5480.1	79.8211	575558
51	E3	CP8-1	C5480.1	79.9865	619189
52	E4	CP8-1	C5480.1	79.9865	648785
53	E5	CP8-1	ACT	83.7882	549675
54	E6	CP8-1	ACT	83.7882	571044
55	E7	CP8-1	ACT	83.7904	543798
56	E8	CP8-1	ACT	83.7904	540853
57	E9	CP8-1	TUB	82.101	599910
58	E10	CP8-1	TUB	82.101	547096
59	E11	CP8-1	TUB	82.0198	553294
60	E12	CP8-1	TUB	82.0198	492612
61	F1	CP18-1	C5480.1	79.8211	558526
62	F2	CP18-1	C5480.1	79.8211	594056
63	F3	CP18-1	C5480.1	80.1234	577056
64	F4	CP18-1	C5480.1	80.1234	594552
65	F5	CP18-1	ACT	83.7882	540719
66	F6	CP18-1	ACT	83.7882	516581
67	F7	CP18-1	ACT	83.7904	522760
68	F8	CP18-1	ACT	83.7904	526886
69	F9	CP18-1	TUB	82.2375	518155
70	F10	CP18-1	TUB	82.2375	490996
71	F11	CP18-1	TUB	82.1566	501173
72	F12	CP18-1	TUB	82.1566	462270
73	G1	CP28-1	C5480.1	79.9578	499466
74	G2	CP28-1	C5480.1	79.8211	558249
75	G3	CP28-1	C5480.1	80.1234	552605
76	G4	CP28-1	C5480.1	80.1234	564471
77	G5	CP28-1	ACT	83.7882	498083
78	G6	CP28-1	ACT	83.7882	488738
79	G7	CP28-1	ACT	83.7904	512683
80	G8	CP28-1	ACT	83.7904	527305
81	G9	CP28-1	TUB	82.2375	535207
82	G10	CP28-1	TUB	82.2375	501620
83	G11	CP28-1	TUB	82.1566	503179
84	G12	CP28-1	TUB	82.1566	483788
85	H1	CK	C5480.1	63.0022	4357.87
86	H2	CK	C5480.1	63.0022	3004.7
87	H3	CK	C5480.1	63.0022	3783.43
88	H4	CK	C5480.1	85.4653	6239.37
89	H5	CK	ACT	63.0018	10126.2
90	H6	CK	ACT	82.8309	2048.84
90	H6	CK	ACT	88.1643	1389.15
90	H6	CK	ACT	91.7199	325.079
90	H6	CK	ACT	75.7198	2464.22
91	H7	CK	ACT	91.1756	286.733
91	H7	CK	ACT	84.0639	1812.64
91	H7	CK	ACT	79.1404	1739.86
91	H7	CK	ACT	88.9874	-199.588
91	H7	CK	ACT	94.0476	-721.188
92	H8	CK	ACT	63.0023	10429.4
93	H9	CK	TUB	82.3739	1479.04
93	H9	CK	TUB	88.1036	-42.9487
93	H9	CK	TUB	93.6968	389.899
94	H10	CK	TUB	85.9208	1019.16
94	H10	CK	TUB	93.9697	241.169
94	H10	CK	TUB	88.3764	507.803
94	H10	CK	TUB	82.101	1622.97
94	H10	CK	TUB	79.2362	1474.26
95	H11	CK	TUB	63.5495	5125.3
96	H12	CK	TUB	85.1666	5208.51
