# Supplementary material for: Transcriptomic Analysis Reveal the Molecular Mechanisms of Seed Coat Development in Cucurbita pepo L
Source: Front Plant Sci. 2022 Feb 24;13:772685. doi: 10.3389/fpls.2022.772685 (PMC8912962; doi:10.3389/fpls.2022.772685)
Supplement: Supplementary file 1 [file Data_Sheet_1.zip › Shenzhiyan -1th plate q-pcr 20191126.xls]

## Sheet: Results
Block Type	96-Well 0.1-mL Block
Calibration Background is expired	Yes
Calibration Background performed on	10-29-2017
Calibration Pure Dye ABY is expired	Yes
Calibration Pure Dye ABY performed on	10-29-2017
Calibration Pure Dye CY5 is expired	Yes
Calibration Pure Dye CY5 performed on	10-29-2017
Calibration Pure Dye FAM is expired	Yes
Calibration Pure Dye FAM performed on	10-29-2017
Calibration Pure Dye JUN is expired	Yes
Calibration Pure Dye JUN performed on	10-29-2017
Calibration Pure Dye MUSTANG PURPLE is expired	Yes
Calibration Pure Dye MUSTANG PURPLE performed on	10-29-2017
Calibration Pure Dye NED is expired	Yes
Calibration Pure Dye NED performed on	10-29-2017
Calibration Pure Dye ROX is expired	Yes
Calibration Pure Dye ROX performed on	10-29-2017
Calibration Pure Dye SYBR is expired	Yes
Calibration Pure Dye SYBR performed on	10-29-2017
Calibration Pure Dye TAMRA is expired	Yes
Calibration Pure Dye TAMRA performed on	10-29-2017
Calibration Pure Dye VIC is expired	Yes
Calibration Pure Dye VIC performed on	10-29-2017
Calibration ROI is expired	Yes
Calibration ROI performed on	10-29-2017
Calibration Uniformity is expired	Yes
Calibration Uniformity performed on	10-29-2017
Chemistry	SYBR_GREEN
Date Created	2019-11-26 13:22:49 PM PST
Experiment Barcode
Experiment Comment
Experiment File Name	D:\Users\Administrator\Desktop\SZY FINAL Q-PCR 20191126\Shenzhiyan -1th plate q-pcr results computer save 20191126.eds
Experiment Name	Shenzhiyan -1th plate q-pcr 20191126
Experiment Run End Time	2019-11-25 20:46:16 PM PST
Experiment Type	Comparative Cт (ΔΔCт)
Instrument Name	272510507
Instrument Serial Number	272510507
Instrument Type	QuantStudio™ 5 System
Passive Reference	ROX
Post-read Stage/Step
Pre-read Stage/Step
Quantification Cycle Method	Ct
Signal Smoothing On	true
Stage where Melt Analysis is performed	Stage3
Stage/ Cycle where Ct Analysis is performed	Stage2, Step2
User Name
Well	Well Position	Omit	Sample Name	Target Name	Task	Reporter	Quencher	Quantity	Quantity Mean	Quantity SD	RQ	RQ Min	RQ Max	CT	Ct Mean	Ct SD	Delta Ct	Delta Ct Mean	Delta Ct SD	Delta Ct SE	Delta Delta Ct	Automatic Ct Threshold	Ct Threshold	Automatic Baseline	Baseline Start	Baseline End	Amp Status	Comments	Cq Conf	OUTLIERRG	MTP	HIGHSD	Tm1	Tm2	Tm3	Tm4
1	A1	FALSE	HLCP8-1	B0115	UNKNOWN	SYBR	None				1	0.892605	1.12032	22.5842	22.5316	0.0369552		2.6386	0.147123	0.0735617	0	TRUE	0.192272	TRUE	3	17	Amp		0.976213	N	N	N	85.2847
2	A2	FALSE	HLCP8-1	B0115	UNKNOWN	SYBR	None				1	0.892605	1.12032	22.4975	22.5316	0.0369552		2.6386	0.147123	0.0735617	0	TRUE	0.192272	TRUE	3	17	Amp		0.98902	N	N	N	85.2847
3	A3	FALSE	HLCP8-1	B0115	UNKNOWN	SYBR	None				1	0.892605	1.12032	22.5232	22.5316	0.0369552		2.6386	0.147123	0.0735617	0	TRUE	0.192272	TRUE	3	17	Amp		0.989778	N	N	N	85.4424
4	A4	FALSE	HLCP8-1	B0115	UNKNOWN	SYBR	None				1	0.892605	1.12032	22.5217	22.5316	0.0369552		2.6386	0.147123	0.0735617	0	TRUE	0.192272	TRUE	3	17	Amp		0.98827	N	N	N	85.4424
5	A5	FALSE	HLCP8-1	C1250	UNKNOWN	SYBR	None				1	0.860819	1.16168	22.4003	22.5356	0.13186		2.64254	0.194079	0.0970396	0	TRUE	0.138452	TRUE	3	17	Amp		0.9899	N	N	N	87.3271
6	A6	FALSE	HLCP8-1	C1250	UNKNOWN	SYBR	None				1	0.860819	1.16168	22.4489	22.5356	0.13186		2.64254	0.194079	0.0970396	0	TRUE	0.138452	TRUE	3	18	Amp		0.9926	N	N	N	87.3271
7	A7	FALSE	HLCP8-1	C1250	UNKNOWN	SYBR	None				1	0.860819	1.16168	22.6762	22.5356	0.13186		2.64254	0.194079	0.0970396	0	TRUE	0.138452	TRUE	3	18	Amp		0.990564	N	N	N	87.3311
8	A8	FALSE	HLCP8-1	C1250	UNKNOWN	SYBR	None				1	0.860819	1.16168	22.6168	22.5356	0.13186		2.64254	0.194079	0.0970396	0	TRUE	0.138452	TRUE	3	18	Amp		0.993404	N	N	N	87.3311
9	A9	FALSE	HLCP8-1	C3670	UNKNOWN	SYBR	None				1	0.891016	1.12231	23.2199	23.2681	0.0452775		3.37508	0.149431	0.0747156	0	TRUE	0.19385	TRUE	3	18	Amp		0.986231	N	N	N	84.8587
10	A10	FALSE	HLCP8-1	C3670	UNKNOWN	SYBR	None				1	0.891016	1.12231	23.2524	23.2681	0.0452775		3.37508	0.149431	0.0747156	0	TRUE	0.19385	TRUE	3	18	Amp		0.983829	N	N	N	84.8587
11	A11	FALSE	HLCP8-1	C3670	UNKNOWN	SYBR	None				1	0.891016	1.12231	23.2724	23.2681	0.0452775		3.37508	0.149431	0.0747156	0	TRUE	0.19385	TRUE	3	18	Amp		0.988432	N	N	N	84.7457
12	A12	FALSE	HLCP8-1	C3670	UNKNOWN	SYBR	None				1	0.891016	1.12231	23.3278	23.2681	0.0452775		3.37508	0.149431	0.0747156	0	TRUE	0.19385	TRUE	3	18	Amp		0.982281	N	N	N	84.7457
13	B1	FALSE	HLCP18-1	B0115	UNKNOWN	SYBR	None				1.98435	1.69736	2.31986	22.6215	22.6059	0.0548201		1.64994	0.202299	0.101149	-0.988666	TRUE	0.192272	TRUE	3	17	Amp		0.969041	N	N	N	85.1488
14	B2	FALSE	HLCP18-1	B0115	UNKNOWN	SYBR	None				1.98435	1.69736	2.31986	22.6431	22.6059	0.0548201		1.64994	0.202299	0.101149	-0.988666	TRUE	0.192272	TRUE	3	17	Amp		0.966231	N	N	N	85.1488
15	B3	FALSE	HLCP18-1	B0115	UNKNOWN	SYBR	None				1.98435	1.69736	2.31986	22.6342	22.6059	0.0548201		1.64994	0.202299	0.101149	-0.988666	TRUE	0.192272	TRUE	3	17	Amp		0.968736	N	N	N	85.3064
16	B4	FALSE	HLCP18-1	B0115	UNKNOWN	SYBR	None				1.98435	1.69736	2.31986	22.5248	22.6059	0.0548201		1.64994	0.202299	0.101149	-0.988666	TRUE	0.192272	TRUE	3	17	Amp		0.967081	N	N	N	85.3064
17	B5	FALSE	HLCP18-1	C1250	UNKNOWN	SYBR	None				0.210182	0.0367955	1.2006	29.2188	25.8488	2.24821		4.89282	2.25663	1.12831	2.25029	TRUE	0.138452	TRUE	3	24	Amp		0.946413	Y	Y	Y	87.1912	76.1829
18	B6	FALSE	HLCP18-1	C1250	UNKNOWN	SYBR	None				0.210182	0.0367955	1.2006	24.6093	25.8488	2.24821		4.89282	2.25663	1.12831	2.25029	TRUE	0.138452	TRUE	3	20	Amp		0.975039	N	N	Y	87.1912
19	B7	FALSE	HLCP18-1	C1250	UNKNOWN	SYBR	None				0.210182	0.0367955	1.2006	24.7759	25.8488	2.24821		4.89282	2.25663	1.12831	2.25029	TRUE	0.138452	TRUE	3	20	Amp		0.975916	N	N	Y	87.1952
20	B8	FALSE	HLCP18-1	C1250	UNKNOWN	SYBR	None				0.210182	0.0367955	1.2006	24.7911	25.8488	2.24821		4.89282	2.25663	1.12831	2.25029	TRUE	0.138452	TRUE	3	20	Amp		0.974334	N	N	Y	87.1952
21	B9	FALSE	HLCP18-1	C3670	UNKNOWN	SYBR	None				2.8568	2.45044	3.33056	22.7599	22.8166	0.0395141		1.86068	0.198698	0.099349	-1.5144	TRUE	0.19385	TRUE	3	17	Amp		0.969561	N	N	N	84.7229
22	B10	FALSE	HLCP18-1	C3670	UNKNOWN	SYBR	None				2.8568	2.45044	3.33056	22.8495	22.8166	0.0395141		1.86068	0.198698	0.099349	-1.5144	TRUE	0.19385	TRUE	3	18	Amp		0.975262	N	N	N	84.8587
23	B11	FALSE	HLCP18-1	C3670	UNKNOWN	SYBR	None				2.8568	2.45044	3.33056	22.8354	22.8166	0.0395141		1.86068	0.198698	0.099349	-1.5144	TRUE	0.19385	TRUE	3	17	Amp		0.979011	N	N	N	84.6098
24	B12	FALSE	HLCP18-1	C3670	UNKNOWN	SYBR	None				2.8568	2.45044	3.33056	22.8217	22.8166	0.0395141		1.86068	0.198698	0.099349	-1.5144	TRUE	0.19385	TRUE	3	17	Amp		0.967237	N	N	N	84.7457
25	C1	FALSE	HLCP28-1	B0115	UNKNOWN	SYBR	None				3.77692	3.60298	3.95926	22.313	22.2781	0.0306815		0.721395	0.061055	0.0305275	-1.91721	TRUE	0.192272	TRUE	3	17	Amp		0.974981	N	N	N	85.1488
26	C2	FALSE	HLCP28-1	B0115	UNKNOWN	SYBR	None				3.77692	3.60298	3.95926	22.2667	22.2781	0.0306815		0.721395	0.061055	0.0305275	-1.91721	TRUE	0.192272	TRUE	3	17	Amp		0.974109	N	N	N	85.1488
27	C3	FALSE	HLCP28-1	B0115	UNKNOWN	SYBR	None				3.77692	3.60298	3.95926	22.2908	22.2781	0.0306815		0.721395	0.061055	0.0305275	-1.91721	TRUE	0.192272	TRUE	3	17	Amp		0.969139	N	N	N	85.3064
28	C4	FALSE	HLCP28-1	B0115	UNKNOWN	SYBR	None				3.77692	3.60298	3.95926	22.2418	22.2781	0.0306815		0.721395	0.061055	0.0305275	-1.91721	TRUE	0.192272	TRUE	3	17	Amp		0.973854	N	N	N	85.3064
29	C5	FALSE	HLCP28-1	C1250	UNKNOWN	SYBR	None				0.515028	0.478879	0.553906	25.1884	25.1565	0.0780683		3.59981	0.0942391	0.0471196	0.957277	TRUE	0.138452	TRUE	3	20	Amp		0.965798	N	N	N	87.1912
30	C6	FALSE	HLCP28-1	C1250	UNKNOWN	SYBR	None				0.515028	0.478879	0.553906	25.1971	25.1565	0.0780683		3.59981	0.0942391	0.0471196	0.957277	TRUE	0.138452	TRUE	3	20	Amp		0.96462	N	N	N	87.1912
31	C7	FALSE	HLCP28-1	C1250	UNKNOWN	SYBR	None				0.515028	0.478879	0.553906	25.2009	25.1565	0.0780683		3.59981	0.0942391	0.0471196	0.957277	TRUE	0.138452	TRUE	3	20	Amp		0.976381	N	N	N	87.1952
32	C8	FALSE	HLCP28-1	C1250	UNKNOWN	SYBR	None				0.515028	0.478879	0.553906	25.0397	25.1565	0.0780683		3.59981	0.0942391	0.0471196	0.957277	TRUE	0.138452	TRUE	3	20	Amp		0.976953	N	N	N	87.1952
33	C9	FALSE	HLCP28-1	C3670	UNKNOWN	SYBR	None				1.08358	1.03804	1.13113	24.8026	24.816	0.0175017		3.25927	0.0556118	0.0278059	-0.115811	TRUE	0.19385	TRUE	3	19	Amp		0.970582	N	N	N	84.7229
34	C10	FALSE	HLCP28-1	C3670	UNKNOWN	SYBR	None				1.08358	1.03804	1.13113	24.831	24.816	0.0175017		3.25927	0.0556118	0.0278059	-0.115811	TRUE	0.19385	TRUE	3	19	Amp		0.974861	N	N	N	84.7229
35	C11	FALSE	HLCP28-1	C3670	UNKNOWN	SYBR	None				1.08358	1.03804	1.13113	24.7991	24.816	0.0175017		3.25927	0.0556118	0.0278059	-0.115811	TRUE	0.19385	TRUE	3	19	Amp		0.978332	N	N	N	84.6098
36	C12	FALSE	HLCP28-1	C3670	UNKNOWN	SYBR	None				1.08358	1.03804	1.13113	24.8312	24.816	0.0175017		3.25927	0.0556118	0.0278059	-0.115811	TRUE	0.19385	TRUE	3	19	Amp		0.977995	N	N	N	84.6098
37	D1	FALSE	CK	B0115	NTC	SYBR	None							Undetermined								TRUE	0.192272	TRUE	3	39	No Amp		0	N	N	N	63.6797
38	D2	FALSE	CK	B0115	NTC	SYBR	None							Undetermined								TRUE	0.192272	TRUE	3	39	No Amp		0	N	N	N	63.0003
39	D3	FALSE	CK	B0115	NTC	SYBR	None							Undetermined								TRUE	0.192272	TRUE	3	39	No Amp		0	N	N	N	63.0001
40	D4	FALSE	CK	B0115	NTC	SYBR	None							Undetermined								TRUE	0.192272	TRUE	3	39	No Amp		0	N	N	N	63.9522
41	D5	FALSE	CK	C1250	NTC	SYBR	None							Undetermined								TRUE	0.138452	TRUE	3	39	No Amp		0	N	N	N	80.26
42	D6	FALSE	CK	C1250	NTC	SYBR	None							Undetermined								TRUE	0.138452	TRUE	3	39	No Amp		0	N	N	N	81.755
43	D7	FALSE	CK	C1250	NTC	SYBR	None							Undetermined								TRUE	0.138452	TRUE	3	39	No Amp		0	N	Y	N	83.6611	91.6808
44	D8	FALSE	CK	C1250	NTC	SYBR	None							Undetermined								TRUE	0.138452	TRUE	3	39	No Amp		0	N	Y	N	93.9915	83.5252	71.6997	77.2726
45	D9	FALSE	CK	C3670	NTC	SYBR	None							Undetermined								TRUE	0.19385	TRUE	3	39	No Amp		0	N	N	N	62.9998
46	D10	FALSE	CK	C3670	NTC	SYBR	None							Undetermined								TRUE	0.19385	TRUE	3	39	No Amp		0	N	Y	N	89.0675	67.2086	63.8144	72.5037
47	D11	FALSE	CK	C3670	NTC	SYBR	None							Undetermined								TRUE	0.19385	TRUE	3	39	No Amp		0	N	N	N	63
48	D12	FALSE	CK	C3670	NTC	SYBR	None							Undetermined								TRUE	0.19385	TRUE	3	39	No Amp		0	N	N	N	94.939
49	E1	FALSE	HLCP8-1	C5480.1	UNKNOWN	SYBR	None				1	0.885825	1.12889	20.5612	20.5026	0.0660958		0.609569	0.156998	0.0784988	0	TRUE	0.190891	TRUE	3	15	Amp		0.980837	N	N	N	79.8495
50	E2	FALSE	HLCP8-1	C5480.1	UNKNOWN	SYBR	None				1	0.885825	1.12889	20.5576	20.5026	0.0660958		0.609569	0.156998	0.0784988	0	TRUE	0.190891	TRUE	3	15	Amp		0.980466	N	N	N	79.8495
51	E3	FALSE	HLCP8-1	C5480.1	UNKNOWN	SYBR	None				1	0.885825	1.12889	20.4553	20.5026	0.0660958		0.609569	0.156998	0.0784988	0	TRUE	0.190891	TRUE	3	15	Amp		0.981403	N	N	N	80.1379
52	E4	FALSE	HLCP8-1	C5480.1	UNKNOWN	SYBR	None				1	0.885825	1.12889	20.4363	20.5026	0.0660958		0.609569	0.156998	0.0784988	0	TRUE	0.190891	TRUE	3	15	Amp		0.978599	N	N	N	80.0019
53	E5	FALSE	HLCP8-1	ACT	UNKNOWN	SYBR	None							20.6462	20.6407	0.0439462						TRUE	0.184476	TRUE	3	15	Amp		0.979738	N	N	N	83.7935
54	E6	FALSE	HLCP8-1	ACT	UNKNOWN	SYBR	None							20.6694	20.6407	0.0439462						TRUE	0.184476	TRUE	3	15	Amp		0.976666	N	N	N	83.7935
55	E7	FALSE	HLCP8-1	ACT	UNKNOWN	SYBR	None							20.5769	20.6407	0.0439462						TRUE	0.184476	TRUE	3	15	Amp		0.984977	N	N	N	83.7971
56	E8	FALSE	HLCP8-1	ACT	UNKNOWN	SYBR	None							20.6701	20.6407	0.0439462						TRUE	0.184476	TRUE	3	15	Amp		0.989007	N	N	N	83.7971
57	E9	FALSE	HLCP8-1	TUB	UNKNOWN	SYBR	None							19.1154	19.1454	0.19654						TRUE	0.195373	TRUE	3	14	Amp		0.975312	N	N	N	82.1433
58	E10	FALSE	HLCP8-1	TUB	UNKNOWN	SYBR	None							19.3069	19.1454	0.19654						TRUE	0.195373	TRUE	3	14	Amp		0.981222	N	N	N	82.1433
59	E11	FALSE	HLCP8-1	TUB	UNKNOWN	SYBR	None							18.8793	19.1454	0.19654						TRUE	0.195373	TRUE	3	13	Amp		0.987201	N	N	N	82.0275
60	E12	FALSE	HLCP8-1	TUB	UNKNOWN	SYBR	None							19.2799	19.1454	0.19654						TRUE	0.195373	TRUE	3	14	Amp		0.979993	N	N	N	82.0275
61	F1	FALSE	HLCP18-1	C5480.1	UNKNOWN	SYBR	None				1.06513	0.891585	1.27245	21.6436	21.4745	0.122982		0.518541	0.230313	0.115157	-0.0910287	TRUE	0.190891	TRUE	3	16	Amp		0.959259	N	N	N	79.8495
62	F2	FALSE	HLCP18-1	C5480.1	UNKNOWN	SYBR	None				1.06513	0.891585	1.27245	21.4877	21.4745	0.122982		0.518541	0.230313	0.115157	-0.0910287	TRUE	0.190891	TRUE	3	16	Amp		0.961781	N	N	N	79.8495
63	F3	FALSE	HLCP18-1	C5480.1	UNKNOWN	SYBR	None				1.06513	0.891585	1.27245	21.3832	21.4745	0.122982		0.518541	0.230313	0.115157	-0.0910287	TRUE	0.190891	TRUE	3	16	Amp		0.967544	N	N	N	80.0019
64	F4	FALSE	HLCP18-1	C5480.1	UNKNOWN	SYBR	None				1.06513	0.891585	1.27245	21.3836	21.4745	0.122982		0.518541	0.230313	0.115157	-0.0910287	TRUE	0.190891	TRUE	3	16	Amp		0.962187	N	N	N	80.0019
65	F5	FALSE	HLCP18-1	ACT	UNKNOWN	SYBR	None							21.4523	21.3859	0.091678						TRUE	0.184476	TRUE	3	16	Amp		0.961472	N	N	N	83.7935
66	F6	FALSE	HLCP18-1	ACT	UNKNOWN	SYBR	None							21.4669	21.3859	0.091678						TRUE	0.184476	TRUE	3	16	Amp		0.960221	N	N	N	83.7935
67	F7	FALSE	HLCP18-1	ACT	UNKNOWN	SYBR	None							21.2711	21.3859	0.091678						TRUE	0.184476	TRUE	3	16	Amp		0.939814	N	N	N	83.7971
68	F8	FALSE	HLCP18-1	ACT	UNKNOWN	SYBR	None							21.3531	21.3859	0.091678						TRUE	0.184476	TRUE	3	16	Amp		0.943742	N	N	N	83.7971
69	F9	FALSE	HLCP18-1	TUB	UNKNOWN	SYBR	None							20.3784	20.5261	0.259681						TRUE	0.195373	TRUE	3	15	Amp		0.968567	N	N	N	82.1433
70	F10	FALSE	HLCP18-1	TUB	UNKNOWN	SYBR	None							20.3921	20.5261	0.259681						TRUE	0.195373	TRUE	3	15	Amp		0.969544	N	N	N	82.1433
71	F11	FALSE	HLCP18-1	TUB	UNKNOWN	SYBR	None							20.4189	20.5261	0.259681						TRUE	0.195373	TRUE	3	15	Amp		0.971109	N	N	N	82.0275
72	F12	FALSE	HLCP18-1	TUB	UNKNOWN	SYBR	None							20.9148	20.5261	0.259681						TRUE	0.195373	TRUE	3	16	Amp		0.961961	Y	N	N	82.0275
73	G1	FALSE	HLCP28-1	C5480.1	UNKNOWN	SYBR	None				35.4213	30.7964	40.7408	17.2794	17.0197	0.173329		-4.53698	0.181189	0.0905943	-5.14655	TRUE	0.190891	TRUE	3	12	Amp		0.975734	Y	N	N	79.8495
74	G2	FALSE	HLCP28-1	C5480.1	UNKNOWN	SYBR	None				35.4213	30.7964	40.7408	16.9457	17.0197	0.173329		-4.53698	0.181189	0.0905943	-5.14655	TRUE	0.190891	TRUE	3	12	Amp		0.986462	N	N	N	79.8495
75	G3	FALSE	HLCP28-1	C5480.1	UNKNOWN	SYBR	None				35.4213	30.7964	40.7408	16.9255	17.0197	0.173329		-4.53698	0.181189	0.0905943	-5.14655	TRUE	0.190891	TRUE	3	12	Amp		0.985539	N	N	N	80.0019
76	G4	FALSE	HLCP28-1	C5480.1	UNKNOWN	SYBR	None				35.4213	30.7964	40.7408	16.9283	17.0197	0.173329		-4.53698	0.181189	0.0905943	-5.14655	TRUE	0.190891	TRUE	3	12	Amp		0.977866	N	N	N	80.0019
77	G5	FALSE	HLCP28-1	ACT	UNKNOWN	SYBR	None							20.8495	20.877	0.0653298						TRUE	0.184476	TRUE	3	15	Amp		0.976331	N	N	N	83.7935
78	G6	FALSE	HLCP28-1	ACT	UNKNOWN	SYBR	None							20.8521	20.877	0.0653298						TRUE	0.184476	TRUE	3	15	Amp		0.984237	N	N	N	83.7935
79	G7	FALSE	HLCP28-1	ACT	UNKNOWN	SYBR	None							20.8324	20.877	0.0653298						TRUE	0.184476	TRUE	3	15	Amp		0.97581	N	N	N	83.7971
80	G8	FALSE	HLCP28-1	ACT	UNKNOWN	SYBR	None							20.9742	20.877	0.0653298						TRUE	0.184476	TRUE	3	16	Amp		0.971736	N	N	N	83.7971
81	G9	FALSE	HLCP28-1	TUB	UNKNOWN	SYBR	None							22.1938	22.2363	0.036121						TRUE	0.195373	TRUE	3	17	Amp		0.976284	N	N	N	82.1433
82	G10	FALSE	HLCP28-1	TUB	UNKNOWN	SYBR	None							22.2193	22.2363	0.036121						TRUE	0.195373	TRUE	3	17	Amp		0.979783	N	N	N	82.1433
83	G11	FALSE	HLCP28-1	TUB	UNKNOWN	SYBR	None							22.2616	22.2363	0.036121						TRUE	0.195373	TRUE	3	17	Amp		0.980727	N	N	N	82.0275
84	G12	FALSE	HLCP28-1	TUB	UNKNOWN	SYBR	None							22.2706	22.2363	0.036121						TRUE	0.195373	TRUE	3	17	Amp		0.973857	N	N	N	82.1634
85	H1	FALSE	CK	C5480.1	NTC	SYBR	None							Undetermined								TRUE	0.190891	TRUE	3	39	No Amp		0	N	N	N	67.7561
86	H2	FALSE	CK	C5480.1	NTC	SYBR	None							Undetermined								TRUE	0.190891	TRUE	3	39	No Amp		0	N	N	N	65.3103
87	H3	FALSE	CK	C5480.1	NTC	SYBR	None							Undetermined								TRUE	0.190891	TRUE	3	39	No Amp		0	N	N	N	65.0403
88	H4	FALSE	CK	C5480.1	NTC	SYBR	None							Undetermined								TRUE	0.190891	TRUE	3	39	No Amp		0	N	N	N	63.0001
89	H5	FALSE	CK	ACT	NTC	SYBR	None							Undetermined								TRUE	0.184476	TRUE	3	39	No Amp		0	N	N	N	63.0002
90	H6	FALSE	CK	ACT	NTC	SYBR	None							Undetermined								TRUE	0.184476	TRUE	3	39	No Amp		0	N	Y	N	83.9295	87.1912	92.7632	90.317
91	H7	FALSE	CK	ACT	NTC	SYBR	None							Undetermined								TRUE	0.184476	TRUE	3	39	No Amp		0	N	Y	N	83.6611	90.1856	79.0397	92.9041
92	H8	FALSE	CK	ACT	NTC	SYBR	None							Undetermined								TRUE	0.184476	TRUE	3	39	No Amp		0	N	Y	N	80.9426	86.7874	74.4182	84.0689
93	H9	FALSE	CK	TUB	NTC	SYBR	None							Undetermined								TRUE	0.195373	TRUE	3	39	No Amp		0	N	N	N	64.7648
94	H10	FALSE	CK	TUB	NTC	SYBR	None							Undetermined								TRUE	0.195373	TRUE	3	39	No Amp		0	N	N	N	64.4933
95	H11	FALSE	CK	TUB	NTC	SYBR	None							Undetermined								TRUE	0.195373	TRUE	3	39	No Amp		0	N	Y	N	81.7557	89.3667	85.0175
96	H12	FALSE	CK	TUB	NTC	SYBR	None							Undetermined								TRUE	0.195373	TRUE	3	39	No Amp		0	N	N	N	94.939
Analysis Type	Singleplex
Endogenous Control	ACT, TUB
RQ Min/Max Confidence Level	95.0
Reference Sample	HLCP8-1

## Sheet: Melt Curve Raw Data
Block Type	96-Well 0.1-mL Block
Calibration Background is expired	Yes
Calibration Background performed on	10-29-2017
Calibration Pure Dye ABY is expired	Yes
Calibration Pure Dye ABY performed on	10-29-2017
Calibration Pure Dye CY5 is expired	Yes
Calibration Pure Dye CY5 performed on	10-29-2017
Calibration Pure Dye FAM is expired	Yes
Calibration Pure Dye FAM performed on	10-29-2017
Calibration Pure Dye JUN is expired	Yes
Calibration Pure Dye JUN performed on	10-29-2017
Calibration Pure Dye MUSTANG PURPLE is expired	Yes
Calibration Pure Dye MUSTANG PURPLE performed on	10-29-2017
Calibration Pure Dye NED is expired	Yes
Calibration Pure Dye NED performed on	10-29-2017
Calibration Pure Dye ROX is expired	Yes
Calibration Pure Dye ROX performed on	10-29-2017
Calibration Pure Dye SYBR is expired	Yes
Calibration Pure Dye SYBR performed on	10-29-2017
Calibration Pure Dye TAMRA is expired	Yes
Calibration Pure Dye TAMRA performed on	10-29-2017
Calibration Pure Dye VIC is expired	Yes
Calibration Pure Dye VIC performed on	10-29-2017
Calibration ROI is expired	Yes
Calibration ROI performed on	10-29-2017
Calibration Uniformity is expired	Yes
Calibration Uniformity performed on	10-29-2017
Chemistry	SYBR_GREEN
Date Created	2019-11-26 13:22:49 PM PST
Experiment Barcode
Experiment Comment
Experiment File Name	D:\Users\Administrator\Desktop\SZY FINAL Q-PCR 20191126\Shenzhiyan -1th plate q-pcr results computer save 20191126.eds
Experiment Name	Shenzhiyan -1th plate q-pcr 20191126
Experiment Run End Time	2019-11-25 20:46:16 PM PST
Experiment Type	Comparative Cт (ΔΔCт)
Instrument Name	272510507
Instrument Serial Number	272510507
Instrument Type	QuantStudio™ 5 System
Passive Reference	ROX
Post-read Stage/Step
Pre-read Stage/Step
Quantification Cycle Method	Ct
Signal Smoothing On	true
Stage where Melt Analysis is performed	Stage3
Stage/ Cycle where Ct Analysis is performed	Stage2, Step2
User Name
Well	Well Position	Reading	Temperature	Fluorescence	Derivative	Target Name
1	A1	1	63.0003	2.40614e+06	72443.8	B0115
1	A1	2	63.2721	2.39685e+06	71473.1	B0115
1	A1	3	63.5438	2.38003e+06	70654.4	B0115
1	A1	4	63.8156	2.36486e+06	69898.9	B0115
1	A1	5	64.0873	2.34855e+06	69117.1	B0115
1	A1	6	64.3591	2.32873e+06	68255	B0115
1	A1	7	64.6309	2.31028e+06	67302.2	B0115
1	A1	8	64.9026	2.2901e+06	66284.1	B0115
1	A1	9	65.1744	2.27101e+06	65235.8	B0115
1	A1	10	65.4462	2.25205e+06	64171.2	B0115
1	A1	11	65.7179	2.23365e+06	63066.3	B0115
1	A1	12	65.9897	2217060	61861.7	B0115
1	A1	13	66.2614	2197870	60503.2	B0115
1	A1	14	66.5332	2179220	58926	B0115
1	A1	15	66.805	2161037	57314.7	B0115
1	A1	16	67.0767	2145071	55940.5	B0115
1	A1	17	67.3485	2.12774e+06	55106.9	B0115
1	A1	18	67.6202	2.11189e+06	55040.2	B0115
1	A1	19	67.892	2.10605e+06	55779.5	B0115
1	A1	20	68.1638	2.09253e+06	57146.2	B0115
1	A1	21	68.4355	2.06958e+06	58817.2	B0115
1	A1	22	68.7073	2.0543e+06	60434.8	B0115
1	A1	23	68.979	2.03575e+06	61685.7	B0115
1	A1	24	69.2508	2.01817e+06	62528.2	B0115
1	A1	25	69.5226	2.00005e+06	62947.9	B0115
1	A1	26	69.7943	1.97883e+06	63005.4	B0115
1	A1	27	70.0661	1.96413e+06	62806.3	B0115
1	A1	28	70.3378	1.94394e+06	62476.2	B0115
1	A1	29	70.6096	1.92576e+06	62140	B0115
1	A1	30	70.8814	1.90906e+06	61891.5	B0115
1	A1	31	71.1531	1.89339e+06	61767.5	B0115
1	A1	32	71.4249	1.87604e+06	61740	B0115
1	A1	33	71.6966	1.85608e+06	61736.5	B0115
1	A1	34	71.9684	1.84134e+06	61684.8	B0115
1	A1	35	72.2402	1.82104e+06	61554.6	B0115
1	A1	36	72.5119	1.80357e+06	61373.6	B0115
1	A1	37	72.7837	1.78682e+06	61208.2	B0115
1	A1	38	73.0555	1.77209e+06	61119.5	B0115
1	A1	39	73.3272	1.75546e+06	61129.3	B0115
1	A1	40	73.599	1.73628e+06	61211.8	B0115
1	A1	41	73.8707	1.71939e+06	61314.8	B0115
1	A1	42	74.1425	1.70287e+06	61390.7	B0115
1	A1	43	74.4143	1.68409e+06	61414.8	B0115
1	A1	44	74.686	1.66757e+06	61386.8	B0115
1	A1	45	74.9578	1.65132e+06	61317.9	B0115
1	A1	46	75.2295	1632602	61220.8	B0115
1	A1	47	75.5013	1.61768e+06	61106.2	B0115
1	A1	48	75.7731	1.59882e+06	60980.4	B0115
1	A1	49	76.0448	1.58161e+06	60843.4	B0115
1	A1	50	76.3166	1.56687e+06	60679.9	B0115
1	A1	51	76.5883	1549455	60456.4	B0115
1	A1	52	76.8601	1530955	60125.2	B0115
1	A1	53	77.1319	1.5131e+06	59648.1	B0115
1	A1	54	77.4036	1.49696e+06	59050.3	B0115
1	A1	55	77.6754	1.4804e+06	58383.1	B0115
1	A1	56	77.9471	1.46351e+06	57717.8	B0115
1	A1	57	78.2189	1.45046e+06	57114.5	B0115
1	A1	58	78.4907	1.43158e+06	56601.2	B0115
1	A1	59	78.7624	1.41623e+06	56170.7	B0115
1	A1	60	79.0342	1.40211e+06	55798.8	B0115
1	A1	61	79.306	1.38588e+06	55465.7	B0115
1	A1	62	79.5777	1369639	55174.3	B0115
1	A1	63	79.8495	1.35255e+06	54950.7	B0115
1	A1	64	80.1212	1.34219e+06	54825.5	B0115
1	A1	65	80.393	1.32539e+06	54811.2	B0115
1	A1	66	80.6648	1.30965e+06	54897.1	B0115
1	A1	67	80.9365	1.29191e+06	55068.3	B0115
1	A1	68	81.2083	1.27614e+06	55340.4	B0115
1	A1	69	81.48	1.2634e+06	55789.6	B0115
1	A1	70	81.7518	1.24576e+06	56573.3	B0115
1	A1	71	82.0236	1.23215e+06	57969.1	B0115
1	A1	72	82.2953	1.21533e+06	60458.7	B0115
1	A1	73	82.5671	1.19795e+06	64693.4	B0115
1	A1	74	82.8388	1.1828e+06	72193.8	B0115
1	A1	75	83.1106	1.1642e+06	85010.1	B0115
1	A1	76	83.3824	1.1458e+06	105682	B0115
1	A1	77	83.6541	1.12866e+06	136610	B0115
1	A1	78	83.9259	1.1031e+06	178912	B0115
1	A1	79	84.1976	1.06324e+06	231048	B0115
1	A1	80	84.4694	1.00356e+06	287819	B0115
1	A1	81	84.7412	882436	340539	B0115
1	A1	82	85.0129	689734	378845	B0115
1	A1	83	85.2847	467765	393790	B0115
1	A1	84	85.5564	284490	381008	B0115
1	A1	85	85.8282	176749	342433	B0115
1	A1	86	86.1	129046	285676	B0115
1	A1	87	86.3717	110630	221339	B0115
1	A1	88	86.6435	104678	159604	B0115
1	A1	89	86.9153	102569	107595	B0115
1	A1	90	87.187	100167	68398.2	B0115
1	A1	91	87.4588	98695.2	40518.8	B0115
1	A1	92	87.7305	97253.6	22812	B0115
1	A1	93	88.0023	96194.6	12616.1	B0115
1	A1	94	88.2741	95479.4	7163.04	B0115
1	A1	95	88.5458	96058	4466.55	B0115
1	A1	96	88.8176	95667.4	3280.43	B0115
1	A1	97	89.0893	93745.9	2875.62	B0115
1	A1	98	89.3611	93000.9	2824	B0115
1	A1	99	89.6329	90772.2	2867.92	B0115
1	A1	100	89.9046	88462.8	2869.09	B0115
1	A1	101	90.1764	89697.9	2789.66	B0115
1	A1	102	90.4481	88588.9	2665.5	B0115
1	A1	103	90.7199	88633.1	2561.84	B0115
1	A1	104	90.9917	85870.6	2527.66	B0115
1	A1	105	91.2634	85990.3	2570.31	B0115
1	A1	106	91.5352	85154	2656.67	B0115
1	A1	107	91.8069	84292.9	2732.8	B0115
1	A1	108	92.0787	81005.9	2749.22	B0115
1	A1	109	92.3505	81797.6	2682.3	B0115
1	A1	110	92.6222	79363	2544.33	B0115
1	A1	111	92.894	82100.8	2377.3	B0115
1	A1	112	93.1658	78392.5	2232.22	B0115
1	A1	113	93.4375	78198.5	2144.85	B0115
1	A1	114	93.7093	78361.4	2121.65	B0115
1	A1	115	93.981	76998.8	2142.81	B0115
1	A1	116	94.2528	74791.3	2177.21	B0115
1	A1	117	94.5246	74897.4	2199.11	B0115
1	A1	118	94.7963	75932.9	2197.77	B0115
2	A2	1	63.0003	2.57544e+06	78869.8	B0115
2	A2	2	63.2721	2.56332e+06	78981.6	B0115
2	A2	3	63.5438	2.54659e+06	79201.4	B0115
2	A2	4	63.8156	2.52945e+06	79372.6	B0115
2	A2	5	64.0873	2.5067e+06	79376.8	B0115
2	A2	6	64.3591	2.4855e+06	79166.7	B0115
2	A2	7	64.6309	2.46291e+06	78744.4	B0115
2	A2	8	64.9026	2.44256e+06	78136.8	B0115
2	A2	9	65.1744	2.42105e+06	77385.2	B0115
2	A2	10	65.4462	2.39379e+06	76553.8	B0115
2	A2	11	65.7179	2.37043e+06	75733.7	B0115
2	A2	12	65.9897	2.35323e+06	75020.9	B0115
2	A2	13	66.2614	2.3309e+06	74481.4	B0115
2	A2	14	66.5332	2.30587e+06	74124.3	B0115
2	A2	15	66.805	2.28909e+06	73905.3	B0115
2	A2	16	67.0767	2.26649e+06	73752.9	B0115
2	A2	17	67.3485	2.2427e+06	73601.1	B0115
2	A2	18	67.6202	2223181	73413.1	B0115
2	A2	19	67.892	2203189	73183.5	B0115
2	A2	20	68.1638	2180360	72928.1	B0115
2	A2	21	68.4355	2.16033e+06	72663.8	B0115
2	A2	22	68.7073	2.13982e+06	72390.1	B0115
2	A2	23	68.979	2.1185e+06	72086.2	B0115
2	A2	24	69.2508	2100008	71715.1	B0115
2	A2	25	69.5226	2075299	71248.2	B0115
2	A2	26	69.7943	2.05647e+06	70683.5	B0115
2	A2	27	70.0661	2.03735e+06	70057.7	B0115
2	A2	28	70.3378	2.01559e+06	69438.8	B0115
2	A2	29	70.6096	1993878	68897	B0115
2	A2	30	70.8814	1.97824e+06	68474.1	B0115
2	A2	31	71.1531	1.95964e+06	68164.6	B0115
2	A2	32	71.4249	1937875	67922.1	B0115
2	A2	33	71.6966	1.91785e+06	67688.6	B0115
2	A2	34	71.9684	1.89826e+06	67420.8	B0115
2	A2	35	72.2402	1.87985e+06	67095.7	B0115
2	A2	36	72.5119	1.86277e+06	66701.6	B0115
2	A2	37	72.7837	1.84309e+06	66235.7	B0115
2	A2	38	73.0555	1821372	65713.1	B0115
2	A2	39	73.3272	1.80572e+06	65180.8	B0115
2	A2	40	73.599	1.7853e+06	64708.7	B0115
2	A2	41	73.8707	1.76826e+06	64355.9	B0115
2	A2	42	74.1425	1.75262e+06	64131.8	B0115
2	A2	43	74.4143	1734785	63983.7	B0115
2	A2	44	74.686	1.71417e+06	63825	B0115
2	A2	45	74.9578	1.69344e+06	63588.4	B0115
2	A2	46	75.2295	1.67978e+06	63261	B0115
2	A2	47	75.5013	1.66127e+06	62887.7	B0115
2	A2	48	75.7731	1.6418e+06	62538.5	B0115
2	A2	49	76.0448	1625975	62267.8	B0115
2	A2	50	76.3166	1.61134e+06	62086.9	B0115
2	A2	51	76.5883	1.59058e+06	61966.6	B0115
2	A2	52	76.8601	1571913	61857.6	B0115
2	A2	53	77.1319	1.55702e+06	61717.6	B0115
2	A2	54	77.4036	1.5367e+06	61525.8	B0115
2	A2	55	77.6754	1520763	61282	B0115
2	A2	56	77.9471	1.50313e+06	60995.3	B0115
2	A2	57	78.2189	1.48577e+06	60675	B0115
2	A2	58	78.4907	1.46794e+06	60330.3	B0115
2	A2	59	78.7624	1.45015e+06	59971.9	B0115
2	A2	60	79.0342	1.43638e+06	59620.6	B0115
2	A2	61	79.306	1.41575e+06	59305.3	B0115
2	A2	62	79.5777	1.40035e+06	59059.1	B0115
2	A2	63	79.8495	1.38664e+06	58904.5	B0115
2	A2	64	80.1212	1.36715e+06	58840.6	B0115
2	A2	65	80.393	1.35281e+06	58838.2	B0115
2	A2	66	80.6648	1.33442e+06	58855.1	B0115
2	A2	67	80.9365	1.31689e+06	58864.8	B0115
2	A2	68	81.2083	1.29961e+06	58889	B0115
2	A2	69	81.48	1.28196e+06	59017.4	B0115
2	A2	70	81.7518	1.26971e+06	59425.8	B0115
2	A2	71	82.0236	1.25044e+06	60414.9	B0115
2	A2	72	82.2953	1.2341e+06	62503.1	B0115
2	A2	73	82.5671	1.21635e+06	66559.2	B0115
2	A2	74	82.8388	1.20167e+06	74033.2	B0115
2	A2	75	83.1106	1.1829e+06	87096.4	B0115
2	A2	76	83.3824	1.16382e+06	108458	B0115
2	A2	77	83.6541	1.14398e+06	140783	B0115
2	A2	78	83.9259	1.11625e+06	185527	B0115
2	A2	79	84.1976	1.08287e+06	241417	B0115
2	A2	80	84.4694	1.0218e+06	303234	B0115
2	A2	81	84.7412	904851	361783	B0115
2	A2	82	85.0129	709711	405682	B0115
2	A2	83	85.2847	469385	424703	B0115
2	A2	84	85.5564	268919	413393	B0115
2	A2	85	85.8282	152856	373228	B0115
2	A2	86	86.1	100342	312166	B0115
2	A2	87	86.3717	81183.5	241809	B0115
2	A2	88	86.6435	74789.8	173582	B0115
2	A2	89	86.9153	74077.1	115678	B0115
2	A2	90	87.187	70901.7	71826.8	B0115
2	A2	91	87.4588	71511.7	41563.4	B0115
2	A2	92	87.7305	70779.7	22656.4	B0115
2	A2	93	88.0023	69691.6	11844.7	B0115
2	A2	94	88.2741	67537.8	6107.84	B0115
2	A2	95	88.5458	69954.2	3240.59	B0115
2	A2	96	88.8176	67937.4	1865.93	B0115
2	A2	97	89.0893	66896.9	1229.38	B0115
2	A2	98	89.3611	68171.3	957.352	B0115
2	A2	99	89.6329	67840.4	869.605	B0115
2	A2	100	89.9046	66787.7	867.926	B0115
2	A2	101	90.1764	64239.1	888.898	B0115
2	A2	102	90.4481	65655.3	894.824	B0115
2	A2	103	90.7199	66372.5	876.191	B0115
2	A2	104	90.9917	63085.9	848.922	B0115
2	A2	105	91.2634	64377.5	842.305	B0115
2	A2	106	91.5352	63004.1	882.254	B0115
2	A2	107	91.8069	66023.7	976.215	B0115
2	A2	108	92.0787	60887.5	1105.84	B0115
2	A2	109	92.3505	61862.8	1232.32	B0115
2	A2	110	92.6222	60816.9	1314.51	B0115
2	A2	111	92.894	60282.1	1330.7	B0115
2	A2	112	93.1658	60399.5	1289.93	B0115
2	A2	113	93.4375	58466.4	1225.05	B0115
2	A2	114	93.7093	60120.1	1172.78	B0115
2	A2	115	93.981	58745.3	1154.38	B0115
2	A2	116	94.2528	56520.1	1168.32	B0115
2	A2	117	94.5246	58667	1197.47	B0115
2	A2	118	94.7963	56538	1223.45	B0115
3	A3	1	63.0001	2.63273e+06	77655.2	B0115
3	A3	2	63.2721	2.61646e+06	77537.6	B0115
3	A3	3	63.5442	2.59682e+06	77483.9	B0115
3	A3	4	63.8162	2.58026e+06	77412.3	B0115
3	A3	5	64.0882	2559821	77273.9	B0115
3	A3	6	64.3602	2.53929e+06	77059.5	B0115
3	A3	7	64.6323	2.5161e+06	76777.8	B0115
3	A3	8	64.9043	2494038	76430.4	B0115
3	A3	9	65.1763	2.46911e+06	76002.5	B0115
3	A3	10	65.4483	2.44991e+06	75477.8	B0115
3	A3	11	65.7204	2423347	74863.4	B0115
3	A3	12	65.9924	2.40009e+06	74199.4	B0115
3	A3	13	66.2644	2378904	73553.1	B0115
3	A3	14	66.5365	2.35521e+06	72987.5	B0115
3	A3	15	66.8085	2.33569e+06	72540.4	B0115
3	A3	16	67.0805	2.31419e+06	72214.6	B0115
3	A3	17	67.3525	2.29164e+06	71987.4	B0115
3	A3	18	67.6246	2268939	71821.8	B0115
3	A3	19	67.8966	2.24971e+06	71676.1	B0115
3	A3	20	68.1686	2.23129e+06	71508.4	B0115
3	A3	21	68.4407	2.20636e+06	71286.6	B0115
3	A3	22	68.7127	2.18369e+06	70997.5	B0115
3	A3	23	68.9847	2.16549e+06	70645.1	B0115
3	A3	24	69.2567	2.14376e+06	70241.6	B0115
3	A3	25	69.5288	2.12358e+06	69794.9	B0115
3	A3	26	69.8008	2102541	69308	B0115
3	A3	27	70.0728	2081122	68791.4	B0115
3	A3	28	70.3449	2.06277e+06	68270.9	B0115
3	A3	29	70.6169	2.03847e+06	67786.1	B0115
3	A3	30	70.8889	2.0245e+06	67374.6	B0115
3	A3	31	71.1609	2.00317e+06	67056.6	B0115
3	A3	32	71.433	1.98163e+06	66826.9	B0115
3	A3	33	71.705	1963431	66661.6	B0115
3	A3	34	71.977	1.94489e+06	66531.1	B0115
3	A3	35	72.2491	1.9248e+06	66407.6	B0115
3	A3	36	72.5211	1.90561e+06	66270.9	B0115
3	A3	37	72.7931	1886477	66111.6	B0115
3	A3	38	73.0651	1867401	65928.6	B0115
3	A3	39	73.3372	1.84885e+06	65724.9	B0115
3	A3	40	73.6092	1.82847e+06	65496.7	B0115
3	A3	41	73.8812	1.81249e+06	65228.3	B0115
3	A3	42	74.1533	1792362	64895.4	B0115
3	A3	43	74.4253	1.77263e+06	64420.3	B0115
3	A3	44	74.6973	1753957	63854.4	B0115
3	A3	45	74.9693	1736061	63260.1	B0115
3	A3	46	75.2414	1.71884e+06	62720.9	B0115
3	A3	47	75.5134	1.70184e+06	62316.5	B0115
3	A3	48	75.7854	1.68282e+06	62088.4	B0115
3	A3	49	76.0574	1.66846e+06	62019.4	B0115
3	A3	50	76.3295	1649468	62040.9	B0115
3	A3	51	76.6015	1.62936e+06	62060.1	B0115
3	A3	52	76.8735	1.61263e+06	61999.5	B0115
3	A3	53	77.1456	1.59346e+06	61822.1	B0115
3	A3	54	77.4176	1.57658e+06	61535.8	B0115
3	A3	55	77.6896	1.55754e+06	61177.2	B0115
3	A3	56	77.9616	1.54155e+06	60787.3	B0115
3	A3	57	78.2337	1.5238e+06	60395.9	B0115
3	A3	58	78.5057	1.50558e+06	60019.5	B0115
3	A3	59	78.7777	1.488e+06	59672	B0115
3	A3	60	79.0498	1470445	59372.4	B0115
3	A3	61	79.3218	1.45687e+06	59142.8	B0115
3	A3	62	79.5938	1437138	58998	B0115
3	A3	63	79.8658	1.42182e+06	58933.5	B0115
3	A3	64	80.1379	1.40432e+06	58921.9	B0115
3	A3	65	80.4099	1.38758e+06	58925	B0115
3	A3	66	80.6819	1.37076e+06	58908	B0115
3	A3	67	80.954	1.35144e+06	58862.4	B0115
3	A3	68	81.226	1.33471e+06	58823.3	B0115
3	A3	69	81.498	1.31816e+06	58879.9	B0115
3	A3	70	81.77	1.30291e+06	59186.3	B0115
3	A3	71	82.0421	1.28518e+06	59994.7	B0115
3	A3	72	82.3141	1.26992e+06	61744.2	B0115
3	A3	73	82.5861	1.24856e+06	65165	B0115
3	A3	74	82.8582	1.23465e+06	70762.4	B0115
3	A3	75	83.1302	1.21649e+06	80718.9	B0115
3	A3	76	83.4022	1.19958e+06	97317.8	B0115
3	A3	77	83.6742	1.17591e+06	122975	B0115
3	A3	78	83.9463	1.14739e+06	159359	B0115
3	A3	79	84.2183	1110500	206121	B0115
3	A3	80	84.4903	1045866	259712	B0115
3	A3	81	84.7623	923828	312986	B0115
3	A3	82	85.0344	716346	356289	B0115
3	A3	83	85.3064	470307	380052	B0115
3	A3	84	85.5784	268645	378035	B0115
3	A3	85	85.8505	150299	349713	B0115
3	A3	86	86.1225	101123	300588	B0115
3	A3	87	86.3945	82135.4	240216	B0115
3	A3	88	86.6665	74539.6	178953	B0115
3	A3	89	86.9386	72682.8	124960	B0115
3	A3	90	87.2106	70808.8	82636.9	B0115
3	A3	91	87.4826	68952.6	50681.9	B0115
3	A3	92	87.7547	69552.6	28179.5	B0115
3	A3	93	88.0267	69331.9	14866.5	B0115
3	A3	94	88.2987	69425.1	7593.97	B0115
3	A3	95	88.5707	67942.9	3924.75	B0115
3	A3	96	88.8428	68156.9	2236.18	B0115
3	A3	97	89.1148	67986.9	1557.45	B0115
3	A3	98	89.3868	66578.9	1347.75	B0115
3	A3	99	89.6589	66427.7	1318.44	B0115
3	A3	100	89.9309	64876.6	1322.16	B0115
3	A3	101	90.2029	65031.1	1294.37	B0115
3	A3	102	90.4749	64722.5	1223.93	B0115
3	A3	103	90.747	63615.4	1134.34	B0115
3	A3	104	91.019	63971.9	1065.37	B0115
3	A3	105	91.291	64207	1053.46	B0115
3	A3	106	91.563	62180.3	1114.52	B0115
3	A3	107	91.8351	63463.2	1235	B0115
3	A3	108	92.1071	60368.6	1375.32	B0115
3	A3	109	92.3791	60637.6	1485.45	B0115
3	A3	110	92.6512	59444	1525.77	B0115
3	A3	111	92.9232	59367.4	1482.86	B0115
3	A3	112	93.1952	59238.9	1371.46	B0115
3	A3	113	93.4672	58653.4	1223.14	B0115
3	A3	114	93.7393	57606.9	1070.25	B0115
3	A3	115	94.0113	57381.3	935.879	B0115
3	A3	116	94.2833	57934.9	832.695	B0115
3	A3	117	94.5554	56937.1	766.367	B0115
3	A3	118	94.8274	58062.3	736.941	B0115
4	A4	1	63.0001	2.72066e+06	82806.7	B0115
4	A4	2	63.2721	2.70247e+06	82708.4	B0115
4	A4	3	63.5442	2683138	82607.8	B0115
4	A4	4	63.8162	2.66317e+06	82392	B0115
4	A4	5	64.0882	2.64054e+06	82012.8	B0115
4	A4	6	64.3602	2619362	81496.4	B0115
4	A4	7	64.6323	2.59689e+06	80908	B0115
4	A4	8	64.9043	2.57221e+06	80309.7	B0115
4	A4	9	65.1763	2.54668e+06	79729.9	B0115
4	A4	10	65.4483	2.52397e+06	79159.5	B0115
4	A4	11	65.7204	2.50268e+06	78569.1	B0115
4	A4	12	65.9924	2.4768e+06	77939.3	B0115
4	A4	13	66.2644	2.45259e+06	77287.3	B0115
4	A4	14	66.5365	2.42867e+06	76671.5	B0115
4	A4	15	66.8085	2.40612e+06	76164.5	B0115
4	A4	16	67.0805	2.38486e+06	75809.8	B0115
4	A4	17	67.3525	2.3634e+06	75588.1	B0115
4	A4	18	67.6246	2341785	75419.5	B0115
4	A4	19	67.8966	2.32038e+06	75199.7	B0115
4	A4	20	68.1686	2.29487e+06	74851.2	B0115
4	A4	21	68.4407	2.273e+06	74353.2	B0115
4	A4	22	68.7127	2251313	73742.2	B0115
4	A4	23	68.9847	2.23239e+06	73086.1	B0115
4	A4	24	69.2567	2.20835e+06	72450.8	B0115
4	A4	25	69.5288	2187613	71882.9	B0115
4	A4	26	69.8008	2168210	71401.6	B0115
4	A4	27	70.0728	2147545	71004.3	B0115
4	A4	28	70.3449	2.12735e+06	70674	B0115
4	A4	29	70.6169	2.10464e+06	70388.9	B0115
4	A4	30	70.8889	2.08559e+06	70125.5	B0115
4	A4	31	71.1609	2.06625e+06	69860.8	B0115
4	A4	32	71.433	2.04519e+06	69574.1	B0115
4	A4	33	71.705	2.02505e+06	69255.9	B0115
4	A4	34	71.977	2.00307e+06	68918.3	B0115
4	A4	35	72.2491	1.98594e+06	68595.5	B0115
4	A4	36	72.5211	1.96659e+06	68332.9	B0115
4	A4	37	72.7931	1.94617e+06	68164	B0115
4	A4	38	73.0651	1928280	68091.5	B0115
4	A4	39	73.3372	1.90928e+06	68079.6	B0115
4	A4	40	73.6092	1.88907e+06	68065.6	B0115
4	A4	41	73.8812	1.87029e+06	67984.6	B0115
4	A4	42	74.1533	1.84909e+06	67795.6	B0115
4	A4	43	74.4253	1.82954e+06	67445.9	B0115
4	A4	44	74.6973	1.81123e+06	66993.6	B0115
4	A4	45	74.9693	1.79407e+06	66496.7	B0115
4	A4	46	75.2414	1.77398e+06	66005	B0115
4	A4	47	75.5134	1.75465e+06	65561.3	B0115
4	A4	48	75.7854	1.73717e+06	65203.6	B0115
4	A4	49	76.0574	1.71925e+06	64963.1	B0115
4	A4	50	76.3295	1.7015e+06	64848.1	B0115
4	A4	51	76.6015	1.68302e+06	64824.7	B0115
4	A4	52	76.8735	1.66537e+06	64815.5	B0115
4	A4	53	77.1456	1.64467e+06	64724	B0115
4	A4	54	77.4176	1.62598e+06	64477.7	B0115
4	A4	55	77.6896	1.60613e+06	64063.8	B0115
4	A4	56	77.9616	1.58982e+06	63535.5	B0115
4	A4	57	78.2337	1.57133e+06	62987.5	B0115
4	A4	58	78.5057	1553881	62512.8	B0115
4	A4	59	78.7777	1.53683e+06	62166.1	B0115
4	A4	60	79.0498	1.51859e+06	61951	B0115
4	A4	61	79.3218	1.50174e+06	61831.7	B0115
4	A4	62	79.5938	1.48254e+06	61755.3	B0115
4	A4	63	79.8658	1.46779e+06	61677.7	B0115
4	A4	64	80.1379	1.44791e+06	61577.7	B0115
4	A4	65	80.4099	1.43079e+06	61461.7	B0115
4	A4	66	80.6819	1.41358e+06	61355.8	B0115
4	A4	67	80.954	1396036	61296.1	B0115
4	A4	68	81.226	1.37836e+06	61323.8	B0115
4	A4	69	81.498	1.36036e+06	61495.7	B0115
4	A4	70	81.77	1.34324e+06	61920.8	B0115
4	A4	71	82.0421	1.32538e+06	62827.3	B0115
4	A4	72	82.3141	1.30879e+06	64670.8	B0115
4	A4	73	82.5861	1.29084e+06	68206.7	B0115
4	A4	74	82.8582	1273836	73935.3	B0115
4	A4	75	83.1302	1.25397e+06	84119.1	B0115
4	A4	76	83.4022	1.23608e+06	101082	B0115
4	A4	77	83.6742	1.21313e+06	127291	B0115
4	A4	78	83.9463	1.18384e+06	164462	B0115
4	A4	79	84.2183	1.14562e+06	212262	B0115
4	A4	80	84.4903	1079810	267075	B0115
4	A4	81	84.7623	953287	321594	B0115
4	A4	82	85.0344	740581	365935	B0115
4	A4	83	85.3064	489967	390298	B0115
4	A4	84	85.5784	279747	388279	B0115
4	A4	85	85.8505	162170	359319	B0115
4	A4	86	86.1225	108196	309023	B0115
4	A4	87	86.3945	87842.3	247153	B0115
4	A4	88	86.6665	82445.5	184317	B0115
4	A4	89	86.9386	79501.6	128902	B0115
4	A4	90	87.2106	78400	85459.6	B0115
4	A4	91	87.4826	77330.3	52365.2	B0115
4	A4	92	87.7547	77648.2	29014	B0115
4	A4	93	88.0267	77215.4	15310.3	B0115
4	A4	94	88.2987	75925.9	7924.23	B0115
4	A4	95	88.5707	74657.7	4261.76	B0115
4	A4	96	88.8428	76110.4	2598.49	B0115
4	A4	97	89.1148	73289.1	1921.03	B0115
4	A4	98	89.3868	74683.2	1687.39	B0115
4	A4	99	89.6589	72591.3	1622.74	B0115
4	A4	100	89.9309	72089.6	1588.95	B0115
4	A4	101	90.2029	70283	1521.79	B0115
4	A4	102	90.4749	70654.5	1408.49	B0115
4	A4	103	90.747	71387.7	1275.13	B0115
4	A4	104	91.019	69926.1	1165.04	B0115
4	A4	105	91.291	70237.3	1109.75	B0115
4	A4	106	91.563	68906.1	1108.72	B0115
4	A4	107	91.8351	67645	1131.68	B0115
4	A4	108	92.1071	67251.9	1142.12	B0115
4	A4	109	92.3791	66932.6	1123.14	B0115
4	A4	110	92.6512	67597.5	1086.41	B0115
4	A4	111	92.9232	66775.7	1058.26	B0115
4	A4	112	93.1952	65828.7	1056.09	B0115
4	A4	113	93.4672	63185.4	1075.43	B0115
4	A4	114	93.7393	65784.2	1096.52	B0115
4	A4	115	94.0113	64256.4	1102.05	B0115
4	A4	116	94.2833	62568.7	1089.18	B0115
4	A4	117	94.5554	64318.6	1067.87	B0115
4	A4	118	94.8274	63022.6	1050.66	B0115
5	A5	1	63.0002	2.70803e+06	80946.2	C1250
5	A5	2	63.272	2.69414e+06	80881.8	C1250
5	A5	3	63.5438	2676876	80937.5	C1250
5	A5	4	63.8156	2.65563e+06	81012.3	C1250
5	A5	5	64.0874	2.63994e+06	81013.1	C1250
5	A5	6	64.3592	2.61187e+06	80886	C1250
5	A5	7	64.6311	2.59026e+06	80625.7	C1250
5	A5	8	64.9029	2.56513e+06	80261	C1250
5	A5	9	65.1747	2540452	79830.8	C1250
5	A5	10	65.4465	2.51647e+06	79363.4	C1250
5	A5	11	65.7183	2.49389e+06	78870.4	C1250
5	A5	12	65.9901	2.46901e+06	78353.2	C1250
5	A5	13	66.2619	2.44526e+06	77815.1	C1250
5	A5	14	66.5337	2.42071e+06	77273.4	C1250
5	A5	15	66.8055	2.39797e+06	76762.8	C1250
5	A5	16	67.0773	2.37628e+06	76324.7	C1250
5	A5	17	67.3491	2.3525e+06	75988.8	C1250
5	A5	18	67.6209	2.32944e+06	75756.9	C1250
5	A5	19	67.8928	2.31267e+06	75595.5	C1250
5	A5	20	68.1646	2.28926e+06	75452.4	C1250
5	A5	21	68.4364	2.26349e+06	75282.9	C1250
5	A5	22	68.7082	2.24236e+06	75073.8	C1250
5	A5	23	68.98	2.22151e+06	74845.4	C1250
5	A5	24	69.2518	2.19905e+06	74631.9	C1250
5	A5	25	69.5236	2.17717e+06	74454.4	C1250
5	A5	26	69.7954	2157845	74306.2	C1250
5	A5	27	70.0672	2135724	74156	C1250
5	A5	28	70.339	2.11315e+06	73968.1	C1250
5	A5	29	70.6108	2.09081e+06	73726.4	C1250
5	A5	30	70.8826	2.06948e+06	73440.8	C1250
5	A5	31	71.1545	2051799	73145.6	C1250
5	A5	32	71.4263	2.02546e+06	72881.2	C1250
5	A5	33	71.6981	2.00786e+06	72677.9	C1250
5	A5	34	71.9699	1.98854e+06	72543.7	C1250
5	A5	35	72.2417	1.96634e+06	72462.1	C1250
5	A5	36	72.5135	1.94564e+06	72397.1	C1250
5	A5	37	72.7853	1.92631e+06	72307.4	C1250
5	A5	38	73.0571	1.90488e+06	72159.6	C1250
5	A5	39	73.3289	1.88591e+06	71846.9	C1250
5	A5	40	73.6007	1.86117e+06	71436	C1250
5	A5	41	73.8725	1.84659e+06	70986.2	C1250
5	A5	42	74.1443	1.82312e+06	70551.5	C1250
5	A5	43	74.4162	1.80431e+06	70164.7	C1250
5	A5	44	74.688	1.78709e+06	69823.8	C1250
5	A5	45	74.9598	1.76496e+06	69496.7	C1250
5	A5	46	75.2316	1.74646e+06	69145.8	C1250
5	A5	47	75.5034	1.72599e+06	68749.3	C1250
5	A5	48	75.7752	1705202	68311.9	C1250
5	A5	49	76.047	1.6917e+06	67854.5	C1250
5	A5	50	76.3188	1.66934e+06	67400.5	C1250
5	A5	51	76.5906	1.64984e+06	66968.8	C1250
5	A5	52	76.8624	1630533	66576.6	C1250
5	A5	53	77.1342	1.61363e+06	66241.3	C1250
5	A5	54	77.4061	1.59519e+06	65972.9	C1250
5	A5	55	77.6779	1.57509e+06	65766.6	C1250
5	A5	56	77.9497	1.5564e+06	65597.3	C1250
5	A5	57	78.2215	1.53917e+06	65427	C1250
5	A5	58	78.4933	1.5194e+06	65216.8	C1250
5	A5	59	78.7651	1.50013e+06	64943.1	C1250
5	A5	60	79.0369	1.4816e+06	64606.1	C1250
5	A5	61	79.3087	1.46524e+06	64231.1	C1250
5	A5	62	79.5805	1.44585e+06	63860.5	C1250
5	A5	63	79.8523	1.42903e+06	63542	C1250
5	A5	64	80.1241	1.41123e+06	63315.1	C1250
5	A5	65	80.3959	1.39401e+06	63204.8	C1250
5	A5	66	80.6678	1375739	63223.2	C1250
5	A5	67	80.9396	1.35667e+06	63376.1	C1250
5	A5	68	81.2114	1.34012e+06	63675	C1250
5	A5	69	81.4832	1.32044e+06	64143.7	C1250
5	A5	70	81.755	1.30294e+06	64816	C1250
5	A5	71	82.0268	1.28489e+06	65728	C1250
5	A5	72	82.2986	1.26808e+06	66913.5	C1250
5	A5	73	82.5704	1.24745e+06	68409.4	C1250
5	A5	74	82.8422	1227522	70271	C1250
5	A5	75	83.114	1.20742e+06	72430.4	C1250
5	A5	76	83.3858	1.18918e+06	74330.3	C1250
5	A5	77	83.6576	1.17027e+06	76624.8	C1250
5	A5	78	83.9295	1.1441e+06	79334.6	C1250
5	A5	79	84.2013	1.12292e+06	82499.7	C1250
5	A5	80	84.4731	1.09385e+06	86273.1	C1250
5	A5	81	84.7449	1.06702e+06	91057.1	C1250
5	A5	82	85.0167	1.03661e+06	97633.5	C1250
5	A5	83	85.2885	1.01032e+06	107213	C1250
5	A5	84	85.5603	980344	121305	C1250
5	A5	85	85.8321	944971	141288	C1250
5	A5	86	86.1039	904286	167627	C1250
5	A5	87	86.3757	841480	198912	C1250
5	A5	88	86.6475	730335	231179	C1250
5	A5	89	86.9193	550105	258195	C1250
5	A5	90	87.1912	324921	273062	C1250
5	A5	91	87.463	162195	270730	C1250
5	A5	92	87.7348	93188.2	250206	C1250
5	A5	93	88.0066	72130.6	215182	C1250
5	A5	94	88.2784	63177.9	172650	C1250
5	A5	95	88.5502	60572.5	130268	C1250
5	A5	96	88.822	58537.1	93895.7	C1250
5	A5	97	89.0938	57609.5	63552.6	C1250
5	A5	98	89.3656	57359.1	35806.7	C1250
5	A5	99	89.6374	55515.6	18863.9	C1250
5	A5	100	89.9092	56036.9	9456.04	C1250
5	A5	101	90.1811	54969.2	4693.42	C1250
5	A5	102	90.4529	56819.7	2515.05	C1250
5	A5	103	90.7247	55591.8	1645.95	C1250
5	A5	104	90.9965	52631	1366.48	C1250
5	A5	105	91.2683	52787.2	1294.98	C1250
5	A5	106	91.5401	52636.8	1250.22	C1250
5	A5	107	91.8119	51859.4	1174.47	C1250
5	A5	108	92.0837	51227	1079.82	C1250
5	A5	109	92.3555	51970.2	999.273	C1250
5	A5	110	92.6273	51048.6	948.609	C1250
5	A5	111	92.8991	49698	912.094	C1250
5	A5	112	93.1709	49207.1	855.742	C1250
5	A5	113	93.4427	48005.4	755.711	C1250
5	A5	114	93.7146	48415.3	619.422	C1250
5	A5	115	93.9864	50796.9	482.797	C1250
5	A5	116	94.2582	47269.5	385.555	C1250
5	A5	117	94.53	48608	344.578	C1250
5	A5	118	94.8018	47250.3	345.664	C1250
6	A6	1	63.0002	2.70556e+06	80797.2	C1250
6	A6	2	63.272	2.69268e+06	80723.3	C1250
6	A6	3	63.5438	2671678	80732.4	C1250
6	A6	4	63.8156	2.65239e+06	80736	C1250
6	A6	5	64.0874	2.63365e+06	80661.1	C1250
6	A6	6	64.3592	2609635	80466.8	C1250
6	A6	7	64.6311	2.58909e+06	80142.5	C1250
6	A6	8	64.9029	2562099	79701.8	C1250
6	A6	9	65.1747	2.53791e+06	79176.4	C1250
6	A6	10	65.4465	2515753	78607.9	C1250
6	A6	11	65.7183	2.48955e+06	78037.6	C1250
6	A6	12	65.9901	2.46825e+06	77492.6	C1250
6	A6	13	66.2619	2.44524e+06	76980.8	C1250
6	A6	14	66.5337	2.42236e+06	76494.9	C1250
6	A6	15	66.8055	2.39791e+06	76027.8	C1250
6	A6	16	67.0773	2.37633e+06	75584.2	C1250
6	A6	17	67.3491	2.35353e+06	75178.6	C1250
6	A6	18	67.6209	2.33248e+06	74829.5	C1250
6	A6	19	67.8928	2.31248e+06	74545.5	C1250
6	A6	20	68.1646	2.28923e+06	74319.8	C1250
6	A6	21	68.4364	2.26714e+06	74132	C1250
6	A6	22	68.7082	2.24809e+06	73957.2	C1250
6	A6	23	68.98	2.22695e+06	73778.7	C1250
6	A6	24	69.2518	2201346	73594.9	C1250
6	A6	25	69.5236	2182080	73415.8	C1250
6	A6	26	69.7954	2.16197e+06	73250.3	C1250
6	A6	27	70.0672	2142328	73095.3	C1250
6	A6	28	70.339	2121247	72939.2	C1250
6	A6	29	70.6108	2.09584e+06	72775	C1250
6	A6	30	70.8826	2077342	72610.7	C1250
6	A6	31	71.1545	2.05902e+06	72464.2	C1250
6	A6	32	71.4263	2035879	72347.4	C1250
6	A6	33	71.6981	2.01524e+06	72250.9	C1250
6	A6	34	71.9699	1.99658e+06	72144	C1250
6	A6	35	72.2417	1975233	71989.4	C1250
6	A6	36	72.5135	1.95426e+06	71765.5	C1250
6	A6	37	72.7853	1.9323e+06	71480.3	C1250
6	A6	38	73.0571	1.91486e+06	71166.9	C1250
6	A6	39	73.3289	1.89345e+06	70779.2	C1250
6	A6	40	73.6007	1.87598e+06	70365.9	C1250
6	A6	41	73.8725	1.85701e+06	69963.1	C1250
6	A6	42	74.1443	1.83493e+06	69522.5	C1250
6	A6	43	74.4162	1.8163e+06	69015.3	C1250
6	A6	44	74.688	1794690	68464.7	C1250
6	A6	45	74.9598	1.77783e+06	67945.2	C1250
6	A6	46	75.2316	1.7611e+06	67545.2	C1250
6	A6	47	75.5034	1.74003e+06	67319.7	C1250
6	A6	48	75.7752	1.72295e+06	67255.1	C1250
6	A6	49	76.047	1.70624e+06	67268.8	C1250
6	A6	50	76.3188	1.68502e+06	67243.1	C1250
6	A6	51	76.5906	1.66668e+06	67077.5	C1250
6	A6	52	76.8624	1.64502e+06	66732.2	C1250
6	A6	53	77.1342	1.62585e+06	66241.3	C1250
6	A6	54	77.4061	1.61138e+06	65684.2	C1250
6	A6	55	77.6779	1.59183e+06	65141.4	C1250
6	A6	56	77.9497	1572039	64660.1	C1250
6	A6	57	78.2215	1555851	64249.5	C1250
6	A6	58	78.4933	1.53609e+06	63897.5	C1250
6	A6	59	78.7651	1.5175e+06	63588.3	C1250
6	A6	60	79.0369	1.5031e+06	63314.6	C1250
6	A6	61	79.3087	1483499	63075.3	C1250
6	A6	62	79.5805	1.4654e+06	62876.7	C1250
6	A6	63	79.8523	1.44876e+06	62733.3	C1250
6	A6	64	80.1241	1.43111e+06	62664.5	C1250
6	A6	65	80.3959	1.41538e+06	62687	C1250
6	A6	66	80.6678	1.39713e+06	62807.2	C1250
6	A6	67	80.9396	1.37689e+06	63027.1	C1250
6	A6	68	81.2114	1.36029e+06	63356	C1250
6	A6	69	81.4832	1.34325e+06	63824.2	C1250
6	A6	70	81.755	1.32476e+06	64485.4	C1250
6	A6	71	82.0268	1.30669e+06	65411.3	C1250
6	A6	72	82.2986	1.28867e+06	66682	C1250
6	A6	73	82.5704	1.27016e+06	68372.9	C1250
6	A6	74	82.8422	1.2522e+06	70541.6	C1250
6	A6	75	83.114	1232700	72523.1	C1250
6	A6	76	83.3858	1210963	74682	C1250
6	A6	77	83.6576	1190574	77157.4	C1250
6	A6	78	83.9295	1.1657e+06	79951.7	C1250
6	A6	79	84.2013	1143201	83144.6	C1250
6	A6	80	84.4731	1115816	86972.4	C1250
6	A6	81	84.7449	1.08916e+06	91928.5	C1250
6	A6	82	85.0167	1.06174e+06	98864.9	C1250
6	A6	83	85.2885	1.02949e+06	109037	C1250
6	A6	84	85.5603	1.0008e+06	123982	C1250
6	A6	85	85.8321	966609	145088	C1250
6	A6	86	86.1039	925050	172793	C1250
6	A6	87	86.3757	858156	205578	C1250
6	A6	88	86.6475	746780	239263	C1250
6	A6	89	86.9193	558056	267325	C1250
6	A6	90	87.1912	331697	282584	C1250
6	A6	91	87.463	166598	279828	C1250
6	A6	92	87.7348	95843.3	258099	C1250
6	A6	93	88.0066	76277.5	221321	C1250
6	A6	94	88.2784	66799.2	176828	C1250
6	A6	95	88.5502	64417.8	132623	C1250
6	A6	96	88.822	64220.3	94811	C1250
6	A6	97	89.0938	62053.8	64161.9	C1250
6	A6	98	89.3656	63724.2	36191.6	C1250
6	A6	99	89.6374	62002.6	19335.5	C1250
6	A6	100	89.9092	60988.2	10141.7	C1250
6	A6	101	90.1811	57748.6	5549.29	C1250
6	A6	102	90.4529	59172.2	3401.58	C1250
6	A6	103	90.7247	58656.3	2433.96	C1250
6	A6	104	90.9965	58280.6	2018.72	C1250
6	A6	105	91.2683	58964.3	1876.19	C1250
6	A6	106	91.5401	56412.1	1864.09	C1250
6	A6	107	91.8119	54707.2	1876.34	C1250
6	A6	108	92.0837	55324.8	1828.6	C1250
6	A6	109	92.3555	53493.8	1682.16	C1250
6	A6	110	92.6273	53785.4	1460.29	C1250
6	A6	111	92.8991	54092.7	1234.28	C1250
6	A6	112	93.1709	54140.1	1083.68	C1250
6	A6	113	93.4427	53755	1053.05	C1250
6	A6	114	93.7146	52685.5	1129.47	C1250
6	A6	115	93.9864	51250.1	1252.06	C1250
6	A6	116	94.2582	50541.5	1346.57	C1250
6	A6	117	94.53	50581.9	1363.13	C1250
6	A6	118	94.8018	50618.2	1295.49	C1250
7	A7	1	63.0004	2.75304e+06	84160.2	C1250
7	A7	2	63.2723	2.73798e+06	84084.9	C1250
7	A7	3	63.5441	2.72172e+06	84134.4	C1250
7	A7	4	63.816	2.69911e+06	84195.7	C1250
7	A7	5	64.0878	2.67974e+06	84167.6	C1250
7	A7	6	64.3597	2.65658e+06	84000	C1250
7	A7	7	64.6315	2.62966e+06	83700.8	C1250
7	A7	8	64.9034	2.60317e+06	83312.5	C1250
7	A7	9	65.1752	2.58103e+06	82875.3	C1250
7	A7	10	65.4471	2.55502e+06	82400.4	C1250
7	A7	11	65.7189	2.53057e+06	81870.6	C1250
7	A7	12	65.9908	2.5069e+06	81263.4	C1250
7	A7	13	66.2626	2.48017e+06	80578.6	C1250
7	A7	14	66.5345	2.45271e+06	79854.2	C1250
7	A7	15	66.8063	2433634	79157.4	C1250
7	A7	16	67.0782	2.40767e+06	78556.9	C1250
7	A7	17	67.35	2.38534e+06	78097.5	C1250
7	A7	18	67.6219	2.36366e+06	77781.9	C1250
7	A7	19	67.8937	2.34204e+06	77575.2	C1250
7	A7	20	68.1656	2318705	77419.1	C1250
7	A7	21	68.4374	2.29493e+06	77258	C1250
7	A7	22	68.7093	2.27417e+06	77058.1	C1250
7	A7	23	68.9811	2.24989e+06	76816.4	C1250
7	A7	24	69.253	2.22648e+06	76554	C1250
7	A7	25	69.5248	2.20682e+06	76301	C1250
7	A7	26	69.7967	2182974	76076.7	C1250
7	A7	27	70.0686	2.16429e+06	75882.8	C1250
7	A7	28	70.3404	2138931	75704.7	C1250
7	A7	29	70.6123	2.11762e+06	75522.3	C1250
7	A7	30	70.8841	2.0967e+06	75319.4	C1250
7	A7	31	71.156	2.07525e+06	75089.2	C1250
7	A7	32	71.4278	2052492	74833.4	C1250
7	A7	33	71.6997	2.03013e+06	74557.3	C1250
7	A7	34	71.9715	2.00953e+06	74262	C1250
7	A7	35	72.2434	1.99144e+06	73940.7	C1250
7	A7	36	72.5152	1.96783e+06	73584.4	C1250
7	A7	37	72.7871	1.9465e+06	73193	C1250
7	A7	38	73.0589	1.92583e+06	72757.2	C1250
7	A7	39	73.3308	1.90657e+06	72228.1	C1250
7	A7	40	73.6026	1886651	71788.4	C1250
7	A7	41	73.8745	1.86775e+06	71456.3	C1250
7	A7	42	74.1463	1.84692e+06	71203.3	C1250
7	A7	43	74.4182	1.82739e+06	70970.6	C1250
7	A7	44	74.69	1.8067e+06	70702.7	C1250
7	A7	45	74.9619	1.78538e+06	70377.1	C1250
7	A7	46	75.2337	1768136	70010.8	C1250
7	A7	47	75.5056	1.74761e+06	69643.1	C1250
7	A7	48	75.7774	1.7294e+06	69310	C1250
7	A7	49	76.0493	1709353	69021.2	C1250
7	A7	50	76.3211	1690586	68756	C1250
7	A7	51	76.593	1.67238e+06	68474.6	C1250
7	A7	52	76.8649	1.65025e+06	68142	C1250
7	A7	53	77.1367	1631289	67747.1	C1250
7	A7	54	77.4086	1.61314e+06	67309.4	C1250
7	A7	55	77.6804	1594531	66867.3	C1250
7	A7	56	77.9523	1.57453e+06	66458	C1250
7	A7	57	78.2241	1.55725e+06	66098.3	C1250
7	A7	58	78.496	1.53845e+06	65781	C1250
7	A7	59	78.7678	1.51991e+06	65484.1	C1250
7	A7	60	79.0397	1.4996e+06	65185.8	C1250
7	A7	61	79.3115	1.48291e+06	64879.5	C1250
7	A7	62	79.5834	1.46595e+06	64575.7	C1250
7	A7	63	79.8552	1.44659e+06	64302.3	C1250
7	A7	64	80.1271	1.42913e+06	64098.5	C1250
7	A7	65	80.3989	1410734	64009.3	C1250
7	A7	66	80.6708	1.39418e+06	64074.4	C1250
7	A7	67	80.9426	1.37593e+06	64318	C1250
7	A7	68	81.2145	1.35613e+06	64745	C1250
7	A7	69	81.4863	1.34042e+06	65348.9	C1250
7	A7	70	81.7582	1.31897e+06	66135	C1250
7	A7	71	82.03	1.30012e+06	67136.5	C1250
7	A7	72	82.3019	1.28309e+06	68417.7	C1250
7	A7	73	82.5737	1.26481e+06	70055.7	C1250
7	A7	74	82.8456	1.24427e+06	72113.7	C1250
7	A7	75	83.1174	1.2231e+06	74123.7	C1250
7	A7	76	83.3893	1.20339e+06	76245.2	C1250
7	A7	77	83.6611	1.18005e+06	78691.3	C1250
7	A7	78	83.933	1.1575e+06	81483.4	C1250
7	A7	79	84.2048	1.13306e+06	84708.8	C1250
7	A7	80	84.4767	1.10613e+06	88590.1	C1250
7	A7	81	84.7486	1.07975e+06	93585.6	C1250
7	A7	82	85.0204	1.04827e+06	100504	C1250
7	A7	83	85.2923	1.01981e+06	110568	C1250
7	A7	84	85.5641	987235	125313	C1250
7	A7	85	85.836	953844	146171	C1250
7	A7	86	86.1078	911858	173671	C1250
7	A7	87	86.3797	845568	206419	C1250
7	A7	88	86.6515	734148	240366	C1250
7	A7	89	86.9234	547546	269064	C1250
7	A7	90	87.1952	320451	285294	C1250
7	A7	91	87.4671	160847	283646	C1250
7	A7	92	87.7389	94457	262844	C1250
7	A7	93	88.0108	75271.5	226494	C1250
7	A7	94	88.2826	70477.1	181767	C1250
7	A7	95	88.5545	66835.9	136729	C1250
7	A7	96	88.8263	68002.5	97733.2	C1250
7	A7	97	89.0982	65136.1	66098.9	C1250
7	A7	98	89.37	63573.8	37886.7	C1250
7	A7	99	89.6419	62400.4	20642.1	C1250
7	A7	100	89.9137	63653	11071.9	C1250
7	A7	101	90.1856	62795.6	6197.8	C1250
7	A7	102	90.4574	60224.5	3882.26	C1250
7	A7	103	90.7293	61089.4	2827.67	C1250
7	A7	104	91.0011	60242.2	2346.1	C1250
7	A7	105	91.273	60470	2110.95	C1250
7	A7	106	91.5449	58403.5	1976.96	C1250
7	A7	107	91.8167	59693.4	1877.15	C1250
7	A7	108	92.0886	57649.9	1777.3	C1250
7	A7	109	92.3604	56664.9	1664.7	C1250
7	A7	110	92.6323	57857.7	1548.27	C1250
7	A7	111	92.9041	57715.6	1453.73	C1250
7	A7	112	93.176	56890.3	1408.73	C1250
7	A7	113	93.4478	55992.8	1426.01	C1250
7	A7	114	93.7197	55847.2	1495.48	C1250
7	A7	115	93.9915	55270.7	1589.7	C1250
7	A7	116	94.2634	55181.3	1676.5	C1250
7	A7	117	94.5352	53050.1	1731.15	C1250
7	A7	118	94.8071	53892.7	1742.62	C1250
8	A8	1	63.0004	2.68157e+06	81943.1	C1250
8	A8	2	63.2723	2.66891e+06	81916.5	C1250
8	A8	3	63.5441	2.64965e+06	81964.2	C1250
8	A8	4	63.816	2.63079e+06	81977	C1250
8	A8	5	64.0878	2608852	81876.7	C1250
8	A8	6	64.3597	2586221	81643.9	C1250
8	A8	7	64.6315	2562922	81305.2	C1250
8	A8	8	64.9034	2.53889e+06	80906.5	C1250
8	A8	9	65.1752	2.51456e+06	80481.9	C1250
8	A8	10	65.4471	2.49048e+06	80040.5	C1250
8	A8	11	65.7189	2466357	79568.4	C1250
8	A8	12	65.9908	2.44499e+06	79045.5	C1250
8	A8	13	66.2626	2418567	78467.8	C1250
8	A8	14	66.5345	2.39425e+06	77858.4	C1250
8	A8	15	66.8063	2.37194e+06	77262.3	C1250
8	A8	16	67.0782	2.34825e+06	76728	C1250
8	A8	17	67.35	2.32963e+06	76283.6	C1250
8	A8	18	67.6219	2.30459e+06	75926.2	C1250
8	A8	19	67.8937	2284592	75631.3	C1250
8	A8	20	68.1656	2.26192e+06	75369.4	C1250
8	A8	21	68.4374	2240973	75123	C1250
8	A8	22	68.7093	2.21697e+06	74891.9	C1250
8	A8	23	68.9811	2.19644e+06	74684.4	C1250
8	A8	24	69.253	2176587	74502.6	C1250
8	A8	25	69.5248	2.15447e+06	74337	C1250
8	A8	26	69.7967	2132800	74172.3	C1250
8	A8	27	70.0686	2.11113e+06	73999.8	C1250
8	A8	28	70.3404	2.08995e+06	73826	C1250
8	A8	29	70.6123	2.06886e+06	73667.5	C1250
8	A8	30	70.8841	2.04856e+06	73537.7	C1250
8	A8	31	71.156	2.0272e+06	73430	C1250
8	A8	32	71.4278	2.00659e+06	73314.3	C1250
8	A8	33	71.6997	1.98537e+06	73148	C1250
8	A8	34	71.9715	1964338	72897	C1250
8	A8	35	72.2434	1.9439e+06	72556.4	C1250
8	A8	36	72.5152	1.91996e+06	72156	C1250
8	A8	37	72.7871	1.90336e+06	71749.7	C1250
8	A8	38	73.0589	1.88622e+06	71391.5	C1250
8	A8	39	73.3308	1.8615e+06	71035.3	C1250
8	A8	40	73.6026	1.84358e+06	70773.5	C1250
8	A8	41	73.8745	1825920	70602.1	C1250
8	A8	42	74.1463	1.80531e+06	70455	C1250
8	A8	43	74.4182	1785134	70256.4	C1250
8	A8	44	74.69	1.76545e+06	69949	C1250
8	A8	45	74.9619	1.74497e+06	69520.7	C1250
8	A8	46	75.2337	1.72555e+06	69011.4	C1250
8	A8	47	75.5056	1.70822e+06	68495.2	C1250
8	A8	48	75.7774	1.68855e+06	68042	C1250
8	A8	49	76.0493	1.67072e+06	67682.3	C1250
8	A8	50	76.3211	1.65323e+06	67395.3	C1250
8	A8	51	76.593	1.63246e+06	67124.8	C1250
8	A8	52	76.8649	1.61428e+06	66821.5	C1250
8	A8	53	77.1367	1.59302e+06	66475.1	C1250
8	A8	54	77.4086	1.57579e+06	66119.5	C1250
8	A8	55	77.6804	1.55776e+06	65803.2	C1250
8	A8	56	77.9523	1.54226e+06	65552.8	C1250
8	A8	57	78.2241	1.52166e+06	65352.4	C1250
8	A8	58	78.496	1.50058e+06	65159.7	C1250
8	A8	59	78.7678	1.48417e+06	64935.1	C1250
8	A8	60	79.0397	1.4671e+06	64659.5	C1250
8	A8	61	79.3115	1.44812e+06	64338.9	C1250
8	A8	62	79.5834	1.43164e+06	63995.4	C1250
8	A8	63	79.8552	1.41103e+06	63660.9	C1250
8	A8	64	80.1271	1.3948e+06	63375.6	C1250
8	A8	65	80.3989	1.37863e+06	63175.4	C1250
8	A8	66	80.6708	1.36205e+06	63081.1	C1250
8	A8	67	80.9426	1.34213e+06	63097.9	C1250
8	A8	68	81.2145	1.3231e+06	63234.6	C1250
8	A8	69	81.4863	1.30569e+06	63526.8	C1250
8	A8	70	81.7582	1.28975e+06	64047.4	C1250
8	A8	71	82.03	1.2725e+06	64887.2	C1250
8	A8	72	82.3019	1.25444e+06	66128	C1250
8	A8	73	82.5737	1.23323e+06	67825.7	C1250
8	A8	74	82.8456	1.21834e+06	70008.5	C1250
8	A8	75	83.1174	1.19652e+06	72289.3	C1250
8	A8	76	83.3893	1.17609e+06	74542.3	C1250
8	A8	77	83.6611	1155695	77142.1	C1250
8	A8	78	83.933	1.13235e+06	80091.8	C1250
8	A8	79	84.2048	1.1089e+06	83445.6	C1250
8	A8	80	84.4767	1.08257e+06	87391	C1250
8	A8	81	84.7486	1053055	92369.5	C1250
8	A8	82	85.0204	1.0245e+06	99199.1	C1250
8	A8	83	85.2923	999144	109132	C1250
8	A8	84	85.5641	964958	123736	C1250
8	A8	85	85.836	933735	144467	C1250
8	A8	86	86.1078	889670	171868	C1250
8	A8	87	86.3797	827261	204559	C1250
8	A8	88	86.6515	719722	238510	C1250
8	A8	89	86.9234	533271	267293	C1250
8	A8	90	87.1952	311664	283691	C1250
8	A8	91	87.4671	154083	282284	C1250
8	A8	92	87.7389	89163.8	261764	C1250
8	A8	93	88.0108	69515.2	225692	C1250
8	A8	94	88.2826	62126.6	181186	C1250
8	A8	95	88.5545	62276.4	136272	C1250
8	A8	96	88.8263	59457.9	97281.7	C1250
8	A8	97	89.0982	58003.9	65894.8	C1250
8	A8	98	89.37	56666.9	37196	C1250
8	A8	99	89.6419	56159.4	19513.7	C1250
8	A8	100	89.9137	57194.1	9604.27	C1250
8	A8	101	90.1856	56373.7	4528.5	C1250
8	A8	102	90.4574	56052.8	2166.61	C1250
8	A8	103	90.7293	56683.6	1210.13	C1250
8	A8	104	91.0011	53217	934	C1250
8	A8	105	91.273	54865.5	960.281	C1250
8	A8	106	91.5449	54552	1093.28	C1250
8	A8	107	91.8167	52687.5	1225.84	C1250
8	A8	108	92.0886	51067.2	1295.23	C1250
8	A8	109	92.3604	51052.8	1270.67	C1250
8	A8	110	92.6323	50858.3	1156.32	C1250
8	A8	111	92.9041	49315.1	993.133	C1250
8	A8	112	93.176	51149.4	846.828	C1250
8	A8	113	93.4478	48771.9	781.719	C1250
8	A8	114	93.7197	50685.9	831.812	C1250
8	A8	115	93.9915	47774.5	984.953	C1250
8	A8	116	94.2634	46472.9	1189.49	C1250
8	A8	117	94.5352	47212.9	1380.55	C1250
8	A8	118	94.8071	45785.2	1510.93	C1250
9	A9	1	62.9998	2560709	87455.9	C3670
9	A9	2	63.2713	2546625	87546.6	C3670
9	A9	3	63.5429	2528437	87668.4	C3670
9	A9	4	63.8144	2505711	87650.1	C3670
9	A9	5	64.086	2.48551e+06	87384.5	C3670
9	A9	6	64.3575	2459704	86869.6	C3670
9	A9	7	64.629	2.43668e+06	86193.9	C3670
9	A9	8	64.9006	2.41242e+06	85485.4	C3670
9	A9	9	65.1721	2.38622e+06	84849.6	C3670
9	A9	10	65.4436	2.36279e+06	84327.8	C3670
9	A9	11	65.7152	2.33949e+06	83888.5	C3670
9	A9	12	65.9867	2.31739e+06	83455.8	C3670
9	A9	13	66.2583	2.29094e+06	82963.3	C3670
9	A9	14	66.5298	2.26393e+06	82397.4	C3670
9	A9	15	66.8013	2.24072e+06	81803.4	C3670
9	A9	16	67.0729	2217992	81252.5	C3670
9	A9	17	67.3444	2.19682e+06	80795.4	C3670
9	A9	18	67.616	2171213	80433.1	C3670
9	A9	19	67.8875	2.15041e+06	80121.2	C3670
9	A9	20	68.159	2.12791e+06	79794.4	C3670
9	A9	21	68.4306	2102899	79401.6	C3670
9	A9	22	68.7021	2.08021e+06	78920.9	C3670
9	A9	23	68.9737	2.05946e+06	78364.2	C3670
9	A9	24	69.2452	2.03501e+06	77762.7	C3670
9	A9	25	69.5167	2.0127e+06	77152.5	C3670
9	A9	26	69.7883	1.99136e+06	76560	C3670
9	A9	27	70.0598	1.97255e+06	75999.2	C3670
9	A9	28	70.3313	1.94648e+06	75475.4	C3670
9	A9	29	70.6029	1.92591e+06	74991.9	C3670
9	A9	30	70.8744	1.90683e+06	74551.6	C3670
9	A9	31	71.146	1.88405e+06	74152.3	C3670
9	A9	32	71.4175	1.86298e+06	73777.6	C3670
9	A9	33	71.689	1.84202e+06	73397.2	C3670
9	A9	34	71.9606	1.82137e+06	72972.8	C3670
9	A9	35	72.2321	1.80255e+06	72476.1	C3670
9	A9	36	72.5037	1.7789e+06	71905.1	C3670
9	A9	37	72.7752	1.75869e+06	71292.8	C3670
9	A9	38	73.0467	1.74025e+06	70693.8	C3670
9	A9	39	73.3183	1.72162e+06	70159.5	C3670
9	A9	40	73.5898	1698779	69708.9	C3670
9	A9	41	73.8614	1.68411e+06	69320.8	C3670
9	A9	42	74.1329	1.66225e+06	68947.9	C3670
9	A9	43	74.4044	1.64103e+06	68545.5	C3670
9	A9	44	74.676	1.62323e+06	68106.5	C3670
9	A9	45	74.9475	1.60377e+06	67653.4	C3670
9	A9	46	75.219	1.58511e+06	67223.7	C3670
9	A9	47	75.4906	1567189	66844.7	C3670
9	A9	48	75.7621	1.5493e+06	66518.4	C3670
9	A9	49	76.0337	1.52875e+06	66222.8	C3670
9	A9	50	76.3052	1.51199e+06	65926.6	C3670
9	A9	51	76.5767	1.49293e+06	65603.1	C3670
9	A9	52	76.8483	1.47347e+06	65244	C3670
9	A9	53	77.1198	1.45509e+06	64857.7	C3670
9	A9	54	77.3914	1.43779e+06	64463.8	C3670
9	A9	55	77.6629	1.41879e+06	64081.5	C3670
9	A9	56	77.9344	1.40107e+06	63720.6	C3670
9	A9	57	78.206	1.38299e+06	63379.7	C3670
9	A9	58	78.4775	1.3646e+06	63048.9	C3670
9	A9	59	78.749	1.34731e+06	62717.8	C3670
9	A9	60	79.0206	1.32869e+06	62381.4	C3670
9	A9	61	79.2921	1312273	62042.6	C3670
9	A9	62	79.5637	1.29424e+06	61714.5	C3670
9	A9	63	79.8352	1278464	61417.9	C3670
9	A9	64	80.1067	1.25972e+06	61186.8	C3670
9	A9	65	80.3783	1.24398e+06	61074.5	C3670
9	A9	66	80.6498	1226243	61166.2	C3670
9	A9	67	80.9214	1.20834e+06	61592.4	C3670
9	A9	68	81.1929	1.19176e+06	62550.2	C3670
9	A9	69	81.4644	1.17425e+06	64335.2	C3670
9	A9	70	81.736	1.1584e+06	67399.6	C3670
9	A9	71	82.0075	1.13979e+06	72402.9	C3670
9	A9	72	82.2791	1.11954e+06	80372.9	C3670
9	A9	73	82.5506	1.10042e+06	92728.1	C3670
9	A9	74	82.8221	1.0799e+06	111110	C3670
9	A9	75	83.0937	1.05512e+06	137002	C3670
9	A9	76	83.3652	1.02587e+06	171046	C3670
9	A9	77	83.6367	987385	212208	C3670
9	A9	78	83.9083	931351	257129	C3670
9	A9	79	84.1798	849029	300104	C3670
9	A9	80	84.4514	727868	333995	C3670
9	A9	81	84.7229	567980	352005	C3670
9	A9	82	84.9944	409744	349738	C3670
9	A9	83	85.266	277258	326696	C3670
9	A9	84	85.5375	184618	286525	C3670
9	A9	85	85.8091	129571	235873	C3670
9	A9	86	86.0806	102564	182396	C3670
9	A9	87	86.3521	88055.9	132734	C3670
9	A9	88	86.6237	80875.4	91208.2	C3670
9	A9	89	86.8952	77956.5	59401.6	C3670
9	A9	90	87.1667	75377.7	36840.7	C3670
9	A9	91	87.4383	76536.5	22086.3	C3670
9	A9	92	87.7098	72621.5	13053.2	C3670
9	A9	93	87.9814	74024.5	7837.28	C3670
9	A9	94	88.2529	74003.8	4968.99	C3670
9	A9	95	88.5244	70794	3440.47	C3670
9	A9	96	88.796	71239.7	2624.88	C3670
9	A9	97	89.0675	70221.1	2172.17	C3670
9	A9	98	89.3391	69589.1	1913.48	C3670
9	A9	99	89.6106	69600	1779.04	C3670
9	A9	100	89.8821	69997	1732.19	C3670
9	A9	101	90.1537	68510.5	1730.42	C3670
9	A9	102	90.4252	67251.8	1721.77	C3670
9	A9	103	90.6967	65498	1668.12	C3670
9	A9	104	90.9683	65308.4	1569.56	C3670
9	A9	105	91.2398	67083.7	1464.98	C3670
9	A9	106	91.5114	65227.9	1404.55	C3670
9	A9	107	91.7829	65655.4	1414.14	C3670
9	A9	108	92.0544	63766.6	1477.6	C3670
9	A9	109	92.326	63789.3	1547.48	C3670
9	A9	110	92.5975	62176.7	1573.54	C3670
9	A9	111	92.8691	62208.3	1528.59	C3670
9	A9	112	93.1406	61651	1417.88	C3670
9	A9	113	93.4121	60623.1	1270.93	C3670
9	A9	114	93.6837	61064.4	1124.09	C3670
9	A9	115	93.9552	60998.3	1003.72	C3670
9	A9	116	94.2268	59715.9	917.805	C3670
9	A9	117	94.4983	59177.1	857.898	C3670
9	A9	118	94.7698	59693.6	808.477	C3670
10	A10	1	62.9998	2.45441e+06	83910.2	C3670
10	A10	2	63.2713	2441899	83608.1	C3670
10	A10	3	63.5429	2.424e+06	83478.7	C3670
10	A10	4	63.8144	2404876	83366	C3670
10	A10	5	64.086	2.38496e+06	83114.2	C3670
10	A10	6	64.3575	2.36215e+06	82620.2	C3670
10	A10	7	64.629	2.33759e+06	81855.9	C3670
10	A10	8	64.9006	2.31356e+06	80861.4	C3670
10	A10	9	65.1721	2.29051e+06	79719.2	C3670
10	A10	10	65.4436	2267068	78524.8	C3670
10	A10	11	65.7152	2.24324e+06	77363.2	C3670
10	A10	12	65.9867	2222902	76295.2	C3670
10	A10	13	66.2583	2.19889e+06	75348.1	C3670
10	A10	14	66.5298	2.17736e+06	74518.6	C3670
10	A10	15	66.8013	2.15582e+06	73780.5	C3670
10	A10	16	67.0729	2.13507e+06	73098	C3670
10	A10	17	67.3444	2.11265e+06	72440.6	C3670
10	A10	18	67.616	2.09157e+06	71796.1	C3670
10	A10	19	67.8875	2.07126e+06	71175.4	C3670
10	A10	20	68.159	2.05351e+06	70613.3	C3670
10	A10	21	68.4306	2.0286e+06	70158.9	C3670
10	A10	22	68.7021	2.01049e+06	69851.3	C3670
10	A10	23	68.9737	1.99056e+06	69696.3	C3670
10	A10	24	69.2452	1.97284e+06	69649.7	C3670
10	A10	25	69.5167	1.95152e+06	69633.8	C3670
10	A10	26	69.7883	1.92982e+06	69575.3	C3670
10	A10	27	70.0598	1910428	69440.1	C3670
10	A10	28	70.3313	1.88861e+06	69238.1	C3670
10	A10	29	70.6029	1.86972e+06	68994.6	C3670
10	A10	30	70.8744	1.8513e+06	68714.8	C3670
10	A10	31	71.146	1.83303e+06	68371.2	C3670
10	A10	32	71.4175	1.80815e+06	67928.7	C3670
10	A10	33	71.689	1.79029e+06	67378.2	C3670
10	A10	34	71.9606	1769938	66752.6	C3670
10	A10	35	72.2321	1.75326e+06	66109.7	C3670
10	A10	36	72.5037	1.73362e+06	65500.4	C3670
10	A10	37	72.7752	1.71602e+06	64946.1	C3670
10	A10	38	73.0467	1.69571e+06	64436.9	C3670
10	A10	39	73.3183	1.67822e+06	63945.4	C3670
10	A10	40	73.5898	1.66049e+06	63438.9	C3670
10	A10	41	73.8614	1.64258e+06	62888	C3670
10	A10	42	74.1329	1.6228e+06	62272	C3670
10	A10	43	74.4044	1.60704e+06	61587.1	C3670
10	A10	44	74.676	1.5881e+06	60878.1	C3670
10	A10	45	74.9475	1.57004e+06	60164	C3670
10	A10	46	75.219	1.55457e+06	59469	C3670
10	A10	47	75.4906	1.53805e+06	58814.8	C3670
10	A10	48	75.7621	1.52188e+06	58197.2	C3670
10	A10	49	76.0337	1.5037e+06	57587.7	C3670
10	A10	50	76.3052	1.48986e+06	56945.8	C3670
10	A10	51	76.5767	1.47176e+06	56238.3	C3670
10	A10	52	76.8483	1.45491e+06	55451.2	C3670
10	A10	53	77.1198	1.43919e+06	54589.3	C3670
10	A10	54	77.3914	1.42598e+06	53667.9	C3670
10	A10	55	77.6629	1408481	52702.3	C3670
10	A10	56	77.9344	1.3936e+06	51704.4	C3670
10	A10	57	78.206	1378526	50686.7	C3670
10	A10	58	78.4775	1365723	49665.3	C3670
10	A10	59	78.749	1.34958e+06	48662.3	C3670
10	A10	60	79.0206	1.33753e+06	47706.8	C3670
10	A10	61	79.2921	1.32355e+06	46833	C3670
10	A10	62	79.5637	1.31052e+06	46084.8	C3670
10	A10	63	79.8352	1.29912e+06	45514.7	C3670
10	A10	64	80.1067	1.28526e+06	45182.7	C3670
10	A10	65	80.3783	1.27247e+06	45159.7	C3670
10	A10	66	80.6498	1263635	45536.5	C3670
10	A10	67	80.9214	1.24617e+06	46450.1	C3670
10	A10	68	81.1929	1.23509e+06	48118.4	C3670
10	A10	69	81.4644	1.22101e+06	50880.2	C3670
10	A10	70	81.736	1208958	55235.5	C3670
10	A10	71	82.0075	1.19585e+06	61928.8	C3670
10	A10	72	82.2791	1.17809e+06	72456.7	C3670
10	A10	73	82.5506	1.15997e+06	87812.1	C3670
10	A10	74	82.8221	1.13876e+06	109524	C3670
10	A10	75	83.0937	1.11404e+06	138925	C3670
10	A10	76	83.3652	1.08441e+06	176469	C3670
10	A10	77	83.6367	1.04363e+06	220898	C3670
10	A10	78	83.9083	984239	268600	C3670
10	A10	79	84.1798	898708	313626	C3670
10	A10	80	84.4514	771811	348664	C3670
10	A10	81	84.7229	612669	366878	C3670
10	A10	82	84.9944	451219	363997	C3670
10	A10	83	85.266	319066	339778	C3670
10	A10	84	85.5375	225559	298177	C3670
10	A10	85	85.8091	171497	246125	C3670
10	A10	86	86.0806	141147	191462	C3670
10	A10	87	86.3521	122746	140892	C3670
10	A10	88	86.6237	114027	98697.2	C3670
10	A10	89	86.8952	108094	66459.5	C3670
10	A10	90	87.1667	101754	44588	C3670
10	A10	91	87.4383	99458.5	30212.8	C3670
10	A10	92	87.7098	94818.5	21084.2	C3670
10	A10	93	87.9814	94953.7	15466.6	C3670
10	A10	94	88.2529	92126.3	12071.6	C3670
10	A10	95	88.5244	89841.8	10038.9	C3670
10	A10	96	88.796	88714.5	8822.06	C3670
10	A10	97	89.0675	85764.7	8078.44	C3670
10	A10	98	89.3391	83975.1	7597.15	C3670
10	A10	99	89.6106	81472.5	7256.06	C3670
10	A10	100	89.8821	82380.9	6989.25	C3670
10	A10	101	90.1537	78532.4	6757.87	C3670
10	A10	102	90.4252	77877	6531.05	C3670
10	A10	103	90.6967	74940.2	6283.88	C3670
10	A10	104	90.9683	73892.6	6007.57	C3670
10	A10	105	91.2398	73153.5	5717.17	C3670
10	A10	106	91.5114	71089.5	5445.12	C3670
10	A10	107	91.7829	71431.2	5221.54	C3670
10	A10	108	92.0544	69753.4	5055.12	C3670
10	A10	109	92.326	67855.6	4929.19	C3670
10	A10	110	92.5975	66606.2	4815.68	C3670
10	A10	111	92.8691	65215.6	4695.79	C3670
10	A10	112	93.1406	64699	4570.55	C3670
10	A10	113	93.4121	64257.6	4453.1	C3670
10	A10	114	93.6837	62987.8	4350.77	C3670
10	A10	115	93.9552	61529.6	4253.31	C3670
10	A10	116	94.2268	59829.7	4138.16	C3670
10	A10	117	94.4983	58836.3	3987.34	C3670
10	A10	118	94.7698	59780.3	3801.26	C3670
11	A11	1	63	2.35527e+06	80369.1	C3670
11	A11	2	63.2718	2.34572e+06	80580.6	C3670
11	A11	3	63.5436	2.32683e+06	80858.7	C3670
11	A11	4	63.8155	2308086	81033.7	C3670
11	A11	5	64.0873	2288658	80993.3	C3670
11	A11	6	64.3591	2.2658e+06	80718.3	C3670
11	A11	7	64.6309	2246215	80263.4	C3670
11	A11	8	64.9027	2.22128e+06	79707.4	C3670
11	A11	9	65.1746	2201765	79116.1	C3670
11	A11	10	65.4464	2.17767e+06	78528.6	C3670
11	A11	11	65.7182	2.1548e+06	77969.2	C3670
11	A11	12	65.99	2.1346e+06	77454.1	C3670
11	A11	13	66.2619	2111276	76997.9	C3670
11	A11	14	66.5337	2.08857e+06	76611.9	C3670
11	A11	15	66.8055	2.06923e+06	76294.9	C3670
11	A11	16	67.0773	2.04438e+06	76027.7	C3670
11	A11	17	67.3491	2.02509e+06	75768	C3670
11	A11	18	67.621	2.0043e+06	75456.3	C3670
11	A11	19	67.8928	1.98303e+06	75035.8	C3670
11	A11	20	68.1646	1.96099e+06	74476.6	C3670
11	A11	21	68.4364	1.93766e+06	73795.1	C3670
11	A11	22	68.7082	1.92165e+06	73051.5	C3670
11	A11	23	68.9801	1.8968e+06	72326.3	C3670
11	A11	24	69.2519	1.87753e+06	71686.4	C3670
11	A11	25	69.5237	1.85871e+06	71157.3	C3670
11	A11	26	69.7955	1.8394e+06	70717.9	C3670
11	A11	27	70.0674	1818465	70319.3	C3670
11	A11	28	70.3392	1.79777e+06	69919.4	C3670
11	A11	29	70.611	1.77684e+06	69498.8	C3670
11	A11	30	70.8828	1.75911e+06	69055.6	C3670
11	A11	31	71.1546	1.73979e+06	68584.2	C3670
11	A11	32	71.4265	1.71972e+06	68066.9	C3670
11	A11	33	71.6983	1.6997e+06	67483.2	C3670
11	A11	34	71.9701	1680873	66838.2	C3670
11	A11	35	72.2419	1.66013e+06	66175.7	C3670
11	A11	36	72.5137	1.64474e+06	65566.6	C3670
11	A11	37	72.7856	1.62537e+06	65075.9	C3670
11	A11	38	73.0574	1.60721e+06	64728.8	C3670
11	A11	39	73.3292	1.59064e+06	64497.3	C3670
11	A11	40	73.601	1.57082e+06	64307.6	C3670
11	A11	41	73.8728	1.55297e+06	64069.9	C3670
11	A11	42	74.1447	1.53395e+06	63718.5	C3670
11	A11	43	74.4165	1.51837e+06	63274.2	C3670
11	A11	44	74.6883	1.49614e+06	62731.3	C3670
11	A11	45	74.9601	1480565	62165.2	C3670
11	A11	46	75.232	1.46383e+06	61664.8	C3670
11	A11	47	75.5038	1.44799e+06	61291.1	C3670
11	A11	48	75.7756	1.43026e+06	61047.5	C3670
11	A11	49	76.0474	1.41345e+06	60876.4	C3670
11	A11	50	76.3192	1.39631e+06	60689.7	C3670
11	A11	51	76.5911	1.37776e+06	60413.4	C3670
11	A11	52	76.8629	1.36e+06	60024.5	C3670
11	A11	53	77.1347	1.34246e+06	59557.9	C3670
11	A11	54	77.4065	1.32818e+06	59081.4	C3670
11	A11	55	77.6783	1.31009e+06	58656.7	C3670
11	A11	56	77.9502	1.29439e+06	58308.4	C3670
11	A11	57	78.222	1.27742e+06	58019.6	C3670
11	A11	58	78.4938	1.26064e+06	57752.5	C3670
11	A11	59	78.7656	1.24299e+06	57479.3	C3670
11	A11	60	79.0375	1.22839e+06	57204.1	C3670
11	A11	61	79.3093	1.21058e+06	56966.8	C3670
11	A11	62	79.5811	1.19662e+06	56825.3	C3670
11	A11	63	79.8529	1.18066e+06	56829.8	C3670
11	A11	64	80.1247	1.16423e+06	57001.3	C3670
11	A11	65	80.3966	1.14904e+06	57330.8	C3670
11	A11	66	80.6684	1.133e+06	57806.8	C3670
11	A11	67	80.9402	1113055	58469	C3670
11	A11	68	81.212	1.0971e+06	59473.4	C3670
11	A11	69	81.4838	1.08101e+06	61154.3	C3670
11	A11	70	81.7557	1.06553e+06	64120.9	C3670
11	A11	71	82.0275	1.04819e+06	69808.5	C3670
11	A11	72	82.2993	1.02949e+06	79179.7	C3670
11	A11	73	82.5711	1011515	93859.9	C3670
11	A11	74	82.843	990638	115575	C3670
11	A11	75	83.1148	963326	145667	C3670
11	A11	76	83.3866	932340	184340	C3670
11	A11	77	83.6584	886982	229825	C3670
11	A11	78	83.9302	817112	277846	C3670
11	A11	79	84.2021	719347	321840	C3670
11	A11	80	84.4739	584471	354174	C3670
11	A11	81	84.7457	428681	368140	C3670
11	A11	82	85.0175	296971	360043	C3670
11	A11	83	85.2893	197918	330489	C3670
11	A11	84	85.5612	134196	284264	C3670
11	A11	85	85.833	100360	228859	C3670
11	A11	86	86.1048	84437	172287	C3670
11	A11	87	86.3766	78089.7	121083	C3670
11	A11	88	86.6485	71735.3	79169.6	C3670
11	A11	89	86.9203	69935.4	49643.7	C3670
11	A11	90	87.1921	67433.8	30449.8	C3670
11	A11	91	87.4639	69091.9	18064.1	C3670
11	A11	92	87.7357	66347.1	10561.3	C3670
11	A11	93	88.0076	67674.5	6255.78	C3670
11	A11	94	88.2794	65368.6	3879.58	C3670
11	A11	95	88.5512	63722.4	2580.06	C3670
11	A11	96	88.823	64571.4	1840.38	C3670
11	A11	97	89.0948	64450.4	1384.98	C3670
11	A11	98	89.3667	62721.6	1090.95	C3670
11	A11	99	89.6385	63940.3	911.238	C3670
11	A11	100	89.9103	63792.8	817.863	C3670
11	A11	101	90.1821	61717	775.086	C3670
11	A11	102	90.4539	60717.5	743.691	C3670
11	A11	103	90.7258	61519.2	702.094	C3670
11	A11	104	90.9976	60065.8	660.656	C3670
11	A11	105	91.2694	62677	651.953	C3670
11	A11	106	91.5412	60204.3	701.211	C3670
11	A11	107	91.8131	59626.6	799.867	C3670
11	A11	108	92.0849	59118.9	904.762	C3670
11	A11	109	92.3567	56656.3	965.477	C3670
11	A11	110	92.6285	58483.6	958.605	C3670
11	A11	111	92.9003	57635.9	902.105	C3670
11	A11	112	93.1722	57453.7	839.441	C3670
11	A11	113	93.444	56879.8	807.277	C3670
11	A11	114	93.7158	56084	811.754	C3670
11	A11	115	93.9876	54423.6	829.664	C3670
11	A11	116	94.2594	54935.9	830.133	C3670
11	A11	117	94.5313	55300.9	797.879	C3670
11	A11	118	94.8031	54943.3	741.02	C3670
12	A12	1	63	2.30998e+06	81051	C3670
12	A12	2	63.2718	2.29686e+06	80933.5	C3670
12	A12	3	63.5436	2.28074e+06	80984.3	C3670
12	A12	4	63.8155	2.26327e+06	81039.9	C3670
12	A12	5	64.0873	2.24466e+06	80947.3	C3670
12	A12	6	64.3591	2.22197e+06	80624.2	C3670
12	A12	7	64.6309	2.19804e+06	80073.7	C3670
12	A12	8	64.9027	2.17703e+06	79357	C3670
12	A12	9	65.1746	2.15447e+06	78546.6	C3670
12	A12	10	65.4464	2.13219e+06	77690.6	C3670
12	A12	11	65.7182	2.11017e+06	76810.2	C3670
12	A12	12	65.99	2.08924e+06	75919.1	C3670
12	A12	13	66.2619	2.06698e+06	75048.6	C3670
12	A12	14	66.5337	2.04254e+06	74254.4	C3670
12	A12	15	66.8055	2.02349e+06	73592.9	C3670
12	A12	16	67.0773	2.00391e+06	73088.4	C3670
12	A12	17	67.3491	1983967	72716.5	C3670
12	A12	18	67.621	1.96226e+06	72418.5	C3670
12	A12	19	67.8928	1.94271e+06	72139	C3670
12	A12	20	68.1646	1.92292e+06	71856.6	C3670
12	A12	21	68.4364	1.89842e+06	71581	C3670
12	A12	22	68.7082	1.88343e+06	71323.4	C3670
12	A12	23	68.9801	1.86263e+06	71064.3	C3670
12	A12	24	69.2519	1.84281e+06	70750.1	C3670
12	A12	25	69.5237	1.82053e+06	70323.8	C3670
12	A12	26	69.7955	1.80139e+06	69767.4	C3670
12	A12	27	70.0674	1.78125e+06	69124.8	C3670
12	A12	28	70.3392	1.7611e+06	68485.8	C3670
12	A12	29	70.611	1.74373e+06	67941.8	C3670
12	A12	30	70.8828	1.72418e+06	67536.3	C3670
12	A12	31	71.1546	1.70604e+06	67240	C3670
12	A12	32	71.4265	1.6875e+06	66964.4	C3670
12	A12	33	71.6983	1.66722e+06	66608.2	C3670
12	A12	34	71.9701	1.64711e+06	66113	C3670
12	A12	35	72.2419	1.6299e+06	65496.3	C3670
12	A12	36	72.5137	1.60983e+06	64842.3	C3670
12	A12	37	72.7856	1.59371e+06	64258.3	C3670
12	A12	38	73.0574	1.57672e+06	63820.6	C3670
12	A12	39	73.3292	1.56069e+06	63544	C3670
12	A12	40	73.601	1539365	63386.7	C3670
12	A12	41	73.8728	1.52386e+06	63280.7	C3670
12	A12	42	74.1447	1.50484e+06	63170.8	C3670
12	A12	43	74.4165	1.48835e+06	63019.1	C3670
12	A12	44	74.6883	1.46945e+06	62810.3	C3670
12	A12	45	74.9601	1.45352e+06	62540.8	C3670
12	A12	46	75.232	1.4348e+06	62216	C3670
12	A12	47	75.5038	1.41883e+06	61852.5	C3670
12	A12	48	75.7756	1.39913e+06	61480.8	C3670
12	A12	49	76.0474	1.3843e+06	61134.6	C3670
12	A12	50	76.3192	1.36779e+06	60831.9	C3670
12	A12	51	76.5911	1.35084e+06	60561.7	C3670
12	A12	52	76.8629	1.33269e+06	60284.6	C3670
12	A12	53	77.1347	1.31584e+06	59955.6	C3670
12	A12	54	77.4065	1299372	59553.5	C3670
12	A12	55	77.6783	1.28063e+06	59097	C3670
12	A12	56	77.9502	1.26589e+06	58639.4	C3670
12	A12	57	78.222	1249087	58241.6	C3670
12	A12	58	78.4938	1.23333e+06	57942.1	C3670
12	A12	59	78.7656	1.21803e+06	57739.2	C3670
12	A12	60	79.0375	1.1993e+06	57596.4	C3670
12	A12	61	79.3093	1185254	57466.8	C3670
12	A12	62	79.5811	1.16769e+06	57318.4	C3670
12	A12	63	79.8529	1.15287e+06	57153.1	C3670
12	A12	64	80.1247	1.1359e+06	57007.6	C3670
12	A12	65	80.3966	1.1213e+06	56949.4	C3670
12	A12	66	80.6684	1.10457e+06	57073.6	C3670
12	A12	67	80.9402	1.08909e+06	57515.3	C3670
12	A12	68	81.212	1.07169e+06	58475.8	C3670
12	A12	69	81.4838	1.05603e+06	60265.1	C3670
12	A12	70	81.7557	1.04175e+06	63361.2	C3670
12	A12	71	82.0275	1.02348e+06	68711.8	C3670
12	A12	72	82.2993	1.00631e+06	77219.6	C3670
12	A12	73	82.5711	986321	90255.4	C3670
12	A12	74	82.843	964400	109359	C3670
12	A12	75	83.1148	940061	135829	C3670
12	A12	76	83.3866	910221	170027	C3670
12	A12	77	83.6584	868236	210595	C3670
12	A12	78	83.9302	803502	253897	C3670
12	A12	79	84.2021	709585	294162	C3670
12	A12	80	84.4739	583341	324521	C3670
12	A12	81	84.7457	430982	338783	C3670
12	A12	82	85.0175	308745	333332	C3670
12	A12	83	85.2893	207634	308341	C3670
12	A12	84	85.5612	139360	267765	C3670
12	A12	85	85.833	106576	218123	C3670
12	A12	86	86.1048	89103.4	166601	C3670
12	A12	87	86.3766	78422.3	119257	C3670
12	A12	88	86.6485	75109.3	79923.7	C3670
12	A12	89	86.9203	73824.8	50638	C3670
12	A12	90	87.1921	73184.3	30624.5	C3670
12	A12	91	87.4639	71588.8	17553.8	C3670
12	A12	92	87.7357	70504.4	9573.53	C3670
12	A12	93	88.0076	70752.8	5018.38	C3670
12	A12	94	88.2794	73798.4	2622.17	C3670
12	A12	95	88.5512	69996.3	1516.72	C3670
12	A12	96	88.823	70114.7	1132.78	C3670
12	A12	97	89.0948	68323.3	1097.54	C3670
12	A12	98	89.3667	67932.3	1170.47	C3670
12	A12	99	89.6385	67680.7	1212.11	C3670
12	A12	100	89.9103	67242.6	1164.62	C3670
12	A12	101	90.1821	64489.2	1032.16	C3670
12	A12	102	90.4539	64982.2	860.348	C3670
12	A12	103	90.7258	66600.9	715.293	C3670
12	A12	104	90.9976	64974.2	659.633	C3670
12	A12	105	91.2694	64164.3	726.406	C3670
12	A12	106	91.5412	63816.8	900.387	C3670
12	A12	107	91.8131	63704.5	1118.66	C3670
12	A12	108	92.0849	61032.7	1295.22	C3670
12	A12	109	92.3567	58910	1360.18	C3670
12	A12	110	92.6285	59916.9	1293.16	C3670
12	A12	111	92.9003	60462.1	1130.94	C3670
12	A12	112	93.1722	59968.9	943.832	C3670
12	A12	113	93.444	57493.1	796.582	C3670
12	A12	114	93.7158	58121.1	720.367	C3670
12	A12	115	93.9876	56954.7	710.613	C3670
12	A12	116	94.2594	58027.4	744.297	C3670
12	A12	117	94.5313	56467.1	797.66	C3670
12	A12	118	94.8031	55399.1	853.238	C3670
13	B1	1	63.0003	2352171	68158.6	B0115
13	B1	2	63.2721	2340399	68427.7	B0115
13	B1	3	63.5438	2324585	68680.5	B0115
13	B1	4	63.8156	2.30453e+06	68760.1	B0115
13	B1	5	64.0873	2.2901e+06	68578.4	B0115
13	B1	6	64.3591	2.27071e+06	68149.6	B0115
13	B1	7	64.6309	2.2498e+06	67574.6	B0115
13	B1	8	64.9026	2.2314e+06	66992.2	B0115
13	B1	9	65.1744	2.20884e+06	66523.6	B0115
13	B1	10	65.4462	2.19246e+06	66231.2	B0115
13	B1	11	65.7179	2174199	66102.9	B0115
13	B1	12	65.9897	2.15294e+06	66070.2	B0115
13	B1	13	66.2614	2.13402e+06	66046.1	B0115
13	B1	14	66.5332	2.1145e+06	65968.5	B0115
13	B1	15	66.805	2.09219e+06	65823.4	B0115
13	B1	16	67.0767	2074192	65642.1	B0115
13	B1	17	67.3485	2.05493e+06	65467.4	B0115
13	B1	18	67.6202	2.03539e+06	65319.6	B0115
13	B1	19	67.892	2.01829e+06	65177.5	B0115
13	B1	20	68.1638	1.99866e+06	64990.6	B0115
13	B1	21	68.4355	1.98066e+06	64714.9	B0115
13	B1	22	68.7073	1.95713e+06	64341.6	B0115
13	B1	23	68.979	1.94009e+06	63902.4	B0115
13	B1	24	69.2508	1.92236e+06	63447	B0115
13	B1	25	69.5226	1905337	63014.3	B0115
13	B1	26	69.7943	1.88513e+06	62626	B0115
13	B1	27	70.0661	1.86599e+06	62298.3	B0115
13	B1	28	70.3378	1.84878e+06	62063.4	B0115
13	B1	29	70.6096	1.83129e+06	61975.2	B0115
13	B1	30	70.8814	1.81142e+06	62097.4	B0115
13	B1	31	71.1531	1.79685e+06	62482.3	B0115
13	B1	32	71.4249	1.77731e+06	63147.7	B0115
13	B1	33	71.6966	1.75815e+06	64056.5	B0115
13	B1	34	71.9684	1.74103e+06	65102	B0115
13	B1	35	72.2402	1.72306e+06	66106.6	B0115
13	B1	36	72.5119	1.70279e+06	66845.8	B0115
13	B1	37	72.7837	1.68343e+06	67112.1	B0115
13	B1	38	73.0555	1.65947e+06	66786.5	B0115
13	B1	39	73.3272	1.63949e+06	65890.7	B0115
13	B1	40	73.599	1.61972e+06	64580.6	B0115
13	B1	41	73.8707	1.60569e+06	63085.7	B0115
13	B1	42	74.1425	1.58459e+06	61628.2	B0115
13	B1	43	74.4143	1.56996e+06	60361.6	B0115
13	B1	44	74.686	1.55188e+06	59345.1	B0115
13	B1	45	74.9578	1.5348e+06	58579.1	B0115
13	B1	46	75.2295	1.52004e+06	58016.2	B0115
13	B1	47	75.5013	1.50313e+06	57589.1	B0115
13	B1	48	75.7731	1.48609e+06	57231.2	B0115
13	B1	49	76.0448	1.46848e+06	56885.6	B0115
13	B1	50	76.3166	1.45505e+06	56509.9	B0115
13	B1	51	76.5883	1.43725e+06	56080.4	B0115
13	B1	52	76.8601	1.42109e+06	55599.4	B0115
13	B1	53	77.1319	1.40126e+06	55094.8	B0115
13	B1	54	77.4036	1.38917e+06	54610.6	B0115
13	B1	55	77.6754	1.37483e+06	54184	B0115
13	B1	56	77.9471	1.35952e+06	53832.1	B0115
13	B1	57	78.2189	1.33773e+06	53552.4	B0115
13	B1	58	78.4907	1327271	53333.5	B0115
13	B1	59	78.7624	1.31243e+06	53161.8	B0115
13	B1	60	79.0342	1.29447e+06	53017.1	B0115
13	B1	61	79.306	1.2811e+06	52865	B0115
13	B1	62	79.5777	1.26537e+06	52665.4	B0115
13	B1	63	79.8495	1.24962e+06	52390.8	B0115
13	B1	64	80.1212	1.23267e+06	52045.7	B0115
13	B1	65	80.393	1.22116e+06	51669.5	B0115
13	B1	66	80.6648	1.20421e+06	51323.8	B0115
13	B1	67	80.9365	1.18958e+06	51077.5	B0115
13	B1	68	81.2083	1175495	51003.6	B0115
13	B1	69	81.48	1.1604e+06	51201.8	B0115
13	B1	70	81.7518	1.14481e+06	51849.3	B0115
13	B1	71	82.0236	1.13132e+06	53287.9	B0115
13	B1	72	82.2953	1.11799e+06	56160.1	B0115
13	B1	73	82.5671	1.10028e+06	61573.6	B0115
13	B1	74	82.8388	1.08726e+06	71241.4	B0115
13	B1	75	83.1106	1068023	87642.7	B0115
13	B1	76	83.3824	1.05231e+06	113563	B0115
13	B1	77	83.6541	1.03308e+06	151247	B0115
13	B1	78	83.9259	1.00186e+06	200984	B0115
13	B1	79	84.1976	965025	259637	B0115
13	B1	80	84.4694	883827	319929	B0115
13	B1	81	84.7412	724365	371336	B0115
13	B1	82	85.0129	499930	402783	B0115
13	B1	83	85.2847	277115	406306	B0115
13	B1	84	85.5564	119891	380042	B0115
13	B1	85	85.8282	46634.8	329029	B0115
13	B1	86	86.1	16638.5	263372	B0115
13	B1	87	86.3717	7046.08	194726	B0115
13	B1	88	86.6435	2664.21	132802	B0115
13	B1	89	86.9153	3589.7	83298.1	B0115
13	B1	90	87.187	5425.45	47597.2	B0115
13	B1	91	87.4588	4620.59	24189.7	B0115
13	B1	92	87.7305	7001.24	10324.7	B0115
13	B1	93	88.0023	8418.79	2886.36	B0115
13	B1	94	88.2741	9511.93	-662.68	B0115
13	B1	95	88.5458	8935.77	-2088.04	B0115
13	B1	96	88.8176	8172.94	-2478.49	B0115
13	B1	97	89.0893	10284	-2430.21	B0115
13	B1	98	89.3611	9028.44	-2221.3	B0115
13	B1	99	89.6329	11174	-1952.28	B0115
13	B1	100	89.9046	10965.6	-1652.47	B0115
13	B1	101	90.1764	11815.9	-1347.45	B0115
13	B1	102	90.4481	8293.65	-1081.09	B0115
13	B1	103	90.7199	9324.09	-900.461	B0115
13	B1	104	90.9917	10509.9	-829.863	B0115
13	B1	105	91.2634	10088.4	-861.109	B0115
13	B1	106	91.5352	10987.5	-967.066	B0115
13	B1	107	91.8069	8648.48	-1122.67	B0115
13	B1	108	92.0787	10354.1	-1313.34	B0115
13	B1	109	92.3505	10652.6	-1526.26	B0115
13	B1	110	92.6222	10263.6	-1737.35	B0115
13	B1	111	92.894	12139.9	-1909.07	B0115
13	B1	112	93.1658	11589	-2003.31	B0115
13	B1	113	93.4375	12291.2	-2001.56	B0115
13	B1	114	93.7093	13673.3	-1919.83	B0115
13	B1	115	93.981	12285.8	-1808.39	B0115
13	B1	116	94.2528	10899.2	-1733.42	B0115
13	B1	117	94.5246	14534.5	-1747.78	B0115
13	B1	118	94.7963	10627.2	-1866.85	B0115
14	B2	1	63.0003	2.61338e+06	77612.9	B0115
14	B2	2	63.2721	2598357	77857.6	B0115
14	B2	3	63.5438	2.582e+06	78133.7	B0115
14	B2	4	63.8156	2.56293e+06	78257.8	B0115
14	B2	5	64.0873	2.53937e+06	78112	B0115
14	B2	6	64.3591	2519765	77683.6	B0115
14	B2	7	64.6309	2497773	77058.7	B0115
14	B2	8	64.9026	2472189	76369.6	B0115
14	B2	9	65.1744	2449105	75738.6	B0115
14	B2	10	65.4462	2.42903e+06	75233.8	B0115
14	B2	11	65.7179	2.40678e+06	74853.6	B0115
14	B2	12	65.9897	2.38393e+06	74547.1	B0115
14	B2	13	66.2614	2.36074e+06	74250.5	B0115
14	B2	14	66.5332	2.33898e+06	73925.9	B0115
14	B2	15	66.805	2.3144e+06	73574.5	B0115
14	B2	16	67.0767	2.29267e+06	73223.7	B0115
14	B2	17	67.3485	2.27148e+06	72892.6	B0115
14	B2	18	67.6202	2.25212e+06	72574.3	B0115
14	B2	19	67.892	2230272	72238.1	B0115
14	B2	20	68.1638	2204649	71856.4	B0115
14	B2	21	68.4355	2187465	71427.6	B0115
14	B2	22	68.7073	2.16477e+06	70980.5	B0115
14	B2	23	68.979	2.14139e+06	70552.7	B0115
14	B2	24	69.2508	2.12363e+06	70166	B0115
14	B2	25	69.5226	2.10361e+06	69815.1	B0115
14	B2	26	69.7943	2.08173e+06	69482.6	B0115
14	B2	27	70.0661	2.05887e+06	69166.7	B0115
14	B2	28	70.3378	2.0391e+06	68905.2	B0115
14	B2	29	70.6096	2.02072e+06	68773.6	B0115
14	B2	30	70.8814	1.99849e+06	68865.3	B0115
14	B2	31	71.1531	1.98024e+06	69267.5	B0115
14	B2	32	71.4249	1.9599e+06	70036.4	B0115
14	B2	33	71.6966	1.93709e+06	71170.9	B0115
14	B2	34	71.9684	1920003	72584.1	B0115
14	B2	35	72.2402	1897795	74083.9	B0115
14	B2	36	72.5119	1.87715e+06	75387.9	B0115
14	B2	37	72.7837	1.85294e+06	76191.2	B0115
14	B2	38	73.0555	1.82682e+06	76261.9	B0115
14	B2	39	73.3272	1.80243e+06	75528.9	B0115
14	B2	40	73.599	1.77844e+06	74104.5	B0115
14	B2	41	73.8707	1.75951e+06	72240.5	B0115
14	B2	42	74.1425	1.73974e+06	70236.3	B0115
14	B2	43	74.4143	1.71779e+06	68352.2	B0115
14	B2	44	74.686	1699050	66747.5	B0115
14	B2	45	74.9578	1.68335e+06	65492.3	B0115
14	B2	46	75.2295	1.6636e+06	64587	B0115
14	B2	47	75.5013	1.6425e+06	63976.3	B0115
14	B2	48	75.7731	1.62743e+06	63588.9	B0115
14	B2	49	76.0448	1.60828e+06	63353.1	B0115
14	B2	50	76.3166	1.59046e+06	63203.9	B0115
14	B2	51	76.5883	1.57053e+06	63085.5	B0115
14	B2	52	76.8601	1.55102e+06	62954.3	B0115
14	B2	53	77.1319	1.5352e+06	62783.3	B0115
14	B2	54	77.4036	1.51438e+06	62559.8	B0115
14	B2	55	77.6754	1.49576e+06	62285	B0115
14	B2	56	77.9471	1.47867e+06	61969.9	B0115
14	B2	57	78.2189	1.46002e+06	61633.6	B0115
14	B2	58	78.4907	1.44127e+06	61303.4	B0115
14	B2	59	78.7624	1.42376e+06	61007.6	B0115
14	B2	60	79.0342	1.40516e+06	60767	B0115
14	B2	61	79.306	1.38928e+06	60581.8	B0115
14	B2	62	79.5777	1.37246e+06	60429.1	B0115
14	B2	63	79.8495	1.35292e+06	60275.8	B0115
14	B2	64	80.1212	1.33391e+06	60100.1	B0115
14	B2	65	80.393	1.31703e+06	59904.4	B0115
14	B2	66	80.6648	1302485	59716.1	B0115
14	B2	67	80.9365	1.28192e+06	59577.4	B0115
14	B2	68	81.2083	1.2627e+06	59544.7	B0115
14	B2	69	81.48	1.24981e+06	59716.8	B0115
14	B2	70	81.7518	1229009	60297.9	B0115
14	B2	71	82.0236	1.21111e+06	61695.4	B0115
14	B2	72	82.2953	1.19733e+06	64659.1	B0115
14	B2	73	82.5671	1.17798e+06	70411	B0115
14	B2	74	82.8388	1.15959e+06	80796	B0115
14	B2	75	83.1106	1.1437e+06	98338.6	B0115
14	B2	76	83.3824	1.12243e+06	125773	B0115
14	B2	77	83.6541	1.09594e+06	165186	B0115
14	B2	78	83.9259	1.06292e+06	216642	B0115
14	B2	79	84.1976	1.0132e+06	276745	B0115
14	B2	80	84.4694	927651	337960	B0115
14	B2	81	84.7412	762132	389531	B0115
14	B2	82	85.0129	519184	420221	B0115
14	B2	83	85.2847	281749	422040	B0115
14	B2	84	85.5564	116112	393300	B0115
14	B2	85	85.8282	40753.4	339420	B0115
14	B2	86	86.1	12424	270996	B0115
14	B2	87	86.3717	4617.77	200130	B0115
14	B2	88	86.6435	-2047.54	136789	B0115
14	B2	89	86.9153	471.333	86684.6	B0115
14	B2	90	87.187	-1079.53	50937	B0115
14	B2	91	87.4588	-1926.5	27849.2	B0115
14	B2	92	87.7305	-688.41	14375	B0115
14	B2	93	88.0023	-3430.36	7190.7	B0115
14	B2	94	88.2741	-2589.33	3665.26	B0115
14	B2	95	88.5458	-2406.23	2040.65	B0115
14	B2	96	88.8176	-4697.62	1294.73	B0115
14	B2	97	89.0893	-3843.35	907.797	B0115
14	B2	98	89.3611	-4303.25	655.43	B0115
14	B2	99	89.6329	-3740.92	464.43	B0115
14	B2	100	89.9046	-5221.82	324.883	B0115
14	B2	101	90.1764	-2835.8	241.203	B0115
14	B2	102	90.4481	-6134.17	209.5	B0115
14	B2	103	90.7199	-3641.67	213.43	B0115
14	B2	104	90.9917	-5910.26	230.328	B0115
14	B2	105	91.2634	-5084.88	239.5	B0115
14	B2	106	91.5352	-4219.57	227.445	B0115
14	B2	107	91.8069	-6583.53	189.188	B0115
14	B2	108	92.0787	-6211.88	128.086	B0115
14	B2	109	92.3505	-4583.48	54.5	B0115
14	B2	110	92.6222	-6569.4	-17.75	B0115
14	B2	111	92.894	-4345.76	-77.4922	B0115
14	B2	112	93.1658	-7930.7	-121.703	B0115
14	B2	113	93.4375	-4252.44	-156.766	B0115
14	B2	114	93.7093	-5932.5	-194.531	B0115
14	B2	115	93.981	-7331.89	-245.758	B0115
14	B2	116	94.2528	-5367.03	-314.414	B0115
14	B2	117	94.5246	-4894.64	-395.852	B0115
14	B2	118	94.7963	-6510.48	-479.672	B0115
15	B3	1	63.0001	2.66568e+06	78214.3	B0115
15	B3	2	63.2721	2.65048e+06	78414.6	B0115
15	B3	3	63.5442	2.62811e+06	78645.3	B0115
15	B3	4	63.8162	2.61341e+06	78750	B0115
15	B3	5	64.0882	2.59188e+06	78641.2	B0115
15	B3	6	64.3602	2.56842e+06	78323.5	B0115
15	B3	7	64.6323	2546111	77873	B0115
15	B3	8	64.9043	2521646	77380.4	B0115
15	B3	9	65.1763	2499817	76908.3	B0115
15	B3	10	65.4483	2.47795e+06	76474.2	B0115
15	B3	11	65.7204	2.45086e+06	76064.8	B0115
15	B3	12	65.9924	2.4304e+06	75659.1	B0115
15	B3	13	66.2644	2.40605e+06	75240.4	B0115
15	B3	14	66.5365	2.38302e+06	74799.5	B0115
15	B3	15	66.8085	2358401	74326.7	B0115
15	B3	16	67.0805	2338238	73810.1	B0115
15	B3	17	67.3525	2.3149e+06	73236.2	B0115
15	B3	18	67.6246	2.29298e+06	72607	B0115
15	B3	19	67.8966	2269006	71946.8	B0115
15	B3	20	68.1686	2.24915e+06	71298.6	B0115
15	B3	21	68.4407	2.22723e+06	70706	B0115
15	B3	22	68.7127	2.20751e+06	70190.4	B0115
15	B3	23	68.9847	2184246	69745.3	B0115
15	B3	24	69.2567	2.16529e+06	69350.2	B0115
15	B3	25	69.5288	2.14255e+06	68990.6	B0115
15	B3	26	69.8008	2121712	68678.1	B0115
15	B3	27	70.0728	2100998	68450.6	B0115
15	B3	28	70.3449	2.08101e+06	68357.5	B0115
15	B3	29	70.6169	2.06116e+06	68440.1	B0115
15	B3	30	70.8889	2038616	68721	B0115
15	B3	31	71.1609	2.02117e+06	69209.7	B0115
15	B3	32	71.433	1.99713e+06	69908.9	B0115
15	B3	33	71.705	1.97575e+06	70811.6	B0115
15	B3	34	71.977	1.95692e+06	71877.6	B0115
15	B3	35	72.2491	1.93671e+06	73004	B0115
15	B3	36	72.5211	1911952	74014.7	B0115
15	B3	37	72.7931	1.89065e+06	74688.3	B0115
15	B3	38	73.0651	1.86673e+06	74818	B0115
15	B3	39	73.3372	1842151	74284.6	B0115
15	B3	40	73.6092	1.81797e+06	73104.1	B0115
15	B3	41	73.8812	1.79903e+06	71427.9	B0115
15	B3	42	74.1533	1775584	69500.5	B0115
15	B3	43	74.4253	1.75756e+06	67586.2	B0115
15	B3	44	74.6973	1.7392e+06	66001.3	B0115
15	B3	45	74.9693	1.7192e+06	64754.1	B0115
15	B3	46	75.2414	1.70196e+06	63858.6	B0115
15	B3	47	75.5134	1.68328e+06	63262.7	B0115
15	B3	48	75.7854	1.66396e+06	62879.2	B0115
15	B3	49	76.0574	1.64446e+06	62622.1	B0115
15	B3	50	76.3295	1.62832e+06	62426.8	B0115
15	B3	51	76.6015	1.60709e+06	62254.1	B0115
15	B3	52	76.8735	1.59004e+06	62080.8	B0115
15	B3	53	77.1456	1.57029e+06	61889.6	B0115
15	B3	54	77.4176	1.55176e+06	61662.4	B0115
15	B3	55	77.6896	1.53524e+06	61384.9	B0115
15	B3	56	77.9616	1.51218e+06	61050.2	B0115
15	B3	57	78.2337	1.49662e+06	60665.7	B0115
15	B3	58	78.5057	1.4798e+06	60250.4	B0115
15	B3	59	78.7777	1.45894e+06	59831.2	B0115
15	B3	60	79.0498	1.44189e+06	59436.8	B0115
15	B3	61	79.3218	1.42546e+06	59093.9	B0115
15	B3	62	79.5938	1.40725e+06	58822.1	B0115
15	B3	63	79.8658	1.39117e+06	58626.8	B0115
15	B3	64	80.1379	1.37203e+06	58494.4	B0115
15	B3	65	80.4099	1.3565e+06	58395.8	B0115
15	B3	66	80.6819	1.33868e+06	58302.1	B0115
15	B3	67	80.954	1.31654e+06	58208.8	B0115
15	B3	68	81.226	1.3014e+06	58157.6	B0115
15	B3	69	81.498	1287128	58246.9	B0115
15	B3	70	81.77	1.26744e+06	58646.2	B0115
15	B3	71	82.0421	1.25028e+06	59644.2	B0115
15	B3	72	82.3141	1.23178e+06	61756.6	B0115
15	B3	73	82.5861	1.21585e+06	65900.6	B0115
15	B3	74	82.8582	1.1989e+06	73995.3	B0115
15	B3	75	83.1302	1.17929e+06	88336.4	B0115
15	B3	76	83.4022	1.1583e+06	111773	B0115
15	B3	77	83.6742	1.13711e+06	147202	B0115
15	B3	78	83.9463	1.10447e+06	196213	B0115
15	B3	79	84.2183	1.05967e+06	257444	B0115
15	B3	80	84.4903	982021	325248	B0115
15	B3	81	84.7623	831482	389625	B0115
15	B3	82	85.0344	596118	438135	B0115
15	B3	83	85.3064	341615	459522	B0115
15	B3	84	85.5784	151196	447691	B0115
15	B3	85	85.8505	53696.1	404120	B0115
15	B3	86	86.1225	13704.3	337428	B0115
15	B3	87	86.3945	-1621.7	260300	B0115
15	B3	88	86.6665	-4750.74	185302	B0115
15	B3	89	86.9386	-7105.76	121508	B0115
15	B3	90	87.2106	-6387.02	73113.3	B0115
15	B3	91	87.4826	-7937.91	41727.8	B0115
15	B3	92	87.7547	-6840.28	22438.3	B0115
15	B3	93	88.0267	-8145.23	11480.3	B0115
15	B3	94	88.2987	-8648.16	5746.77	B0115
15	B3	95	88.5707	-9697.5	2934.05	B0115
15	B3	96	88.8428	-10044.9	1582.7	B0115
15	B3	97	89.1148	-9139.04	895.414	B0115
15	B3	98	89.3868	-9773.96	506.312	B0115
15	B3	99	89.6589	-9055.28	284.188	B0115
15	B3	100	89.9309	-9486.17	194.25	B0115
15	B3	101	90.2029	-9056.55	217.43	B0115
15	B3	102	90.4749	-10259.1	317.602	B0115
15	B3	103	90.747	-10614.6	442.266	B0115
15	B3	104	91.019	-11636	539.492	B0115
15	B3	105	91.291	-9911.23	574.672	B0115
15	B3	106	91.563	-12207.1	537.641	B0115
15	B3	107	91.8351	-11276.7	439.266	B0115
15	B3	108	92.1071	-12655.1	303.148	B0115
15	B3	109	92.3791	-10377.9	156.805	B0115
15	B3	110	92.6512	-12355.2	24.0078	B0115
15	B3	111	92.9232	-11121	-81.3203	B0115
15	B3	112	93.1952	-11994	-156.844	B0115
15	B3	113	93.4672	-12460.1	-207.422	B0115
15	B3	114	93.7393	-11642.6	-237.93	B0115
15	B3	115	94.0113	-10193.5	-250.25	B0115
15	B3	116	94.2833	-12175.7	-248.078	B0115
15	B3	117	94.5554	-12704.6	-243.586	B0115
15	B3	118	94.8274	-12975	-256.695	B0115
16	B4	1	63.0001	2.64375e+06	78906.8	B0115
16	B4	2	63.2721	2.62886e+06	78975.8	B0115
16	B4	3	63.5442	2.61408e+06	79117.4	B0115
16	B4	4	63.8162	2.59162e+06	79229.9	B0115
16	B4	5	64.0882	2.5726e+06	79258.6	B0115
16	B4	6	64.3602	2.55143e+06	79192.8	B0115
16	B4	7	64.6323	2.52995e+06	79038.7	B0115
16	B4	8	64.9043	2507742	78788.5	B0115
16	B4	9	65.1763	2.48493e+06	78422.6	B0115
16	B4	10	65.4483	2.45754e+06	77933	B0115
16	B4	11	65.7204	2.43664e+06	77337.8	B0115
16	B4	12	65.9924	2415126	76689	B0115
16	B4	13	66.2644	2.39073e+06	76052.3	B0115
16	B4	14	66.5365	2366510	75486.8	B0115
16	B4	15	66.8085	2.34608e+06	75021	B0115
16	B4	16	67.0805	2325310	74637.1	B0115
16	B4	17	67.3525	2303114	74280.9	B0115
16	B4	18	67.6246	2.28022e+06	73886.6	B0115
16	B4	19	67.8966	2258574	73410	B0115
16	B4	20	68.1686	2.23888e+06	72853.8	B0115
16	B4	21	68.4407	2.21396e+06	72265.9	B0115
16	B4	22	68.7127	2195981	71719.2	B0115
16	B4	23	68.9847	2174392	71278.3	B0115
16	B4	24	69.2567	2.15378e+06	70973.4	B0115
16	B4	25	69.5288	2134195	70792.2	B0115
16	B4	26	69.8008	2.11336e+06	70696.2	B0115
16	B4	27	70.0728	2.09227e+06	70645.9	B0115
16	B4	28	70.3449	2.06992e+06	70627.4	B0115
16	B4	29	70.6169	2.05206e+06	70660.5	B0115
16	B4	30	70.8889	2.02944e+06	70792	B0115
16	B4	31	71.1609	2.01029e+06	71074.8	B0115
16	B4	32	71.433	1988965	71537.6	B0115
16	B4	33	71.705	1.96747e+06	72151.1	B0115
16	B4	34	71.977	1.94903e+06	72807.5	B0115
16	B4	35	72.2491	1.9294e+06	73330.6	B0115
16	B4	36	72.5211	1904545	73526.9	B0115
16	B4	37	72.7931	1.87985e+06	73258.2	B0115
16	B4	38	73.0651	1.85967e+06	72499	B0115
16	B4	39	73.3372	1.84019e+06	71343.3	B0115
16	B4	40	73.6092	1.81818e+06	69960.1	B0115
16	B4	41	73.8812	1.80191e+06	68528.5	B0115
16	B4	42	74.1533	1.77772e+06	67186.4	B0115
16	B4	43	74.4253	1.76447e+06	66018.4	B0115
16	B4	44	74.6973	1.7434e+06	65059.8	B0115
16	B4	45	74.9693	1.72476e+06	64303.5	B0115
16	B4	46	75.2414	1.70537e+06	63747.2	B0115
16	B4	47	75.5134	1.6899e+06	63380.2	B0115
16	B4	48	75.7854	1.67408e+06	63172	B0115
16	B4	49	76.0574	1.6524e+06	63068.3	B0115
16	B4	50	76.3295	1.63479e+06	62998.4	B0115
16	B4	51	76.6015	1.61647e+06	62893.8	B0115
16	B4	52	76.8735	1.59946e+06	62704.4	B0115
16	B4	53	77.1456	1.58015e+06	62406.8	B0115
16	B4	54	77.4176	1.56152e+06	62008.1	B0115
16	B4	55	77.6896	1542082	61543.2	B0115
16	B4	56	77.9616	1528472	61063.3	B0115
16	B4	57	78.2337	1.50738e+06	60623	B0115
16	B4	58	78.5057	1.49264e+06	60258.9	B0115
16	B4	59	78.7777	1.47355e+06	59981	B0115
16	B4	60	79.0498	1.45652e+06	59774.2	B0115
16	B4	61	79.3218	1.44002e+06	59608.8	B0115
16	B4	62	79.5938	1.42438e+06	59456.5	B0115
16	B4	63	79.8658	1.40289e+06	59305.6	B0115
16	B4	64	80.1379	1.3891e+06	59162.5	B0115
16	B4	65	80.4099	1.37275e+06	59048.7	B0115
16	B4	66	80.6819	1.35468e+06	58983.1	B0115
16	B4	67	80.954	1.33702e+06	58977.8	B0115
16	B4	68	81.226	1.31896e+06	59046.5	B0115
16	B4	69	81.498	1.30312e+06	59238.5	B0115
16	B4	70	81.77	1.28638e+06	59691.5	B0115
16	B4	71	82.0421	1.26651e+06	60710.2	B0115
16	B4	72	82.3141	1253112	62884.1	B0115
16	B4	73	82.5861	1.23568e+06	67264.2	B0115
16	B4	74	82.8582	1.21747e+06	75629.5	B0115
16	B4	75	83.1302	1.19904e+06	90354.2	B0115
16	B4	76	83.4022	1.18071e+06	114439	B0115
16	B4	77	83.6742	1.15795e+06	150769	B0115
16	B4	78	83.9463	1.12529e+06	200817	B0115
16	B4	79	84.2183	1081428	263010	B0115
16	B4	80	84.4903	998415	331443	B0115
16	B4	81	84.7623	840735	395935	B0115
16	B4	82	85.0344	599990	444050	B0115
16	B4	83	85.3064	351109	464747	B0115
16	B4	84	85.5784	164633	452251	B0115
16	B4	85	85.8505	63867.4	408306	B0115
16	B4	86	86.1225	20296.2	341614	B0115
16	B4	87	86.3945	5661.65	264748	B0115
16	B4	88	86.6665	-197.072	190061	B0115
16	B4	89	86.9386	-1986.34	126436	B0115
16	B4	90	87.2106	-2932.51	77972.4	B0115
16	B4	91	87.4826	-3665.96	44941.8	B0115
16	B4	92	87.7547	-4137.35	24291	B0115
16	B4	93	88.0267	-3836.9	12367.6	B0115
16	B4	94	88.2987	-3654.42	6029.86	B0115
16	B4	95	88.5707	-3422.53	2936.97	B0115
16	B4	96	88.8428	-4915.26	1563.86	B0115
16	B4	97	89.1148	-6111	1008.26	B0115
16	B4	98	89.3868	-5775.38	777.273	B0115
16	B4	99	89.6589	-6044.45	629.047	B0115
16	B4	100	89.9309	-6684.02	469.766	B0115
16	B4	101	90.2029	-5172.05	285.109	B0115
16	B4	102	90.4749	-7721.47	93.9375	B0115
16	B4	103	90.747	-6666.15	-77.8906	B0115
16	B4	104	91.019	-5423.75	-206.727	B0115
16	B4	105	91.291	-7708.15	-272.766	B0115
16	B4	106	91.563	-5703.48	-264.219	B0115
16	B4	107	91.8351	-6164.33	-186.305	B0115
16	B4	108	92.1071	-7179.39	-68.375	B0115
16	B4	109	92.3791	-7469.97	40.8594	B0115
16	B4	110	92.6512	-9050.39	92.7812	B0115
16	B4	111	92.9232	-7732.54	63.5781	B0115
16	B4	112	93.1952	-6998.38	-32.3281	B0115
16	B4	113	93.4672	-8030.75	-150.812	B0115
16	B4	114	93.7393	-7366.62	-243.391	B0115
16	B4	115	94.0113	-8629.53	-282.125	B0115
16	B4	116	94.2833	-7089.72	-268.523	B0115
16	B4	117	94.5554	-7202.07	-224.742	B0115
16	B4	118	94.8274	-9673.2	-176.727	B0115
17	B5	1	63.0002	2.96609e+06	81441.2	C1250
17	B5	2	63.272	2959586	82898.6	C1250
17	B5	3	63.5438	2942849	84712.1	C1250
17	B5	4	63.8156	2.92423e+06	86742.6	C1250
17	B5	5	64.0874	2.90436e+06	88793.9	C1250
17	B5	6	64.3592	2880287	90698.9	C1250
17	B5	7	64.6311	2.85488e+06	92364.1	C1250
17	B5	8	64.9029	2824204	93767.2	C1250
17	B5	9	65.1747	2.80034e+06	94935.1	C1250
17	B5	10	65.4465	2773955	95887.9	C1250
17	B5	11	65.7183	2.74596e+06	96619.8	C1250
17	B5	12	65.9901	2717333	97113.7	C1250
17	B5	13	66.2619	2.68709e+06	97364.6	C1250
17	B5	14	66.5337	2.659e+06	97393.1	C1250
17	B5	15	66.8055	2.63018e+06	97230.6	C1250
17	B5	16	67.0773	2.60289e+06	96903.4	C1250
17	B5	17	67.3491	2.57597e+06	96427.1	C1250
17	B5	18	67.6209	2545466	95820.8	C1250
17	B5	19	67.8928	2.51919e+06	95124.6	C1250
17	B5	20	68.1646	2.49278e+06	94407.3	C1250
17	B5	21	68.4364	2.46394e+06	93744.6	C1250
17	B5	22	68.7082	2.4384e+06	93189.5	C1250
17	B5	23	68.98	2.41227e+06	92741.1	C1250
17	B5	24	69.2518	2.38711e+06	92344.5	C1250
17	B5	25	69.5236	2.35991e+06	91916.3	C1250
17	B5	26	69.7954	2.33061e+06	91384.9	C1250
17	B5	27	70.0672	2.30836e+06	90726.8	C1250
17	B5	28	70.339	2.27788e+06	89967.3	C1250
17	B5	29	70.6108	2.25502e+06	89168.7	C1250
17	B5	30	70.8826	2.22991e+06	88386.7	C1250
17	B5	31	71.1545	2204496	87672	C1250
17	B5	32	71.4263	2.17983e+06	87076.2	C1250
17	B5	33	71.6981	2.15195e+06	86667.5	C1250
17	B5	34	71.9699	2131042	86528.5	C1250
17	B5	35	72.2417	2.10726e+06	86735.4	C1250
17	B5	36	72.5135	2.08089e+06	87326.4	C1250
17	B5	37	72.7853	2.06069e+06	88286.1	C1250
17	B5	38	73.0571	2.03393e+06	89566.9	C1250
17	B5	39	73.3289	2.00836e+06	91163.3	C1250
17	B5	40	73.6007	1.98198e+06	93172.7	C1250
17	B5	41	73.8725	1955774	95897.3	C1250
17	B5	42	74.1443	1.92924e+06	99865.1	C1250
17	B5	43	74.4162	1.90265e+06	105752	C1250
17	B5	44	74.688	1.87538e+06	114152	C1250
17	B5	45	74.9598	1.84749e+06	125224	C1250
17	B5	46	75.2316	1819679	138316	C1250
17	B5	47	75.5034	1.78726e+06	151781	C1250
17	B5	48	75.7752	1.74007e+06	163191	C1250
17	B5	49	76.047	1.67348e+06	169991	C1250
17	B5	50	76.3188	1.59892e+06	170372	C1250
17	B5	51	76.5906	1.53402e+06	163978	C1250
17	B5	52	76.8624	1.48724e+06	152059	C1250
17	B5	53	77.1342	1.45204e+06	137008	C1250
17	B5	54	77.4061	1.42895e+06	121511	C1250
17	B5	55	77.6779	1.40722e+06	107715	C1250
17	B5	56	77.9497	1.38249e+06	96786.7	C1250
17	B5	57	78.2215	1.36027e+06	88922.2	C1250
17	B5	58	78.4933	1.33428e+06	83689.8	C1250
17	B5	59	78.7651	1314992	80342.7	C1250
17	B5	60	79.0369	1.29304e+06	78234.6	C1250
17	B5	61	79.3087	1272521	76894.8	C1250
17	B5	62	79.5805	1.24963e+06	76030.8	C1250
17	B5	63	79.8523	1.22994e+06	75475.7	C1250
17	B5	64	80.1241	1.20908e+06	75128.3	C1250
17	B5	65	80.3959	1.18899e+06	74914.7	C1250
[truncated: 9,375 more rows]

## Sheet: Melt Curve Result
Block Type	96-Well 0.1-mL Block
Calibration Background is expired	Yes
Calibration Background performed on	10-29-2017
Calibration Pure Dye ABY is expired	Yes
Calibration Pure Dye ABY performed on	10-29-2017
Calibration Pure Dye CY5 is expired	Yes
Calibration Pure Dye CY5 performed on	10-29-2017
Calibration Pure Dye FAM is expired	Yes
Calibration Pure Dye FAM performed on	10-29-2017
Calibration Pure Dye JUN is expired	Yes
Calibration Pure Dye JUN performed on	10-29-2017
Calibration Pure Dye MUSTANG PURPLE is expired	Yes
Calibration Pure Dye MUSTANG PURPLE performed on	10-29-2017
Calibration Pure Dye NED is expired	Yes
Calibration Pure Dye NED performed on	10-29-2017
Calibration Pure Dye ROX is expired	Yes
Calibration Pure Dye ROX performed on	10-29-2017
Calibration Pure Dye SYBR is expired	Yes
Calibration Pure Dye SYBR performed on	10-29-2017
Calibration Pure Dye TAMRA is expired	Yes
Calibration Pure Dye TAMRA performed on	10-29-2017
Calibration Pure Dye VIC is expired	Yes
Calibration Pure Dye VIC performed on	10-29-2017
Calibration ROI is expired	Yes
Calibration ROI performed on	10-29-2017
Calibration Uniformity is expired	Yes
Calibration Uniformity performed on	10-29-2017
Chemistry	SYBR_GREEN
Date Created	2019-11-26 13:22:50 PM PST
Experiment Barcode
Experiment Comment
Experiment File Name	D:\Users\Administrator\Desktop\SZY FINAL Q-PCR 20191126\Shenzhiyan -1th plate q-pcr results computer save 20191126.eds
Experiment Name	Shenzhiyan -1th plate q-pcr 20191126
Experiment Run End Time	2019-11-25 20:46:16 PM PST
Experiment Type	Comparative Cт (ΔΔCт)
Instrument Name	272510507
Instrument Serial Number	272510507
Instrument Type	QuantStudio™ 5 System
Passive Reference	ROX
Post-read Stage/Step
Pre-read Stage/Step
Quantification Cycle Method	Ct
Signal Smoothing On	true
Stage where Melt Analysis is performed	Stage3
Stage/ Cycle where Ct Analysis is performed	Stage2, Step2
User Name
Well	Well Position	Sample	Target Name	Tm	Melt Peak Height
1	A1	HLCP8-1	B0115	85.2847	393790
2	A2	HLCP8-1	B0115	85.2847	424703
3	A3	HLCP8-1	B0115	85.4424	382449
4	A4	HLCP8-1	B0115	85.4424	392774
5	A5	HLCP8-1	C1250	87.3271	274221
6	A6	HLCP8-1	C1250	87.3271	283635
7	A7	HLCP8-1	C1250	87.3311	286901
8	A8	HLCP8-1	C1250	87.3311	285410
9	A9	HLCP8-1	C3670	84.8587	353539
10	A10	HLCP8-1	C3670	84.8587	368193
11	A11	HLCP8-1	C3670	84.7457	368140
12	A12	HLCP8-1	C3670	84.7457	338783
13	B1	HLCP18-1	B0115	85.1488	408317
14	B2	HLCP18-1	B0115	85.1488	425015
15	B3	HLCP18-1	B0115	85.3064	459522
16	B4	HLCP18-1	B0115	85.3064	464747
17	B5	HLCP18-1	C1250	87.1912	296084
17	B5	HLCP18-1	C1250	76.1829	171045
18	B6	HLCP18-1	C1250	87.1912	302235
19	B7	HLCP18-1	C1250	87.1952	294008
20	B8	HLCP18-1	C1250	87.1952	330487
21	B9	HLCP18-1	C3670	84.7229	400960
22	B10	HLCP18-1	C3670	84.8587	357958
23	B11	HLCP18-1	C3670	84.6098	353345
24	B12	HLCP18-1	C3670	84.7457	320615
25	C1	HLCP28-1	B0115	85.1488	385790
26	C2	HLCP28-1	B0115	85.1488	387287
27	C3	HLCP28-1	B0115	85.3064	395806
28	C4	HLCP28-1	B0115	85.3064	416554
29	C5	HLCP28-1	C1250	87.1912	296026
30	C6	HLCP28-1	C1250	87.1912	320719
31	C7	HLCP28-1	C1250	87.1952	328438
32	C8	HLCP28-1	C1250	87.1952	294706
33	C9	HLCP28-1	C3670	84.7229	400522
34	C10	HLCP28-1	C3670	84.7229	346044
35	C11	HLCP28-1	C3670	84.6098	372148
36	C12	HLCP28-1	C3670	84.6098	354293
37	D1	CK	B0115	63.6797	4195.54
38	D2	CK	B0115	63.0003	4384.16
39	D3	CK	B0115	63.0001	4317.02
40	D4	CK	B0115	63.9522	4151.17
41	D5	CK	C1250	80.26	8853.28
42	D6	CK	C1250	81.755	14139.8
43	D7	CK	C1250	83.6611	7985.6
43	D7	CK	C1250	91.6808	5053.06
44	D8	CK	C1250	93.9915	293.148
44	D8	CK	C1250	83.5252	2433.55
44	D8	CK	C1250	71.6997	4598.29
44	D8	CK	C1250	77.2726	3337.96
44	D8	CK	C1250	88.5545	739.141
45	D9	CK	C3670	62.9998	4886.93
46	D10	CK	C3670	89.0675	619.316
46	D10	CK	C3670	67.2086	4977.21
46	D10	CK	C3670	63.8144	5929.84
46	D10	CK	C3670	72.5037	5263.91
46	D10	CK	C3670	94.091	184.196
47	D11	CK	C3670	63	4374.21
48	D12	CK	C3670	94.939	5287.55
49	E1	HLCP8-1	C5480.1	79.8495	538404
50	E2	HLCP8-1	C5480.1	79.8495	575198
51	E3	HLCP8-1	C5480.1	80.1379	589808
52	E4	HLCP8-1	C5480.1	80.0019	620811
53	E5	HLCP8-1	ACT	83.7935	530336
54	E6	HLCP8-1	ACT	83.7935	534837
55	E7	HLCP8-1	ACT	83.7971	520578
56	E8	HLCP8-1	ACT	83.7971	490007
57	E9	HLCP8-1	TUB	82.1433	507770
58	E10	HLCP8-1	TUB	82.1433	496650
59	E11	HLCP8-1	TUB	82.0275	503555
60	E12	HLCP8-1	TUB	82.0275	490824
61	F1	HLCP18-1	C5480.1	79.8495	525983
62	F2	HLCP18-1	C5480.1	79.8495	541668
63	F3	HLCP18-1	C5480.1	80.0019	624729
64	F4	HLCP18-1	C5480.1	80.0019	638573
65	F5	HLCP18-1	ACT	83.7935	497427
66	F6	HLCP18-1	ACT	83.7935	551892
67	F7	HLCP18-1	ACT	83.7971	461193
68	F8	HLCP18-1	ACT	83.7971	493365
69	F9	HLCP18-1	TUB	82.1433	513839
70	F10	HLCP18-1	TUB	82.1433	494749
71	F11	HLCP18-1	TUB	82.0275	518965
72	F12	HLCP18-1	TUB	82.0275	504410
73	G1	HLCP28-1	C5480.1	79.8495	548147
74	G2	HLCP28-1	C5480.1	79.8495	541960
75	G3	HLCP28-1	C5480.1	80.0019	562462
76	G4	HLCP28-1	C5480.1	80.0019	577700
77	G5	HLCP28-1	ACT	83.7935	490649
78	G6	HLCP28-1	ACT	83.7935	494777
79	G7	HLCP28-1	ACT	83.7971	533908
80	G8	HLCP28-1	ACT	83.7971	508213
81	G9	HLCP28-1	TUB	82.1433	527460
82	G10	HLCP28-1	TUB	82.1433	514409
83	G11	HLCP28-1	TUB	82.0275	483586
84	G12	HLCP28-1	TUB	82.1634	460750
85	H1	CK	C5480.1	67.7561	2709.13
86	H2	CK	C5480.1	65.3103	3080.42
87	H3	CK	C5480.1	65.0403	3274.95
88	H4	CK	C5480.1	63.0001	3173.03
89	H5	CK	ACT	63.0002	11690.9
90	H6	CK	ACT	83.9295	1872.67
90	H6	CK	ACT	87.1912	228.346
90	H6	CK	ACT	92.7632	274.918
90	H6	CK	ACT	90.317	19.8724
90	H6	CK	ACT	77.8138	2032.22
91	H7	CK	ACT	83.6611	1473.11
91	H7	CK	ACT	90.1856	168.98
91	H7	CK	ACT	79.0397	1618.06
91	H7	CK	ACT	92.9041	511.585
91	H7	CK	ACT	72.1074	3145.95
92	H8	CK	ACT	80.9426	1586.49
92	H8	CK	ACT	86.7874	350.096
92	H8	CK	ACT	74.4182	2404.06
92	H8	CK	ACT	84.0689	620.191
92	H8	CK	ACT	91.0011	-65.9121
93	H9	CK	TUB	64.7648	5115.11
94	H10	CK	TUB	64.4933	5062.29
95	H11	CK	TUB	81.7557	1508.36
95	H11	CK	TUB	89.3667	11.5901
95	H11	CK	TUB	85.0175	214.275
96	H12	CK	TUB	94.939	6006.74
