# Supplementary material for: Transcriptomic Analysis Reveal the Molecular Mechanisms of Seed Coat Development in Cucurbita pepo L
Source: Front Plant Sci. 2022 Feb 24;13:772685. doi: 10.3389/fpls.2022.772685 (PMC8912962; doi:10.3389/fpls.2022.772685)
Supplement: Supplementary file 1 [file Data_Sheet_1.zip › Shenzhiyan -1th plate q-pcr results 20191127.xls]

## Sheet: Results
Block Type	96-Well 0.1-mL Block
Calibration Background is expired	Yes
Calibration Background performed on	10-29-2017
Calibration Pure Dye ABY is expired	Yes
Calibration Pure Dye ABY performed on	10-29-2017
Calibration Pure Dye CY5 is expired	Yes
Calibration Pure Dye CY5 performed on	10-29-2017
Calibration Pure Dye FAM is expired	Yes
Calibration Pure Dye FAM performed on	10-29-2017
Calibration Pure Dye JUN is expired	Yes
Calibration Pure Dye JUN performed on	10-29-2017
Calibration Pure Dye MUSTANG PURPLE is expired	Yes
Calibration Pure Dye MUSTANG PURPLE performed on	10-29-2017
Calibration Pure Dye NED is expired	Yes
Calibration Pure Dye NED performed on	10-29-2017
Calibration Pure Dye ROX is expired	Yes
Calibration Pure Dye ROX performed on	10-29-2017
Calibration Pure Dye SYBR is expired	Yes
Calibration Pure Dye SYBR performed on	10-29-2017
Calibration Pure Dye TAMRA is expired	Yes
Calibration Pure Dye TAMRA performed on	10-29-2017
Calibration Pure Dye VIC is expired	Yes
Calibration Pure Dye VIC performed on	10-29-2017
Calibration ROI is expired	Yes
Calibration ROI performed on	10-29-2017
Calibration Uniformity is expired	Yes
Calibration Uniformity performed on	10-29-2017
Chemistry	SYBR_GREEN
Date Created	2019-11-27 12:33:15 PM PST
Experiment Barcode
Experiment Comment
Experiment File Name	D:\Users\Administrator\Desktop\SZY FINAL Q-PCR 20191127\Shenzhiyan -1th plate q-pcr results computer save 20191127.eds
Experiment Name	Shenzhiyan -1th plate q-pcr 20191127
Experiment Run End Time	2019-11-26 20:14:21 PM PST
Experiment Type	Comparative Cт (ΔΔCт)
Instrument Name	272510507
Instrument Serial Number	272510507
Instrument Type	QuantStudio™ 5 System
Passive Reference	ROX
Post-read Stage/Step
Pre-read Stage/Step
Quantification Cycle Method	Ct
Signal Smoothing On	true
Stage where Melt Analysis is performed	Stage3
Stage/ Cycle where Ct Analysis is performed	Stage2, Step2
User Name
Well	Well Position	Omit	Sample Name	Target Name	Task	Reporter	Quencher	Quantity	Quantity Mean	Quantity SD	RQ	RQ Min	RQ Max	CT	Ct Mean	Ct SD	Delta Ct	Delta Ct Mean	Delta Ct SD	Delta Ct SE	Delta Delta Ct	Automatic Ct Threshold	Ct Threshold	Automatic Baseline	Baseline Start	Baseline End	Amp Status	Comments	Cq Conf	AMPNC	MTP	OUTLIERRG	Tm1	Tm2	Tm3	Tm4
1	A1	FALSE	CP8-2	C9140	UNKNOWN	SYBR	None				1	0.901813	1.10888	19.1656	19.1746	0.0320694		-1.09184	0.133834	0.0669168	0	TRUE	0.166223	TRUE	3	14	Amp		0.966313	N	N	N	79.1626
2	A2	FALSE	CP8-2	C9140	UNKNOWN	SYBR	None				1	0.901813	1.10888	19.1636	19.1746	0.0320694		-1.09184	0.133834	0.0669168	0	TRUE	0.166223	TRUE	3	14	Amp		0.964282	N	N	N	79.1626
3	A3	FALSE	CP8-2	C9140	UNKNOWN	SYBR	None				1	0.901813	1.10888	19.1479	19.1746	0.0320694		-1.09184	0.133834	0.0669168	0	TRUE	0.166223	TRUE	3	14	Amp		0.964717	N	N	N	79.3193
4	A4	FALSE	CP8-2	C9140	UNKNOWN	SYBR	None				1	0.901813	1.10888	19.2212	19.1746	0.0320694		-1.09184	0.133834	0.0669168	0	TRUE	0.166223	TRUE	3	14	Amp		0.963789	N	N	N	79.3193
5	A5	FALSE	CP8-2	C9610	UNKNOWN	SYBR	None				1	0.729034	1.37168	25.4016	25.0024	0.388084		4.73593	0.409258	0.204629	0	TRUE	0.228761	TRUE	3	20	Amp		0.952132	N	N	N	80.6621
6	A6	FALSE	CP8-2	C9610	UNKNOWN	SYBR	None				1	0.729034	1.37168	24.4777	25.0024	0.388084		4.73593	0.409258	0.204629	0	TRUE	0.228761	TRUE	3	19	Amp		0.97296	N	N	N	80.5262
7	A7	FALSE	CP8-2	C9610	UNKNOWN	SYBR	None				1	0.729034	1.37168	25.1331	25.0024	0.388084		4.73593	0.409258	0.204629	0	TRUE	0.228761	TRUE	3	19	Amp		0.968583	N	N	N	80.5242
8	A8	FALSE	CP8-2	C9610	UNKNOWN	SYBR	None				1	0.729034	1.37168	24.9971	25.0024	0.388084		4.73593	0.409258	0.204629	0	TRUE	0.228761	TRUE	3	19	Amp		0.974002	N	N	N	80.5242
9	A9	FALSE	CP8-2	C6930	UNKNOWN	SYBR	None				1	0.902562	1.10796	23.7302	23.7149	0.0272393		3.44843	0.132759	0.0663795	0	TRUE	0.188918	TRUE	3	18	Amp		0.967531	N	N	N	82.8111
10	A10	FALSE	CP8-2	C6930	UNKNOWN	SYBR	None				1	0.902562	1.10796	23.6787	23.7149	0.0272393		3.44843	0.132759	0.0663795	0	TRUE	0.188918	TRUE	3	18	Amp		0.962783	N	N	N	82.6754
11	A11	FALSE	CP8-2	C6930	UNKNOWN	SYBR	None				1	0.902562	1.10796	23.71	23.7149	0.0272393		3.44843	0.132759	0.0663795	0	TRUE	0.188918	TRUE	3	18	Amp		0.969531	N	N	N	82.6982
12	A12	FALSE	CP8-2	C6930	UNKNOWN	SYBR	None				1	0.902562	1.10796	23.7405	23.7149	0.0272393		3.44843	0.132759	0.0663795	0	TRUE	0.188918	TRUE	3	18	Amp		0.967201	N	N	N	82.6982
13	B1	FALSE	CP18-2	C9140	UNKNOWN	SYBR	None				0.0958157	0.0806026	0.1139	22.4595	22.4045	0.0384474		2.29175	0.223895	0.111948	3.38359	TRUE	0.166223	TRUE	3	17	Amp		0.969534	N	N	N	79.1626
14	B2	FALSE	CP18-2	C9140	UNKNOWN	SYBR	None				0.0958157	0.0806026	0.1139	22.387	22.4045	0.0384474		2.29175	0.223895	0.111948	3.38359	TRUE	0.166223	TRUE	3	17	Amp		0.977633	N	N	N	79.1626
15	B3	FALSE	CP18-2	C9140	UNKNOWN	SYBR	None				0.0958157	0.0806026	0.1139	22.3999	22.4045	0.0384474		2.29175	0.223895	0.111948	3.38359	TRUE	0.166223	TRUE	3	17	Amp		0.972561	N	N	N	79.3193
16	B4	FALSE	CP18-2	C9140	UNKNOWN	SYBR	None				0.0958157	0.0806026	0.1139	22.3716	22.4045	0.0384474		2.29175	0.223895	0.111948	3.38359	TRUE	0.166223	TRUE	3	17	Amp		0.971443	N	N	N	79.3193
17	B5	FALSE	CP18-2	C9610	UNKNOWN	SYBR	None				1.75124	1.47585	2.07801	24.045	24.0403	0.0208644		3.92755	0.221554	0.110777	-0.808376	TRUE	0.228761	TRUE	3	18	Amp		0.970667	N	N	N	80.5262
18	B6	FALSE	CP18-2	C9610	UNKNOWN	SYBR	None				1.75124	1.47585	2.07801	24.012	24.0403	0.0208644		3.92755	0.221554	0.110777	-0.808376	TRUE	0.228761	TRUE	3	18	Amp		0.970826	N	N	N	80.5262
19	B7	FALSE	CP18-2	C9610	UNKNOWN	SYBR	None				1.75124	1.47585	2.07801	24.0623	24.0403	0.0208644		3.92755	0.221554	0.110777	-0.808376	TRUE	0.228761	TRUE	3	18	Amp		0.970767	N	N	N	80.5242
20	B8	FALSE	CP18-2	C9610	UNKNOWN	SYBR	None				1.75124	1.47585	2.07801	24.042	24.0403	0.0208644		3.92755	0.221554	0.110777	-0.808376	TRUE	0.228761	TRUE	3	18	Amp		0.971405	N	N	N	80.5242
21	B9	FALSE	CP18-2	C6930	UNKNOWN	SYBR	None				1.70362	1.42842	2.03184	22.7745	22.7926	0.0583633		2.67983	0.22816	0.11408	-0.768603	TRUE	0.188918	TRUE	3	17	Amp		0.972861	N	N	N	82.6754
22	B10	FALSE	CP18-2	C6930	UNKNOWN	SYBR	None				1.70362	1.42842	2.03184	22.8044	22.7926	0.0583633		2.67983	0.22816	0.11408	-0.768603	TRUE	0.188918	TRUE	3	17	Amp		0.972843	N	N	N	82.6754
23	B11	FALSE	CP18-2	C6930	UNKNOWN	SYBR	None				1.70362	1.42842	2.03184	22.726	22.7926	0.0583633		2.67983	0.22816	0.11408	-0.768603	TRUE	0.188918	TRUE	3	17	Amp		0.9874	N	N	N	82.5624
24	B12	FALSE	CP18-2	C6930	UNKNOWN	SYBR	None				1.70362	1.42842	2.03184	22.8655	22.7926	0.0583633		2.67983	0.22816	0.11408	-0.768603	TRUE	0.188918	TRUE	3	17	Amp		0.966426	N	N	N	82.6982
25	C1	FALSE	CP28-2	C9140	UNKNOWN	SYBR	None				0.254274	0.209699	0.308323	24.7827	24.4496	0.224556		0.883704	0.24959	0.124795	1.97554	TRUE	0.166223	TRUE	3	19	Amp		0.986808	N	N	Y	79.1626
26	C2	FALSE	CP28-2	C9140	UNKNOWN	SYBR	None				0.254274	0.209699	0.308323	24.3216	24.4496	0.224556		0.883704	0.24959	0.124795	1.97554	TRUE	0.166223	TRUE	3	19	Amp		0.982392	N	N	N	79.0268
27	C3	FALSE	CP28-2	C9140	UNKNOWN	SYBR	None				0.254274	0.209699	0.308323	24.3849	24.4496	0.224556		0.883704	0.24959	0.124795	1.97554	TRUE	0.166223	TRUE	3	19	Amp		0.981274	N	N	N	79.3193
28	C4	FALSE	CP28-2	C9140	UNKNOWN	SYBR	None				0.254274	0.209699	0.308323	24.3091	24.4496	0.224556		0.883704	0.24959	0.124795	1.97554	TRUE	0.166223	TRUE	3	19	Amp		0.977837	N	N	N	79.1833
29	C5	FALSE	CP28-2	C9610	UNKNOWN	SYBR	None				0.629315	0.542447	0.730095	29.1488	28.9699	0.158531		5.40407	0.192359	0.0961794	0.668146	TRUE	0.228761	TRUE	3	23	Amp		0.97199	N	N	N	80.5262
30	C6	FALSE	CP28-2	C9610	UNKNOWN	SYBR	None				0.629315	0.542447	0.730095	28.8929	28.9699	0.158531		5.40407	0.192359	0.0961794	0.668146	TRUE	0.228761	TRUE	3	23	Amp		0.972793	N	N	N	80.5262
31	C7	FALSE	CP28-2	C9610	UNKNOWN	SYBR	None				0.629315	0.542447	0.730095	29.0461	28.9699	0.158531		5.40407	0.192359	0.0961794	0.668146	TRUE	0.228761	TRUE	3	23	Amp		0.968006	N	N	N	80.5242
32	C8	FALSE	CP28-2	C9610	UNKNOWN	SYBR	None				0.629315	0.542447	0.730095	28.792	28.9699	0.158531		5.40407	0.192359	0.0961794	0.668146	TRUE	0.228761	TRUE	3	23	Amp		0.979247	N	N	N	80.5242
33	C9	FALSE	CP28-2	C6930	UNKNOWN	SYBR	None				0.309854	0.274336	0.349972	28.6573	28.7046	0.113964		5.13877	0.157663	0.0788316	1.69034	TRUE	0.188918	TRUE	3	23	Amp		0.978429	N	N	N	82.6754
34	C10	FALSE	CP28-2	C6930	UNKNOWN	SYBR	None				0.309854	0.274336	0.349972	28.796	28.7046	0.113964		5.13877	0.157663	0.0788316	1.69034	TRUE	0.188918	TRUE	3	23	Amp		0.98445	N	N	N	82.6754
35	C11	FALSE	CP28-2	C6930	UNKNOWN	SYBR	None				0.309854	0.274336	0.349972	28.5656	28.7046	0.113964		5.13877	0.157663	0.0788316	1.69034	TRUE	0.188918	TRUE	3	23	Amp		0.986406	N	N	N	82.5624
36	C12	FALSE	CP28-2	C6930	UNKNOWN	SYBR	None				0.309854	0.274336	0.349972	28.7997	28.7046	0.113964		5.13877	0.157663	0.0788316	1.69034	TRUE	0.188918	TRUE	3	23	Amp		0.988024	N	N	N	82.5624
37	D1	FALSE	CK	C9140	NTC	SYBR	None							Undetermined								TRUE	0.166223	TRUE	3	39	No Amp		0	N	N	N	63.0003
38	D2	FALSE	CK	C9140	NTC	SYBR	None							Undetermined								TRUE	0.166223	TRUE	3	39	No Amp		0	N	N	N	63.0003
39	D3	FALSE	CK	C9140	NTC	SYBR	None							Undetermined								TRUE	0.166223	TRUE	3	39	No Amp		0	N	N	N	65.0405
40	D4	FALSE	CK	C9140	NTC	SYBR	None							Undetermined								TRUE	0.166223	TRUE	3	39	No Amp		0	N	Y	N	88.4305	81.7671	64.3606	93.0541
41	D5	FALSE	CK	C9610	NTC	SYBR	None							Undetermined								TRUE	0.228761	TRUE	3	39	No Amp		0	N	Y	N	72.239	83.2434	87.4549	68.7068
42	D6	FALSE	CK	C9610	NTC	SYBR	None							Undetermined								TRUE	0.228761	TRUE	3	39	No Amp		0	N	N	N	63.0008
43	D7	FALSE	CK	C9610	NTC	SYBR	None							Undetermined								TRUE	0.228761	TRUE	3	39	No Amp		0	N	Y	N	82.0184	66.2609	92.3423	63.4082
44	D8	FALSE	CK	C9610	NTC	SYBR	None							Undetermined								TRUE	0.228761	TRUE	3	39	No Amp		0	N	Y	N	92.3423	81.3392	63.9516
45	D9	FALSE	CK	C6930	NTC	SYBR	None							Undetermined								TRUE	0.188918	TRUE	3	39	No Amp		0	N	N	N	65.1716
46	D10	FALSE	CK	C6930	NTC	SYBR	None							Undetermined								TRUE	0.188918	TRUE	3	39	No Amp		0	N	N	N	63.0006
47	D11	FALSE	CK	C6930	NTC	SYBR	None							Undetermined								TRUE	0.188918	TRUE	3	39	No Amp		0	N	N	N	66.804
48	D12	FALSE	CK	C6930	NTC	SYBR	None							Undetermined								TRUE	0.188918	TRUE	3	39	No Amp		0	N	N	N	94.9246
49	E1	FALSE	CP8-2	C4570	UNKNOWN	SYBR	None				1	0.808805	1.23639	21.1742	20.8127	0.24213		0.546309	0.274791	0.137395	0	TRUE	0.202831	TRUE	3	16	Amp		0.961797	N	N	Y	82.0148
50	E2	FALSE	CP8-2	C4570	UNKNOWN	SYBR	None				1	0.808805	1.23639	20.6608	20.8127	0.24213		0.546309	0.274791	0.137395	0	TRUE	0.202831	TRUE	3	15	Amp		0.966353	N	N	N	81.7432
51	E3	FALSE	CP8-2	C4570	UNKNOWN	SYBR	None				1	0.808805	1.23639	20.7188	20.8127	0.24213		0.546309	0.274791	0.137395	0	TRUE	0.202831	TRUE	3	15	Amp		0.957066	N	N	N	82.039
52	E4	FALSE	CP8-2	C4570	UNKNOWN	SYBR	None				1	0.808805	1.23639	20.6971	20.8127	0.24213		0.546309	0.274791	0.137395	0	TRUE	0.202831	TRUE	3	15	Amp		0.964103	N	N	N	82.039
53	E5	FALSE	CP8-2	ACT	UNKNOWN	SYBR	None							20.5434	20.6432	0.0746873						TRUE	0.230597	TRUE	3	15	Amp		0.952924	N	N	N	83.7868
54	E6	FALSE	CP8-2	ACT	UNKNOWN	SYBR	None							20.6294	20.6432	0.0746873						TRUE	0.230597	TRUE	3	15	Amp		0.949512	N	N	N	83.7868
55	E7	FALSE	CP8-2	ACT	UNKNOWN	SYBR	None							20.6927	20.6432	0.0746873						TRUE	0.230597	TRUE	3	15	Amp		0.950782	N	N	N	83.7843
56	E8	FALSE	CP8-2	ACT	UNKNOWN	SYBR	None							20.7074	20.6432	0.0746873						TRUE	0.230597	TRUE	3	15	Amp		0.943052	N	N	N	83.7843
57	E9	FALSE	CP8-2	TUB	UNKNOWN	SYBR	None							19.8769	19.8896	0.167892						TRUE	0.193878	TRUE	3	15	Amp		0.976356	N	N	N	82.1326
58	E10	FALSE	CP8-2	TUB	UNKNOWN	SYBR	None							19.7137	19.8896	0.167892						TRUE	0.193878	TRUE	3	14	Amp		0.9806	N	N	N	82.1326
59	E11	FALSE	CP8-2	TUB	UNKNOWN	SYBR	None							19.8504	19.8896	0.167892						TRUE	0.193878	TRUE	3	14	Amp		0.983747	N	N	N	82.1548
60	E12	FALSE	CP8-2	TUB	UNKNOWN	SYBR	None							20.1175	19.8896	0.167892						TRUE	0.193878	TRUE	3	15	Amp		0.966342	N	N	N	82.1548
61	F1	FALSE	CP18-2	C4570	UNKNOWN	SYBR	None				13.3901	11.2384	15.9537	16.965	16.916	0.0530264		-3.19678	0.226854	0.113427	-3.74309	TRUE	0.202831	TRUE	3	11	Amp		0.962712	N	N	N	81.7432
62	F2	FALSE	CP18-2	C4570	UNKNOWN	SYBR	None				13.3901	11.2384	15.9537	16.911	16.916	0.0530264		-3.19678	0.226854	0.113427	-3.74309	TRUE	0.202831	TRUE	3	11	Amp		0.965037	N	N	N	81.7432
63	F3	FALSE	CP18-2	C4570	UNKNOWN	SYBR	None				13.3901	11.2384	15.9537	16.9441	16.916	0.0530264		-3.19678	0.226854	0.113427	-3.74309	TRUE	0.202831	TRUE	3	12	Amp		0.968803	N	N	N	82.039
64	F4	FALSE	CP18-2	C4570	UNKNOWN	SYBR	None				13.3901	11.2384	15.9537	16.8438	16.916	0.0530264		-3.19678	0.226854	0.113427	-3.74309	TRUE	0.202831	TRUE	3	11	Amp		0.966464	N	N	N	82.039
65	F5	FALSE	CP18-2	ACT	UNKNOWN	SYBR	None							21.8486	21.7976	0.107484						TRUE	0.230597	TRUE	3	16	Amp		0.957783	N	N	N	83.7868
66	F6	FALSE	CP18-2	ACT	UNKNOWN	SYBR	None							21.8908	21.7976	0.107484						TRUE	0.230597	TRUE	3	16	Amp		0.960724	N	N	N	83.7868
67	F7	FALSE	CP18-2	ACT	UNKNOWN	SYBR	None							21.8062	21.7976	0.107484						TRUE	0.230597	TRUE	3	16	Amp		0.961503	N	N	N	83.7843
68	F8	FALSE	CP18-2	ACT	UNKNOWN	SYBR	None							21.645	21.7976	0.107484						TRUE	0.230597	TRUE	3	16	Amp		0.953257	N	N	N	83.7843
69	F9	FALSE	CP18-2	TUB	UNKNOWN	SYBR	None							18.3402	18.4279	0.292829						TRUE	0.193878	TRUE	3	13	Amp		0.976787	N	N	N	82.2683
70	F10	FALSE	CP18-2	TUB	UNKNOWN	SYBR	None							18.2539	18.4279	0.292829						TRUE	0.193878	TRUE	3	13	Amp		0.97714	N	N	N	82.1326
71	F11	FALSE	CP18-2	TUB	UNKNOWN	SYBR	None							18.2545	18.4279	0.292829						TRUE	0.193878	TRUE	3	13	Amp		0.976517	N	N	N	82.1548
72	F12	FALSE	CP18-2	TUB	UNKNOWN	SYBR	None							18.8629	18.4279	0.292829						TRUE	0.193878	TRUE	3	13	Amp		0.96836	N	N	Y	82.2907
73	G1	FALSE	CP28-2	C4570	UNKNOWN	SYBR	None				9.62748	8.8003	10.5324	20.8781	20.845	0.0407907		-2.72085	0.116335	0.0581673	-3.26716	TRUE	0.202831	TRUE	3	15	Amp		0.984012	N	N	N	81.7432
74	G2	FALSE	CP28-2	C4570	UNKNOWN	SYBR	None				9.62748	8.8003	10.5324	20.7985	20.845	0.0407907		-2.72085	0.116335	0.0581673	-3.26716	TRUE	0.202831	TRUE	3	15	Amp		0.983338	N	N	N	81.7432
75	G3	FALSE	CP28-2	C4570	UNKNOWN	SYBR	None				9.62748	8.8003	10.5324	20.8231	20.845	0.0407907		-2.72085	0.116335	0.0581673	-3.26716	TRUE	0.202831	TRUE	3	15	Amp		0.981209	N	N	N	82.039
76	G4	FALSE	CP28-2	C4570	UNKNOWN	SYBR	None				9.62748	8.8003	10.5324	20.8804	20.845	0.0407907		-2.72085	0.116335	0.0581673	-3.26716	TRUE	0.202831	TRUE	3	15	Amp		0.986492	N	N	N	82.039
77	G5	FALSE	CP28-2	ACT	UNKNOWN	SYBR	None							23.9461	23.7648	0.125627						TRUE	0.230597	TRUE	3	18	Amp		0.984734	N	N	N	83.7868
78	G6	FALSE	CP28-2	ACT	UNKNOWN	SYBR	None							23.7453	23.7648	0.125627						TRUE	0.230597	TRUE	3	18	Amp		0.983743	N	N	N	83.7868
79	G7	FALSE	CP28-2	ACT	UNKNOWN	SYBR	None							23.7064	23.7648	0.125627						TRUE	0.230597	TRUE	3	18	Amp		0.983993	N	N	N	83.7843
80	G8	FALSE	CP28-2	ACT	UNKNOWN	SYBR	None							23.6614	23.7648	0.125627						TRUE	0.230597	TRUE	3	18	Amp		0.977022	N	N	N	83.7843
81	G9	FALSE	CP28-2	TUB	UNKNOWN	SYBR	None							23.306	23.367	0.0892047						TRUE	0.193878	TRUE	3	18	Amp		0.988906	N	N	N	82.1326
82	G10	FALSE	CP28-2	TUB	UNKNOWN	SYBR	None							23.3263	23.367	0.0892047						TRUE	0.193878	TRUE	3	18	Amp		0.98819	N	N	N	82.1326
83	G11	FALSE	CP28-2	TUB	UNKNOWN	SYBR	None							23.3362	23.367	0.0892047						TRUE	0.193878	TRUE	3	18	Amp		0.98864	N	N	N	82.1548
84	G12	FALSE	CP28-2	TUB	UNKNOWN	SYBR	None							23.4994	23.367	0.0892047						TRUE	0.193878	TRUE	3	18	Amp		0.988469	N	N	N	82.1548
85	H1	FALSE	CK	C4570	NTC	SYBR	None							Undetermined	31.6062							TRUE	0.202831	TRUE	3	39	No Amp		0	N	N	N	64.9018
86	H2	FALSE	CK	C4570	NTC	SYBR	None							31.6062	31.6062							TRUE	0.202831	TRUE	3	26	Amp		0.989691	Y	N	N	81.7432
87	H3	FALSE	CK	C4570	NTC	SYBR	None							Undetermined	31.6062							TRUE	0.202831	TRUE	3	39	No Amp		0	N	N	N	63.0007
88	H4	FALSE	CK	C4570	NTC	SYBR	None							Undetermined	31.6062							TRUE	0.202831	TRUE	3	39	No Amp		0	N	N	N	67.0803
89	H5	FALSE	CK	ACT	NTC	SYBR	None							Undetermined								TRUE	0.230597	TRUE	3	39	No Amp		0	N	Y	N	89.221	92.4816	79.3035	83.2434
90	H6	FALSE	CK	ACT	NTC	SYBR	None							Undetermined								TRUE	0.230597	TRUE	3	39	No Amp		0	N	Y	N	79.9828	83.7868	76.3147	91.5306
91	H7	FALSE	CK	ACT	NTC	SYBR	None							Undetermined								TRUE	0.230597	TRUE	3	39	No Amp		0	N	Y	N	92.4782	81.4751	87.5879	84.056
92	H8	FALSE	CK	ACT	NTC	SYBR	None							Undetermined								TRUE	0.230597	TRUE	3	39	No Amp		0	N	Y	N	81.7467	92.3423	76.4489
93	H9	FALSE	CK	TUB	NTC	SYBR	None							Undetermined								TRUE	0.193878	TRUE	3	39	No Amp		0	N	N	N	63.0006
94	H10	FALSE	CK	TUB	NTC	SYBR	None							Undetermined								TRUE	0.193878	TRUE	3	39	No Amp		0	N	N	N	63.0006
95	H11	FALSE	CK	TUB	NTC	SYBR	None							Undetermined								TRUE	0.193878	TRUE	3	39	No Amp		0	N	N	N	63.0002
96	H12	FALSE	CK	TUB	NTC	SYBR	None							Undetermined								TRUE	0.193878	TRUE	3	39	No Amp		0	N	N	N	75.77
Analysis Type	Singleplex
Endogenous Control	ACT, TUB
RQ Min/Max Confidence Level	95.0
Reference Sample	CP8-2
