# Supplementary material for: Transcriptomic Analysis Reveal the Molecular Mechanisms of Seed Coat Development in Cucurbita pepo L
Source: Front Plant Sci. 2022 Feb 24;13:772685. doi: 10.3389/fpls.2022.772685 (PMC8912962; doi:10.3389/fpls.2022.772685)
Supplement: Supplementary file 1 [file Data_Sheet_1.zip › Shenzhiyan -1th plate q-pcr results20191128.xls]

## Sheet: Results
Block Type	96-Well 0.1-mL Block
Calibration Background is expired	Yes
Calibration Background performed on	10-29-2017
Calibration Pure Dye ABY is expired	Yes
Calibration Pure Dye ABY performed on	10-29-2017
Calibration Pure Dye CY5 is expired	Yes
Calibration Pure Dye CY5 performed on	10-29-2017
Calibration Pure Dye FAM is expired	Yes
Calibration Pure Dye FAM performed on	10-29-2017
Calibration Pure Dye JUN is expired	Yes
Calibration Pure Dye JUN performed on	10-29-2017
Calibration Pure Dye MUSTANG PURPLE is expired	Yes
Calibration Pure Dye MUSTANG PURPLE performed on	10-29-2017
Calibration Pure Dye NED is expired	Yes
Calibration Pure Dye NED performed on	10-29-2017
Calibration Pure Dye ROX is expired	Yes
Calibration Pure Dye ROX performed on	10-29-2017
Calibration Pure Dye SYBR is expired	Yes
Calibration Pure Dye SYBR performed on	10-29-2017
Calibration Pure Dye TAMRA is expired	Yes
Calibration Pure Dye TAMRA performed on	10-29-2017
Calibration Pure Dye VIC is expired	Yes
Calibration Pure Dye VIC performed on	10-29-2017
Calibration ROI is expired	Yes
Calibration ROI performed on	10-29-2017
Calibration Uniformity is expired	Yes
Calibration Uniformity performed on	10-29-2017
Chemistry	SYBR_GREEN
Date Created	2019-11-28 18:38:43 PM PST
Experiment Barcode
Experiment Comment
Experiment File Name	D:\Users\Administrator\Desktop\SZY Q-PCR ALL DATA\SZY FINAL Q-PCR 20191128\Shenzhiyan -1th plate q-pcr results computer save 20191128.eds
Experiment Name	Shenzhiyan -1th plate q-pcr 20191128
Experiment Run End Time	2019-11-28 02:20:22 AM PST
Experiment Type	Comparative Cт (ΔΔCт)
Instrument Name	272510507
Instrument Serial Number	272510507
Instrument Type	QuantStudio™ 5 System
Passive Reference	ROX
Post-read Stage/Step
Pre-read Stage/Step
Quantification Cycle Method	Ct
Signal Smoothing On	true
Stage where Melt Analysis is performed	Stage3
Stage/ Cycle where Ct Analysis is performed	Stage2, Step2
User Name
Well	Well Position	Omit	Sample Name	Target Name	Task	Reporter	Quencher	Quantity	Quantity Mean	Quantity SD	RQ	RQ Min	RQ Max	CT	Ct Mean	Ct SD	Delta Ct	Delta Ct Mean	Delta Ct SD	Delta Ct SE	Delta Delta Ct	Automatic Ct Threshold	Ct Threshold	Automatic Baseline	Baseline Start	Baseline End	Amp Status	Comments	Cq Conf	MTP	Tm1	Tm2	Tm3	Tm4
1	A1	FALSE	HLCP8-3	B0115	UNKNOWN	SYBR	None				1	0.90773	1.10165	22.6646	22.5413	0.0951664		2.16263	0.125364	0.0626822	0	TRUE	0.19094	TRUE	3	17	Amp		0.966026	N	85.2609
2	A2	FALSE	HLCP8-3	B0115	UNKNOWN	SYBR	None				1	0.90773	1.10165	22.4754	22.5413	0.0951664		2.16263	0.125364	0.0626822	0	TRUE	0.19094	TRUE	3	17	Amp		0.972518	N	85.2609
3	A3	FALSE	HLCP8-3	B0115	UNKNOWN	SYBR	None				1	0.90773	1.10165	22.5674	22.5413	0.0951664		2.16263	0.125364	0.0626822	0	TRUE	0.19094	TRUE	3	17	Amp		0.970359	N	85.4258
4	A4	FALSE	HLCP8-3	B0115	UNKNOWN	SYBR	None				1	0.90773	1.10165	22.458	22.5413	0.0951664		2.16263	0.125364	0.0626822	0	TRUE	0.19094	TRUE	3	17	Amp		0.970523	N	85.4258
5	A5	FALSE	HLCP8-3	C1250	UNKNOWN	SYBR	None				1	0.922204	1.08436	23.0665	23.028	0.0658779		2.64926	0.104878	0.0524391	0	TRUE	0.1348	TRUE	3	18	Amp		0.969366	N	87.3038
6	A6	FALSE	HLCP8-3	C1250	UNKNOWN	SYBR	None				1	0.922204	1.08436	22.957	23.028	0.0658779		2.64926	0.104878	0.0524391	0	TRUE	0.1348	TRUE	3	18	Amp		0.976037	N	87.3038
7	A7	FALSE	HLCP8-3	C1250	UNKNOWN	SYBR	None				1	0.922204	1.08436	23.0988	23.028	0.0658779		2.64926	0.104878	0.0524391	0	TRUE	0.1348	TRUE	3	18	Amp		0.974122	N	87.3025
8	A8	FALSE	HLCP8-3	C1250	UNKNOWN	SYBR	None				1	0.922204	1.08436	22.9896	23.028	0.0658779		2.64926	0.104878	0.0524391	0	TRUE	0.1348	TRUE	3	18	Amp		0.978973	N	87.3025
9	A9	FALSE	HLCP8-3	C3670	UNKNOWN	SYBR	None				1	0.934642	1.06993	25.8977	25.9362	0.0316515		5.55743	0.0875293	0.0437647	0	TRUE	0.192755	TRUE	3	20	Amp		0.974292	N	84.8222
10	A10	FALSE	HLCP8-3	C3670	UNKNOWN	SYBR	None				1	0.934642	1.06993	25.928	25.9362	0.0316515		5.55743	0.0875293	0.0437647	0	TRUE	0.192755	TRUE	3	20	Amp		0.977024	N	84.8222
11	A11	FALSE	HLCP8-3	C3670	UNKNOWN	SYBR	None				1	0.934642	1.06993	25.9456	25.9362	0.0316515		5.55743	0.0875293	0.0437647	0	TRUE	0.192755	TRUE	3	20	Amp		0.974517	N	84.722
12	A12	FALSE	HLCP8-3	C3670	UNKNOWN	SYBR	None				1	0.934642	1.06993	25.9732	25.9362	0.0316515		5.55743	0.0875293	0.0437647	0	TRUE	0.192755	TRUE	3	20	Amp		0.977974	N	84.722
13	B1	FALSE	HLCP18-3	B0115	UNKNOWN	SYBR	None				1.84291	1.69089	2.0086	21.8443	21.8347	0.105572		1.28064	0.111488	0.0557439	-0.881984	TRUE	0.19094	TRUE	3	16	Amp		0.96871	N	85.1251
14	B2	FALSE	HLCP18-3	B0115	UNKNOWN	SYBR	None				1.84291	1.69089	2.0086	21.7381	21.8347	0.105572		1.28064	0.111488	0.0557439	-0.881984	TRUE	0.19094	TRUE	3	16	Amp		0.970406	N	85.1251
15	B3	FALSE	HLCP18-3	B0115	UNKNOWN	SYBR	None				1.84291	1.69089	2.0086	21.7775	21.8347	0.105572		1.28064	0.111488	0.0557439	-0.881984	TRUE	0.19094	TRUE	3	16	Amp		0.967415	N	85.4258
16	B4	FALSE	HLCP18-3	B0115	UNKNOWN	SYBR	None				1.84291	1.69089	2.0086	21.9787	21.8347	0.105572		1.28064	0.111488	0.0557439	-0.881984	TRUE	0.19094	TRUE	3	17	Amp		0.895907	N	85.4258
17	B5	FALSE	HLCP18-3	C1250	UNKNOWN	SYBR	None				0.595024	0.544819	0.649857	23.8293	23.9522	0.108382		3.39824	0.114152	0.057076	0.748979	TRUE	0.1348	TRUE	3	19	Amp		0.971613	N	87.3038
18	B6	FALSE	HLCP18-3	C1250	UNKNOWN	SYBR	None				0.595024	0.544819	0.649857	24.0863	23.9522	0.108382		3.39824	0.114152	0.057076	0.748979	TRUE	0.1348	TRUE	3	19	Amp		0.965946	N	87.3038
19	B7	FALSE	HLCP18-3	C1250	UNKNOWN	SYBR	None				0.595024	0.544819	0.649857	23.9791	23.9522	0.108382		3.39824	0.114152	0.057076	0.748979	TRUE	0.1348	TRUE	3	19	Amp		0.971139	N	87.3025
20	B8	FALSE	HLCP18-3	C1250	UNKNOWN	SYBR	None				0.595024	0.544819	0.649857	23.9143	23.9522	0.108382		3.39824	0.114152	0.057076	0.748979	TRUE	0.1348	TRUE	3	19	Amp		0.967612	N	87.3025
21	B9	FALSE	HLCP18-3	C3670	UNKNOWN	SYBR	None				10.1498	9.75454	10.5611	22.724	22.7681	0.0369035		2.21405	0.0514385	0.0257192	-3.34338	TRUE	0.192755	TRUE	3	17	Amp		0.964542	N	84.8222
22	B10	FALSE	HLCP18-3	C3670	UNKNOWN	SYBR	None				10.1498	9.75454	10.5611	22.7556	22.7681	0.0369035		2.21405	0.0514385	0.0257192	-3.34338	TRUE	0.192755	TRUE	3	17	Amp		0.967717	N	84.8222
23	B11	FALSE	HLCP18-3	C3670	UNKNOWN	SYBR	None				10.1498	9.75454	10.5611	22.7822	22.7681	0.0369035		2.21405	0.0514385	0.0257192	-3.34338	TRUE	0.192755	TRUE	3	17	Amp		0.968743	N	84.722
24	B12	FALSE	HLCP18-3	C3670	UNKNOWN	SYBR	None				10.1498	9.75454	10.5611	22.8104	22.7681	0.0369035		2.21405	0.0514385	0.0257192	-3.34338	TRUE	0.192755	TRUE	3	17	Amp		0.961625	N	84.722
25	C1	FALSE	HLCP28-3	B0115	UNKNOWN	SYBR	None				3.19686	3.01926	3.38492	22.186	22.2253	0.028709		0.485971	0.0740198	0.0370099	-1.67666	TRUE	0.19094	TRUE	3	17	Amp		0.974905	N	85.1251
26	C2	FALSE	HLCP28-3	B0115	UNKNOWN	SYBR	None				3.19686	3.01926	3.38492	22.2234	22.2253	0.028709		0.485971	0.0740198	0.0370099	-1.67666	TRUE	0.19094	TRUE	3	17	Amp		0.97858	N	85.1251
27	C3	FALSE	HLCP28-3	B0115	UNKNOWN	SYBR	None				3.19686	3.01926	3.38492	22.2394	22.2253	0.028709		0.485971	0.0740198	0.0370099	-1.67666	TRUE	0.19094	TRUE	3	17	Amp		0.965076	N	85.2899
28	C4	FALSE	HLCP28-3	B0115	UNKNOWN	SYBR	None				3.19686	3.01926	3.38492	22.2522	22.2253	0.028709		0.485971	0.0740198	0.0370099	-1.67666	TRUE	0.19094	TRUE	3	17	Amp		0.969305	N	85.2899
29	C5	FALSE	HLCP28-3	C1250	UNKNOWN	SYBR	None				0.591194	0.520681	0.671256	25.2333	25.1469	0.149652		3.40756	0.16447	0.082235	0.758296	TRUE	0.1348	TRUE	3	20	Amp		0.969225	N	87.168
30	C6	FALSE	HLCP28-3	C1250	UNKNOWN	SYBR	None				0.591194	0.520681	0.671256	25.3132	25.1469	0.149652		3.40756	0.16447	0.082235	0.758296	TRUE	0.1348	TRUE	3	20	Amp		0.968702	N	87.168
31	C7	FALSE	HLCP28-3	C1250	UNKNOWN	SYBR	None				0.591194	0.520681	0.671256	25.0271	25.1469	0.149652		3.40756	0.16447	0.082235	0.758296	TRUE	0.1348	TRUE	3	20	Amp		0.971749	N	87.1667
32	C8	FALSE	HLCP28-3	C1250	UNKNOWN	SYBR	None				0.591194	0.520681	0.671256	25.0138	25.1469	0.149652		3.40756	0.16447	0.082235	0.758296	TRUE	0.1348	TRUE	3	20	Amp		0.962764	N	87.1667
33	C9	FALSE	HLCP28-3	C3670	UNKNOWN	SYBR	None				5.43124	5.13855	5.74061	24.8425	24.8555	0.0221745		3.11615	0.0717387	0.0358693	-2.44128	TRUE	0.192755	TRUE	3	19	Amp		0.970284	N	84.8222
34	C10	FALSE	HLCP28-3	C3670	UNKNOWN	SYBR	None				5.43124	5.13855	5.74061	24.8647	24.8555	0.0221745		3.11615	0.0717387	0.0358693	-2.44128	TRUE	0.192755	TRUE	3	19	Amp		0.977001	N	84.6867
35	C11	FALSE	HLCP28-3	C3670	UNKNOWN	SYBR	None				5.43124	5.13855	5.74061	24.8327	24.8555	0.0221745		3.11615	0.0717387	0.0358693	-2.44128	TRUE	0.192755	TRUE	3	19	Amp		0.982274	N	84.5862
36	C12	FALSE	HLCP28-3	C3670	UNKNOWN	SYBR	None				5.43124	5.13855	5.74061	24.882	24.8555	0.0221745		3.11615	0.0717387	0.0358693	-2.44128	TRUE	0.192755	TRUE	3	19	Amp		0.979401	N	84.5862
37	D1	FALSE	CK	B0115	NTC	SYBR	None							Undetermined								TRUE	0.19094	TRUE	3	39	No Amp		0	N	63.2722
38	D2	FALSE	CK	B0115	NTC	SYBR	None							Undetermined								TRUE	0.19094	TRUE	3	39	No Amp		0	N	65.3082
39	D3	FALSE	CK	B0115	NTC	SYBR	None							Undetermined								TRUE	0.19094	TRUE	3	39	No Amp		0	N	63.0005
40	D4	FALSE	CK	B0115	NTC	SYBR	None							Undetermined								TRUE	0.19094	TRUE	3	39	No Amp		0	Y	89.3672	84.3385	79.1739	92.6291
41	D5	FALSE	CK	C1250	NTC	SYBR	None							Undetermined								TRUE	0.1348	TRUE	3	39	No Amp		0	Y	84.3168	92.3274	79.429	71.1468
42	D6	FALSE	CK	C1250	NTC	SYBR	None							Undetermined								TRUE	0.1348	TRUE	3	39	No Amp		0	Y	83.7737	64.9012	75.8988	88.9331
43	D7	FALSE	CK	C1250	NTC	SYBR	None							Undetermined								TRUE	0.1348	TRUE	3	39	No Amp		0	N	66.5304
44	D8	FALSE	CK	C1250	NTC	SYBR	None							Undetermined								TRUE	0.1348	TRUE	3	39	No Amp		0	Y	88.5243	66.3946	70.0603	92.19
45	D9	FALSE	CK	C3670	NTC	SYBR	None							Undetermined								TRUE	0.192755	TRUE	3	39	No Amp		0	Y	83.4668	93.3613	65.8465
46	D10	FALSE	CK	C3670	NTC	SYBR	None							Undetermined								TRUE	0.192755	TRUE	3	39	No Amp		0	N	63.0002
47	D11	FALSE	CK	C3670	NTC	SYBR	None							Undetermined								TRUE	0.192755	TRUE	3	39	No Amp		0	N	63.0004
48	D12	FALSE	CK	C3670	NTC	SYBR	None							Undetermined								TRUE	0.192755	TRUE	3	39	No Amp		0	N	94.904
49	E1	FALSE	HLCP8-3	C5480.1	UNKNOWN	SYBR	None				1	0.868604	1.15127	21.8511	21.759	0.16315		1.38028	0.182421	0.0912107	0	TRUE	0.213385	TRUE	3	16	Amp		0.962177	N	79.8316
50	E2	FALSE	HLCP8-3	C5480.1	UNKNOWN	SYBR	None				1	0.868604	1.15127	21.7631	21.759	0.16315		1.38028	0.182421	0.0912107	0	TRUE	0.213385	TRUE	3	16	Amp		0.972049	N	79.8316
51	E3	FALSE	HLCP8-3	C5480.1	UNKNOWN	SYBR	None				1	0.868604	1.15127	21.8936	21.759	0.16315		1.38028	0.182421	0.0912107	0	TRUE	0.213385	TRUE	3	16	Amp		0.962941	N	80.1253
52	E4	FALSE	HLCP8-3	C5480.1	UNKNOWN	SYBR	None				1	0.868604	1.15127	21.5283	21.759	0.16315		1.38028	0.182421	0.0912107	0	TRUE	0.213385	TRUE	3	16	Amp		0.958556	N	80.1253
53	E5	FALSE	HLCP8-3	ACT	UNKNOWN	SYBR	None							20.8378	20.8972	0.0655083						TRUE	0.229856	TRUE	3	15	Amp		0.953516	N	83.7737
54	E6	FALSE	HLCP8-3	ACT	UNKNOWN	SYBR	None							20.8433	20.8972	0.0655083						TRUE	0.229856	TRUE	3	15	Amp		0.955724	N	83.7737
55	E7	FALSE	HLCP8-3	ACT	UNKNOWN	SYBR	None							20.9564	20.8972	0.0655083						TRUE	0.229856	TRUE	3	15	Amp		0.952517	N	83.7726
56	E8	FALSE	HLCP8-3	ACT	UNKNOWN	SYBR	None							20.9513	20.8972	0.0655083						TRUE	0.229856	TRUE	3	15	Amp		0.951974	N	83.7726
57	E9	FALSE	HLCP8-3	TUB	UNKNOWN	SYBR	None							19.7801	19.8602	0.0950147						TRUE	0.208187	TRUE	3	14	Amp		0.980494	N	82.1114
58	E10	FALSE	HLCP8-3	TUB	UNKNOWN	SYBR	None							19.7828	19.8602	0.0950147						TRUE	0.208187	TRUE	3	14	Amp		0.988939	N	82.1114
59	E11	FALSE	HLCP8-3	TUB	UNKNOWN	SYBR	None							19.9055	19.8602	0.0950147						TRUE	0.208187	TRUE	3	15	Amp		0.980226	N	82.1426
60	E12	FALSE	HLCP8-3	TUB	UNKNOWN	SYBR	None							19.9725	19.8602	0.0950147						TRUE	0.208187	TRUE	3	14	Amp		0.977269	N	82.0068
61	F1	FALSE	HLCP18-3	C5480.1	UNKNOWN	SYBR	None				0.833236	0.789649	0.87923	22.2563	22.1975	0.0596403		1.64348	0.0695774	0.0347887	0.263202	TRUE	0.213385	TRUE	3	17	Amp		0.95967	N	79.8316
62	F2	FALSE	HLCP18-3	C5480.1	UNKNOWN	SYBR	None				0.833236	0.789649	0.87923	22.2401	22.1975	0.0596403		1.64348	0.0695774	0.0347887	0.263202	TRUE	0.213385	TRUE	3	16	Amp		0.961973	N	79.8316
63	F3	FALSE	HLCP18-3	C5480.1	UNKNOWN	SYBR	None				0.833236	0.789649	0.87923	22.1357	22.1975	0.0596403		1.64348	0.0695774	0.0347887	0.263202	TRUE	0.213385	TRUE	3	16	Amp		0.957883	N	80.1253
64	F4	FALSE	HLCP18-3	C5480.1	UNKNOWN	SYBR	None				0.833236	0.789649	0.87923	22.1579	22.1975	0.0596403		1.64348	0.0695774	0.0347887	0.263202	TRUE	0.213385	TRUE	3	17	Amp		0.957882	N	80.1253
65	F5	FALSE	HLCP18-3	ACT	UNKNOWN	SYBR	None							21.1509	21.1648	0.0258149						TRUE	0.229856	TRUE	3	16	Amp		0.956908	N	83.7737
66	F6	FALSE	HLCP18-3	ACT	UNKNOWN	SYBR	None							21.1427	21.1648	0.0258149						TRUE	0.229856	TRUE	3	15	Amp		0.949085	N	83.7737
67	F7	FALSE	HLCP18-3	ACT	UNKNOWN	SYBR	None							21.1647	21.1648	0.0258149						TRUE	0.229856	TRUE	3	15	Amp		0.953514	N	83.7726
68	F8	FALSE	HLCP18-3	ACT	UNKNOWN	SYBR	None							21.2011	21.1648	0.0258149						TRUE	0.229856	TRUE	3	15	Amp		0.955445	N	83.9083
69	F9	FALSE	HLCP18-3	TUB	UNKNOWN	SYBR	None							19.8822	19.9432	0.0436082						TRUE	0.208187	TRUE	3	14	Amp		0.965143	N	82.1114
70	F10	FALSE	HLCP18-3	TUB	UNKNOWN	SYBR	None							19.9445	19.9432	0.0436082						TRUE	0.208187	TRUE	3	15	Amp		0.974204	N	82.1114
71	F11	FALSE	HLCP18-3	TUB	UNKNOWN	SYBR	None							19.9629	19.9432	0.0436082						TRUE	0.208187	TRUE	3	15	Amp		0.964628	N	82.1426
72	F12	FALSE	HLCP18-3	TUB	UNKNOWN	SYBR	None							19.9831	19.9432	0.0436082						TRUE	0.208187	TRUE	3	15	Amp		0.980346	N	82.1426
73	G1	FALSE	HLCP28-3	C5480.1	UNKNOWN	SYBR	None				90.4006	84.7646	96.4113	16.6714	16.6213	0.0478992		-5.11798	0.0833611	0.0416805	-6.49826	TRUE	0.213385	TRUE	3	11	Amp		0.977353	N	79.8316
74	G2	FALSE	HLCP28-3	C5480.1	UNKNOWN	SYBR	None				90.4006	84.7646	96.4113	16.6506	16.6213	0.0478992		-5.11798	0.0833611	0.0416805	-6.49826	TRUE	0.213385	TRUE	3	11	Amp		0.979464	N	79.8316
75	G3	FALSE	HLCP28-3	C5480.1	UNKNOWN	SYBR	None				90.4006	84.7646	96.4113	16.568	16.6213	0.0478992		-5.11798	0.0833611	0.0416805	-6.49826	TRUE	0.213385	TRUE	3	11	Amp		0.979438	N	80.1253
76	G4	FALSE	HLCP28-3	C5480.1	UNKNOWN	SYBR	None				90.4006	84.7646	96.4113	16.5954	16.6213	0.0478992		-5.11798	0.0833611	0.0416805	-6.49826	TRUE	0.213385	TRUE	3	11	Amp		0.979239	N	80.1253
77	G5	FALSE	HLCP28-3	ACT	UNKNOWN	SYBR	None							20.9472	20.9838	0.0278788						TRUE	0.229856	TRUE	3	15	Amp		0.974433	N	83.7737
78	G6	FALSE	HLCP28-3	ACT	UNKNOWN	SYBR	None							20.9979	20.9838	0.0278788						TRUE	0.229856	TRUE	3	15	Amp		0.97421	N	83.7737
79	G7	FALSE	HLCP28-3	ACT	UNKNOWN	SYBR	None							21.0114	20.9838	0.0278788						TRUE	0.229856	TRUE	3	15	Amp		0.968768	N	83.9083
80	G8	FALSE	HLCP28-3	ACT	UNKNOWN	SYBR	None							20.9787	20.9838	0.0278788						TRUE	0.229856	TRUE	3	15	Amp		0.962249	N	83.9083
81	G9	FALSE	HLCP28-3	TUB	UNKNOWN	SYBR	None							22.3949	22.4948	0.0923701						TRUE	0.208187	TRUE	3	17	Amp		0.97999	N	82.1114
82	G10	FALSE	HLCP28-3	TUB	UNKNOWN	SYBR	None							22.4376	22.4948	0.0923701						TRUE	0.208187	TRUE	3	17	Amp		0.981467	N	82.1114
83	G11	FALSE	HLCP28-3	TUB	UNKNOWN	SYBR	None							22.5727	22.4948	0.0923701						TRUE	0.208187	TRUE	3	17	Amp		0.982799	N	82.1426
84	G12	FALSE	HLCP28-3	TUB	UNKNOWN	SYBR	None							22.574	22.4948	0.0923701						TRUE	0.208187	TRUE	3	17	Amp		0.979197	N	82.0068
85	H1	FALSE	CK	C5480.1	NTC	SYBR	None							Undetermined								TRUE	0.213385	TRUE	3	39	No Amp		0	N	67.6156
86	H2	FALSE	CK	C5480.1	NTC	SYBR	None							Undetermined								TRUE	0.213385	TRUE	3	39	No Amp		0	N	63.0007
87	H3	FALSE	CK	C5480.1	NTC	SYBR	None							Undetermined								TRUE	0.213385	TRUE	3	39	No Amp		0	N	63.0005
88	H4	FALSE	CK	C5480.1	NTC	SYBR	None							Undetermined								TRUE	0.213385	TRUE	3	39	No Amp		0	N	63.0005
89	H5	FALSE	CK	TUB	NTC	SYBR	None							Undetermined								TRUE	0.208187	TRUE	3	39	No Amp		0	N	63.0004
90	H6	FALSE	CK	TUB	NTC	SYBR	None							Undetermined								TRUE	0.208187	TRUE	3	39	No Amp		0	N	63.0004
91	H7	FALSE	CK	TUB	NTC	SYBR	None							Undetermined								TRUE	0.208187	TRUE	3	39	No Amp		0	N	63.8151
92	H8	FALSE	CK	TUB	NTC	SYBR	None							Undetermined								TRUE	0.208187	TRUE	3	39	No Amp		0	N	63.0005
93	H9	FALSE	CK	ACT	NTC	SYBR	None							Undetermined								TRUE	0.229856	TRUE	3	39	No Amp		0	Y	90.9215	83.1957	79.5361	76.1476
94	H10	FALSE	CK	ACT	NTC	SYBR	None							Undetermined								TRUE	0.229856	TRUE	3	39	No Amp		0	N	63.0002
95	H11	FALSE	CK	ACT	NTC	SYBR	None							Undetermined								TRUE	0.229856	TRUE	3	39	No Amp		0	N	63.0004
96	H12	FALSE	CK	ACT	NTC	SYBR	None							Undetermined								TRUE	0.229856	TRUE	3	39	No Amp		0	N	63.0004
Analysis Type	Singleplex
Endogenous Control	ACT, TUB
RQ Min/Max Confidence Level	95.0
Reference Sample	HLCP8-3
