# Supplementary material for: Transcriptomic Analysis Reveal the Molecular Mechanisms of Seed Coat Development in Cucurbita pepo L
Source: Front Plant Sci. 2022 Feb 24;13:772685. doi: 10.3389/fpls.2022.772685 (PMC8912962; doi:10.3389/fpls.2022.772685)
Supplement: Supplementary file 1 [file Data_Sheet_1.zip › Shenzhiyan -2th plate q-pcr 20191125.xls]

## Sheet: Sample Setup
Block Type	96-Well 0.1-mL Block
Calibration Background is expired	Yes
Calibration Background performed on	10-29-2017
Calibration Pure Dye ABY is expired	Yes
Calibration Pure Dye ABY performed on	10-29-2017
Calibration Pure Dye CY5 is expired	Yes
Calibration Pure Dye CY5 performed on	10-29-2017
Calibration Pure Dye FAM is expired	Yes
Calibration Pure Dye FAM performed on	10-29-2017
Calibration Pure Dye JUN is expired	Yes
Calibration Pure Dye JUN performed on	10-29-2017
Calibration Pure Dye MUSTANG PURPLE is expired	Yes
Calibration Pure Dye MUSTANG PURPLE performed on	10-29-2017
Calibration Pure Dye NED is expired	Yes
Calibration Pure Dye NED performed on	10-29-2017
Calibration Pure Dye ROX is expired	Yes
Calibration Pure Dye ROX performed on	10-29-2017
Calibration Pure Dye SYBR is expired	Yes
Calibration Pure Dye SYBR performed on	10-29-2017
Calibration Pure Dye TAMRA is expired	Yes
Calibration Pure Dye TAMRA performed on	10-29-2017
Calibration Pure Dye VIC is expired	Yes
Calibration Pure Dye VIC performed on	10-29-2017
Calibration ROI is expired	Yes
Calibration ROI performed on	10-29-2017
Calibration Uniformity is expired	Yes
Calibration Uniformity performed on	10-29-2017
Chemistry	SYBR_GREEN
Date Created	2019-11-25 19:43:13 PM PST
Experiment Barcode
Experiment Comment
Experiment File Name	D:\Users\Administrator\experiments\Shenzhiyan -2th plate q-pcr 20191125 computer program settig.eds
Experiment Name	Shenzhiyan -2th plate q-pcr 20191125
Experiment Run End Time	2019-11-25 03:24:52 AM PST
Experiment Type	Comparative Cт (ΔΔCт)
Instrument Name	272510507
Instrument Serial Number	272510507
Instrument Type	QuantStudio™ 5 System
Passive Reference	ROX
Post-read Stage/Step
Pre-read Stage/Step
Quantification Cycle Method	Ct
Signal Smoothing On	true
Stage where Melt Analysis is performed	Stage3
Stage/ Cycle where Ct Analysis is performed	Stage2, Step2
User Name
Well	Well Position	Sample Name	Sample Color	Biogroup Name	Biogroup Color	Target Name	Target Color	Task	Reporter	Quencher	Quantity	Comments
1	A1	CP8-2	RGB(139,137,112)			B0115	RGB(176,23,31)	UNKNOWN	SYBR	None
2	A2	CP8-2	RGB(139,137,112)			B0115	RGB(176,23,31)	UNKNOWN	SYBR	None
3	A3	CP8-2	RGB(139,137,112)			B0115	RGB(176,23,31)	UNKNOWN	SYBR	None
4	A4	CP8-2	RGB(139,137,112)			B0115	RGB(176,23,31)	UNKNOWN	SYBR	None
5	A5	CP8-2	RGB(139,137,112)			C1250	RGB(0,0,255)	UNKNOWN	SYBR	None
6	A6	CP8-2	RGB(139,137,112)			C1250	RGB(0,0,255)	UNKNOWN	SYBR	None
7	A7	CP8-2	RGB(139,137,112)			C1250	RGB(0,0,255)	UNKNOWN	SYBR	None
8	A8	CP8-2	RGB(139,137,112)			C1250	RGB(0,0,255)	UNKNOWN	SYBR	None
9	A9	CP8-2	RGB(139,137,112)			C3670	RGB(0,139,69)	UNKNOWN	SYBR	None
10	A10	CP8-2	RGB(139,137,112)			C3670	RGB(0,139,69)	UNKNOWN	SYBR	None
11	A11	CP8-2	RGB(139,137,112)			C3670	RGB(0,139,69)	UNKNOWN	SYBR	None
12	A12	CP8-2	RGB(139,137,112)			C3670	RGB(0,139,69)	UNKNOWN	SYBR	None
13	B1	CP18-2	RGB(0,0,255)			B0115	RGB(176,23,31)	UNKNOWN	SYBR	None
14	B2	CP18-2	RGB(0,0,255)			B0115	RGB(176,23,31)	UNKNOWN	SYBR	None
15	B3	CP18-2	RGB(0,0,255)			B0115	RGB(176,23,31)	UNKNOWN	SYBR	None
16	B4	CP18-2	RGB(0,0,255)			B0115	RGB(176,23,31)	UNKNOWN	SYBR	None
17	B5	CP18-2	RGB(0,0,255)			C1250	RGB(0,0,255)	UNKNOWN	SYBR	None
18	B6	CP18-2	RGB(0,0,255)			C1250	RGB(0,0,255)	UNKNOWN	SYBR	None
19	B7	CP18-2	RGB(0,0,255)			C1250	RGB(0,0,255)	UNKNOWN	SYBR	None
20	B8	CP18-2	RGB(0,0,255)			C1250	RGB(0,0,255)	UNKNOWN	SYBR	None
21	B9	CP18-2	RGB(0,0,255)			C3670	RGB(0,139,69)	UNKNOWN	SYBR	None
22	B10	CP18-2	RGB(0,0,255)			C3670	RGB(0,139,69)	UNKNOWN	SYBR	None
23	B11	CP18-2	RGB(0,0,255)			C3670	RGB(0,139,69)	UNKNOWN	SYBR	None
24	B12	CP18-2	RGB(0,0,255)			C3670	RGB(0,139,69)	UNKNOWN	SYBR	None
25	C1	CP28-2	RGB(0,139,69)			B0115	RGB(176,23,31)	UNKNOWN	SYBR	None
26	C2	CP28-2	RGB(0,139,69)			B0115	RGB(176,23,31)	UNKNOWN	SYBR	None
27	C3	CP28-2	RGB(0,139,69)			B0115	RGB(176,23,31)	UNKNOWN	SYBR	None
28	C4	CP28-2	RGB(0,139,69)			B0115	RGB(176,23,31)	UNKNOWN	SYBR	None
29	C5	CP28-2	RGB(0,139,69)			C1250	RGB(0,0,255)	UNKNOWN	SYBR	None
30	C6	CP28-2	RGB(0,139,69)			C1250	RGB(0,0,255)	UNKNOWN	SYBR	None
31	C7	CP28-2	RGB(0,139,69)			C1250	RGB(0,0,255)	UNKNOWN	SYBR	None
32	C8	CP28-2	RGB(0,139,69)			C1250	RGB(0,0,255)	UNKNOWN	SYBR	None
33	C9	CP28-2	RGB(0,139,69)			C3670	RGB(0,139,69)	UNKNOWN	SYBR	None
34	C10	CP28-2	RGB(0,139,69)			C3670	RGB(0,139,69)	UNKNOWN	SYBR	None
35	C11	CP28-2	RGB(0,139,69)			C3670	RGB(0,139,69)	UNKNOWN	SYBR	None
36	C12	CP28-2	RGB(0,139,69)			C3670	RGB(0,139,69)	UNKNOWN	SYBR	None
37	D1	CK	RGB(255,127,0)			B0115	RGB(176,23,31)	NTC	SYBR	None
38	D2	CK	RGB(255,127,0)			B0115	RGB(176,23,31)	NTC	SYBR	None
39	D3	CK	RGB(255,127,0)			B0115	RGB(176,23,31)	NTC	SYBR	None
40	D4	CK	RGB(255,127,0)			B0115	RGB(176,23,31)	NTC	SYBR	None
41	D5	CK	RGB(255,127,0)			C1250	RGB(0,0,255)	NTC	SYBR	None
42	D6	CK	RGB(255,127,0)			C1250	RGB(0,0,255)	NTC	SYBR	None
43	D7	CK	RGB(255,127,0)			C1250	RGB(0,0,255)	NTC	SYBR	None
44	D8	CK	RGB(255,127,0)			C1250	RGB(0,0,255)	NTC	SYBR	None
45	D9	CK	RGB(255,127,0)			C3670	RGB(0,139,69)	NTC	SYBR	None
46	D10	CK	RGB(255,127,0)			C3670	RGB(0,139,69)	NTC	SYBR	None
47	D11	CK	RGB(255,127,0)			C3670	RGB(0,139,69)	NTC	SYBR	None
48	D12	CK	RGB(255,127,0)			C3670	RGB(0,139,69)	NTC	SYBR	None
49	E1	CP8-2	RGB(139,137,112)			C5480.1	RGB(238,238,0)	UNKNOWN	SYBR	None
50	E2	CP8-2	RGB(139,137,112)			C5480.1	RGB(238,238,0)	UNKNOWN	SYBR	None
51	E3	CP8-2	RGB(139,137,112)			C5480.1	RGB(238,238,0)	UNKNOWN	SYBR	None
52	E4	CP8-2	RGB(139,137,112)			C5480.1	RGB(238,238,0)	UNKNOWN	SYBR	None
53	E5	CP8-2	RGB(139,137,112)			ACT	RGB(238,18,137)	UNKNOWN	SYBR	None
54	E6	CP8-2	RGB(139,137,112)			ACT	RGB(238,18,137)	UNKNOWN	SYBR	None
55	E7	CP8-2	RGB(139,137,112)			ACT	RGB(238,18,137)	UNKNOWN	SYBR	None
56	E8	CP8-2	RGB(139,137,112)			ACT	RGB(238,18,137)	UNKNOWN	SYBR	None
57	E9	CP8-2	RGB(139,137,112)			TUB	RGB(176,23,31)	UNKNOWN	SYBR	None
58	E10	CP8-2	RGB(139,137,112)			TUB	RGB(176,23,31)	UNKNOWN	SYBR	None
59	E11	CP8-2	RGB(139,137,112)			TUB	RGB(176,23,31)	UNKNOWN	SYBR	None
60	E12	CP8-2	RGB(139,137,112)			TUB	RGB(176,23,31)	UNKNOWN	SYBR	None
61	F1	CP18-2	RGB(0,0,255)			C5480.1	RGB(238,238,0)	UNKNOWN	SYBR	None
62	F2	CP18-2	RGB(0,0,255)			C5480.1	RGB(238,238,0)	UNKNOWN	SYBR	None
63	F3	CP18-2	RGB(0,0,255)			C5480.1	RGB(238,238,0)	UNKNOWN	SYBR	None
64	F4	CP18-2	RGB(0,0,255)			C5480.1	RGB(238,238,0)	UNKNOWN	SYBR	None
65	F5	CP18-2	RGB(0,0,255)			ACT	RGB(238,18,137)	UNKNOWN	SYBR	None
66	F6	CP18-2	RGB(0,0,255)			ACT	RGB(238,18,137)	UNKNOWN	SYBR	None
67	F7	CP18-2	RGB(0,0,255)			ACT	RGB(238,18,137)	UNKNOWN	SYBR	None
68	F8	CP18-2	RGB(0,0,255)			ACT	RGB(238,18,137)	UNKNOWN	SYBR	None
69	F9	CP18-2	RGB(0,0,255)			TUB	RGB(176,23,31)	UNKNOWN	SYBR	None
70	F10	CP18-2	RGB(0,0,255)			TUB	RGB(176,23,31)	UNKNOWN	SYBR	None
71	F11	CP18-2	RGB(0,0,255)			TUB	RGB(176,23,31)	UNKNOWN	SYBR	None
72	F12	CP18-2	RGB(0,0,255)			TUB	RGB(176,23,31)	UNKNOWN	SYBR	None
73	G1	CP28-2	RGB(0,139,69)			C5480.1	RGB(238,238,0)	UNKNOWN	SYBR	None
74	G2	CP28-2	RGB(0,139,69)			C5480.1	RGB(238,238,0)	UNKNOWN	SYBR	None
75	G3	CP28-2	RGB(0,139,69)			C5480.1	RGB(238,238,0)	UNKNOWN	SYBR	None
76	G4	CP28-2	RGB(0,139,69)			C5480.1	RGB(238,238,0)	UNKNOWN	SYBR	None
77	G5	CP28-2	RGB(0,139,69)			ACT	RGB(238,18,137)	UNKNOWN	SYBR	None
78	G6	CP28-2	RGB(0,139,69)			ACT	RGB(238,18,137)	UNKNOWN	SYBR	None
79	G7	CP28-2	RGB(0,139,69)			ACT	RGB(238,18,137)	UNKNOWN	SYBR	None
80	G8	CP28-2	RGB(0,139,69)			ACT	RGB(238,18,137)	UNKNOWN	SYBR	None
81	G9	CP28-2	RGB(0,139,69)			TUB	RGB(176,23,31)	UNKNOWN	SYBR	None
82	G10	CP28-2	RGB(0,139,69)			TUB	RGB(176,23,31)	UNKNOWN	SYBR	None
83	G11	CP28-2	RGB(0,139,69)			TUB	RGB(176,23,31)	UNKNOWN	SYBR	None
84	G12	CP28-2	RGB(0,139,69)			TUB	RGB(176,23,31)	UNKNOWN	SYBR	None
85	H1	CK	RGB(255,127,0)			C5480.1	RGB(238,238,0)	NTC	SYBR	None
86	H2	CK	RGB(255,127,0)			C5480.1	RGB(238,238,0)	NTC	SYBR	None
87	H3	CK	RGB(255,127,0)			C5480.1	RGB(238,238,0)	NTC	SYBR	None
88	H4	CK	RGB(255,127,0)			C5480.1	RGB(238,238,0)	NTC	SYBR	None
89	H5	CK	RGB(255,127,0)			ACT	RGB(238,18,137)	NTC	SYBR	None
90	H6	CK	RGB(255,127,0)			ACT	RGB(238,18,137)	NTC	SYBR	None
91	H7	CK	RGB(255,127,0)			ACT	RGB(238,18,137)	NTC	SYBR	None
92	H8	CK	RGB(255,127,0)			ACT	RGB(238,18,137)	NTC	SYBR	None
93	H9	CK	RGB(255,127,0)			TUB	RGB(176,23,31)	NTC	SYBR	None
94	H10	CK	RGB(255,127,0)			TUB	RGB(176,23,31)	NTC	SYBR	None
95	H11	CK	RGB(255,127,0)			TUB	RGB(176,23,31)	NTC	SYBR	None
96	H12	CK	RGB(255,127,0)			TUB	RGB(176,23,31)	NTC	SYBR	None

## Sheet: Raw Data
Block Type	96-Well 0.1-mL Block
Calibration Background is expired	Yes
Calibration Background performed on	10-29-2017
Calibration Pure Dye ABY is expired	Yes
Calibration Pure Dye ABY performed on	10-29-2017
Calibration Pure Dye CY5 is expired	Yes
Calibration Pure Dye CY5 performed on	10-29-2017
Calibration Pure Dye FAM is expired	Yes
Calibration Pure Dye FAM performed on	10-29-2017
Calibration Pure Dye JUN is expired	Yes
Calibration Pure Dye JUN performed on	10-29-2017
Calibration Pure Dye MUSTANG PURPLE is expired	Yes
Calibration Pure Dye MUSTANG PURPLE performed on	10-29-2017
Calibration Pure Dye NED is expired	Yes
Calibration Pure Dye NED performed on	10-29-2017
Calibration Pure Dye ROX is expired	Yes
Calibration Pure Dye ROX performed on	10-29-2017
Calibration Pure Dye SYBR is expired	Yes
Calibration Pure Dye SYBR performed on	10-29-2017
Calibration Pure Dye TAMRA is expired	Yes
Calibration Pure Dye TAMRA performed on	10-29-2017
Calibration Pure Dye VIC is expired	Yes
Calibration Pure Dye VIC performed on	10-29-2017
Calibration ROI is expired	Yes
Calibration ROI performed on	10-29-2017
Calibration Uniformity is expired	Yes
Calibration Uniformity performed on	10-29-2017
Chemistry	SYBR_GREEN
Date Created	2019-11-25 19:43:13 PM PST
Experiment Barcode
Experiment Comment
Experiment File Name	D:\Users\Administrator\experiments\Shenzhiyan -2th plate q-pcr 20191125 computer program settig.eds
Experiment Name	Shenzhiyan -2th plate q-pcr 20191125
Experiment Run End Time	2019-11-25 03:24:52 AM PST
Experiment Type	Comparative Cт (ΔΔCт)
Instrument Name	272510507
Instrument Serial Number	272510507
Instrument Type	QuantStudio™ 5 System
Passive Reference	ROX
Post-read Stage/Step
Pre-read Stage/Step
Quantification Cycle Method	Ct
Signal Smoothing On	true
Stage where Melt Analysis is performed	Stage3
Stage/ Cycle where Ct Analysis is performed	Stage2, Step2
User Name
Well	Well Position	Cycle	x1-m1	x2-m2	x3-m3	x4-m4	x5-m5
1	A1	1	112699	23899.2	88991	1.10935e+06	4895.89
2	A2	1	122768	22281.3	105643	1.15904e+06	4759.78
3	A3	1	121725	19651.2	123567	1.22733e+06	5412.56
4	A4	1	145731	24080.5	130802	1.17606e+06	7669.91
5	A5	1	120001	21085.7	151249	1.3115e+06	3029.92
6	A6	1	123006	18379	157129	1.30107e+06	1464.63
7	A7	1	111932	17143.4	158224	1.30659e+06	-803.453
8	A8	1	109669	17984.3	151641	1.28518e+06	-1213.83
9	A9	1	136773	22646.3	149873	1.32304e+06	277.424
10	A10	1	129253	21554	134328	1.28588e+06	-1649.43
11	A11	1	123616	21378.3	116873	1.23308e+06	-108.103
12	A12	1	109811	21597.7	102984	1.21983e+06	-11910.7
13	B1	1	243855	32011.7	100392	1.14663e+06	2081.1
14	B2	1	185488	23924.6	116660	1.17971e+06	2201.91
15	B3	1	186442	20784.6	135555	1.22734e+06	2654.22
16	B4	1	204663	22461	151055	1.2571e+06	5431.36
17	B5	1	238066	22425.1	166361	1.30956e+06	3892.22
18	B6	1	189254	21214.4	169081	1.28185e+06	1825.04
19	B7	1	197647	21599.1	172983	1.30707e+06	4288.53
20	B8	1	211215	22263.4	167652	1.29189e+06	340.431
21	B9	1	267417	26847.1	158507	1.28868e+06	6840.69
22	B10	1	194248	22181.2	138440	1.21733e+06	-1397.86
23	B11	1	237422	26775.9	125271	1217322	4779.51
24	B12	1	155288	20906	104127	1.14527e+06	-3098.34
25	C1	1	22210.3	7774.35	106297	1.16146e+06	3933.55
26	C2	1	36109.9	9058.39	116364	1.10029e+06	781.099
27	C3	1	67053.7	12796.1	151115	1306106	3577.71
28	C4	1	55369.5	10571	171025	1.35955e+06	2600.67
29	C5	1	136162	17214.7	184648	1375689	7321.5
30	C6	1	22410.6	11604.5	189095	1.36116e+06	715.346
31	C7	1	98545	11334.3	188243	1.34358e+06	4526.3
32	C8	1	35991.5	8685.6	187166	1.37427e+06	3064.05
33	C9	1	122758	16550.5	174996	1.3576e+06	5402.56
34	C10	1	35304.8	10154	151566	1.2539e+06	371.438
35	C11	1	35574.3	10203.8	137255	1.27482e+06	1857.5
36	C12	1	21771.6	9394.64	118289	1.22625e+06	-2695.79
37	D1	1	17713.9	7990.32	125512	1.30481e+06	1949.41
38	D2	1	16266.3	7881.21	142387	1.30213e+06	1718.75
39	D3	1	11664.4	7231.09	169714	1.38449e+06	2009.14
40	D4	1	21254.7	7897.78	190732	1.44288e+06	3981
41	D5	1	9467.88	5110.02	185135	1.31541e+06	1567.95
42	D6	1	19595.4	9027.03	206352	1.41055e+06	4095.21
43	D7	1	46999.1	8550.69	215589	1.47194e+06	13432
44	D8	1	62382.6	11013.6	197319	1.39017e+06	6916.28
45	D9	1	45904.2	10673.2	199262	1.47806e+06	1848.81
46	D10	1	47142.8	10904.7	175198	1.39543e+06	9345.94
47	D11	1	59038.1	11894.3	155047	1.36572e+06	2146.09
48	D12	1	19556.9	8036.48	118629	1.17824e+06	-637.007
49	E1	1	131133	22652.1	122392	1.28653e+06	4734.13
50	E2	1	133246	21151.4	138256	1.27802e+06	5318.89
51	E3	1	137691	20806.7	162080	1.34419e+06	1750.2
52	E4	1	141483	20673.6	183163	1.39574e+06	3465.82
53	E5	1	213180	26666.7	201367	1.44983e+06	7653.44
54	E6	1	193761	25754.4	206414	1435300	4453.41
55	E7	1	192990	24683.5	210527	1453132	4362.9
56	E8	1	219424	26030.6	204557	1.45947e+06	8935.7
57	E9	1	233769	32778.9	191014	1.43237e+06	12112
58	E10	1	182439	30109.6	171025	1.3767e+06	1613.51
59	E11	1	207554	35159.6	152694	1.35488e+06	4494.33
60	E12	1	150536	29126.7	121238	1.21936e+06	1037.47
61	F1	1	192409	21508.1	113212	1.21572e+06	4853.16
62	F2	1	215431	25787.2	129298	1.2092e+06	7353.51
63	F3	1	198462	21706.1	144810	1.22154e+06	2597.17
64	F4	1	257592	25893.9	170139	1.31811e+06	9063.15
65	F5	1	254710	26410.7	177845	1.3091e+06	5395.19
66	F6	1	334247	28596.7	185256	1.31552e+06	11997.9
67	F7	1	283419	26659.3	181946	1.29798e+06	4494.98
68	F8	1	272980	26412.2	171114	1.24804e+06	11319
69	F9	1	263357	31309.9	168783	1.28644e+06	2204.5
70	F10	1	233921	30710.1	152081	1.26384e+06	4338.15
71	F11	1	263645	36048.4	137191	1.2529e+06	3952.57
72	F12	1	173476	28243.4	97658.8	998300	-2411.4
73	G1	1	14386.2	4688.08	99700	1139851	211.509
74	G2	1	61703.7	12867.1	123498	1.2269e+06	5233.06
75	G3	1	17924.8	5978.71	137786	1235337	1182.08
76	G4	1	40582.4	7663.88	159936	1.3185e+06	3066.39
77	G5	1	113311	15102	168020	1.30561e+06	9370.52
78	G6	1	142918	15811.4	172340	1.30431e+06	2818.01
79	G7	1	65463.3	11931.2	173176	1.30513e+06	3367.57
80	G8	1	88093.9	15325.8	166291	1.27038e+06	3068.7
81	G9	1	75968.3	16277.1	161973	1.30901e+06	4621.31
82	G10	1	59650.6	17310.8	144418	1.25924e+06	1482.88
83	G11	1	71543.6	16269.6	126362	1223580	3806.46
84	G12	1	44447.2	14948.5	104189	1.14239e+06	-869.617
85	H1	1	1847.57	1811.29	95398.8	1138151	515.495
86	H2	1	7680	2936.09	109616	1.16382e+06	1402.71
87	H3	1	-1295.51	2133.88	135687	1.28799e+06	-502.457
88	H4	1	8688.54	5288.5	142981	1.25214e+06	-342.856
89	H5	1	31596.9	8147.27	152947	1.27643e+06	-7046.5
90	H6	1	28026.5	8800.17	155446	1.25146e+06	72.0335
91	H7	1	11714.1	6484.73	146363	1.17555e+06	-3597.12
92	H8	1	8795.41	7188.9	156139	1.28883e+06	-2238.1
93	H9	1	34245	13940	146585	1.27546e+06	-1095.43
94	H10	1	18777	12227.1	131319	1.22926e+06	-2181.04
95	H11	1	36858.8	13109.9	119504	1.22689e+06	1091.31
96	H12	1	25255.3	10299.4	99099.7	1.14673e+06	-7322.92
1	A1	2	120574	24480.4	88365.5	1.10196e+06	4068.38
2	A2	2	136838	25074.4	106705	1.16707e+06	4255.9
3	A3	2	138870	22265	124523	1.23743e+06	4784.54
4	A4	2	145667	24157.5	131409	1.18339e+06	3238.96
5	A5	2	138163	23022.2	153335	1318870	4011.12
6	A6	2	140309	19880.3	158118	1311847	2042.14
7	A7	2	126871	18637.8	159295	1.31309e+06	-767.564
8	A8	2	124457	19288.9	153441	1.29211e+06	-537.624
9	A9	2	153194	24496.4	151462	1.33217e+06	23.4411
10	A10	2	140441	22772.5	135495	1.29139e+06	-1319.54
11	A11	2	135732	24129.4	117393	1.23901e+06	-514.569
12	A12	2	120950	22697.4	103116	1.22438e+06	-12022.9
13	B1	2	234146	30085.2	99799.5	1146079	2520.28
14	B2	2	190333	22995.8	117266	1.1837e+06	2817.47
15	B3	2	189029	21527.9	135267	1236615	3580.4
16	B4	2	212396	22468.1	151794	1261025	5514.82
17	B5	2	258774	23688.3	167007	1.31876e+06	6251.89
18	B6	2	197737	21383.4	169327	1.28957e+06	1946.51
19	B7	2	206791	22092.5	174413	1.31543e+06	4964.52
20	B8	2	227382	23257.4	168960	1.29886e+06	2953.4
21	B9	2	265898	27072.4	159486	1.29188e+06	10515.9
22	B10	2	218796	23707.6	139282	1.22572e+06	1232.94
23	B11	2	234572	26319.8	125694	1221301	8907.22
24	B12	2	149824	19665.6	102291	1.11833e+06	-3480.96
25	C1	2	21869.8	7213.37	106006	1.15677e+06	2757.64
26	C2	2	38611	9378.47	116800	1.1037e+06	1569.37
27	C3	2	80070	13756.5	151274	1.31152e+06	5677.04
28	C4	2	66304.2	11311.7	172977	1.36736e+06	4281.23
29	C5	2	136649	18790.9	185158	1.38203e+06	10534.9
30	C6	2	19324.3	10787.2	190599	1.36938e+06	1659.55
31	C7	2	110982	12345.4	189640	1.35225e+06	9877.73
32	C8	2	48113.7	9582.84	187882	1384246	4085.13
33	C9	2	125504	17248.1	175949	1.36417e+06	9534.8
34	C10	2	41142.2	10098.3	152338	1.26011e+06	563.86
35	C11	2	51465.1	11191.9	138812	1.28127e+06	2953.72
36	C12	2	19996.2	8395.57	114857	1.19458e+06	-3054.59
37	D1	2	16502.1	6711.24	123814	1289068	1377.99
38	D2	2	13820.6	8164.14	143158	1.30828e+06	1749.51
39	D3	2	12635.1	7326.88	170545	1396888	1916.05
40	D4	2	23858.5	8166.05	191768	1.44939e+06	3875.5
41	D5	2	10831.4	5082.25	186460	1324338	689.392
42	D6	2	27782.5	10561.9	206662	1.41889e+06	3710.28
43	D7	2	34445.5	8005.81	215325	1.47308e+06	7008.72
44	D8	2	71204.6	10852.1	198844	1.40164e+06	10291.6
45	D9	2	56695.1	11423.8	200194	1.48303e+06	3044.96
46	D10	2	35418.6	9774.23	175188	1.39671e+06	3166.99
47	D11	2	64264.7	11638	155827	1.37174e+06	7884.64
48	D12	2	16445.3	7391.54	116013	1.15009e+06	-1041.24
49	E1	2	144124	24332.1	122394	1.28793e+06	4203
50	E2	2	148591	23270.4	138768	1.28191e+06	5057.31
51	E3	2	154894	23001.7	163352	1.35038e+06	978.341
52	E4	2	160458	21894.5	184939	1.40679e+06	3550.6
53	E5	2	220324	27265.5	201741	1.45794e+06	2513.13
54	E6	2	213943	27241.1	206614	1.4439e+06	4168.14
55	E7	2	211171	26374.9	210612	1.45586e+06	3909.48
56	E8	2	224336	26763.5	204301	1.46281e+06	4023.2
57	E9	2	239321	33500	191538	1.44199e+06	7801.47
58	E10	2	202588	31247.9	172001	1.38254e+06	1511.33
59	E11	2	226720	37128.3	152701	1.35518e+06	10925.4
60	E12	2	158656	29193.1	119895	1.21403e+06	520.972
61	F1	2	186494	20483.5	109967	1.18203e+06	3629.48
62	F2	2	202497	23007.9	129149	1.2131e+06	5485.33
63	F3	2	205792	22419.9	146357	1.23152e+06	4455.87
64	F4	2	253680	25789.7	170510	1.31909e+06	11521.7
65	F5	2	252292	26831.2	179422	1.32011e+06	2970.6
66	F6	2	314067	28241.9	186137	1.32466e+06	10399.6
67	F7	2	306180	27593.7	182867	1.30431e+06	8160.97
68	F8	2	256757	26060.3	171592	1.25365e+06	5871.19
69	F9	2	281994	32853.3	169941	1296869	3362.08
70	F10	2	239321	31929.2	153567	1.27378e+06	4369.38
71	F11	2	259804	37611	137192	1.25391e+06	8299.07
72	F12	2	175100	28164.2	96907.8	996197	-2237.34
73	G1	2	13313.7	5414.91	100451	1.14114e+06	925.317
74	G2	2	59213.4	13898.9	124501	1.23416e+06	8583.62
75	G3	2	19535.7	7134.89	139515	1.25231e+06	1277.47
76	G4	2	46633.1	8398.3	160721	1.32549e+06	3876.73
77	G5	2	106636	15049.1	169107	1317965	8859.34
78	G6	2	155518	17460.1	173635	1.31287e+06	6981.88
79	G7	2	68628.9	12532.2	174246	1.31714e+06	3574.58
80	G8	2	94295.4	16709.7	167585	1288562	3336.57
81	G9	2	83746.6	17189.6	162246	1.31457e+06	4942.42
82	G10	2	61812.4	18155.7	144858	1.26898e+06	743.743
83	G11	2	77274.2	17677.4	126906	1.22918e+06	4285.8
84	G12	2	46137.8	15087.9	103816	1.14343e+06	-629.864
85	H1	2	-2607.31	1631.62	94957.5	1133410	424.107
86	H2	2	7251.35	2876.65	108582	1.15804e+06	963.545
87	H3	2	-1135.01	2212.91	136839	1.30217e+06	62.5244
88	H4	2	10381.1	6336.35	143690	1.26285e+06	-899.416
89	H5	2	48172.5	9484.25	154184	1.2914e+06	-5319.96
90	H6	2	30308.9	9459.46	156422	1.2592e+06	182.604
91	H7	2	11705.1	7543.06	147736	1.18415e+06	-3190.73
92	H8	2	9371.61	7054	157536	1.30349e+06	-2388.23
93	H9	2	34750.7	14320.4	147314	1273094	-881.59
94	H10	2	17918.4	12262.7	131879	1.23608e+06	-2530.01
95	H11	2	35370.3	13580.7	120321	1.23266e+06	1101.56
96	H12	2	24879	10061.5	99046.4	1.14781e+06	-7298.57
1	A1	3	128867	25939.6	88409.7	1.10929e+06	3476.34
2	A2	3	144933	25090.7	106863	1.16934e+06	4451.23
3	A3	3	146546	22363.5	125017	1.24173e+06	5164.21
4	A4	3	153720	24782.4	132136	1.18835e+06	3736.23
5	A5	3	146442	24136	153186	1.32634e+06	3668.31
6	A6	3	148725	20683.6	158460	1.31849e+06	2610.79
7	A7	3	137374	19797.6	160164	1.32005e+06	-604.323
8	A8	3	131194	19887.1	153789	1.29602e+06	-908.607
9	A9	3	161105	25592.8	151905	1334171	20.6581
10	A10	3	148293	23381.4	136705	1.2983e+06	-992.909
11	A11	3	143952	24247.5	118042	1.24236e+06	-681.383
12	A12	3	128649	23206.8	103986	1.22858e+06	-11654.8
13	B1	3	210724	26456.9	99895.3	1.14291e+06	2228.75
14	B2	3	188051	23051.4	117095	1.18324e+06	2428.92
15	B3	3	190819	21244.7	136487	1.24031e+06	3228.15
16	B4	3	213560	23085.5	152058	1266039	5717.99
17	B5	3	263592	23440.8	167272	1.3239e+06	6770.29
18	B6	3	200751	21586.2	170037	1.29316e+06	2005.62
19	B7	3	208328	22938.5	175117	1.32177e+06	5110.78
20	B8	3	233791	23899.3	169285	1.3089e+06	3253.89
21	B9	3	265704	26945.5	160313	1.29545e+06	10723.1
22	B10	3	216994	23631	139944	1.23128e+06	1111.42
23	B11	3	236439	26745.7	125678	1.22299e+06	8482.88
24	B12	3	152590	20047.9	102407	1.12524e+06	-3730.58
25	C1	3	22622	7402.13	105548	1.15745e+06	2966.35
26	C2	3	38340.4	9892.02	116806	1.10717e+06	999.459
27	C3	3	83071.4	14191.2	152856	1.31756e+06	6127.31
28	C4	3	70768.5	11293.6	173447	1375575	4700.88
29	C5	3	139709	19685	186230	1.38748e+06	10187.8
30	C6	3	21529.8	10354.3	191351	1.37568e+06	1226.48
31	C7	3	114974	12564.6	190859	1.36051e+06	10250
32	C8	3	53300.6	9907.36	188397	1.38747e+06	4082.05
33	C9	3	126676	17597.8	176835	1.36713e+06	10100.7
34	C10	3	43272.3	10213.1	152810	1.26632e+06	847.071
35	C11	3	51850.4	11445.2	138003	1.27948e+06	2959.32
36	C12	3	23514.4	8726.6	115736	1.20213e+06	-3612.31
37	D1	3	17026.8	7372.67	123744	1.28804e+06	1765.53
38	D2	3	15526.9	7762.49	143133	1.30923e+06	2402.3
39	D3	3	14456.8	7793.23	171657	1.40713e+06	1651.93
40	D4	3	24656.6	8761.61	191829	1.45366e+06	4568.27
41	D5	3	12333.4	5283.75	186664	1.32786e+06	928.438
42	D6	3	32045.9	12218.6	207513	1.42486e+06	3800.04
43	D7	3	31633.5	8043.19	216277	1.47654e+06	7366.25
44	D8	3	70501.2	11071.3	198810	1.40343e+06	9625.68
45	D9	3	61061.5	12115.3	200687	1.48731e+06	3347.33
46	D10	3	35590.1	10099.3	175943	1.40205e+06	3587.35
47	D11	3	64842.8	12264.9	155667	1.37188e+06	8443.09
48	D12	3	18681	6929.49	116382	1.15402e+06	-1197.83
49	E1	3	152000	25511.9	122689	1.29016e+06	4340.04
50	E2	3	156749	24172.6	138895	1.28228e+06	5327.79
51	E3	3	163903	24228.8	163268	1.35467e+06	1442.51
52	E4	3	169204	23749	185552	1.41618e+06	2676.51
53	E5	3	228950	28641.1	202613	1.46256e+06	2144.74
54	E6	3	222808	28695.6	207416	1.44947e+06	3838.39
55	E7	3	221825	27075.7	211461	1465458	3598.51
56	E8	3	232166	27666.2	205310	1.46964e+06	4259.62
57	E9	3	243742	34265.3	192157	1.44507e+06	7188.81
58	E10	3	210276	32190.2	172297	1389239	936.033
59	E11	3	232481	38409.5	153094	1.35848e+06	10843.9
60	E12	3	165211	30546.2	119659	1.2158e+06	332.775
61	F1	3	186077	20217.8	109330	1.17924e+06	4894.85
62	F2	3	205677	23189.5	129108	1.21466e+06	4709.43
63	F3	3	209707	23003.8	146329	1.23695e+06	4827.33
64	F4	3	252463	25706.8	171123	1.32675e+06	11003.3
65	F5	3	253599	27586.1	180114	1326406	2906.45
66	F6	3	311050	28547	186692	1.33474e+06	9267.08
67	F7	3	312470	27740.4	183918	1.31369e+06	9516.6
68	F8	3	256158	25979.1	172345	1.25972e+06	5623.17
69	F9	3	289228	32326.9	170529	1.30424e+06	3466.37
70	F10	3	241503	31082.4	153627	1.2783e+06	4713.16
71	F11	3	261175	37043.5	137823	1.25705e+06	8064.56
72	F12	3	176506	27913.8	97254.5	996596	-2283.2
73	G1	3	16104.7	5708.51	99962.3	1.14098e+06	-832.227
74	G2	3	62925.3	13766.5	124971	1236148	8140.45
75	G3	3	20544.7	6963.14	140120	1.25998e+06	919.555
76	G4	3	48401.8	8637.79	160990	1.32875e+06	4302.88
77	G5	3	107902	15798	170363	1.32083e+06	8642.71
78	G6	3	157031	17306.6	174117	1.31766e+06	7610.49
79	G7	3	71250.5	13137.1	174745	1.32142e+06	3699.53
80	G8	3	96804.2	16593.2	167894	1.28757e+06	3947.24
81	G9	3	85527.6	17289.4	162513	1317527	5063.57
82	G10	3	63902.5	17898.8	144953	1.27177e+06	327.329
83	G11	3	74469.1	17152.2	127033	1.23272e+06	4570.08
84	G12	3	49175.5	15738	104147	1.14684e+06	-1233.98
85	H1	3	-1659.29	2313.88	94660.4	1.13184e+06	133.949
86	H2	3	8270.29	3650.26	108637	1.1553e+06	-48.713
87	H3	3	-2252.78	2654.84	136966	1.30892e+06	-778.995
88	H4	3	7347.91	6340.91	144355	1266522	-1063.82
89	H5	3	42464.5	9554.88	154855	1294835	-6090.54
90	H6	3	27777.5	10075.7	155981	1263503	-222.567
91	H7	3	12840.6	7152.27	147790	1187923	-4061.55
92	H8	3	9566.8	7662.45	157359	1.3048e+06	-2248.2
93	H9	3	32820.4	14343.4	146865	1.27364e+06	-1334.51
94	H10	3	18849.2	12715.8	131699	1.23822e+06	-2911.46
95	H11	3	37159.4	13587.4	119660	1.2335e+06	722.849
96	H12	3	25196.1	10164.2	99108	1149281	-7674.02
1	A1	4	130661	26993.7	87620.6	1.10367e+06	3722.58
2	A2	4	149644	26085	106859	1.17111e+06	4242.41
3	A3	4	151230	22773.4	125076	1243484	5528.48
4	A4	4	157878	25856	131995	1.19198e+06	3833.86
5	A5	4	153380	24476.2	153623	1.32817e+06	3381.8
6	A6	4	153665	20857.4	159015	1.32038e+06	2272.53
7	A7	4	141463	20937.4	160515	1323318	-272.366
8	A8	4	134980	20352.2	153731	1.2979e+06	-944.375
9	A9	4	167436	25922.8	151732	1.33731e+06	82.732
10	A10	4	152674	24047.8	136622	1301402	-1459.93
11	A11	4	147925	24888.6	118185	1.24665e+06	227.314
12	A12	4	133862	23851.4	103544	1.22962e+06	-11630.5
13	B1	4	204835	27174.1	99607.6	1.1428e+06	2467.94
14	B2	4	188390	23424.9	116808	1.18314e+06	2829.77
15	B3	4	192679	21365.7	136352	1.2421e+06	3174.21
16	B4	4	211990	22706.2	151518	1.26749e+06	5352.14
17	B5	4	263998	23643.8	168079	1.32392e+06	6686.59
18	B6	4	201479	22629.7	169836	1.29343e+06	2273.8
19	B7	4	208762	22770.7	175313	1.32177e+06	5525.35
20	B8	4	234681	24228.9	170512	1.30872e+06	3052.72
21	B9	4	266786	27291.2	160041	1.29788e+06	10909.2
22	B10	4	215506	23479.9	139954	1.23342e+06	622.233
23	B11	4	239186	26336.8	125733	1.22289e+06	8746.89
24	B12	4	155423	20187.8	102170	1127697	-3566.53
25	C1	4	25336.6	8114.69	105980	1.15643e+06	3207.17
26	C2	4	39273.3	9900.33	117332	1.1072e+06	1105.24
27	C3	4	87550	14654.7	152606	1.32114e+06	6075.94
28	C4	4	73975.9	11835.4	173959	1.37722e+06	4300.53
29	C5	4	139437	20244.7	186798	1.3922e+06	10356.9
30	C6	4	23628.9	11196	191820	1.38051e+06	1672.16
31	C7	4	118116	13241.1	190984	1.362e+06	9798.86
32	C8	4	56353.1	10532.7	188684	1.3901e+06	4406.26
33	C9	4	129528	17634.6	176803	1.37044e+06	10235.3
34	C10	4	44286.3	10925.8	153209	1.26885e+06	472.518
35	C11	4	51304.4	11739	138606	1.28514e+06	3127.02
36	C12	4	22865.2	9323.09	115357	1.20252e+06	-3486.38
37	D1	4	16084.1	7616.96	123716	1.28673e+06	1692.04
38	D2	4	15139.5	7721.42	143096	1.31057e+06	1760.58
39	D3	4	13368	7980.88	171914	1.40595e+06	2297.72
40	D4	4	26390.2	9196.5	192101	1.45313e+06	3883.59
41	D5	4	14142.6	4966.22	187450	1.33256e+06	1381.44
42	D6	4	38263.1	12324.3	208186	1.42519e+06	3720.27
43	D7	4	31380.4	7658.04	215713	1.47559e+06	7006.48
44	D8	4	69988.4	11021.1	199414	1.40649e+06	9426.78
45	D9	4	61726.5	12007.9	200512	1.49002e+06	3482.53
46	D10	4	37185.2	10060.4	176008	1403522	3702.89
47	D11	4	68031.4	12822.6	155766	1.36997e+06	8275.3
48	D12	4	18806	7491.47	115903	1.15274e+06	-1130.05
49	E1	4	158789	25624.8	122452	1.29018e+06	4787.96
50	E2	4	162439	23928.6	138567	1.28118e+06	4997.96
51	E3	4	169965	24000.2	164293	1.35766e+06	1683.8
52	E4	4	177503	24383.2	185822	1.41781e+06	2695.92
53	E5	4	236966	28781.5	202718	1.46364e+06	2642.96
54	E6	4	231428	29123.2	207800	1.45112e+06	4590.93
55	E7	4	230435	27569.2	211709	1.46555e+06	3637.67
56	E8	4	239564	28059.6	205423	1.47104e+06	3749.98
57	E9	4	250217	34173.2	192303	1.44558e+06	7159.48
58	E10	4	219949	33458.2	172982	1.392e+06	1738.47
59	E11	4	239345	38442.3	152377	1.35868e+06	10801.7
60	E12	4	171619	29817.8	119526	1.21399e+06	976.297
61	F1	4	187749	21277.6	108792	1.18e+06	4351.7
62	F2	4	205611	23205.9	129133	1.21385e+06	5421.75
63	F3	4	209956	22874.5	146707	1.23931e+06	4938.58
64	F4	4	253731	25809.6	171591	1.32772e+06	11299
65	F5	4	253790	27108.3	180194	1327748	2446.38
66	F6	4	307310	28123.7	187020	1332123	9115.31
67	F7	4	316433	28009	184424	1.31782e+06	9851.08
68	F8	4	256666	26152.3	172660	1.26044e+06	5692.92
69	F9	4	291286	32575.1	171096	1.30667e+06	3439.5
70	F10	4	243434	31138.8	154700	1.2811e+06	4350.66
71	F11	4	262723	36749.7	137625	1254968	7475.32
72	F12	4	175385	27846.2	97207.4	994489	-1951.38
73	G1	4	16404.9	5976.04	99598.8	1.13856e+06	38.5134
74	G2	4	64764.7	13741.4	124543	1.23469e+06	8279.84
75	G3	4	22437	6945.92	140519	1.26185e+06	979.333
76	G4	4	49315.9	9256.01	161053	1.3352e+06	4058.26
77	G5	4	108042	15610.5	170114	1.32286e+06	8790.55
78	G6	4	158156	17915.3	174734	1.32382e+06	7928.25
79	G7	4	72969.4	12657.8	175099	1325466	3784.29
80	G8	4	98638.7	17196.1	168264	1.29168e+06	3501
81	G9	4	85915.4	17168.3	163238	1.3213e+06	4634.9
82	G10	4	63551.5	17461.5	145406	1.27705e+06	242.371
83	G11	4	72857.9	16958.5	127256	1.2345e+06	4133.22
84	G12	4	49471.6	15660.6	104345	1146848	-1011.28
85	H1	4	-1354.51	1817.11	94567	1.13082e+06	386.777
86	H2	4	7675.24	3396.02	108359	1.15359e+06	661.824
87	H3	4	-475.552	2040.42	137529	1.31064e+06	-278.17
88	H4	4	9642.14	5647.09	143879	1.26763e+06	-865.815
89	H5	4	38294.7	8818.4	155334	1295487	-5837.07
90	H6	4	30563.1	9655.51	156303	1.2632e+06	-426.208
91	H7	4	13400	7573.23	147707	1.18724e+06	-3651.11
92	H8	4	11471	7932.23	158038	1.30539e+06	-1992.25
93	H9	4	34064.3	14093.6	146958	1.27455e+06	-397.544
94	H10	4	18297.4	12339.2	131577	1.23763e+06	-2631.91
95	H11	4	38582.2	13383.8	119611	1.23472e+06	951.183
96	H12	4	24993	10534.5	98754.6	1.14905e+06	-6655.47
1	A1	5	135884	27277.4	88588.9	1.10497e+06	3570.14
2	A2	5	152296	26314.6	106724	1.17078e+06	4660.06
3	A3	5	153299	23522.4	125141	1.24387e+06	5422.73
4	A4	5	162736	25778.8	131926	1.1925e+06	3649.95
5	A5	5	155919	24809	153767	1.33058e+06	4000.71
6	A6	5	157248	20894.6	159304	1.32127e+06	2601.11
7	A7	5	144330	20866	160310	1.32444e+06	-1018.1
8	A8	5	139126	20742.5	153440	1.29844e+06	-919.215
9	A9	5	171809	26254.4	152056	1.33727e+06	53.2076
10	A10	5	158567	24087	136104	1.30166e+06	-1396.17
11	A11	5	150752	25488	118015	1246825	-323.934
12	A12	5	137529	24444.9	103914	1.22747e+06	-12016.8
13	B1	5	201930	25358.7	99915.3	1.1422e+06	2309.16
14	B2	5	188851	23475.4	117012	1.18035e+06	2802.13
15	B3	5	190123	21497.2	136242	1.24249e+06	3223.91
16	B4	5	213037	23359	152229	1.26697e+06	6028.49
17	B5	5	262720	23717.7	167553	1325340	6669.3
18	B6	5	201275	22184	170392	1.29493e+06	2656.98
19	B7	5	209603	22816	174804	1.32319e+06	4976.43
20	B8	5	235682	24268.7	170034	1.30821e+06	3637.58
21	B9	5	266983	27332.8	159921	1.2962e+06	10633.2
22	B10	5	214332	23773.8	140079	1.23393e+06	1060.57
23	B11	5	242204	27175.5	125852	1.22377e+06	9110.45
24	B12	5	154443	20340.4	101949	1.12617e+06	-3655.47
25	C1	5	25232.2	7213.67	105194	1.15614e+06	3624.88
26	C2	5	39695	10093.3	116825	1.10827e+06	1939.95
27	C3	5	90178.1	15126.1	152797	1320719	5651.83
28	C4	5	75214	11457	173678	1.37809e+06	4507.08
29	C5	5	140975	20231.3	186596	1392158	10110.5
30	C6	5	23761.6	11275.1	191810	1379809	1623.75
31	C7	5	118736	12925.2	191130	1.36713e+06	10881.6
32	C8	5	57513.4	10626.2	188762	1.39317e+06	4913.47
33	C9	5	129615	18359.4	176773	1.37204e+06	10732.5
34	C10	5	43256.2	10847	153056	1.27091e+06	392.53
35	C11	5	51600.1	11268.5	138449	1.28494e+06	2947.66
36	C12	5	22175.5	9688.3	115502	1201566	-3338.56
37	D1	5	16893.7	8665.06	123168	1.28514e+06	1502
38	D2	5	16686.4	8210.69	143166	1.30963e+06	1760.52
39	D3	5	13982.9	7905.52	171833	1.40679e+06	1487.59
40	D4	5	25332.5	9034.8	192182	1.45541e+06	4421.46
41	D5	5	13850.6	5519.82	187505	1.33263e+06	1176.17
42	D6	5	40916.9	13999.8	207720	1.42559e+06	3721.81
43	D7	5	31192.2	8069.25	216225	1.47872e+06	6802.21
44	D8	5	70622.7	11046.3	199643	1.4101e+06	9630.03
45	D9	5	62533.9	12387.1	200493	1491862	3325.43
46	D10	5	38761.6	9627.99	175638	1.4079e+06	3010.96
47	D11	5	65606.5	13067.7	155131	1.37163e+06	8102.06
48	D12	5	19241.5	7474.42	115312	1.15287e+06	-749.703
49	E1	5	160724	26201.1	121447	1.28932e+06	3780.52
50	E2	5	165601	24780.4	138433	1.28024e+06	4761.84
51	E3	5	173595	25312.5	164160	1.36003e+06	877.439
52	E4	5	180859	24348.8	185745	1.41562e+06	2894.14
53	E5	5	241503	29373.4	202767	1.46117e+06	2229.89
54	E6	5	234869	29573.2	207431	1.44948e+06	3936.63
55	E7	5	233457	28471.4	212007	1.46809e+06	3849.32
56	E8	5	244573	29016.5	205814	1.47277e+06	4248.27
57	E9	5	253208	34525.4	192863	1.44517e+06	6622.94
58	E10	5	223299	33592.6	172840	1.39232e+06	1275.24
59	E11	5	242333	38936.7	152041	1.35512e+06	11295.3
60	E12	5	175023	31409.2	119521	1.21214e+06	488.171
61	F1	5	187735	20991.8	109115	1.17797e+06	4348.26
62	F2	5	208120	23408.1	128625	1.21371e+06	5955.76
63	F3	5	211724	23532.8	146441	1.23954e+06	5162.34
64	F4	5	253990	26120.3	171096	1.3276e+06	11456.2
65	F5	5	255595	27535.7	180061	1.32715e+06	2614.45
66	F6	5	309253	28440.7	186900	1.33295e+06	9585.23
67	F7	5	318579	28412.8	184252	1.3178e+06	9799.5
68	F8	5	258794	25688	171973	1.26016e+06	5328.43
69	F9	5	294830	32417.2	170564	1.30778e+06	4110.14
70	F10	5	242680	30770.4	153938	1.28217e+06	4604.37
71	F11	5	263153	36639.2	136839	1.25405e+06	7679.58
72	F12	5	175617	27647.3	96276.4	992785	-2282.69
73	G1	5	14733.9	6389.58	99434.6	1134535	-333.951
74	G2	5	64713.3	13770	124243	1.23387e+06	8200.77
75	G3	5	24134.3	7427.38	140833	1.26319e+06	1387.75
76	G4	5	49129.2	9594.23	161578	1.33358e+06	3518.2
77	G5	5	111363	16377	170259	1.32216e+06	8732.58
78	G6	5	160325	18005.6	174780	1.32117e+06	7124.13
79	G7	5	73517.9	13111.7	175183	1.32619e+06	3786.01
80	G8	5	98688.8	17172.5	168384	1.29131e+06	3715.31
81	G9	5	85349.2	17280.2	162844	1.32398e+06	4511.95
82	G10	5	63564.4	18148.7	145153	1.27398e+06	428.637
83	G11	5	71722.8	16978.5	127377	1.23574e+06	3746.98
84	G12	5	49869.7	16127	104091	1.1476e+06	-1093.63
85	H1	5	-1545.39	1959.05	94255.9	1.13022e+06	27.5997
86	H2	5	7135.99	3181.12	108347	1152866	-0.902992
87	H3	5	-734.602	2735.8	137254	1311088	-437.776
88	H4	5	10841.4	6248.03	143758	1.26659e+06	-1473.81
89	H5	5	33209.9	8535.01	154970	1.2998e+06	-6806.07
90	H6	5	30465.3	9942.6	156154	1.26258e+06	-127.035
91	H7	5	13941.4	7041.55	147827	1187767	-3966.88
92	H8	5	11168.2	7605.22	157795	1.30859e+06	-2450.79
93	H9	5	33220.9	14156	146807	1.27344e+06	-273.747
94	H10	5	18959	12721.6	131481	1.23238e+06	-3206.03
95	H11	5	38107.5	13357.3	120028	1.23504e+06	1104.01
96	H12	5	25104.3	10632.1	98922.1	1.14794e+06	-7242.66
1	A1	6	135337	27453.5	88395.7	1106216	4100.64
2	A2	6	153089	26061.1	107156	1.17025e+06	3713.24
3	A3	6	154731	23563.9	126037	1.24415e+06	5402.15
4	A4	6	165013	26116.2	132545	1.19352e+06	4282.21
5	A5	6	156333	25350.4	153951	1.32999e+06	3377.08
6	A6	6	156969	21460.2	159255	1.32026e+06	2435.35
7	A7	6	146518	20839.4	160713	1.32338e+06	-548.097
8	A8	6	142597	20883.5	154052	1.29856e+06	-988.782
9	A9	6	176437	27405.1	151530	1.33746e+06	821.327
10	A10	6	158608	24353.1	136029	1.30136e+06	-846.816
11	A11	6	153636	25334.4	117780	1.24648e+06	-530.879
12	A12	6	140683	25112.6	103543	1.22762e+06	-10781.5
13	B1	6	202597	26564	99390.8	1141713	2282.4
14	B2	6	188528	24221.2	116203	1.18037e+06	3025.43
15	B3	6	192334	21709.6	135845	1.24274e+06	3173.87
16	B4	6	213464	23394.7	151847	1.2667e+06	5917.93
17	B5	6	264134	23899	167492	1.32522e+06	6683.22
18	B6	6	201222	22662.1	170222	1.29439e+06	2464.28
19	B7	6	211225	22933.5	174875	1.32752e+06	5025.51
20	B8	6	236093	24873.3	169574	1.31176e+06	3716.92
21	B9	6	268069	27819.8	159813	1.29856e+06	10661.2
22	B10	6	214776	23728.9	139645	1.23393e+06	745.055
23	B11	6	241641	26891.9	125238	1.22145e+06	8637.05
24	B12	6	154610	20361.3	101602	1.12426e+06	-3730.36
25	C1	6	24418.3	7372.19	105285	1.15633e+06	3037.48
26	C2	6	38909.3	10174.2	117081	1.10795e+06	2199.53
27	C3	6	90654.7	15764.5	152484	1.32103e+06	6518.36
28	C4	6	75423.8	12256.5	173588	1.37707e+06	4927.66
29	C5	6	142877	20548.9	186591	1.3921e+06	10641.4
30	C6	6	24340	11151.3	191430	1.37831e+06	1796.99
31	C7	6	120274	13366	191062	1.36872e+06	10763.9
32	C8	6	58718.2	10756.6	188462	1.3913e+06	4572.3
33	C9	6	130778	18747.6	176768	1.37302e+06	10850.9
34	C10	6	44030.6	11119.8	153045	1271860	1161.26
35	C11	6	50216.6	11356.9	138313	1280828	3678.43
36	C12	6	23458.1	9719.31	115132	1.19929e+06	-2821.71
37	D1	6	15812.3	7676.96	122913	1.28454e+06	1128.77
38	D2	6	17038.1	7794.45	143020	1.3097e+06	1908.24
39	D3	6	13280.1	7277.85	171753	1.40731e+06	1681.49
40	D4	6	26116	8473.41	191933	1.4515e+06	4176.83
41	D5	6	14021.8	5318.67	187052	1.33358e+06	719.648
42	D6	6	44569.9	14277.8	207594	1.42306e+06	4343.61
43	D7	6	31548.9	7574.46	215698	1.47785e+06	6868.83
44	D8	6	71135.5	10685.5	199879	1.40776e+06	9326.84
45	D9	6	63310.7	11665.3	199952	1.49059e+06	3361.22
46	D10	6	38488.9	9951.69	175957	1.40675e+06	3240.94
47	D11	6	67287.6	12609.9	155231	1.36915e+06	8097.35
48	D12	6	18314.3	6904.94	114960	1.14993e+06	-852.08
49	E1	6	166135	26714.7	121711	1.28776e+06	3867.25
50	E2	6	165704	26111.4	138152	1278509	4943.72
51	E3	6	178632	26314.1	164234	1359831	1687.39
52	E4	6	186720	25531.6	185683	1.41635e+06	3084.72
53	E5	6	246542	29920.5	203050	1.46626e+06	2686.91
54	E6	6	240172	30590.3	208024	1447783	4202.57
55	E7	6	239616	28635	211855	1.46628e+06	4348.15
56	E8	6	250674	29260.6	205830	1.47055e+06	4116.97
57	E9	6	257570	34985.8	192959	1.44892e+06	6661.19
58	E10	6	227332	34767.8	172644	1393595	1653.82
59	E11	6	244162	40226.5	152258	1.35619e+06	11241
60	E12	6	176157	31789.7	119594	1209632	596.565
61	F1	6	186453	20974.3	108985	1.17673e+06	4596.46
62	F2	6	207357	23847	128624	1.21168e+06	5675.52
63	F3	6	211479	22817.3	146704	1239308	5333.42
64	F4	6	253711	26020.6	170771	1.32669e+06	11219.7
65	F5	6	257155	27486.4	179685	1.32485e+06	2804.55
66	F6	6	308424	27941.8	186738	1.33234e+06	8825.28
67	F7	6	319541	28571.5	183952	1.31737e+06	10119.7
68	F8	6	257720	25802.1	172428	1.26212e+06	5525.07
69	F9	6	292678	32393.1	170597	1.30408e+06	3848.56
70	F10	6	241883	31144.4	153941	1.2795e+06	4401.82
71	F11	6	263198	36101.4	137105	1.25312e+06	7231.17
72	F12	6	174539	27335.5	96262.5	990235	-2442.73
73	G1	6	17456.5	5663.49	99451.9	1.13503e+06	415.489
74	G2	6	65618.8	13619.4	124562	1.23422e+06	8147.88
75	G3	6	24430.7	7387.51	140854	1.26258e+06	1332.05
76	G4	6	48753.1	9245.62	161131	1.32948e+06	4299.29
77	G5	6	114670	15403.3	170164	1.32255e+06	9700.68
78	G6	6	160729	17981.8	175008	1.32318e+06	7033.02
79	G7	6	74203.4	12846.6	175359	1.32705e+06	3677.47
80	G8	6	98681.3	16719.2	168069	1.29166e+06	3862.79
81	G9	6	86480.4	17000.9	163333	1.32403e+06	4704
82	G10	6	63614.5	17911.6	145143	1.27851e+06	-136.766
83	G11	6	72469.5	16397.8	126886	1.2342e+06	4282.51
84	G12	6	48162.4	15701.2	103571	1148138	-1231.37
85	H1	6	-302.417	1922.42	94353.1	1.12995e+06	230.904
86	H2	6	8128.78	3453.02	107619	1.14964e+06	197.738
87	H3	6	127.228	3022.63	137474	1.31094e+06	-196.214
88	H4	6	10997.8	6872.14	143763	1.26664e+06	-660.088
89	H5	6	30803.4	8273.38	155049	1.29798e+06	-7098.79
90	H6	6	30985.7	9803.92	155691	1262883	-11.8143
91	H7	6	14320.4	7858.24	147655	1.1867e+06	-3301.72
92	H8	6	11674.6	8017.81	157242	1.30619e+06	-2357.96
93	H9	6	34226.1	14276.5	146714	1.27389e+06	-23.417
94	H10	6	18830	12133.6	131581	1.23464e+06	-2887.58
95	H11	6	37038.7	14054.2	119237	1.23378e+06	1263.41
96	H12	6	24910.8	10790	98629.4	1.14441e+06	-7383.75
1	A1	7	139189	27554.9	88603	1.10468e+06	3378.06
2	A2	7	156373	25997.6	106914	1168672	3676.41
3	A3	7	158701	23688.7	125676	1.24321e+06	5765.69
4	A4	7	170048	26588	132160	1.19294e+06	4142.81
5	A5	7	158250	25522.4	153580	1329827	3444.47
6	A6	7	159028	21913.4	159069	1.31894e+06	1886.42
7	A7	7	149764	20784.4	159978	1.32206e+06	-631.109
8	A8	7	143290	21276.1	153102	1.2969e+06	-899.709
9	A9	7	179282	26854.7	151269	1.33368e+06	197.696
10	A10	7	161733	24661.3	135929	1.30042e+06	-1437.64
11	A11	7	155890	25791.3	117963	1.2463e+06	-80.9542
12	A12	7	143588	24850.4	103295	1.22582e+06	-11392.7
13	B1	7	203900	25609.2	99552.3	1.14158e+06	1536.74
14	B2	7	187287	23896.1	116610	1.1787e+06	2831.92
15	B3	7	193548	21636.5	135677	1.24093e+06	3166.75
16	B4	7	211676	23345.4	151852	1.2661e+06	5543.5
17	B5	7	264233	23781.7	167850	1.32607e+06	6408.78
18	B6	7	199590	21892.4	169509	1.29358e+06	3092.95
19	B7	7	211267	22491.7	174901	1.32411e+06	5368.68
20	B8	7	232798	24027.9	169838	1.30804e+06	3508.92
21	B9	7	268842	27706.7	159733	1298126	10590.9
22	B10	7	212257	22931	139962	1.23266e+06	750.717
23	B11	7	243090	27109	125555	1.22213e+06	8798.23
24	B12	7	152101	20437.9	101588	1.1219e+06	-4064.24
25	C1	7	25324.9	8068.05	105273	1.15567e+06	2675.24
26	C2	7	40166.5	9938.08	116961	1.10784e+06	1661.11
27	C3	7	90623.8	14710.2	152484	1.32027e+06	5893.23
28	C4	7	74852.3	11663.7	173451	1376835	4226.14
29	C5	7	143900	20498	186849	1393215	9928.55
30	C6	7	24489.6	11041.2	191453	1.3767e+06	1334.91
31	C7	7	122094	13282.2	191206	1.36556e+06	10918.8
32	C8	7	59322.8	10759.7	188761	1.39101e+06	4403.92
33	C9	7	131650	18587.5	177137	1.3723e+06	10320.1
34	C10	7	44462.1	10812.1	152741	1.27005e+06	431.771
35	C11	7	51812.9	11773.6	138372	1.28277e+06	3175.82
36	C12	7	22187.5	10193.7	114548	1.19695e+06	-3552.12
37	D1	7	14479	7267.46	122421	1.28425e+06	2175
38	D2	7	15247.9	7807.76	142754	1.30818e+06	2350.76
39	D3	7	14825.2	8379.68	171648	1.40436e+06	1652.74
40	D4	7	27077.7	9035.17	192378	1.45458e+06	3767.99
41	D5	7	13935.3	5331.88	187135	1331669	1464.88
42	D6	7	46473.2	14909.5	207006	1.42402e+06	4150.07
43	D7	7	32878.5	7517.65	215524	1476878	6803.99
44	D8	7	70008.6	10840	199469	1.40363e+06	9689.67
45	D9	7	62926.7	12309.3	200142	1.48868e+06	3500.54
46	D10	7	38400.9	10434.2	176074	1.40188e+06	3138.1
47	D11	7	66330.3	12897.7	154549	1.36978e+06	8737.4
48	D12	7	18920.3	7623.03	114993	1.14917e+06	-916.71
49	E1	7	168617	27605.9	121727	1288253	3952.44
50	E2	7	169245	25468.8	138175	1278772	4900.41
51	E3	7	183093	25762.3	164062	1.35773e+06	1554.38
52	E4	7	190273	25453.4	185504	1.41757e+06	2940.54
53	E5	7	250142	29832.4	202499	1.46284e+06	2496.08
54	E6	7	242992	31381	207932	1.44837e+06	4867.88
55	E7	7	243329	29694.8	212008	1.46461e+06	4112.83
56	E8	7	254339	29524.1	205431	1.47058e+06	4646.69
57	E9	7	259606	35107.7	192465	1.44558e+06	7558.62
58	E10	7	229062	33944	172427	1392898	1145.27
59	E11	7	246151	39257.4	151907	1355824	10825.5
60	E12	7	180384	31478.4	119041	1209689	960.997
61	F1	7	188472	20938.1	108924	1.17442e+06	3998.86
62	F2	7	209542	23749	128016	1.21029e+06	5724.03
63	F3	7	209837	23488	146675	1.23847e+06	4787.21
64	F4	7	255041	25837.8	171043	1.32901e+06	11338.3
65	F5	7	257099	27952.8	179792	1.32721e+06	2642.36
66	F6	7	308961	28453.5	186754	1.33086e+06	9275.8
67	F7	7	320237	28901.5	183889	1.31582e+06	10302.3
68	F8	7	258460	26028.8	171926	1.26082e+06	4860.57
69	F9	7	291929	32409	170568	1.30533e+06	4132.42
70	F10	7	241939	30653.1	153721	1.28e+06	4361.19
71	F11	7	263443	35974.7	136228	1.25054e+06	7471.9
72	F12	7	173728	27653	96075.3	987898	-2438.22
73	G1	7	18454.7	6074.56	99628.8	1.13407e+06	-493.124
74	G2	7	65923.1	14304.1	124606	1.23262e+06	7583.68
75	G3	7	26247.3	7527.85	140305	1.26158e+06	1035.16
76	G4	7	49773.2	8834.52	160844	1.33251e+06	3350.72
77	G5	7	116891	15742.1	170216	1.32209e+06	8981.95
78	G6	7	160223	18344.4	174340	1.32103e+06	6971.63
79	G7	7	75098.1	13040.8	175417	1.32572e+06	3646.03
80	G8	7	101601	16964.8	168366	1.29292e+06	4379.38
81	G9	7	86075.3	17076.7	162941	1.32352e+06	4476.24
82	G10	7	62345.8	18118.3	145248	1.27676e+06	303.488
83	G11	7	70755.5	17196.2	127182	1.23348e+06	4153.77
84	G12	7	48363.9	15875.8	104427	1.14898e+06	-1152.38
85	H1	7	-1059.88	1570.93	94414.8	1128705	103.29
86	H2	7	6886.85	2715.67	107749	1.14693e+06	488.744
87	H3	7	-543.64	2125.05	137146	1.30933e+06	-738.232
88	H4	7	11071.7	6555.89	144059	1.26594e+06	-1423.27
89	H5	7	28056.9	8281.78	154835	1.29497e+06	-7023.18
90	H6	7	29859.9	10215	156057	1.2597e+06	-152.333
91	H7	7	13579.6	7421.73	147700	1.18382e+06	-3955.98
92	H8	7	11720.5	7874.91	157449	1.30338e+06	-1822.31
93	H9	7	32136.4	14134.1	146090	1.2665e+06	-402.685
94	H10	7	17558.3	12803.8	131355	1235606	-2572.04
95	H11	7	37472	13491.3	119514	1.23176e+06	432.981
96	H12	7	23556.6	10185.6	98404	1.14182e+06	-7008.15
1	A1	8	140135	28399.9	88265.4	1.10636e+06	3703.61
2	A2	8	159196	26989.4	106994	1.16833e+06	4021.49
3	A3	8	158713	23670.8	125232	1.243e+06	4953.52
4	A4	8	173358	27324.1	132034	1.19361e+06	4616.72
5	A5	8	161785	26317.6	153125	1.32818e+06	2494.92
6	A6	8	159381	22411	159274	1.31827e+06	2137.72
7	A7	8	150874	21141	160235	1.32157e+06	-366.11
8	A8	8	148633	21475.3	153481	1.29644e+06	-796.906
9	A9	8	181841	26854.5	151448	1333777	608.291
10	A10	8	162229	25144.7	135992	1301181	-1531.77
11	A11	8	157961	26053.7	117717	1245686	254.085
12	A12	8	144203	25122.8	103003	1.22509e+06	-11149.5
13	B1	8	201751	26575.8	99476.6	1.14365e+06	2273.39
14	B2	8	188422	24567.8	116025	1.17817e+06	3373.76
15	B3	8	192972	21255.6	136550	1.24044e+06	3339.23
16	B4	8	211642	23454.8	151628	1265796	5274.83
17	B5	8	260688	24107	167721	1.32583e+06	6763.53
18	B6	8	199386	21902.2	169603	1.29461e+06	2172.38
19	B7	8	210382	23410.9	174674	1.32097e+06	5288.27
20	B8	8	232746	24744.9	169937	1.3083e+06	2999.29
21	B9	8	269575	27492.9	159654	1299876	10788.3
22	B10	8	212655	24349.4	139526	1.23293e+06	1014.54
23	B11	8	242871	26978.1	125176	1.22077e+06	9007.78
24	B12	8	153593	20451.7	101190	1.12004e+06	-4094.09
25	C1	8	25507	7493.07	104729	1157862	2381.39
26	C2	8	39367.4	10106.7	116660	1.1073e+06	1498.02
27	C3	8	91103.5	14775.7	152891	1.31997e+06	6827.75
28	C4	8	75791.2	11974.8	173451	1374727	4513
29	C5	8	145533	20179.2	186890	1.39153e+06	9859.3
30	C6	8	26320.5	11509.4	191344	1378545	1693.21
31	C7	8	120985	13125	191167	1.36278e+06	10565.5
32	C8	8	61173.2	10733.1	188522	1393334	4706.18
33	C9	8	131164	18386	176708	1.3719e+06	10885.4
34	C10	8	44718.8	11087.1	152859	1.27001e+06	809.234
35	C11	8	51698.9	11954.9	137840	1.27761e+06	2842.78
36	C12	8	24233.1	10195.2	114886	1.19627e+06	-2944.81
37	D1	8	14883.6	7528.81	123070	1.28494e+06	1847.92
38	D2	8	16353.2	8119.27	143064	1.30817e+06	2072.4
39	D3	8	15457.3	8176.21	171256	1404760	1908.81
40	D4	8	26437.7	8857.99	191906	1454541	4557.89
41	D5	8	14654.1	5437.08	187097	1.33389e+06	1284.97
42	D6	8	48797.5	15512	206941	1.42196e+06	3909.02
43	D7	8	31745.2	7700.75	215294	1.47921e+06	7289.05
44	D8	8	69073	11061	199502	1.40763e+06	9732.31
45	D9	8	64245.9	12468.3	199847	1.48898e+06	3773.41
46	D10	8	37860.1	9765.11	176268	1.40567e+06	3425.02
47	D11	8	67215.1	12390.6	154584	1367193	8563.72
48	D12	8	19133.3	7287.52	114777	1.14809e+06	-1761.72
49	E1	8	170526	27306.9	121439	1287341	5039.4
50	E2	8	169809	25465.6	138084	1.27836e+06	5077.26
51	E3	8	185269	25970.8	164048	1.36342e+06	1129.11
52	E4	8	192347	25558.3	185972	1.41693e+06	2868.84
53	E5	8	252664	30343.6	203093	1.46708e+06	2627.15
54	E6	8	244934	31008.5	207853	1.44821e+06	4695.6
55	E7	8	246657	28993.7	211244	1467836	3947.44
56	E8	8	256286	29474	205310	1.47033e+06	4289.3
57	E9	8	262997	35480.4	192876	1.44977e+06	7449.2
58	E10	8	231764	33920.5	172504	1.39394e+06	1425.41
59	E11	8	248696	39473.2	152811	1.35721e+06	11271.1
60	E12	8	181312	31327.3	118968	1.20833e+06	765.289
61	F1	8	187581	21309.9	108998	1.17375e+06	4631.11
62	F2	8	211325	23550.2	128611	1.20973e+06	6203.19
63	F3	8	212499	23402.6	146213	1.23762e+06	4999.48
64	F4	8	255657	25574.6	170790	1324635	11243.1
65	F5	8	257983	27671.1	179920	1.32531e+06	3224.59
66	F6	8	309761	28279.3	186173	1.33164e+06	9659.6
67	F7	8	319738	28527.5	184066	1317233	10785
68	F8	8	260201	25962.1	172330	1.25884e+06	5544.95
69	F9	8	293374	31746	171045	1.30535e+06	4413.08
70	F10	8	241494	30158.2	153679	1.28276e+06	4848.63
71	F11	8	262423	35978.9	136528	1.2489e+06	7541.36
72	F12	8	173322	26831.3	95963.8	986262	-2152.39
73	G1	8	17651.9	6898.07	99065.7	1.13371e+06	216.28
74	G2	8	67014.8	14068.8	124252	1.23128e+06	7473.94
75	G3	8	24485.1	7357.67	140305	1.26175e+06	1013.77
76	G4	8	48146.4	9622.38	161012	1.33121e+06	3604.35
77	G5	8	119018	16101.5	169776	1323111	9497.09
78	G6	8	159467	17549.1	173991	1.31903e+06	6923.99
79	G7	8	73895.8	13528.5	175570	1.32715e+06	3761.46
80	G8	8	101143	17620.6	168156	1.28988e+06	3944.5
81	G9	8	84251.2	16787.2	162670	1.3229e+06	4431.41
82	G10	8	64309.7	17781.4	145320	1.2763e+06	378.771
83	G11	8	70169.2	16832	127140	1233290	4357.06
84	G12	8	48776.5	15578.4	103778	1.15121e+06	-959.279
85	H1	8	-1214.29	1085.52	93559.4	1.12815e+06	624.79
86	H2	8	6465.61	2970.08	107233	1.14664e+06	625.269
87	H3	8	58.6038	2687.88	137170	1.31e+06	-826.97
88	H4	8	9985.48	6536	143347	1.26503e+06	-596.761
89	H5	8	26790.4	8723.17	154322	1.29136e+06	-6698.26
90	H6	8	30097	9783.61	155842	1.2601e+06	194.042
91	H7	8	14839.2	7580.92	147657	1.18454e+06	-3850.58
92	H8	8	10835.8	8031.81	157254	1.30591e+06	-2522.95
93	H9	8	32015.8	14122.9	145421	1.26827e+06	-924.291
94	H10	8	18512.6	12489.6	130788	1.23372e+06	-2812.44
95	H11	8	36413	13552.5	119452	1.23158e+06	845.305
96	H12	8	24986.5	10364.4	98434.2	1.14088e+06	-7137.12
1	A1	9	143185	27696.7	88029.7	1106296	3682.65
2	A2	9	159794	26908.3	106782	1167177	4194.95
3	A3	9	162072	24104.9	125075	1.24098e+06	5860.14
4	A4	9	180492	27628.1	132563	1.19234e+06	5103.33
5	A5	9	162341	26262.4	153616	1.32615e+06	3124.63
6	A6	9	159929	22099.3	158660	1.31576e+06	1817.12
7	A7	9	153155	21181.2	159955	1.31898e+06	-203.01
8	A8	9	148155	21932.7	153314	1.29467e+06	-481.798
9	A9	9	182712	27045.8	151412	1.33341e+06	579.456
10	A10	9	165448	25307	136160	1.29841e+06	-1398.45
11	A11	9	157336	26316.2	118198	1.24465e+06	-773.354
12	A12	9	146986	24946	103522	1.22335e+06	-11091.4
13	B1	9	201831	25944.2	99901.7	1.145e+06	2120.71
14	B2	9	189082	24077.4	116129	1.17619e+06	3195.61
15	B3	9	192177	21850.8	135858	1.23984e+06	3318.03
16	B4	9	212449	23685.9	151746	1.26355e+06	5419.1
17	B5	9	256695	23757	167790	1.32453e+06	6927.85
18	B6	9	198842	22752.3	169983	1.29178e+06	2597.96
19	B7	9	211154	23332	175235	1.32278e+06	5015.11
20	B8	9	232043	24431.2	169628	1.30641e+06	3428.54
21	B9	9	271968	27126.2	160076	1296221	9967.71
22	B10	9	210333	23430.8	140044	1.23149e+06	470.304
23	B11	9	244737	27437.7	124960	1.21934e+06	8669.03
24	B12	9	154449	20617.3	101735	1117831	-3796.79
25	C1	9	26575.3	7663.35	105508	1.15839e+06	2740.18
26	C2	9	40908.8	10010.2	116585	1.10625e+06	980.205
27	C3	9	91500.7	14608.7	151876	1317917	6102.39
28	C4	9	77367.5	12239	173642	1373621	4531.44
29	C5	9	146650	20603.5	186418	1390451	9174
30	C6	9	26153	11981.9	191566	1.37814e+06	1214.16
31	C7	9	122562	13233.4	191289	1.36443e+06	10357
32	C8	9	60463.6	10774.9	188706	1.38985e+06	4424.84
33	C9	9	131092	18082.4	176960	1.37125e+06	10266.7
34	C10	9	45848.2	11169.4	153119	1.26764e+06	778.53
35	C11	9	51181.8	11842.1	138169	1.27896e+06	3042.92
36	C12	9	24387.3	9805.59	114720	1.19291e+06	-3161.45
37	D1	9	14012.8	7430.12	122644	1.28543e+06	1502.74
38	D2	9	16106.8	8887.9	142503	1.30642e+06	2337.58
39	D3	9	15506.1	8416.13	171080	1.40091e+06	2163.64
40	D4	9	27184.1	9178.53	191469	1.45388e+06	4428.06
41	D5	9	14659.2	5935.06	187124	1.33232e+06	965.259
42	D6	9	50261.9	16032.5	206781	1.42007e+06	4103.75
43	D7	9	32233.7	8076.74	215011	1.47562e+06	6822.72
44	D8	9	71673.2	10921.2	199362	1.40609e+06	9059.4
45	D9	9	64483.2	12299.9	199367	1.48611e+06	3715.08
46	D10	9	38884.3	10345.4	175101	1.40523e+06	3501.69
47	D11	9	67358.2	12799.4	154086	1.36885e+06	8554.05
48	D12	9	17972.4	7415.29	114399	1.14591e+06	-920.686
49	E1	9	173663	28016.1	121677	1288677	4444.72
50	E2	9	173718	25696.8	138311	1.27645e+06	5324.93
51	E3	9	187892	26567.6	163641	1360175	1789.94
52	E4	9	197448	26092.9	185862	1.41663e+06	3006.79
53	E5	9	257067	30678.4	202527	1.46472e+06	2128.16
54	E6	9	249461	31063.7	206977	1.44911e+06	3860.2
55	E7	9	249367	29553.9	211064	1.46281e+06	3607.25
56	E8	9	260763	30117.7	204689	1.46878e+06	3950.52
57	E9	9	267727	35366.1	192453	1.44377e+06	6785.98
58	E10	9	234751	34596.1	172408	1391729	1369.85
59	E11	9	251774	39880	152156	1.35459e+06	10380.9
60	E12	9	183909	32033.8	118767	1.20624e+06	580.153
61	F1	9	186506	20234.3	108464	1171847	4765.87
62	F2	9	208737	23133.8	128551	1.20777e+06	6335.5
63	F3	9	212738	22961.6	145767	1.23639e+06	4872.4
64	F4	9	255440	25788.9	170280	1.3232e+06	11025.5
65	F5	9	258764	27425.8	179537	1.32224e+06	3005.96
66	F6	9	310577	28038.2	186289	1.32939e+06	9650.61
67	F7	9	321471	28588.8	183653	1.31766e+06	9823.33
68	F8	9	258301	26071	171910	1260233	5253.71
69	F9	9	292824	31911.7	169998	1.30721e+06	4029.06
70	F10	9	241060	30540.3	153345	1.27968e+06	4881.12
71	F11	9	261944	35912.6	136027	1.24791e+06	7492.07
72	F12	9	172949	27635.4	95606.8	984383	-2328.98
73	G1	9	19636.7	6312.45	98440.1	1128103	-26.8382
74	G2	9	67100.5	13612.5	124136	1.23054e+06	8349.48
75	G3	9	24791.9	7161.39	140164	1.25788e+06	1184.75
76	G4	9	49665.6	9633.11	160548	1.33013e+06	3421.51
77	G5	9	120794	16341.6	169970	1.32017e+06	9667.28
78	G6	9	160334	18021.2	173487	1316251	7044.76
79	G7	9	76697.9	13153.5	175253	1.32782e+06	3765.8
80	G8	9	102838	17633.5	168291	1.28902e+06	3688.78
81	G9	9	85432.3	16652.4	163045	1.32478e+06	4828.17
82	G10	9	64308.4	17561	144712	1.27375e+06	399.291
83	G11	9	70878.6	16226.7	127547	1.23144e+06	4339.41
84	G12	9	47327.7	14760	104163	1.154e+06	-751.27
85	H1	9	-0.616907	1301.7	93888.4	1.1247e+06	145.656
86	H2	9	7838.03	3127.76	107410	1.14435e+06	1088.36
87	H3	9	-2842.19	2403.83	136777	1.30767e+06	-423.491
88	H4	9	9091.64	6197.3	143455	1.26318e+06	-831.63
89	H5	9	25641	8675.91	153983	1.29225e+06	-6945.67
90	H6	9	32582.1	9660.13	155423	1.25762e+06	-26.2703
91	H7	9	16365	8037.62	147022	1.18174e+06	-3816.41
92	H8	9	12466.2	7968.44	157028	1.30191e+06	-1797.41
93	H9	9	32540.4	13950.3	145460	1264380	-811.158
94	H10	9	18945.4	12177.2	130739	1.22931e+06	-2131.76
95	H11	9	36426.9	13037.3	119331	1.22907e+06	1028.82
96	H12	9	23714.9	9641.29	98035.7	1.13843e+06	-7005.15
1	A1	10	144354	28481.7	88345.1	1107740	4340.62
2	A2	10	161741	27752.1	106840	1.16781e+06	4475.34
3	A3	10	163204	24818.2	125504	1.24057e+06	6109.81
4	A4	10	186275	28336.6	132555	1194196	5981.72
5	A5	10	162877	25773.8	153131	1.32576e+06	3671.73
6	A6	10	162614	22062.9	158448	1.3159e+06	2135.1
7	A7	10	155507	21853.3	160114	1.31906e+06	-113.677
8	A8	10	150965	21676.2	153013	1.29358e+06	-731.504
9	A9	10	185458	28072.9	151635	1.33462e+06	809.614
10	A10	10	167501	25631.7	136250	1.30001e+06	-1165.83
11	A11	10	160826	26207.6	117991	1.24489e+06	-539.323
12	A12	10	147403	25587.1	103162	1.22291e+06	-10877.2
13	B1	10	200614	26559.6	99837.8	1.14703e+06	1819.89
14	B2	10	188306	24354.2	115492	1.17644e+06	2586.18
15	B3	10	190923	21524.1	136189	1.24046e+06	3357.89
16	B4	10	209839	23297.2	151543	1.2643e+06	5373.16
17	B5	10	254294	23978.1	167717	1.32441e+06	5851.66
18	B6	10	198549	22533.8	169771	1.29281e+06	2465.5
19	B7	10	208026	23054.8	174667	1.32255e+06	5457.81
20	B8	10	227837	24327.3	169221	1.30547e+06	3002.59
21	B9	10	272117	27287.3	159776	1.29856e+06	10582.3
22	B10	10	210001	23663.6	139549	1.2312e+06	343.241
23	B11	10	245288	27141.3	124676	1220057	9277.78
24	B12	10	151793	20270.1	101448	1.11624e+06	-3799.77
25	C1	10	23615.1	7600.68	105238	1.16112e+06	2989.56
26	C2	10	40766	9524.94	116082	1.10541e+06	1396.99
27	C3	10	91360.2	15355.8	152137	1317556	6396.25
28	C4	10	75631.1	11777.7	173672	1.37499e+06	4582.23
29	C5	10	147368	20921	186303	1.39166e+06	10179.5
30	C6	10	26215.1	11667.9	190831	1.37775e+06	1309.89
31	C7	10	121506	13163.2	190984	1.36638e+06	10390.3
32	C8	10	61950.2	10884.7	188593	1.38852e+06	4446.95
33	C9	10	132673	18408.7	176813	1.37273e+06	10675.5
34	C10	10	45072.3	10907.9	152865	1268587	911.672
35	C11	10	53374.2	11819.9	138426	1.27885e+06	3122.64
36	C12	10	24210.8	9777.68	114810	1.19358e+06	-3341.67
37	D1	10	12868.9	6617.32	122324	1.28632e+06	1731.48
38	D2	10	16873.4	8210.67	142779	1.30626e+06	2407.79
39	D3	10	16146.5	8621.09	170821	1.40353e+06	2059.04
40	D4	10	26804.4	9040.55	191467	1.45379e+06	4415.58
41	D5	10	15156.7	5454.99	187002	1.33184e+06	1090.01
42	D6	10	51756.8	16301.8	206322	1.41859e+06	3973.28
43	D7	10	34157.2	8338.81	214933	1.47555e+06	6792.05
44	D8	10	72478.6	11050.3	198944	1.40542e+06	9732.44
45	D9	10	65468.4	12129.5	200220	1487395	3512.26
46	D10	10	39598.3	10566.5	175252	1.40346e+06	3697.15
47	D11	10	67314.8	12757.3	154305	1.36607e+06	8523.6
48	D12	10	19213.9	7350.65	114275	1.14566e+06	-1217.57
49	E1	10	176715	27331.8	122147	1.29135e+06	4098.43
50	E2	10	175221	25855.8	138283	1.27849e+06	5543.62
51	E3	10	191192	27073.4	164412	1.35798e+06	1767.97
52	E4	10	197677	26580.2	185283	1.412e+06	4026.48
53	E5	10	259244	30974.9	202915	1.46282e+06	2623.98
54	E6	10	252319	31275	207857	1.44763e+06	4439.54
55	E7	10	253303	29617.9	211873	1.46152e+06	4427.39
56	E8	10	263333	30503.9	205435	1.4683e+06	3987.92
57	E9	10	268213	35540.8	192548	1.443e+06	7783.67
58	E10	10	237202	34889.8	172855	1.39032e+06	1819.54
59	E11	10	254898	40294.2	152425	1.35463e+06	11277.9
60	E12	10	186655	32466.1	118974	1205626	1170.4
61	F1	10	186753	21364.9	108232	1.16979e+06	3823.41
62	F2	10	210758	24159.4	128365	1.20755e+06	6012.53
63	F3	10	212616	22868.7	146316	1.23654e+06	4659.17
64	F4	10	255846	26275.6	170586	1.32245e+06	11031.4
65	F5	10	258476	27457.8	179258	1.32399e+06	2985.11
66	F6	10	311524	28307.9	185903	1330115	9342.12
67	F7	10	320849	28644.7	183405	1.31572e+06	10048.2
68	F8	10	258734	25449.2	172041	1.25985e+06	5151.18
69	F9	10	293185	32518.9	170649	1.30285e+06	4063.26
70	F10	10	242386	30618.9	153525	1.27761e+06	4416.04
71	F11	10	262309	35990.3	135617	1.24311e+06	7206.01
72	F12	10	173901	27508.6	95386.8	982563	-2700.01
73	G1	10	19535.8	6094.44	98416.9	1.12745e+06	97.1135
74	G2	10	67045.8	14124.4	124154	1.23079e+06	7050.46
75	G3	10	26085.1	6947.55	139699	1257201	1144.03
76	G4	10	48894.2	9515.17	160340	1.33277e+06	3529.9
77	G5	10	120229	16846.8	169572	1.32115e+06	9831.01
78	G6	10	160232	17420.6	173921	1.31706e+06	6599.17
79	G7	10	75974.3	12978.7	174815	1.32471e+06	3900.23
80	G8	10	101631	17179.2	167986	1.28749e+06	3888.74
81	G9	10	85863.3	16707.5	162502	1.32063e+06	5004.37
82	G10	10	63079	17867	144696	1.27287e+06	-109.569
83	G11	10	71842	16115.7	126346	1.23106e+06	4153.31
84	G12	10	47217.9	14812.6	104381	1155784	-781.356
85	H1	10	-656.544	1807.44	94074.6	1.12504e+06	49.762
86	H2	10	7721.17	3257.56	107138	1.14299e+06	353.636
87	H3	10	-1269.22	2298.76	137009	1.30673e+06	-114.992
88	H4	10	10315.4	6972.32	143155	1.26356e+06	-1045.09
89	H5	10	23539.8	8605.21	153788	1.28778e+06	-7249.47
90	H6	10	30447.5	10056.1	155031	1.25612e+06	-195.507
91	H7	10	14776.3	7786.74	147311	1.18089e+06	-3450.06
92	H8	10	12076.4	8227.78	157135	1.3008e+06	-2239.1
93	H9	10	31663.3	13998.3	145370	1264426	-489.438
94	H10	10	18243.9	11930.1	130783	1.2301e+06	-2689.64
95	H11	10	35814.7	13519.1	119058	1.22839e+06	1224.99
96	H12	10	23395.2	9738.6	98177.2	1.1376e+06	-6707.6
1	A1	11	148747	29239.6	88371.7	1.10817e+06	3526.12
2	A2	11	163029	28677.6	106107	1167108	3795.52
3	A3	11	167262	24324.7	125282	1.2416e+06	5574.64
4	A4	11	193669	28959.7	132484	1194921	5781.29
5	A5	11	165777	26159.5	152490	1.32482e+06	3759.25
6	A6	11	164032	22335	158452	1.31454e+06	2218.23
7	A7	11	156974	21710.4	160048	1.31811e+06	-711.723
8	A8	11	152522	22242	152603	1.29316e+06	-784.762
9	A9	11	187101	27665.1	151929	1.3339e+06	909.343
10	A10	11	168594	25396.2	136393	1.29931e+06	-1514.96
11	A11	11	163127	26729.6	117830	1.24494e+06	446.018
12	A12	11	150575	25945.5	103014	1.22151e+06	-11261.3
13	B1	11	203046	25632.3	99474.9	1.14927e+06	2266.6
14	B2	11	188854	23981.8	116194	1.17625e+06	3642.84
15	B3	11	193981	21490.4	136169	1.24075e+06	3457.78
16	B4	11	210267	22877.9	151137	1.26321e+06	5639.56
17	B5	11	252013	23624.8	167478	1.32459e+06	5868.92
18	B6	11	198019	22903.8	169815	1293357	2519.82
19	B7	11	208923	22635.8	174483	1.31858e+06	4884.72
20	B8	11	224653	23732.4	168961	1.30847e+06	2576.57
21	B9	11	277253	27516.2	159672	1.29646e+06	10423.1
22	B10	11	206703	23245.8	139672	1.23126e+06	714.665
23	B11	11	246488	27099.5	124738	1.21523e+06	9177
24	B12	11	153583	20081.6	101435	1.11482e+06	-3608.28
25	C1	11	22762.5	7897.27	105422	1.16241e+06	3108.76
26	C2	11	42314.9	10168.9	116568	1.10613e+06	1415.11
27	C3	11	92073	15071.8	152326	1.3183e+06	6488.23
28	C4	11	76762.1	12206.7	173602	1.37262e+06	4768.92
29	C5	11	148703	21095.3	186696	1.39005e+06	10384.7
30	C6	11	25365.4	11583.6	191240	1.37851e+06	1639
31	C7	11	122906	13546.7	191024	1.36309e+06	10690.7
32	C8	11	61815.8	10724.5	188672	1.38876e+06	4669.24
33	C9	11	132306	18500.4	177093	1.37165e+06	10749.8
34	C10	11	46065.4	11097.7	152686	1.26805e+06	1083.04
35	C11	11	51424.6	11809.1	137643	1.27634e+06	2997.84
36	C12	11	24880.8	9697.8	114496	1191924	-3333.8
37	D1	11	13985.4	7529.66	121965	1.28835e+06	1848.83
38	D2	11	16419.4	8215.81	142173	1.30715e+06	1629.52
39	D3	11	15644.5	8154.16	170546	1.40502e+06	2235.73
40	D4	11	26565.3	9502.88	191141	1.4522e+06	4478.76
41	D5	11	14264.8	5725.26	186352	1.33192e+06	1396.62
42	D6	11	52642.5	16848.3	206289	1.41809e+06	3865.88
43	D7	11	33071.4	8366.43	214935	1.47365e+06	6400.74
44	D8	11	72201.5	10875.7	199114	1.40712e+06	9380.5
45	D9	11	64083.2	11955.9	199351	1.48642e+06	3475.7
46	D10	11	38444.9	10443.6	175160	1.40128e+06	3488.7
47	D11	11	66601.6	13080.7	154398	1.36752e+06	8996.64
48	D12	11	18981.2	7290.13	114640	1.14493e+06	-716.612
49	E1	11	179934	28558.1	121412	1.29345e+06	4073.48
50	E2	11	179275	26902.7	138197	1277730	5236.94
51	E3	11	194495	26795.2	164125	1.35861e+06	1879.79
52	E4	11	202821	26458.6	184564	1.41487e+06	2911.2
53	E5	11	263713	31161.9	202365	1.46116e+06	2749.07
54	E6	11	256648	31807.6	207540	1.44809e+06	4819.9
55	E7	11	257441	30125	211106	1.46318e+06	3513.28
56	E8	11	266874	30466.9	204373	1.46564e+06	4136.13
57	E9	11	274808	36458	192287	1.44671e+06	7544.84
58	E10	11	240601	35007.7	172383	1.39002e+06	1184.79
59	E11	11	256916	40147.8	152452	1.35609e+06	10550.4
60	E12	11	188466	32154.5	118709	1.20532e+06	388.206
61	F1	11	186070	20174.2	108245	1.1686e+06	3996.66
62	F2	11	212386	23832.3	128634	1.20719e+06	6660.59
63	F3	11	212147	23146.3	145422	1.23661e+06	4542.67
64	F4	11	256181	25828.9	170563	1.32224e+06	11054.2
65	F5	11	258373	27578.4	179365	1.32345e+06	3028.32
66	F6	11	311084	28653.8	186218	1.32789e+06	9334.42
67	F7	11	320165	28069.7	183161	1.3142e+06	10816.6
68	F8	11	259856	26193	171941	1.25863e+06	5291.94
69	F9	11	294532	31828.6	170610	1.30242e+06	4364.22
70	F10	11	242504	30462.2	153253	1.27996e+06	4457.46
71	F11	11	261614	36358.7	135707	1.24233e+06	7004.57
72	F12	11	173343	27153.9	95243.4	982615	-2279.13
73	G1	11	19506.4	5903.91	97769	1.12507e+06	-162.342
74	G2	11	68025.5	13996	123913	1.22962e+06	7315.69
75	G3	11	28153.7	7906.97	139466	1.25757e+06	936.21
76	G4	11	49122.8	9415.98	160505	1.32616e+06	3339.89
77	G5	11	122696	16699.9	169705	1321399	9431.44
78	G6	11	159148	18249.7	173761	1.31455e+06	6661.06
79	G7	11	76199.5	13421.5	174848	1.32464e+06	3579.37
80	G8	11	103901	17619.4	167549	1.28501e+06	4049.96
81	G9	11	85231.7	16720.1	162567	1.32037e+06	4651.74
82	G10	11	63317.4	17446.2	144839	1.26951e+06	-76.6757
83	G11	11	70701.7	16212.1	126489	1.23045e+06	3776.77
84	G12	11	47170.7	15480.9	104130	1.15925e+06	-540.539
85	H1	11	207.651	1594.37	94123	1.12447e+06	372.64
86	H2	11	7139.8	3128.84	106818	1142946	3.57874
87	H3	11	-1917.35	3072.63	136359	1.30625e+06	-945.522
88	H4	11	9781.58	6313.54	142969	1.26242e+06	-1076.62
89	H5	11	24646.8	8168.06	153373	1.28909e+06	-7333.55
90	H6	11	32996.3	9957.02	155093	1.25257e+06	-380.755
91	H7	11	14409.2	7982.95	147056	1.18142e+06	-3832.81
92	H8	11	11819.6	7681.54	156294	1.30101e+06	-1812.06
93	H9	11	32922.4	13805.6	145065	1.26695e+06	-719.607
94	H10	11	17561.4	11803	129751	1.22751e+06	-2013.23
95	H11	11	34448.3	12867	119002	1228260	1053.32
96	H12	11	22283.5	9773.68	97427.1	1.1366e+06	-7360.58
1	A1	12	150184	30246.3	88522.5	1.10825e+06	3977.59
2	A2	12	164084	27655.1	106425	1.16803e+06	4098.81
3	A3	12	167578	24882.8	125178	1.24005e+06	5432.02
4	A4	12	196156	28552.9	132850	1.19463e+06	6915.18
5	A5	12	164614	27238.1	152397	1.32381e+06	2839.61
6	A6	12	165371	21980.2	158525	1.31341e+06	2158.78
7	A7	12	159022	22112.5	159351	1.3158e+06	-147.041
8	A8	12	152479	22017.2	152487	1.28977e+06	-278.982
9	A9	12	187798	27938.2	151021	1.33281e+06	515.095
10	A10	12	171092	26175.1	135393	1.29693e+06	-1432.05
11	A11	12	163403	26838.6	117356	1.24299e+06	-93.9615
12	A12	12	150430	25863.5	102616	1.22043e+06	-11298
13	B1	12	201453	26195.8	100026	1.15237e+06	1983.92
14	B2	12	189446	23684.8	116125	1.17625e+06	3382.98
15	B3	12	192629	21591.3	136331	1.24032e+06	3178.11
16	B4	12	211889	22853.9	151198	1.26346e+06	5821.1
17	B5	12	251068	23622.5	167607	1.32476e+06	5664.81
18	B6	12	197470	22477	169525	1.29312e+06	2286.77
19	B7	12	208876	22878.1	174343	1.32124e+06	4954.29
20	B8	12	222645	23901.3	168377	1.30694e+06	2483.44
21	B9	12	280746	27192.9	159402	1.2963e+06	10179.8
22	B10	12	208466	23530.6	139639	1.22927e+06	603.553
23	B11	12	247182	27565.5	124105	1.21228e+06	9358.29
24	B12	12	155940	21189.5	100936	1.11408e+06	-3667.5
25	C1	12	25474.1	7823.89	105236	1.16539e+06	2786.03
26	C2	12	41021.1	10012.5	116991	1.10553e+06	1633.25
27	C3	12	92774	14945.8	152161	1.31683e+06	6111.75
28	C4	12	75953.1	11959.6	173379	1.37523e+06	4556.93
29	C5	12	149578	20775.6	185662	1.38876e+06	10273.5
30	C6	12	28586.2	11630.4	190534	1.37327e+06	1310.15
31	C7	12	123430	13503	190617	1.36729e+06	10760.3
32	C8	12	61263.4	10446.9	188218	1.39121e+06	4295.22
33	C9	12	134272	18597.4	176365	1.36995e+06	10688.2
34	C10	12	47479.4	10945.2	152515	1.26935e+06	880.164
35	C11	12	51248.5	11395.5	138117	1.27763e+06	3086.02
36	C12	12	24431.8	9569.44	113992	1.19109e+06	-3282.07
37	D1	12	12247.5	7672.73	122700	1.29105e+06	1328.83
38	D2	12	19354.3	8068.52	142468	1.30685e+06	2360.75
39	D3	12	16533.1	8210.09	170309	1.39984e+06	2090.74
40	D4	12	26686.9	9327.24	190612	1450690	4626.84
41	D5	12	15909.3	5648.95	186820	1.32718e+06	1056.49
42	D6	12	54158.9	17161.3	206289	1.41341e+06	4006.36
43	D7	12	32786.1	7928.94	214627	1.47091e+06	6959.74
44	D8	12	72267.2	11100.8	199007	1.40147e+06	9282.27
45	D9	12	65906.4	12684.1	199416	1.48478e+06	4075.03
46	D10	12	38769.8	10427.3	175347	1400919	3529.43
47	D11	12	67078.2	13597.2	153907	1.36396e+06	8500.42
48	D12	12	19453.6	7604.31	114090	1.14406e+06	-846.73
49	E1	12	180092	28695.5	122188	1.29501e+06	3725.14
50	E2	12	181842	26372	137793	1277559	4748.81
51	E3	12	195783	26901.1	163876	1.35792e+06	1641.78
52	E4	12	205305	26371.5	185536	1.41357e+06	3054.67
53	E5	12	267276	31174.3	202347	1.46319e+06	2469.08
54	E6	12	258486	31690.5	207057	1.44453e+06	4621.85
55	E7	12	259698	29966.7	211404	1.46108e+06	3582.77
56	E8	12	269118	30885.1	204787	1.46595e+06	4120.19
57	E9	12	275799	35990.9	191921	1.4446e+06	7659
58	E10	12	240567	35041.2	172556	1.3891e+06	1324.55
59	E11	12	259118	40109.4	152245	1.35594e+06	10688.3
60	E12	12	189533	31974.3	118527	1203782	424.406
61	F1	12	187795	20251.4	107869	1.16845e+06	3943.11
62	F2	12	210451	23868.2	127954	1.20659e+06	6357.09
63	F3	12	214447	23441.3	145801	1.23633e+06	5530.34
64	F4	12	257978	25821.9	170076	1.32246e+06	11687.9
65	F5	12	260768	27311.7	179461	1.32124e+06	3217.26
66	F6	12	310794	28535.3	185707	1.32571e+06	9158.65
67	F7	12	321468	28552.9	183461	1.31456e+06	10604.5
68	F8	12	260517	26010.5	172032	1.25645e+06	5307.13
69	F9	12	294610	32055.3	169776	1.30364e+06	3964.32
70	F10	12	243612	30509.1	153573	1.27875e+06	4459.04
71	F11	12	262976	35932.8	135431	1.24146e+06	7214.24
72	F12	12	174838	26622.9	95576.9	980457	-2453.03
73	G1	12	22308.4	6460.43	98377.6	1.12415e+06	233.501
74	G2	12	69416.5	14582.3	124355	1.23035e+06	7064.08
75	G3	12	27787.7	7927.95	139243	1.25759e+06	1320.79
76	G4	12	49656.8	9989.73	160214	1.32884e+06	3846.83
77	G5	12	123919	16450.4	169398	1.31726e+06	9867.13
78	G6	12	159710	18064.8	173518	1.3136e+06	6313.4
79	G7	12	77225.4	13226.8	175141	1.32663e+06	3928.72
80	G8	12	103396	17164.8	167671	1.28924e+06	3623.24
81	G9	12	84193.3	16432.1	162104	1.31931e+06	4524.26
82	G10	12	63101.5	17680.2	144956	1272103	-399.831
83	G11	12	68201	16449	126420	1.22971e+06	3881.47
84	G12	12	47415.7	15038.9	104226	1.16164e+06	-1469.22
85	H1	12	-834.478	1801.85	93720.2	1.12303e+06	425.918
86	H2	12	7134.57	3327.46	106834	1140904	239.388
87	H3	12	-547.502	2589.35	136233	1.30484e+06	-189.307
88	H4	12	10156.6	6925.97	142717	1.26148e+06	-738.869
89	H5	12	23479.6	7633.88	153634	1.28464e+06	-6975.92
90	H6	12	31116.8	9762.21	154859	1.25174e+06	-256.44
91	H7	12	14757.8	8171.61	147011	1.17907e+06	-3254.47
92	H8	12	12693.5	7719.56	156951	1300304	-1990.07
93	H9	12	32042.9	13219.2	144668	1.26106e+06	-491.695
94	H10	12	17717.5	12280.5	130315	1.2247e+06	-2111.75
95	H11	12	35470.4	12924.2	118755	1.22718e+06	1404.69
96	H12	12	23089.4	9558.5	97887	1.13574e+06	-6860.13
1	A1	13	151392	29140.5	88633.5	1.10913e+06	3821.43
2	A2	13	165327	27816.5	106453	1.16831e+06	4392.09
3	A3	13	170958	24453.1	125098	1.24112e+06	5295.25
4	A4	13	203004	28623.7	132099	1.19447e+06	6463.36
5	A5	13	169048	26986	152947	1.32362e+06	2773.06
6	A6	13	167600	23483.9	158712	1.31333e+06	2217.44
7	A7	13	161015	22142.7	159941	1.31478e+06	-278.854
8	A8	13	154432	22190.3	152534	1.29067e+06	-855.682
9	A9	13	193160	27696	150790	1.33044e+06	173.241
10	A10	13	172617	26086.2	135645	1.29641e+06	-1442.71
11	A11	13	166305	26819.6	117330	1.24349e+06	-261.582
12	A12	13	152398	26481.8	103215	1.21927e+06	-11474.9
13	B1	13	202338	25864.3	99661.6	1.15474e+06	1589.81
14	B2	13	190146	23562.5	116157	1.17542e+06	2931.14
15	B3	13	194516	21610.8	135940	1240821	3417.25
16	B4	13	208667	23151.2	151483	1262391	5723.21
17	B5	13	248218	23721.8	167393	1.32504e+06	6002.85
18	B6	13	197339	22543.6	169778	1.29308e+06	2717.98
19	B7	13	207703	22806.1	174435	1.31959e+06	4863.14
20	B8	13	221618	23343	169177	1.30504e+06	2630.35
21	B9	13	284275	27960	159402	1.29783e+06	10409.1
22	B10	13	210004	23661.4	138998	1.23042e+06	-80.2326
23	B11	13	250122	27112.8	124533	1.21271e+06	9055.49
24	B12	13	157123	20584.5	100614	1.11325e+06	-3969.93
25	C1	13	24754.2	7122.25	105382	1.16651e+06	3095.91
26	C2	13	42707.4	10285.2	116971	1.10474e+06	1861.35
27	C3	13	90921.1	15736.4	152158	1.31824e+06	6434.67
28	C4	13	78338.1	12212.8	173691	1.37743e+06	4270.81
29	C5	13	150825	21349.6	186020	1.39129e+06	9942.33
30	C6	13	30089.8	12394.2	190933	1.37362e+06	1525.71
31	C7	13	122850	14251.6	190983	1.36537e+06	10946.9
32	C8	13	62675	10919.5	188874	1.3908e+06	5199.02
33	C9	13	133838	18825.1	176300	1.3719e+06	10891.3
34	C10	13	47252.5	11720.1	152991	1.26845e+06	761.864
35	C11	13	52399	12085.5	138026	1.27972e+06	2764.13
36	C12	13	24844	10142	114097	1.18929e+06	-3551.79
37	D1	13	14309.9	7360.45	122758	1.29265e+06	1214.82
38	D2	13	16563.2	8482.37	142367	1.30686e+06	2552.31
39	D3	13	17277.3	7965.2	170410	1.39966e+06	1822.06
40	D4	13	28472.4	9171.35	190595	1.45304e+06	4303.3
41	D5	13	16673.4	5341.8	186563	1.32897e+06	1005.99
42	D6	13	56747	16781.8	205853	1.41613e+06	4150.23
43	D7	13	34360.4	8147.73	214651	1.47164e+06	6996.56
44	D8	13	72928	11261.9	199448	1403986	9383.79
45	D9	13	65058.1	12377	199047	1.48354e+06	3512.99
46	D10	13	40206.8	10049.4	175552	1.40135e+06	3455.11
47	D11	13	68715.4	13065.9	154482	1.36361e+06	8731.76
48	D12	13	19563.8	7427.12	114114	1.14352e+06	-1118.43
49	E1	13	184813	28621	122260	1.29787e+06	4294.1
50	E2	13	184213	27270.6	137845	1.27624e+06	5405.08
51	E3	13	199049	27195	164072	1.35928e+06	1687.23
52	E4	13	208119	27050.4	185330	1.41218e+06	3211.96
53	E5	13	270258	31541.3	202531	1.45832e+06	2600.89
54	E6	13	262119	31910.3	207163	1.4451e+06	4822.81
55	E7	13	264380	30418.1	211229	1463149	3822.82
56	E8	13	273885	31084	205094	1.46597e+06	3994.03
57	E9	13	281144	36464.8	191859	1.44456e+06	7398.29
58	E10	13	246971	35390.5	172704	1.3903e+06	1800.51
59	E11	13	262824	40712.2	152252	1.35365e+06	10626.3
60	E12	13	194306	32531.2	118887	1.20441e+06	1407.42
61	F1	13	188001	20982.5	107791	1.16758e+06	4326.08
62	F2	13	214368	23785.6	128156	1.20625e+06	6649.49
63	F3	13	215204	23813.9	145322	1.2357e+06	4965.45
64	F4	13	258824	26192.5	169796	1.3225e+06	10998.8
65	F5	13	260917	27358	179125	1.32207e+06	2831.98
66	F6	13	310454	28500.5	185882	1.32747e+06	9156.84
67	F7	13	320264	28239.6	183156	1315112	10370
68	F8	13	260107	26021.9	171747	1.26119e+06	5058.66
69	F9	13	297798	31821.1	170344	1.30055e+06	3958.21
70	F10	13	245180	31025.6	153400	1.27864e+06	4729.67
71	F11	13	266294	35916.6	135814	1242786	6995.4
72	F12	13	177380	27412.2	95139.8	979725	-2478.16
73	G1	13	23096	6904.58	98520	1.12253e+06	-36.3026
74	G2	13	70611.9	14017.3	124609	1.23004e+06	7564.74
75	G3	13	30933.5	8376.87	140373	1.25627e+06	1075.08
76	G4	13	50780.8	10317	160730	1.33162e+06	3439.39
77	G5	13	122851	16809.5	170089	1.31842e+06	10579.7
78	G6	13	161185	18014.8	174144	1.31488e+06	6600.9
79	G7	13	76131.4	13898.7	175421	1.3254e+06	4488.32
80	G8	13	102823	17805.3	167616	1.28674e+06	4232.5
81	G9	13	84509.5	16890.7	162637	1318920	4894.33
82	G10	13	63138.3	17551.2	144841	1.26804e+06	-289.648
83	G11	13	68442.3	16416.6	127115	1.22965e+06	4043.8
84	G12	13	46837.4	15437.4	104892	1.16491e+06	-884.926
85	H1	13	-564.506	1786.31	93604.2	1.12328e+06	134.391
86	H2	13	5434.51	3228.35	106654	1.14045e+06	354.76
87	H3	13	507.971	2919.8	135987	1.30416e+06	-60.6508
88	H4	13	10602	6277.59	143001	1.26134e+06	-836.688
89	H5	13	24708.7	7912.21	153833	1.2875e+06	-7110.33
90	H6	13	30387.3	9691.76	154402	1.25299e+06	-503.074
91	H7	13	15781.1	7703.42	146600	1.17849e+06	-3709.78
92	H8	13	11934.9	8172.37	156726	1.30157e+06	-1553
93	H9	13	31528.2	13427.8	144487	1.26204e+06	-625.272
94	H10	13	19244.5	11977.9	129702	1.22519e+06	-2453.02
95	H11	13	36735.7	12883.2	118502	1.22619e+06	752.851
96	H12	13	21866.9	9956.61	97216.4	1133886	-6995.06
1	A1	14	153682	29994.5	88997.9	1.10841e+06	3822.08
2	A2	14	166829	28664.2	106497	1.16717e+06	4511.29
3	A3	14	171891	25887	125140	1.24049e+06	5605
4	A4	14	206959	29315.1	132836	1.19534e+06	7394.73
5	A5	14	168853	27566.9	153037	1324317	2372.32
6	A6	14	169039	23366.1	158472	1.31355e+06	2500.59
7	A7	14	161451	22451.1	159160	1.31497e+06	-194.099
8	A8	14	157133	22680.1	152564	1.28914e+06	-1093.92
9	A9	14	192975	28242.1	151273	1.33046e+06	663.782
10	A10	14	174552	26165	135334	1.29639e+06	-1670.77
11	A11	14	168397	27221.1	117230	1.24238e+06	45.7411
12	A12	14	156828	26849.1	102365	1.21807e+06	-11289.9
13	B1	14	201314	25924.7	100322	1158333	2050.64
14	B2	14	190470	23751.5	116376	1.17624e+06	3263.18
15	B3	14	194869	21577.9	135708	1240991	3534.45
16	B4	14	211430	22857.1	151504	1.262e+06	6022.98
17	B5	14	248741	23895.7	167613	1.32439e+06	6040.65
18	B6	14	198282	22674.6	169125	1293117	2204.94
19	B7	14	208377	22897.1	174296	1.32003e+06	4983.26
20	B8	14	220822	23311.3	168395	1.30643e+06	2283.11
21	B9	14	292159	28510.1	158694	1.29935e+06	10459.3
22	B10	14	213964	24174.4	138901	1.23025e+06	13.4052
23	B11	14	258145	27979.9	123754	1.21231e+06	9145.8
24	B12	14	163279	21258.1	100563	1.11369e+06	-3227.1
25	C1	14	24523.8	7980.79	105231	1170335	2717.17
26	C2	14	42662.8	9856.36	116741	1.10583e+06	1355.09
27	C3	14	92547.4	14819.2	151818	1.3179e+06	5933.24
28	C4	14	76921.8	12237.2	173393	1.37463e+06	4408.8
29	C5	14	149987	20953.1	186602	1.38961e+06	10048.3
30	C6	14	31210.1	12173	190162	1.37295e+06	1507.88
31	C7	14	123351	13908.4	191311	1.36373e+06	10685.8
32	C8	14	63295.2	11378.8	188502	1.38869e+06	4076.45
33	C9	14	135717	18637.3	176666	1.36966e+06	10455.8
34	C10	14	46259.3	10851.4	153342	1.26684e+06	825.899
35	C11	14	53328.3	11684	138039	1.27675e+06	3456.82
36	C12	14	25384.7	9582.13	114106	1.18972e+06	-3356.43
37	D1	14	14152.9	6671.54	122670	1.29729e+06	2341.77
38	D2	14	18935.1	8170.09	142043	1.30682e+06	1781.03
39	D3	14	16994.7	8318.36	170600	1.39983e+06	2058.51
40	D4	14	28410.2	9236.63	190987	1.45139e+06	4320.85
41	D5	14	16050.6	5514.75	186372	1.33093e+06	1087.76
42	D6	14	54881	17138.3	205742	1.41479e+06	4179.72
43	D7	14	33901.3	7750.63	214733	1.47099e+06	6988.21
44	D8	14	73663	11713.7	198764	1.40402e+06	9761.47
45	D9	14	65437.6	12633.8	198575	1.48392e+06	3723.67
46	D10	14	39226	10378	174805	1.39989e+06	3182.99
47	D11	14	68215.1	13465.6	153723	1.36384e+06	9522.42
48	D12	14	18657.4	7593.74	113993	1143119	-938.826
49	E1	14	188508	29730.2	122164	1.30168e+06	4203.16
50	E2	14	186176	27361.7	138069	1.27742e+06	6008.17
51	E3	14	202965	27429.3	163696	1.35782e+06	2086.13
52	E4	14	211297	27010.5	185248	1.41551e+06	3608.26
53	E5	14	275953	32398	201893	1.46203e+06	2676.42
54	E6	14	267494	32833.7	207358	1.44751e+06	4757.87
55	E7	14	268940	31761.8	211001	1.46311e+06	3868.99
56	E8	14	281422	31625.7	204658	1.46376e+06	3724.89
57	E9	14	287478	37090.6	191882	1.4475e+06	7217.73
58	E10	14	253978	36223.7	172602	1.38934e+06	1527.28
59	E11	14	268990	41009.2	152077	1.3548e+06	10757.6
60	E12	14	198293	32935.9	118480	1.20331e+06	423.632
61	F1	14	191167	21675.7	107615	1168270	4381.39
62	F2	14	219168	24198	127855	1.20593e+06	7145.64
63	F3	14	219415	23578.6	145901	1236544	5254.86
64	F4	14	263562	26548.9	170045	1.32014e+06	11715.2
65	F5	14	260972	27682.2	178819	1.32096e+06	3196.23
66	F6	14	313540	28451.1	185195	1.32795e+06	8993.62
67	F7	14	321839	28442.2	183063	1.31201e+06	10469.1
68	F8	14	262033	26156.8	171478	1.25768e+06	5595.16
69	F9	14	304240	32575	169972	1.30252e+06	4121.28
70	F10	14	252665	31076.7	153439	1278877	4876.79
71	F11	14	269088	36489.7	135089	1.24236e+06	6777.07
72	F12	14	184081	27884.3	94800	979807	-2186.66
73	G1	14	25841.1	6924.44	97489.9	1.12219e+06	479.454
74	G2	14	74192.1	14591.4	124373	1.23126e+06	6861.52
75	G3	14	33293.8	8448.9	139349	1.25795e+06	1278.1
76	G4	14	54890.3	10283.9	160458	1.33028e+06	4008.1
77	G5	14	124640	17002.8	169569	1.31922e+06	9701.9
78	G6	14	159452	18153.6	173676	1.31788e+06	6380.57
79	G7	14	77609.5	13498.2	175100	1.32559e+06	3936.4
80	G8	14	104633	17987	167946	1.28606e+06	4080.37
81	G9	14	83397.6	16772.6	162412	1.31993e+06	4569.17
82	G10	14	64013.8	17345.6	144364	1.27101e+06	-172.789
83	G11	14	70332.2	16638.1	126822	1.2295e+06	4110.34
84	G12	14	47083.5	15335.8	105185	1.16913e+06	-732.021
85	H1	14	-523.383	1736.15	93777.2	1.12193e+06	336.282
86	H2	14	7853.89	3116.58	106444	1.13982e+06	71.4616
87	H3	14	-182.995	2459.61	136197	1.30314e+06	9.04099
88	H4	14	9767.8	6106.97	142685	1.26085e+06	-776.93
89	H5	14	25615	8445.25	153735	1.28091e+06	-7347.16
90	H6	14	32959.5	9603.21	154604	1.25056e+06	-360.198
91	H7	14	17063.7	7515.13	146941	1.17859e+06	-3664.36
92	H8	14	14204.2	7944.75	156413	1.29768e+06	-2443.09
93	H9	14	32022.3	13292.7	144437	1261279	-838.754
94	H10	14	19392.1	11732.9	129357	1.22351e+06	-2478.54
95	H11	14	36296.2	12790	118423	1225555	1044.15
96	H12	14	23610.9	9730.64	97116.7	1.13355e+06	-6913.67
1	A1	15	154434	30111.4	89004.5	1.10941e+06	3586.73
2	A2	15	166872	28693.7	106772	1.16652e+06	4003.54
3	A3	15	173491	25426.9	124795	1.24028e+06	5378.07
4	A4	15	210883	29705.9	132767	1.1953e+06	7334.69
5	A5	15	173191	27462.3	152444	1323699	2558.54
6	A6	15	172748	23472.7	158058	1.3139e+06	1964.23
7	A7	15	165051	22686.4	159740	1.31498e+06	-671.191
8	A8	15	159442	22693.5	152833	1.28888e+06	-923.713
9	A9	15	195487	28871.6	151223	1.32709e+06	806.419
10	A10	15	176604	26522.3	135695	1.29586e+06	-1762.93
11	A11	15	168905	27543	117674	1.24147e+06	-630.841
12	A12	15	157936	27053.8	103109	1.21927e+06	-11721.1
13	B1	15	203494	25396.3	100290	1.1607e+06	1752.86
14	B2	15	191321	24415.9	115614	1175711	3266.25
15	B3	15	194387	21825.5	135841	1.24126e+06	3601.26
16	B4	15	212007	23378.2	150703	1.26222e+06	4825.25
17	B5	15	249267	23365.2	167177	1.32489e+06	5856.02
18	B6	15	199795	22535.6	169175	1.2929e+06	2005.64
19	B7	15	209226	22923	174054	1.32035e+06	4771.04
20	B8	15	220983	23965.4	168176	1.30483e+06	1824.31
21	B9	15	307002	29888.2	159277	1.29691e+06	10403.3
22	B10	15	225764	25711.9	139010	1.22942e+06	-472.088
23	B11	15	267768	29423.3	124047	1.21126e+06	8703.03
24	B12	15	174174	23092.1	100533	1.1123e+06	-3234.04
25	C1	15	24220	8010.64	105400	1.17361e+06	3036.54
26	C2	15	42984.1	10735.5	116597	1.10518e+06	1612.86
27	C3	15	93059.3	15441.2	152515	1.31704e+06	6145.87
28	C4	15	78536.5	11950.7	173042	1.37559e+06	4279.94
29	C5	15	152006	20899.8	185883	1.39233e+06	9944.71
30	C6	15	29866.1	12332.2	189987	1.36937e+06	1685.8
31	C7	15	124677	13772.8	191012	1.36415e+06	10472
32	C8	15	62720	11108.7	188412	1.38929e+06	4778.98
33	C9	15	135165	18651	176367	1.37306e+06	9943.92
34	C10	15	48065.5	11258.1	152920	1.26929e+06	1314.84
35	C11	15	54157.3	12020.9	138048	1.28059e+06	3054.65
36	C12	15	26397.4	9454.06	114562	1.18917e+06	-3550.22
37	D1	15	13725.3	6912.58	122900	1.30038e+06	1151.64
38	D2	15	17440.9	8072.48	142426	1.30565e+06	1536.95
39	D3	15	17409.9	8550.32	170292	1399366	1665.89
40	D4	15	29169.9	8895.73	190858	1.4531e+06	4198.49
41	D5	15	15343.2	5460.77	186475	1.32943e+06	715.101
42	D6	15	54168.9	17159.2	205818	1.41347e+06	3654.83
43	D7	15	34972.2	8281.55	214462	1471127	7103.67
44	D8	15	73648.6	11684.4	198740	1.40239e+06	9598.61
45	D9	15	65425.4	12812.2	198845	1.48459e+06	3296.41
46	D10	15	40220.8	10569.9	174839	1.39981e+06	3610.9
47	D11	15	67481.7	13228.6	153711	1.36246e+06	8745.96
48	D12	15	19769.7	7268.04	114101	1.14228e+06	-1106.72
49	E1	15	189949	30479.6	122668	1.30434e+06	4361.39
50	E2	15	189479	27550.1	137889	1.27774e+06	5133.38
51	E3	15	206899	28401.1	164142	1.36064e+06	1892.13
52	E4	15	215309	26805.7	185071	1415043	3451.85
53	E5	15	282142	32617.7	202468	1.46009e+06	2321.09
54	E6	15	273512	33195.3	207393	1.44694e+06	4497.65
55	E7	15	275600	31747.3	211089	1.46023e+06	3691.97
56	E8	15	287299	31667.6	204947	1464586	4051.13
57	E9	15	295395	37791.1	192123	1.44355e+06	7803.02
58	E10	15	260569	37080.7	172246	1.39044e+06	1360.36
59	E11	15	275716	42186.3	151828	1.35221e+06	10765
60	E12	15	205755	33373.7	118733	1.20291e+06	1043.21
61	F1	15	198421	21915.7	108567	1.16605e+06	4574.27
62	F2	15	224961	25877.5	127902	1.20645e+06	6941.03
63	F3	15	225974	24307.5	145808	1.23487e+06	4726.51
64	F4	15	270700	27096.3	169858	1322100	12043.2
65	F5	15	261250	28025.5	178875	1.3234e+06	3297.03
66	F6	15	314210	28859.7	185586	1.3267e+06	9644.22
67	F7	15	323644	28743	183031	1315121	10589.8
68	F8	15	262659	26379.5	171760	1.26005e+06	5470.26
69	F9	15	316156	33803	170367	1.30384e+06	4403.31
70	F10	15	262112	32377.4	153694	1.28009e+06	4695.09
71	F11	15	280757	37808.9	135432	1.23942e+06	7282.44
72	F12	15	192778	29544.5	94603.4	979666	-2355.66
73	G1	15	31113.9	7603.67	97986.9	1.12088e+06	-218.58
74	G2	15	79172.4	15258.2	124251	1.23014e+06	6565.69
75	G3	15	39845.2	9064.22	139710	1.25689e+06	1382.98
76	G4	15	61766.5	10595.8	160650	1.32845e+06	3770.74
77	G5	15	126989	16870.4	169461	1.31876e+06	9996.4
78	G6	15	161660	18299.8	173806	1.31633e+06	6013.47
79	G7	15	77113.5	13821.8	175020	1.32387e+06	3671.19
80	G8	15	105358	17805	167551	1.28688e+06	3331.55
81	G9	15	85294.5	16652.9	162136	1.31931e+06	4690.27
82	G10	15	62767.5	17729.5	144700	1.2694e+06	18.5654
83	G11	15	69871.9	17062.6	126238	1.22925e+06	3882.03
84	G12	15	46869.6	15261.8	104951	1.17159e+06	-785.543
85	H1	15	319.192	1318.46	93638.9	1.12154e+06	90.096
86	H2	15	5879.4	2413.66	106813	1.13952e+06	24.8779
87	H3	15	-2213.16	3222.63	136234	1.30275e+06	-184.297
88	H4	15	7642.85	6102.22	142886	1.26051e+06	-423.129
89	H5	15	22723.8	8649.77	153425	1.28386e+06	-7276.23
90	H6	15	32291.5	9725.15	154913	1.24997e+06	-37.3973
91	H7	15	15566.3	7555.51	146903	1.17751e+06	-3667.71
92	H8	15	11411.7	7500.72	156839	1.29846e+06	-2026.29
93	H9	15	32058.3	13583.7	144214	1258214	-28.4602
94	H10	15	18530.7	11792.1	129514	1.22327e+06	-3140.31
95	H11	15	35891.9	12860.8	117927	1.22553e+06	1074.29
96	H12	15	22875.9	9531.74	97139.9	1.13223e+06	-7293.51
1	A1	16	159936	30905.4	87977.4	1.11018e+06	3199.38
2	A2	16	172626	29179.8	106261	1.16834e+06	4212.29
3	A3	16	178271	25541.1	125204	1.24025e+06	5801.58
4	A4	16	217337	29714.2	132585	1.19573e+06	7933.07
5	A5	16	177003	26986.7	153105	1.32543e+06	3591.01
6	A6	16	177633	23216.4	158063	1.31377e+06	2104.61
7	A7	16	167737	22735.1	159237	1.31546e+06	-33.9612
8	A8	16	162115	22573.9	152328	1.28963e+06	-406.428
9	A9	16	201110	28580.4	150846	1.33013e+06	314.281
10	A10	16	181551	26508.4	136215	1.2953e+06	-1778.63
11	A11	16	174135	27567.4	117655	1.24095e+06	-307.423
12	A12	16	162003	27376.9	102798	1.21829e+06	-11157.1
13	B1	16	206703	26795.1	99933.7	1.16473e+06	1785.55
14	B2	16	192853	24319.6	115438	1.17599e+06	3341.81
15	B3	16	197383	22238	135698	1.24117e+06	4138.55
16	B4	16	213824	23618.1	151264	1.26233e+06	5814
17	B5	16	251667	23719.1	167260	1.32517e+06	5529.1
18	B6	16	203170	22761.9	169259	1294667	2548.05
19	B7	16	212214	23108	173674	1.32192e+06	4911.19
20	B8	16	223800	23721.8	168508	1.30597e+06	2286.11
21	B9	16	332090	32402.4	159100	1296180	10586.8
22	B10	16	248039	28005.2	139491	1.22952e+06	243.85
23	B11	16	291518	32123.3	124286	1.21145e+06	8818.89
24	B12	16	194312	25454	100355	1.11258e+06	-3311.89
25	C1	16	24905.6	7434.01	105822	1.17769e+06	2420.45
26	C2	16	42542.3	10131	116701	1.1059e+06	1947.65
27	C3	16	92298.6	15704	152322	1.31791e+06	6464.32
28	C4	16	79171.9	12111.4	173487	1.37912e+06	4887.47
29	C5	16	152732	21089.9	186064	1390536	10561
30	C6	16	31167.5	12963.9	190288	1.37335e+06	1533.03
31	C7	16	124566	13993.9	190967	1.36374e+06	10850
32	C8	16	64062	11010	188556	1.39146e+06	4590.6
33	C9	16	137580	19056.6	176544	1.37031e+06	10716.2
34	C10	16	49569.3	11346.6	152449	1.2677e+06	831.617
35	C11	16	55280.7	11831.7	137830	1.27621e+06	3299.47
36	C12	16	27020.1	9934.35	114199	1.18947e+06	-3597.29
37	D1	16	15762.9	6419.3	123086	1304484	1299.95
38	D2	16	19035.9	8573.68	141807	1.30559e+06	2069.01
39	D3	16	15981.7	8343.68	170307	1.40011e+06	2131.32
40	D4	16	28819.1	9358.42	191554	1.45075e+06	4284.09
41	D5	16	17740	5339.23	186485	1.3295e+06	1209.59
42	D6	16	56930.7	17169.2	205721	1.41374e+06	4075.86
43	D7	16	34942.7	7795.95	214304	1.47159e+06	6899.88
44	D8	16	73618.5	11204.1	198795	1.40288e+06	9468.26
45	D9	16	66110.7	12062.8	199115	1.48293e+06	3851.58
46	D10	16	39818.2	10483.9	174534	1.39983e+06	3524.92
47	D11	16	68575	12967.9	153719	1359442	8565.74
48	D12	16	19307.2	6632.43	114334	1142544	-945.621
49	E1	16	198352	30598.3	122559	1.30936e+06	4617
50	E2	16	193381	27827.4	137926	1.27838e+06	5564.59
51	E3	16	213587	29018.7	163900	1.35788e+06	1755.82
52	E4	16	221150	28093.6	185258	1.41476e+06	3291.79
53	E5	16	297204	34200.7	202400	1.45883e+06	2720.88
54	E6	16	287472	34393.3	207338	1.44779e+06	4670.69
55	E7	16	288746	32455.2	211110	1.46078e+06	3970.04
56	E8	16	299433	33320.1	204937	1.46485e+06	3932.91
57	E9	16	310591	38812.7	191930	1444599	7838.53
58	E10	16	277312	38577.8	172331	1.39026e+06	1628.41
59	E11	16	291520	43188.5	151963	1353831	10731.5
60	E12	16	216247	34715	118250	1.20416e+06	1037.32
61	F1	16	209648	24403.7	107733	1.16657e+06	4266.73
62	F2	16	238381	27052.1	127522	1.206e+06	6738.72
63	F3	16	240570	25957.6	145466	1.23603e+06	4483.26
64	F4	16	284688	28818.2	169680	1.31807e+06	11063.5
65	F5	16	264907	28357.5	178946	1318749	3284.47
66	F6	16	316757	29376.8	184798	1326421	9578.3
67	F7	16	325917	28809.4	182817	1.31212e+06	10554.3
68	F8	16	265105	26604.1	171614	1.25809e+06	5132.95
69	F9	16	338953	36116.3	170143	1.29877e+06	4319.33
70	F10	16	285411	35288.8	153043	1.27765e+06	4801.59
71	F11	16	302553	39994	135161	1.2379e+06	6483.79
72	F12	16	216032	32235.3	95012.3	979168	-2491.79
73	G1	16	40416.6	10105.4	97854	1.12161e+06	-410.215
74	G2	16	92798.2	16657.6	124051	1.23015e+06	7147.94
75	G3	16	54040.8	10734.7	140021	1.25712e+06	1223.07
76	G4	16	75054.7	12307.4	160612	1.32765e+06	3368.4
77	G5	16	126598	17118	169552	1.31859e+06	9965.84
78	G6	16	160620	18748.3	173481	1.31584e+06	6377.62
79	G7	16	80172.7	13201.8	175056	1.32442e+06	3660.46
80	G8	16	105740	17635.3	167817	1.28771e+06	4442.28
81	G9	16	85805.3	16693	162464	1.31816e+06	4692.72
82	G10	16	65241.5	17554.8	144664	1.27067e+06	-597.934
83	G11	16	70128.2	16142.6	126238	1.22935e+06	3581.08
84	G12	16	46349.8	15638	105227	1.17516e+06	-708.844
85	H1	16	220.017	1986.56	93515.9	1.12086e+06	257.293
86	H2	16	5758.78	3754.11	105721	1.13876e+06	115.403
87	H3	16	452.042	2493.34	135908	1.30306e+06	-1096.96
88	H4	16	9965.81	6572.67	142561	1260716	-780.191
89	H5	16	23636.4	8255.17	153055	1.287e+06	-7789.27
90	H6	16	31680.4	9797.29	154511	1.25163e+06	97.8497
91	H7	16	16408.7	7254.53	146479	1177454	-3471.88
92	H8	16	13079.9	7546.32	156225	1297907	-2623.24
93	H9	16	30344.6	13433.6	144285	1.25879e+06	-621.346
94	H10	16	16683	11901.5	129476	1.22255e+06	-2568.49
95	H11	16	35978.1	12930	118155	1.2237e+06	714.07
96	H12	16	21970	9101.65	97582.1	1.13308e+06	-7357.99
1	A1	17	160278	30897.2	89298.6	1110759	3853.68
2	A2	17	174382	28992.5	106808	1.16713e+06	3983.66
3	A3	17	179897	26529.9	125100	1.24038e+06	5382.93
4	A4	17	219068	30422	132865	1196053	7097.87
5	A5	17	177458	28029.5	153570	1325089	3041.12
6	A6	17	177342	23700.8	158044	1313529	2158.05
7	A7	17	170037	23333.4	159448	1.3157e+06	-1128.5
8	A8	17	163326	23259.4	152700	1.28925e+06	-565.967
9	A9	17	201473	29336.5	150985	1.32667e+06	419.117
10	A10	17	181812	27197.3	135576	1.29463e+06	-1204.95
11	A11	17	175059	28224.7	117573	1.2412e+06	116.701
12	A12	17	164769	27982	102792	1.21787e+06	-11057.8
13	B1	17	208853	26702.7	100363	1167355	1867.66
14	B2	17	198339	24633.5	115821	1.17512e+06	2954.48
15	B3	17	201749	22271.6	136008	1.24167e+06	3094.84
16	B4	17	219896	23697.7	150864	1.26191e+06	4766.94
17	B5	17	257719	24342.7	167345	1325477	5105.79
18	B6	17	207566	23446.2	169568	1.29416e+06	2140.35
19	B7	17	218445	23897.4	173864	1.32228e+06	4894.41
20	B8	17	230345	24445.1	168633	1.30706e+06	1795.75
21	B9	17	383160	37297.8	158576	1.29638e+06	9798.79
22	B10	17	294019	32499.5	138674	1.23006e+06	-770.499
23	B11	17	332632	37028.6	124169	1.21174e+06	9020.43
24	B12	17	237916	31028	100240	1111623	-3558.17
25	C1	17	25489.6	8510.91	105843	1.18197e+06	3169.98
26	C2	17	43124.4	10377.9	116598	1.10596e+06	1795.43
27	C3	17	93663.1	15416.7	152372	1.31723e+06	6318.45
28	C4	17	79425.2	12329.8	173002	1.37749e+06	4352.45
29	C5	17	153373	21724.2	186381	1.39136e+06	10678
30	C6	17	34238.1	12782.2	190344	1.37171e+06	1600.39
31	C7	17	125906	13870.2	190984	1.36628e+06	10858
32	C8	17	65083.7	10967.6	188311	1.38833e+06	4689.35
33	C9	17	141168	19118.2	176659	1.37189e+06	10506.2
34	C10	17	51676	12001	152883	1.26852e+06	887.953
35	C11	17	57445.7	12877.6	137620	1.28019e+06	3107.77
36	C12	17	29224.1	10861.6	113986	1.18905e+06	-3192.43
37	D1	17	12653.5	7555.03	123988	1.30883e+06	1928.18
38	D2	17	17787.8	8567.32	142112	1.30653e+06	2298.63
39	D3	17	16682.7	8456.48	170366	1.40153e+06	2119.42
40	D4	17	27145.6	9812.51	191301	1.45121e+06	4080.05
41	D5	17	17651.3	5911.23	186201	1.33112e+06	1524.61
42	D6	17	55391.6	17745.6	205900	1.41473e+06	4230.33
43	D7	17	34920.4	8088.25	213730	1.47089e+06	7190.06
44	D8	17	72968.2	11489.5	198606	1.40416e+06	9450.22
45	D9	17	66720.3	12416.3	198375	1483766	3973.51
46	D10	17	40881.7	10680.7	174766	1.40244e+06	3850.65
47	D11	17	68282.1	13469.4	154139	1.36056e+06	8888.94
48	D12	17	19226.6	7386.68	114018	1.14157e+06	-871.283
49	E1	17	204740	31533.7	123154	1.31265e+06	4724.12
50	E2	17	200864	29410.1	137750	1.27881e+06	5320.08
51	E3	17	219860	29810.9	163808	1.36048e+06	2297.27
52	E4	17	230118	28944.2	185240	1413132	3354.42
53	E5	17	316743	35341	202455	1.46241e+06	2789.56
54	E6	17	306658	36139	207071	1.44653e+06	5056.99
55	E7	17	308615	34264.2	211156	1.45981e+06	4518.37
56	E8	17	318553	34717.2	204640	1.46688e+06	4303.85
57	E9	17	336913	41822.8	192406	1.44668e+06	7868.84
58	E10	17	302611	40908.9	172171	1.39171e+06	1899.31
59	E11	17	313624	45626.9	152286	1.35517e+06	11258.8
60	E12	17	237234	37191	118797	1.2036e+06	1193.4
61	F1	17	233015	25841.1	108040	1.16744e+06	4292.79
62	F2	17	264758	29687.4	127961	1.2056e+06	6927.64
63	F3	17	267671	28863.5	145638	1.23611e+06	4926.28
64	F4	17	314667	30934.2	169817	1.32149e+06	12033.7
65	F5	17	269690	28458.7	178840	1.32128e+06	3392.71
66	F6	17	323659	29135.8	185010	1.3262e+06	9565.62
67	F7	17	332357	28735	182904	1.31391e+06	10991.8
68	F8	17	270440	27157.6	171211	1.25923e+06	5810.91
69	F9	17	384672	40373	169782	1.30355e+06	3957.13
70	F10	17	327276	38676	153103	1.27728e+06	4792.16
71	F11	17	342994	43534.6	134974	1240124	6987.23
72	F12	17	261083	36551.7	95026.6	978532	-2261.91
73	G1	17	63549.9	12099	98203	1.12159e+06	201.191
74	G2	17	114274	19607.7	124329	1231077	6387.83
75	G3	17	81429.3	14063.3	139800	1.25795e+06	1271.6
76	G4	17	101637	14777	160771	1.32997e+06	3413.22
77	G5	17	127738	17130.9	169370	1.32123e+06	9754.48
78	G6	17	162213	18563.6	173733	1.3155e+06	5955.72
79	G7	17	81261.1	13390.1	175042	1.32639e+06	3823.77
80	G8	17	107686	17895.6	168174	1.28845e+06	4053.6
81	G9	17	86918.3	17244.9	162404	1.31964e+06	4452.91
82	G10	17	67435.2	17486.7	145086	1.27055e+06	-436.32
83	G11	17	70210.2	16508.2	126675	1.22997e+06	3655.95
84	G12	17	48733.9	15442.8	105689	1.17914e+06	-1001.19
85	H1	17	-994.528	2335.62	93408	1.11996e+06	40.4995
86	H2	17	7466.09	3598.93	106951	1137172	748.349
87	H3	17	-762.602	2621.43	135953	1.30219e+06	-127.547
88	H4	17	11162.9	6366.64	142641	1.25998e+06	-617.568
89	H5	17	22489	8079.76	153254	1.28319e+06	-7501.47
90	H6	17	30597.4	9371.66	154561	1.25051e+06	323.577
91	H7	17	14581.2	7487.77	146894	1.17767e+06	-2916.31
92	H8	17	12501	8121.17	155600	1.29824e+06	-2123.54
93	H9	17	30016.3	13360.3	144055	1258613	-664.206
94	H10	17	17948.6	11940.9	128887	1.22002e+06	-2478.53
95	H11	17	35479.9	12784.7	117727	1.22348e+06	894.741
96	H12	17	21204.5	9232.67	97321.5	1.13221e+06	-6802.9
1	A1	18	164283	30686	88426.4	1.11039e+06	4052.45
2	A2	18	179329	29481.6	106456	1.16882e+06	3572.34
3	A3	18	182680	26791.1	125105	1.24097e+06	5747.37
4	A4	18	227404	31217.2	132900	1.19734e+06	7736.79
5	A5	18	183944	28295.6	152989	1.32558e+06	2160.64
6	A6	18	182538	23741.5	157744	1.31441e+06	2377.88
7	A7	18	174753	23590.5	159491	1.31639e+06	-696.721
8	A8	18	168557	23938.9	152416	1.2897e+06	-1095.42
9	A9	18	209328	29807.3	150517	1330029	329.37
10	A10	18	191629	27767.9	135581	1.29509e+06	-1833.44
11	A11	18	182901	29158.2	117272	1.241e+06	-419.182
12	A12	18	171446	28230.3	102742	1.21885e+06	-11037.9
13	B1	18	218175	27784	100963	1.17284e+06	1975.39
14	B2	18	205770	25616.9	116077	1.177e+06	2654.37
15	B3	18	210297	23490.2	135849	1242276	3331.26
16	B4	18	229097	24767.4	150860	1261143	5493.38
17	B5	18	267805	25523.4	166858	1.32594e+06	5435.1
18	B6	18	219579	24301.9	168984	1293605	1991.47
19	B7	18	229558	24658.8	173797	1.32081e+06	5161.7
20	B8	18	241375	25524.7	168660	1305810	2074.51
21	B9	18	476297	46729.7	158960	1.29807e+06	10166.5
22	B10	18	382807	42390.6	139065	1.22946e+06	-592.716
23	B11	18	413549	45358.3	124001	1.21243e+06	8531.56
24	B12	18	312793	40449	100705	1.11212e+06	-3646.71
25	C1	18	25119.2	7737.75	106333	1.18746e+06	2060.67
26	C2	18	44623.2	11047.6	116582	1.10711e+06	1482.84
27	C3	18	95256.9	15450.4	151814	1.31771e+06	6035.51
28	C4	18	80793.8	12435.7	173564	1.37523e+06	4378.2
29	C5	18	154657	21345	186266	1.38826e+06	10060.2
30	C6	18	36531.1	13544.6	190464	1371506	1362.07
31	C7	18	127523	13727	191006	1.36454e+06	10615.4
32	C8	18	66199.5	11802.4	188555	1.3927e+06	4199.04
33	C9	18	146680	19640.6	176802	1.37247e+06	10477.4
34	C10	18	57497.5	12270.5	152752	1.27108e+06	1139.63
35	C11	18	63880.4	12871.5	137658	1.28031e+06	3122.17
36	C12	18	36092.3	11244.2	114009	1.19021e+06	-3201.99
37	D1	18	15884.1	7208.95	123254	1.31285e+06	1259.84
38	D2	18	18397.9	8264.53	142079	1.30632e+06	2113.81
39	D3	18	16928.5	8229.45	170165	1.40315e+06	1570.61
40	D4	18	28668.6	8595.96	191093	1.45207e+06	3774.84
41	D5	18	16531.9	5798.27	186299	1.33059e+06	852.494
42	D6	18	56424.2	17176.8	205776	1.41613e+06	4268.8
43	D7	18	36821.1	8434.7	214286	1.47153e+06	7037.05
44	D8	18	74037.6	11641.9	198597	1.40041e+06	9053
45	D9	18	66390.1	12518.7	198601	1.48468e+06	3865.81
46	D10	18	40157.6	10405.5	174866	1.40017e+06	3350.47
47	D11	18	68185.6	13593.6	153376	1362592	8623.02
48	D12	18	19738.2	7273.95	113835	1.14185e+06	-756.928
49	E1	18	217213	32485.1	123493	1.31754e+06	4695.33
50	E2	18	215139	30003.3	137646	1.27883e+06	5109.04
51	E3	18	234503	30931.9	164185	1.35984e+06	1927.54
52	E4	18	243769	30009.1	185099	1415899	3795.18
53	E5	18	352142	38337.3	202540	1.46324e+06	2393.4
54	E6	18	344280	39151.8	207830	1.45025e+06	5226.05
55	E7	18	345746	37309	211589	1.46238e+06	4298.42
56	E8	18	354484	37516.1	204896	1.46797e+06	4327.61
57	E9	18	390466	46050.8	191814	1.44578e+06	7977.63
58	E10	18	353297	45148.7	172417	1.39111e+06	1332.23
59	E11	18	359552	50770.5	152343	1.35512e+06	10609.9
60	E12	18	275866	42405.7	118436	1.20382e+06	1154.38
61	F1	18	275192	31948.4	107761	1.1672e+06	3448.68
62	F2	18	312137	34605.1	127995	1.20625e+06	6868.55
63	F3	18	320820	34214	145939	1236793	4564.56
64	F4	18	364670	36369.4	169658	1324051	11961.1
65	F5	18	278946	29177.9	179048	1.3224e+06	3292.51
66	F6	18	332206	30152.4	185329	1.3288e+06	9178.54
67	F7	18	340930	30490.4	182994	1313305	10078.9
68	F8	18	280773	27847.6	171857	1.26031e+06	5354.3
69	F9	18	470312	48382.4	169538	1.30366e+06	4351.54
70	F10	18	409900	46539.1	152902	1.27998e+06	4689.68
71	F11	18	419712	52089.9	135052	1.23957e+06	6763.97
72	F12	18	342458	47027.5	95236.8	977816	-2550.62
73	G1	18	106862	17990.4	97758.6	1.12217e+06	-240.694
74	G2	18	159003	25659.6	123955	1.23059e+06	6882.28
75	G3	18	130949	18986.2	139602	1.25771e+06	1205.96
76	G4	18	148015	19924.2	160785	1.33086e+06	3566.08
77	G5	18	132954	18050.2	169857	1.3226e+06	9898.42
78	G6	18	166801	18330.9	173464	1.31455e+06	6314.3
79	G7	18	84430.1	13685.8	174855	1.32456e+06	3728.92
80	G8	18	112652	18320.6	167970	1.28629e+06	4037.28
81	G9	18	90161.3	17266.4	162176	1.31625e+06	4900.39
82	G10	18	70319	17812.1	144901	1.2719e+06	-725.316
83	G11	18	74628.4	16740.2	126277	1.22907e+06	4475.18
84	G12	18	50937.8	15908.4	106699	1.18531e+06	-868.127
85	H1	18	1468.76	1286.32	93223.9	1.11967e+06	176.993
86	H2	18	10547.8	3182.37	105870	1.13919e+06	-59.5013
87	H3	18	835.038	3201.66	136344	1.30213e+06	-897.492
88	H4	18	9972.65	6258.25	142594	1.26063e+06	-891.096
89	H5	18	25959.5	8224	152723	1.28306e+06	-7927.98
90	H6	18	32837.9	9465.28	154938	1.24902e+06	-603.14
91	H7	18	15430.3	7552.39	146684	1.17726e+06	-3409
92	H8	18	11677.8	7756.4	156479	1301195	-2153.07
93	H9	18	31719.9	13489	144317	1.26018e+06	-802.212
94	H10	18	17829.8	12016.1	129485	1.22191e+06	-3182.02
95	H11	18	35623	12892.7	117642	1.22261e+06	1092.12
96	H12	18	21417.9	9299.49	96820.4	1.13179e+06	-6908.6
1	A1	19	168950	32057.8	88766.4	1.11141e+06	3555.59
2	A2	19	185222	30551.1	106841	1.16826e+06	3921.18
3	A3	19	189887	27805	125284	1.24182e+06	5194.38
4	A4	19	232321	31269.6	132902	1.19766e+06	8353.58
5	A5	19	189925	29243.7	153560	1.32611e+06	3181.26
6	A6	19	188877	25093.7	157860	1.31407e+06	2295.89
7	A7	19	181368	23644.2	159593	1.31643e+06	-277.008
8	A8	19	175798	24372.6	152257	1.2893e+06	-689.235
9	A9	19	220855	31416.6	150939	1.32773e+06	815.143
10	A10	19	200379	29098.1	135470	1.29493e+06	-1789.95
11	A11	19	193728	30506.1	117421	1240283	-12.149
12	A12	19	181801	30395.2	102688	1.21808e+06	-10652.1
13	B1	19	231796	30429.8	100631	1.17713e+06	2290.16
14	B2	19	223304	27939.2	116106	1.17606e+06	3309.56
15	B3	19	228357	25512	135581	1.24229e+06	3609.23
16	B4	19	248118	26779.4	150709	1.26223e+06	5579.76
17	B5	19	288120	27762.7	167122	1325417	5853.4
18	B6	19	245957	27149.3	169067	1.29395e+06	2238.84
19	B7	19	251216	26511.5	174297	1.31814e+06	4650.16
20	B8	19	263828	27290.1	168875	1.30678e+06	2297.05
21	B9	19	639160	63410.6	159062	1.29798e+06	10074.6
22	B10	19	537514	58571.9	138761	1.22966e+06	-351.027
23	B11	19	552367	61230.6	123806	1.21134e+06	8913.99
24	B12	19	445701	58201.3	100712	1112267	-3224.03
25	C1	19	28004.2	7401.6	107149	1.19042e+06	2838.15
26	C2	19	45388.9	10426.3	116704	1.10709e+06	1490.32
27	C3	19	98079.1	15813.8	152250	1.31789e+06	6231.37
28	C4	19	80629.5	12513.1	173866	1378481	5114.26
29	C5	19	157332	21716.8	186621	1.39197e+06	10099.4
30	C6	19	37786.1	13679.4	190632	1.37117e+06	1691.88
31	C7	19	130574	14377.8	190972	1366085	10145
32	C8	19	67012.2	11417.9	188549	1.39149e+06	4349.48
33	C9	19	158967	20630.2	176589	1.37527e+06	10148.9
34	C10	19	66113	13003.2	152660	1.26964e+06	1167.8
35	C11	19	72844.9	14399.7	138177	1.27594e+06	3452.6
36	C12	19	44438	12169.1	113980	1.18871e+06	-2906.85
37	D1	19	14580.8	6125.74	124494	1.31855e+06	871.4
38	D2	19	18680.3	8468.6	142047	1.30691e+06	2055.73
39	D3	19	17438	8107.89	170304	1.40353e+06	1932.88
40	D4	19	30308.5	8725.11	191158	1.45384e+06	4217.65
41	D5	19	17909.7	5142.94	186688	1332193	904.267
42	D6	19	56252.2	17739.3	205341	1.41758e+06	4377.8
43	D7	19	36031.9	8229.69	214212	1.47112e+06	7239.02
44	D8	19	74291.1	11375	198508	1.40474e+06	9829.09
45	D9	19	65087.3	12197.7	198690	1.48379e+06	3905.21
46	D10	19	40299.2	10474.2	174659	1.40226e+06	4081.87
47	D11	19	68987.2	13139.2	153212	1.36315e+06	9027.63
48	D12	19	18464.7	7564.28	113777	1.14138e+06	-725.652
49	E1	19	240562	35879	123906	1.32255e+06	4974.71
50	E2	19	239916	33010.3	138445	1.27941e+06	5330.57
51	E3	19	259785	33867.1	163859	1.35926e+06	1380.41
52	E4	19	269720	32450.3	185835	1.41849e+06	3300.67
53	E5	19	419974	44181.9	202230	1463656	2657.57
54	E6	19	413484	44818.6	207175	1448743	4793.08
55	E7	19	412173	42688.5	210982	1.46055e+06	4177.04
56	E8	19	420771	42641	204584	1.46701e+06	4137.04
57	E9	19	484044	54397.4	192124	1.4485e+06	7841.83
58	E10	19	447260	54208.6	172599	1.38857e+06	1550.66
59	E11	19	446558	59205.2	152262	1.35434e+06	10516.4
60	E12	19	344317	50021.9	119132	1.20293e+06	1003.75
61	F1	19	355324	41925.3	107930	1167052	4269.05
62	F2	19	401690	45769.8	127726	1.206e+06	7241.31
63	F3	19	415655	44126.2	145660	1.23663e+06	4750.07
64	F4	19	462736	45713.6	169984	1.32279e+06	11665
65	F5	19	298125	30668.5	178556	1.31791e+06	3223.54
66	F6	19	353963	31612.7	185359	1.32502e+06	9489.98
67	F7	19	359533	32108.4	183019	1.31235e+06	10745.9
68	F8	19	298210	28828.6	171677	1.25894e+06	5311.93
69	F9	19	627435	63177.2	169597	1.29968e+06	4249.54
70	F10	19	557106	61575.6	153095	1.27917e+06	4571.82
71	F11	19	560781	67541.2	135067	1240327	6798.44
72	F12	19	488725	64035.1	94737.6	978697	-2495.75
73	G1	19	184004	28344.8	97941.7	1.12343e+06	261.834
74	G2	19	240979	34531.7	123337	1.23058e+06	5844.5
75	G3	19	223248	29230.4	139712	1.2588e+06	1411.4
76	G4	19	235816	28522.7	160666	1.33081e+06	3705.23
77	G5	19	141359	18656.4	169634	1320466	10448.1
78	G6	19	172347	19274.3	173643	1313897	5526.99
79	G7	19	92042.8	14831.5	174419	1.3249e+06	3686.06
80	G8	19	118613	18995.6	168029	1.28724e+06	3550.29
81	G9	19	97944.2	17747.1	162341	1.31692e+06	4612.26
82	G10	19	75392.4	18758.9	145220	1.27339e+06	-951.475
83	G11	19	79177.1	17522.4	126818	1.2297e+06	3943.63
84	G12	19	55895.2	16676.5	105895	1.18874e+06	-943.737
85	H1	19	-2872.76	1196.32	90909.2	1.09283e+06	-164.248
86	H2	19	6638.07	3553.99	105903	1.13738e+06	105.272
87	H3	19	-1325.19	2457.67	135982	1.30212e+06	-477.681
88	H4	19	9142	6074.48	142842	1.26084e+06	-454.945
89	H5	19	22570	8120.83	153047	1.28246e+06	-7166.47
90	H6	19	31194.7	9709.76	154242	1.25306e+06	-351.7
91	H7	19	15381.8	7755.95	146256	1176418	-3666.42
92	H8	19	12519.3	7977.61	156021	1.29711e+06	-2406.84
93	H9	19	29936.9	13313.5	143898	1.25806e+06	-448.896
94	H10	19	15789.4	11637.2	128779	1.21893e+06	-2235.66
95	H11	19	33359	12210.6	117894	1.22236e+06	931.225
96	H12	19	21710.9	9155.96	96963	1.1318e+06	-6923.05
1	A1	20	181645	33266.6	88646.5	1.11092e+06	3499.73
2	A2	20	195657	30794.1	106459	1.16812e+06	3466.55
3	A3	20	199909	28103.4	124817	1.24175e+06	5408.13
4	A4	20	245100	33168.1	132731	1.19781e+06	8356.87
5	A5	20	204800	29849.1	152962	1.32461e+06	2173.07
6	A6	20	203178	25734.1	158293	1.31374e+06	1845.14
7	A7	20	195578	25230.2	160427	1316028	-661.01
8	A8	20	188296	25204.8	153123	1.28998e+06	-1098.52
9	A9	20	242955	33254.5	151367	1.32726e+06	621.649
10	A10	20	221737	31331.8	135667	1.29444e+06	-1321.97
11	A11	20	213054	32173.8	117279	1.23973e+06	154.387
12	A12	20	201688	32618.1	102922	1.21726e+06	-11520
13	B1	20	263360	33860.9	100992	1.18095e+06	1935.09
14	B2	20	259206	31779.1	115901	1.17627e+06	3456.08
15	B3	20	264693	29848.3	135674	1.24284e+06	2832.63
16	B4	20	285264	29704.9	151063	1.26227e+06	4687.65
17	B5	20	330180	31199.6	167073	1.32623e+06	5746.13
18	B6	20	293806	31202.9	169021	1294601	1471.51
19	B7	20	295034	30295.9	174041	1.3199e+06	3906.63
20	B8	20	307959	31848.8	168598	1.30531e+06	1344.47
21	B9	20	901548	89333.2	159365	1.29722e+06	9660.24
22	B10	20	783995	84938	138711	1.22995e+06	-994.451
23	B11	20	769471	87303.2	124371	1.21162e+06	8567.75
24	B12	20	660690	85555.8	100769	1.11154e+06	-3847.4
25	C1	20	30015.8	8630.62	107874	1.19698e+06	3263.11
26	C2	20	47277.9	11000.2	117374	1.10721e+06	2232.83
27	C3	20	100532	16118.3	152665	1.31866e+06	6172.2
28	C4	20	85699.2	12798.5	173936	1.37626e+06	4920.5
29	C5	20	161775	22235.8	186856	1.39357e+06	10023
30	C6	20	41992.4	13727.4	190697	1.37148e+06	1680.21
31	C7	20	135512	14727	191244	1.36416e+06	10572.2
32	C8	20	72568.2	12306.5	188314	1.39132e+06	4695.06
33	C9	20	177997	22884.9	176800	1.37299e+06	10699
34	C10	20	86887.8	15147.3	153078	1.26788e+06	1017.7
35	C11	20	90409.6	16661.7	138024	1.28039e+06	2738.98
36	C12	20	61412	13891.9	114653	1.18954e+06	-3514.8
37	D1	20	12918.8	6785.6	124426	1.32315e+06	1196.82
38	D2	20	18153.6	8211.61	142124	1.30664e+06	2443.05
39	D3	20	17301.4	7993.93	170470	1.40223e+06	1846.75
40	D4	20	29615.5	9571.18	191028	1.45216e+06	4289.3
41	D5	20	16431.6	5911.19	186180	1.33168e+06	944.37
42	D6	20	56139	17687	205731	1414375	3714.45
43	D7	20	37063.1	8512.76	213502	1.46801e+06	6828.36
44	D8	20	75112.6	12044.7	198254	1.40248e+06	9814.84
45	D9	20	66467.2	12687.4	198282	1.48373e+06	4037.8
46	D10	20	41941.1	10981.3	175142	1.40123e+06	3376.71
47	D11	20	70278.4	13867.8	153929	1.36079e+06	8893.71
48	D12	20	20454.8	7332.07	113678	1.14183e+06	-1535.27
49	E1	20	275275	39235.8	124724	1.3279e+06	4568.76
50	E2	20	282422	37378.4	137888	1.2787e+06	5156.81
51	E3	20	304231	38400.5	164318	1359257	1554.89
52	E4	20	315953	36741.9	185684	1.41665e+06	3389.54
53	E5	20	544064	54810.1	202612	1.46362e+06	2501.83
54	E6	20	536837	54807.5	207258	1.44631e+06	4710.17
55	E7	20	533565	53048.1	211268	1.46216e+06	4110.51
56	E8	20	538895	53374.2	204949	1.46472e+06	4425.49
57	E9	20	647836	69459.7	192497	1.44469e+06	8087.14
58	E10	20	608873	71111.9	172854	1.38613e+06	1623.71
59	E11	20	598795	76128.2	152234	1.35558e+06	10449.3
60	E12	20	468621	64445.5	118497	1.20314e+06	1379.22
61	F1	20	496487	59409.1	107990	1.16823e+06	3817.57
62	F2	20	559066	63415.2	128955	1.20722e+06	7834.92
63	F3	20	588428	61830.7	146156	1236268	4792.59
64	F4	20	636116	61918.8	169677	1.32006e+06	11833
65	F5	20	331831	33907.1	178858	1.32162e+06	3320.06
66	F6	20	390276	34905.2	185016	1.32558e+06	8885.81
67	F7	20	395012	34325	182938	1311296	10409.5
68	F8	20	334599	32059.2	171244	1.26222e+06	5278.34
69	F9	20	889226	87572.2	169987	1.30445e+06	3930.41
70	F10	20	803302	86460.6	153558	1.2782e+06	4935.82
71	F11	20	793623	93305.5	135025	1241324	6229.89
72	F12	20	725653	92291.8	94803	978971	-2614.4
73	G1	20	323150	46583	97872.7	1123612	632.5
74	G2	20	389122	51442.1	124704	1.23153e+06	5548.9
75	G3	20	386579	46286.1	139882	1.25837e+06	1820.36
76	G4	20	397206	44735.5	161475	1.32923e+06	3656.35
77	G5	20	155078	19950	170368	1.31904e+06	10441.3
78	G6	20	186215	20110.9	173812	1.31656e+06	5778.68
79	G7	20	104512	15914.1	174702	1.32426e+06	3896.52
80	G8	20	132796	20278.9	167835	1.28677e+06	3792.59
81	G9	20	111933	19115	162032	1316750	4636.91
82	G10	20	87542.3	19598.1	144913	1.2698e+06	-822.325
83	G11	20	91933.1	18876.5	126507	1.22924e+06	4002.29
84	G12	20	67342.7	17001.5	106736	1.19411e+06	-542.043
85	H1	20	-1072.67	2058.16	91616.7	1.10064e+06	437.345
86	H2	20	7210.85	3827.05	106389	1.13882e+06	171.374
87	H3	20	-345.777	3373.94	135894	1.3024e+06	-55.1973
88	H4	20	11451.2	6291.64	143051	1.26057e+06	-487.946
89	H5	20	24547.7	8188.79	152796	1.28483e+06	-7301.45
90	H6	20	31109.6	10010.2	154217	1.25047e+06	148.368
91	H7	20	16131	7785.22	146454	1.17685e+06	-4005.12
92	H8	20	13749.9	8254.14	156232	1.29616e+06	-1796.39
93	H9	20	30203.4	12758.4	144126	1.25937e+06	-374.23
94	H10	20	18044.6	11503.6	128969	1222278	-2341.38
95	H11	20	35608.5	13011	117679	1.22248e+06	775.961
96	H12	20	22551.7	8900.61	96738.8	1.13126e+06	-7425.08
1	A1	21	199551	34960.9	89447	1.11203e+06	3659.86
2	A2	21	218532	33033.3	106435	1.1694e+06	3891.17
3	A3	21	222675	31300	125113	1.24254e+06	5270.7
4	A4	21	271206	35264.5	133080	1.19925e+06	8290.65
5	A5	21	229376	32654.7	153321	1.32745e+06	2575.24
6	A6	21	226440	28508.2	158852	1.31615e+06	2297.82
7	A7	21	219868	27859.5	159575	1317598	-990.8
8	A8	21	212777	27746.8	152033	1.29096e+06	-674.006
9	A9	21	281412	37600.1	151217	1.32956e+06	649.649
10	A10	21	257461	35500.2	135460	1.29463e+06	-1603.86
11	A11	21	251068	36743.5	117118	1.24109e+06	-424.539
12	A12	21	238007	37447	103212	1.21929e+06	-11393.6
13	B1	21	313572	39094.5	102447	1.18602e+06	2109.27
14	B2	21	320795	38859.9	116147	1.17712e+06	3363.32
15	B3	21	331371	35737.9	135847	1.24411e+06	3679.28
16	B4	21	355523	37250.2	150603	1.26336e+06	5650.25
17	B5	21	412772	38632.9	167406	1.32722e+06	5544.63
18	B6	21	380199	38903.2	169487	1.2954e+06	2101.53
19	B7	21	377549	37638.2	173934	1.32201e+06	4449.65
20	B8	21	394824	39283.2	168929	1.30512e+06	1922.71
21	B9	21	1.2529e+06	125385	159271	1.30087e+06	9535.23
22	B10	21	1120041	121791	139992	1.22992e+06	-201.123
23	B11	21	1.06416e+06	121649	124379	1.21178e+06	8555.53
24	B12	21	947353	122607	101019	1.11264e+06	-4304.82
25	C1	21	33680.3	8292.1	107522	1.20332e+06	2543.77
26	C2	21	50952.8	10671.7	117114	1107903	1282.83
27	C3	21	105924	16035.7	152521	1.31922e+06	6867.19
28	C4	21	88347.8	13388.8	173411	1.37444e+06	4727.03
29	C5	21	169742	22608.3	187081	1.39064e+06	10505.6
30	C6	21	53170.3	14410.1	190511	1373683	2065.85
31	C7	21	146526	15462.2	191295	1.36591e+06	10622.3
32	C8	21	83470.3	12960.9	188780	1.39263e+06	4329.1
33	C9	21	218105	26433.2	176644	1.37194e+06	10032.6
[truncated: 13,119 more rows]

## Sheet: Amplification Data
Block Type	96-Well 0.1-mL Block
Calibration Background is expired	Yes
Calibration Background performed on	10-29-2017
Calibration Pure Dye ABY is expired	Yes
Calibration Pure Dye ABY performed on	10-29-2017
Calibration Pure Dye CY5 is expired	Yes
Calibration Pure Dye CY5 performed on	10-29-2017
Calibration Pure Dye FAM is expired	Yes
Calibration Pure Dye FAM performed on	10-29-2017
Calibration Pure Dye JUN is expired	Yes
Calibration Pure Dye JUN performed on	10-29-2017
Calibration Pure Dye MUSTANG PURPLE is expired	Yes
Calibration Pure Dye MUSTANG PURPLE performed on	10-29-2017
Calibration Pure Dye NED is expired	Yes
Calibration Pure Dye NED performed on	10-29-2017
Calibration Pure Dye ROX is expired	Yes
Calibration Pure Dye ROX performed on	10-29-2017
Calibration Pure Dye SYBR is expired	Yes
Calibration Pure Dye SYBR performed on	10-29-2017
Calibration Pure Dye TAMRA is expired	Yes
Calibration Pure Dye TAMRA performed on	10-29-2017
Calibration Pure Dye VIC is expired	Yes
Calibration Pure Dye VIC performed on	10-29-2017
Calibration ROI is expired	Yes
Calibration ROI performed on	10-29-2017
Calibration Uniformity is expired	Yes
Calibration Uniformity performed on	10-29-2017
Chemistry	SYBR_GREEN
Date Created	2019-11-25 19:43:14 PM PST
Experiment Barcode
Experiment Comment
Experiment File Name	D:\Users\Administrator\experiments\Shenzhiyan -2th plate q-pcr 20191125 computer program settig.eds
Experiment Name	Shenzhiyan -2th plate q-pcr 20191125
Experiment Run End Time	2019-11-25 03:24:52 AM PST
Experiment Type	Comparative Cт (ΔΔCт)
Instrument Name	272510507
Instrument Serial Number	272510507
Instrument Type	QuantStudio™ 5 System
Passive Reference	ROX
Post-read Stage/Step
Pre-read Stage/Step
Quantification Cycle Method	Ct
Signal Smoothing On	true
Stage where Melt Analysis is performed	Stage3
Stage/ Cycle where Ct Analysis is performed	Stage2, Step2
User Name
Well	Well Position	Cycle	Target Name	Rn	Delta Rn
1	A1	1	B0115	0.0320204	-0.00666027
1	A1	2	B0115	0.0350351	-0.00565708
1	A1	3	B0115	0.0413087	-0.00139503
1	A1	4	B0115	0.0446256	-8.96438e-05
1	A1	5	B0115	0.0479059	0.00117915
1	A1	6	B0115	0.0488747	0.000136508
1	A1	7	B0115	0.051276	0.000526269
1	A1	8	B0115	0.0527994	3.81317e-05
1	A1	9	B0115	0.054833	6.02473e-05
1	A1	10	B0115	0.0565588	-0.000225521
1	A1	11	B0115	0.0595725	0.000776756
1	A1	12	B0115	0.0612886	0.000481272
1	A1	13	B0115	0.0624401	-0.000378661
1	A1	14	B0115	0.0641392	-0.000691073
1	A1	15	B0115	0.0656767	-0.00116509
1	A1	16	B0115	0.0690558	0.00020248
1	A1	17	B0115	0.0705929	-0.000271959
1	A1	18	B0115	0.0736925	0.000816167
1	A1	19	B0115	0.0789438	0.00405593
1	A1	20	B0115	0.0898678	0.0129684
1	A1	21	B0115	0.107397	0.0284858
1	A1	22	B0115	0.139765	0.0588428
1	A1	23	B0115	0.198008	0.115074
1	A1	24	B0115	0.296874	0.211929
1	A1	25	B0115	0.453752	0.366795
1	A1	26	B0115	0.667507	0.578538
1	A1	27	B0115	0.913169	0.822189
1	A1	28	B0115	1.14781	1.05482
1	A1	29	B0115	1.34022	1.24522
1	A1	30	B0115	1.48569	1.38868
1	A1	31	B0115	1.59174	1.49272
1	A1	32	B0115	1.67349	1.57246
1	A1	33	B0115	1.73376	1.63071
1	A1	34	B0115	1.78096	1.6759
1	A1	35	B0115	1.81534	1.70827
1	A1	36	B0115	1.84392	1.73484
1	A1	37	B0115	1.867	1.75591
1	A1	38	B0115	1.88543	1.77233
1	A1	39	B0115	1.89873	1.78362
1	A1	40	B0115	1.90634	1.78921
2	A2	1	B0115	0.0395695	-0.0101587
2	A2	2	B0115	0.0438531	-0.00756574
2	A2	3	B0115	0.0507637	-0.00234574
2	A2	4	B0115	0.0548178	1.78142e-05
2	A2	5	B0115	0.0571124	0.000621874
2	A2	6	B0115	0.0584666	0.000285447
2	A2	7	B0115	0.0609345	0.00106272
2	A2	8	B0115	0.0632218	0.00165946
2	A2	9	B0115	0.0643162	0.0010633
2	A2	10	B0115	0.0657429	0.000799471
2	A2	11	B0115	0.0669684	0.000334294
2	A2	12	B0115	0.0677951	-0.000529504
2	A2	13	B0115	0.0688645	-0.00115075
2	A2	14	B0115	0.0700402	-0.00166563
2	A2	15	B0115	0.0711318	-0.00226459
2	A2	16	B0115	0.0745641	-0.000522842
2	A2	17	B0115	0.0770473	0.000269744
2	A2	18	B0115	0.0808331	0.00236494
2	A2	19	B0115	0.0863851	0.00622642
2	A2	20	B0115	0.0963238	0.0144745
2	A2	21	B0115	0.115404	0.0318638
2	A2	22	B0115	0.147029	0.0617985
2	A2	23	B0115	0.205516	0.118595
2	A2	24	B0115	0.305908	0.217296
2	A2	25	B0115	0.464206	0.373904
2	A2	26	B0115	0.682231	0.590238
2	A2	27	B0115	0.931637	0.837953
2	A2	28	B0115	1.17164	1.07627
2	A2	29	B0115	1.36818	1.27111
2	A2	30	B0115	1.5168	1.41805
2	A2	31	B0115	1.62629	1.52584
2	A2	32	B0115	1.70681	1.60467
2	A2	33	B0115	1.76618	1.66235
2	A2	34	B0115	1.81242	1.70691
2	A2	35	B0115	1.84805	1.74084
2	A2	36	B0115	1.87613	1.76723
2	A2	37	B0115	1.89577	1.78518
2	A2	38	B0115	1.91371	1.80143
2	A2	39	B0115	1.92816	1.81419
2	A2	40	B0115	1.93839	1.82273
3	A3	1	B0115	0.0350592	-0.00888762
3	A3	2	B0115	0.0398508	-0.00595789
3	A3	3	B0115	0.0464049	-0.00126563
3	A3	4	B0115	0.0500167	0.000484359
3	A3	5	B0115	0.0519119	0.000517655
3	A3	6	B0115	0.0534729	0.000216874
3	A3	7	B0115	0.055837	0.000719065
3	A3	8	B0115	0.0569108	-6.89873e-05
3	A3	9	B0115	0.0589962	0.000154626
3	A3	10	B0115	0.0606559	-4.75719e-05
3	A3	11	B0115	0.0629772	0.000411845
3	A3	12	B0115	0.0641911	-0.000236054
3	A3	13	B0115	0.0661092	-0.000179822
3	A3	14	B0115	0.0673633	-0.000787615
3	A3	15	B0115	0.0689844	-0.00102828
3	A3	16	B0115	0.0719627	8.81254e-05
3	A3	17	B0115	0.0738685	0.000132072
3	A3	18	B0115	0.0764876	0.000889337
3	A3	19	B0115	0.0819845	0.00452432
3	A3	20	B0115	0.091288	0.011966
3	A3	21	B0115	0.109448	0.0282642
3	A3	22	B0115	0.14053	0.0574846
3	A3	23	B0115	0.198857	0.11395
3	A3	24	B0115	0.298276	0.211506
3	A3	25	B0115	0.452665	0.364034
3	A3	26	B0115	0.666012	0.575518
3	A3	27	B0115	0.912665	0.82031
3	A3	28	B0115	1.14811	1.05389
3	A3	29	B0115	1.34318	1.24711
3	A3	30	B0115	1.49391	1.39597
3	A3	31	B0115	1.60546	1.50566
3	A3	32	B0115	1.68681	1.58515
3	A3	33	B0115	1.74923	1.6457
3	A3	34	B0115	1.79865	1.69326
3	A3	35	B0115	1.83597	1.72873
3	A3	36	B0115	1.86538	1.75627
3	A3	37	B0115	1.88866	1.77768
3	A3	38	B0115	1.9071	1.79427
3	A3	39	B0115	1.92138	1.80669
3	A3	40	B0115	1.93058	1.81402
4	A4	1	B0115	0.0544216	0.00491053
4	A4	2	B0115	0.0547013	0.00106569
4	A4	3	B0115	0.059329	0.00156871
4	A4	4	B0115	0.0631148	0.0012299
4	A4	5	B0115	0.0665743	0.000564801
4	A4	6	B0115	0.0691343	-0.000999766
4	A4	7	B0115	0.0727454	-0.00151329
4	A4	8	B0115	0.0763014	-0.00208192
4	A4	9	B0115	0.0815557	-0.00095223
4	A4	10	B0115	0.0866381	5.61255e-06
4	A4	11	B0115	0.0917943	0.0010372
4	A4	12	B0115	0.0951076	0.000225865
4	A4	13	B0115	0.0997809	0.000774544
4	A4	14	B0115	0.103402	0.000270679
4	A4	15	B0115	0.106994	-0.0002619
4	A4	16	B0115	0.111294	-8.64661e-05
4	A4	17	B0115	0.114244	-0.00126105
4	A4	18	B0115	0.119653	2.39649e-05
4	A4	19	B0115	0.125209	0.00145534
4	A4	20	B0115	0.136556	0.00867698
4	A4	21	B0115	0.157892	0.0258891
4	A4	22	B0115	0.192805	0.0566772
4	A4	23	B0115	0.256604	0.116351
4	A4	24	B0115	0.365692	0.221315
4	A4	25	B0115	0.536341	0.38784
4	A4	26	B0115	0.76902	0.616393
4	A4	27	B0115	1.03391	0.877161
4	A4	28	B0115	1.28062	1.11975
4	A4	29	B0115	1.47562	1.31062
4	A4	30	B0115	1.62076	1.45163
4	A4	31	B0115	1.72575	1.5525
4	A4	32	B0115	1.79997	1.6226
4	A4	33	B0115	1.85283	1.67133
4	A4	34	B0115	1.89549	1.70987
4	A4	35	B0115	1.92721	1.73746
4	A4	36	B0115	1.95461	1.76074
4	A4	37	B0115	1.97509	1.77709
4	A4	38	B0115	1.99275	1.79063
4	A4	39	B0115	2.00419	1.79794
4	A4	40	B0115	2.01338	1.80301
5	A5	1	C1250	0.0305521	-0.010543
5	A5	2	C1250	0.0353943	-0.00728469
5	A5	3	C1250	0.0421904	-0.00207249
5	A5	4	C1250	0.0467673	0.000920616
5	A5	5	C1250	0.048802	0.00137138
5	A5	6	C1250	0.0495981	0.000583686
5	A5	7	C1250	0.0511381	0.000539784
5	A5	8	C1250	0.0533847	0.00120246
5	A5	9	C1250	0.0542827	0.000516631
5	A5	10	C1250	0.0550143	-0.000335637
5	A5	11	C1250	0.0564477	-0.000486053
5	A5	12	C1250	0.0569455	-0.00157212
5	A5	13	C1250	0.0590245	-0.00107705
5	A5	14	C1250	0.0600089	-0.00167646
5	A5	15	C1250	0.0626114	-0.000657841
5	A5	16	C1250	0.0649836	0.00013043
5	A5	17	C1250	0.0665156	7.85966e-05
5	A5	18	C1250	0.0705549	0.00253407
5	A5	19	C1250	0.0762371	0.0066324
5	A5	20	C1250	0.0875133	0.0163247
5	A5	21	C1250	0.107309	0.0345363
5	A5	22	C1250	0.143978	0.0696214
5	A5	23	C1250	0.209613	0.133673
5	A5	24	C1250	0.322021	0.244497
5	A5	25	C1250	0.491496	0.412388
5	A5	26	C1250	0.707866	0.627174
5	A5	27	C1250	0.925882	0.843606
5	A5	28	C1250	1.1022	1.01834
5	A5	29	C1250	1.24318	1.15773
5	A5	30	C1250	1.36889	1.28186
5	A5	31	C1250	1.47261	1.384
5	A5	32	C1250	1.55095	1.46076
5	A5	33	C1250	1.61267	1.52089
5	A5	34	C1250	1.66246	1.5691
5	A5	35	C1250	1.70274	1.6078
5	A5	36	C1250	1.73582	1.63929
5	A5	37	C1250	1.76212	1.66401
5	A5	38	C1250	1.78526	1.68556
5	A5	39	C1250	1.80376	1.70248
5	A5	40	C1250	1.81906	1.71619
6	A6	1	C1250	0.034157	-0.00910063
6	A6	2	C1250	0.0387141	-0.00608
6	A6	3	C1250	0.0452277	-0.00110291
6	A6	4	C1250	0.0489906	0.00112355
6	A6	5	C1250	0.0513164	0.00191283
6	A6	6	C1250	0.0519851	0.0010451
6	A6	7	C1250	0.0531654	0.000688858
6	A6	8	C1250	0.053826	-0.000187016
6	A6	9	C1250	0.0545951	-0.000954346
6	A6	10	C1250	0.0562458	-0.000840127
6	A6	11	C1250	0.0575631	-0.00105931
6	A6	12	C1250	0.0587659	-0.001393
6	A6	13	C1250	0.0603192	-0.00137618
6	A6	14	C1250	0.0617788	-0.00145304
6	A6	15	C1250	0.0644086	-0.000359718
6	A6	16	C1250	0.0672904	0.000985571
6	A6	17	C1250	0.0684244	0.000583096
6	A6	18	C1250	0.0717645	0.00238665
6	A6	19	C1250	0.0774667	0.00655239
6	A6	20	C1250	0.088402	0.0159513
6	A6	21	C1250	0.107295	0.0333074
6	A6	22	C1250	0.142618	0.0670939
6	A6	23	C1250	0.207669	0.130608
6	A6	24	C1250	0.318834	0.240237
6	A6	25	C1250	0.49107	0.410936
6	A6	26	C1250	0.714303	0.632634
6	A6	27	C1250	0.942597	0.859391
6	A6	28	C1250	1.1267	1.04196
6	A6	29	C1250	1.27334	1.18706
6	A6	30	C1250	1.4045	1.31669
6	A6	31	C1250	1.51126	1.42191
6	A6	32	C1250	1.59296	1.50207
6	A6	33	C1250	1.65594	1.56351
6	A6	34	C1250	1.70639	1.61243
6	A6	35	C1250	1.74558	1.65008
6	A6	36	C1250	1.77954	1.6825
6	A6	37	C1250	1.8066	1.70803
6	A6	38	C1250	1.83165	1.73154
6	A6	39	C1250	1.85211	1.75047
6	A6	40	C1250	1.86761	1.76443
7	A7	1	C1250	0.0257866	-0.00959409
7	A7	2	C1250	0.0299617	-0.00718101
7	A7	3	C1250	0.0372103	-0.00169441
7	A7	4	C1250	0.0407027	3.59259e-05
7	A7	5	C1250	0.0428413	0.000412517
7	A7	6	C1250	0.0447513	0.000560443
7	A7	7	C1250	0.0468735	0.000920557
7	A7	8	C1250	0.0482471	0.000532149
7	A7	9	C1250	0.0499527	0.000475724
7	A7	10	C1250	0.0516842	0.000445167
7	A7	11	C1250	0.0530952	9.40754e-05
7	A7	12	C1250	0.0547121	-5.09781e-05
7	A7	13	C1250	0.0560992	-0.00042599
7	A7	14	C1250	0.0570342	-0.00125298
7	A7	15	C1250	0.0592347	-0.000814572
7	A7	16	C1250	0.0612962	-0.000515105
7	A7	17	C1250	0.0633711	-0.000202193
7	A7	18	C1250	0.066815	0.00147967
7	A7	19	C1250	0.0724984	0.00540094
7	A7	20	C1250	0.0835779	0.0147185
7	A7	21	C1250	0.103089	0.0324675
7	A7	22	C1250	0.138763	0.0663797
7	A7	23	C1250	0.204316	0.13017
7	A7	24	C1250	0.31645	0.240542
7	A7	25	C1250	0.488735	0.411066
7	A7	26	C1250	0.711621	0.632189
7	A7	27	C1250	0.939418	0.858224
7	A7	28	C1250	1.12134	1.03838
7	A7	29	C1250	1.26578	1.18106
7	A7	30	C1250	1.39154	1.30506
7	A7	31	C1250	1.49524	1.407
7	A7	32	C1250	1.57443	1.48443
7	A7	33	C1250	1.63458	1.54281
7	A7	34	C1250	1.68528	1.59175
7	A7	35	C1250	1.7261	1.63081
7	A7	36	C1250	1.75958	1.66252
7	A7	37	C1250	1.78639	1.68758
7	A7	38	C1250	1.80938	1.70881
7	A7	39	C1250	1.82909	1.72675
7	A7	40	C1250	1.84345	1.73935
8	A8	1	C1250	0.0261674	-0.00837276
8	A8	2	C1250	0.0301851	-0.00611496
8	A8	3	C1250	0.0357134	-0.00234668
8	A8	4	C1250	0.0388931	-0.000926917
8	A8	5	C1250	0.0418955	0.000315522
8	A8	6	C1250	0.0443175	0.000977612
8	A8	7	C1250	0.045893	0.000793116
8	A8	8	C1250	0.0487607	0.00190092
8	A8	9	C1250	0.0496845	0.00106478
8	A8	10	C1250	0.0513523	0.000972582
8	A8	11	C1250	0.0526727	0.000533059
8	A8	12	C1250	0.053236	-0.000663621
8	A8	13	C1250	0.0546098	-0.00104971
8	A8	14	C1250	0.0566195	-0.000800021
8	A8	15	C1250	0.058507	-0.000672405
8	A8	16	C1250	0.0602904	-0.000649001
8	A8	17	C1250	0.0619603	-0.000738986
8	A8	18	C1250	0.065749	0.00128976
8	A8	19	C1250	0.0717488	0.00552955
8	A8	20	C1250	0.0821827	0.0142035
8	A8	21	C1250	0.10186	0.0321204
8	A8	22	C1250	0.137427	0.0659284
8	A8	23	C1250	0.202186	0.128927
8	A8	24	C1250	0.313145	0.238126
8	A8	25	C1250	0.483605	0.406826
8	A8	26	C1250	0.706675	0.628136
8	A8	27	C1250	0.932438	0.852139
8	A8	28	C1250	1.11459	1.03253
8	A8	29	C1250	1.2606	1.17678
8	A8	30	C1250	1.38873	1.30315
8	A8	31	C1250	1.49317	1.40583
8	A8	32	C1250	1.5722	1.48311
8	A8	33	C1250	1.63182	1.54097
8	A8	34	C1250	1.68268	1.59006
8	A8	35	C1250	1.72334	1.62897
8	A8	36	C1250	1.75574	1.6596
8	A8	37	C1250	1.78265	1.68475
8	A8	38	C1250	1.80659	1.70693
8	A8	39	C1250	1.82648	1.72506
8	A8	40	C1250	1.8408	1.73762
9	A9	1	C3670	0.0454033	-0.00966333
9	A9	2	C3670	0.049697	-0.00748521
9	A9	3	C3670	0.0561884	-0.00310946
9	A9	4	C3670	0.0606309	-0.000782527
9	A9	5	C3670	0.0641402	0.000611125
9	A9	6	C3670	0.0675023	0.00185768
9	A9	7	C3670	0.0699338	0.00217348
9	A9	8	C3670	0.0716811	0.00180525
9	A9	9	C3670	0.0727903	0.000798791
9	A9	10	C3670	0.0744573	0.000350156
9	A9	11	C3670	0.0757664	-0.000456338
9	A9	12	C3670	0.0771454	-0.00119297
9	A9	13	C3670	0.0800168	-0.000437141
9	A9	14	C3670	0.0810997	-0.00146989
9	A9	15	C3670	0.0831822	-0.00150295
9	A9	16	C3670	0.0863042	-0.000496643
9	A9	17	C3670	0.0882452	-0.000671179
9	A9	18	C3670	0.0935546	0.0025226
9	A9	19	C3670	0.103142	0.00999432
9	A9	20	C3670	0.120449	0.0251859
9	A9	21	C3670	0.1515	0.0541215
9	A9	22	C3670	0.208955	0.109461
9	A9	23	C3670	0.306876	0.205266
9	A9	24	C3670	0.462567	0.358841
9	A9	25	C3670	0.674079	0.568238
9	A9	26	C3670	0.910958	0.803001
9	A9	27	C3670	1.13073	1.02066
9	A9	28	C3670	1.30416	1.19197
9	A9	29	C3670	1.43069	1.31639
9	A9	30	C3670	1.51805	1.40163
9	A9	31	C3670	1.57715	1.45861
9	A9	32	C3670	1.61929	1.49864
9	A9	33	C3670	1.64975	1.52699
9	A9	34	C3670	1.67218	1.54729
9	A9	35	C3670	1.6856	1.55861
9	A9	36	C3670	1.69214	1.56302
9	A9	37	C3670	1.69633	1.5651
9	A9	38	C3670	1.70079	1.56745
9	A9	39	C3670	1.70178	1.56632
9	A9	40	C3670	1.70219	1.56461
10	A10	1	C3670	0.0413408	-0.00728834
10	A10	2	C3670	0.0444686	-0.0059335
10	A10	3	C3670	0.0499636	-0.00221154
10	A10	4	C3670	0.0536679	-0.000280151
10	A10	5	C3670	0.0571684	0.00144737
10	A10	6	C3670	0.0583792	0.000885222
10	A10	7	C3670	0.0601185	0.000851568
10	A10	8	C3670	0.0612619	0.000221954
10	A10	9	C3670	0.0633225	0.000509607
10	A10	10	C3670	0.0648762	0.000290299
10	A10	11	C3670	0.0661102	-0.000248623
10	A10	12	C3670	0.0678822	-0.00024962
10	A10	13	C3670	0.0692783	-0.000626485
10	A10	14	C3670	0.0707429	-0.000934811
10	A10	15	C3670	0.0727221	-0.000728593
10	A10	16	C3670	0.0756065	0.000382773
10	A10	17	C3670	0.0776877	0.000691027
10	A10	18	C3670	0.0838605	0.00509083
10	A10	19	C3670	0.0923732	0.0118306
10	A10	20	C3670	0.109088	0.0267726
10	A10	21	C3670	0.139047	0.0549581
10	A10	22	C3670	0.194928	0.109067
10	A10	23	C3670	0.292203	0.204568
10	A10	24	C3670	0.444934	0.355527
10	A10	25	C3670	0.656041	0.564861
10	A10	26	C3670	0.896139	0.803185
10	A10	27	C3670	1.11808	1.02335
10	A10	28	C3670	1.29533	1.19883
10	A10	29	C3670	1.42508	1.32681
10	A10	30	C3670	1.51403	1.41399
10	A10	31	C3670	1.57751	1.4757
10	A10	32	C3670	1.62278	1.51919
10	A10	33	C3670	1.65574	1.55037
10	A10	34	C3670	1.68045	1.57332
10	A10	35	C3670	1.69439	1.58548
10	A10	36	C3670	1.70277	1.59209
10	A10	37	C3670	1.70877	1.59631
10	A10	38	C3670	1.71379	1.59956
10	A10	39	C3670	1.71428	1.59828
10	A10	40	C3670	1.71459	1.59682
11	A11	1	C3670	0.0421311	-0.00802776
11	A11	2	C3670	0.0457155	-0.00615866
11	A11	3	C3670	0.0518861	-0.00170347
11	A11	4	C3670	0.0551578	-0.000147118
11	A11	5	C3670	0.0575187	0.000498404
11	A11	6	C3670	0.0597343	0.00099858
11	A11	7	C3670	0.0616381	0.00118699
11	A11	8	C3670	0.0630452	0.000878726
11	A11	9	C3670	0.0635214	-0.000360394
11	A11	10	C3670	0.0655982	1.00359e-06
11	A11	11	C3670	0.0674105	9.78687e-05
11	A11	12	C3670	0.0683464	-0.000681596
11	A11	13	C3670	0.0702278	-0.000515575
11	A11	14	C3670	0.0718955	-0.000563273
11	A11	15	C3670	0.0732296	-0.000944489
11	A11	16	C3670	0.0762449	0.000355391
11	A11	17	C3670	0.0785038	0.000898948
11	A11	18	C3670	0.0843355	0.00501531
11	A11	19	C3670	0.0938381	0.0128025
11	A11	20	C3670	0.110724	0.0279734
11	A11	21	C3670	0.14266	0.0581938
11	A11	22	C3670	0.200087	0.113905
11	A11	23	C3670	0.299612	0.211715
11	A11	24	C3670	0.456961	0.367349
11	A11	25	C3670	0.671345	0.580017
11	A11	26	C3670	0.913419	0.820376
11	A11	27	C3670	1.13618	1.04142
11	A11	28	C3670	1.31043	1.21396
11	A11	29	C3670	1.43537	1.33718
11	A11	30	C3670	1.52207	1.42217
11	A11	31	C3670	1.58091	1.47929
11	A11	32	C3670	1.62394	1.52061
11	A11	33	C3670	1.65418	1.54913
11	A11	34	C3670	1.6769	1.57014
11	A11	35	C3670	1.69065	1.58217
11	A11	36	C3670	1.69935	1.58915
11	A11	37	C3670	1.70341	1.5915
11	A11	38	C3670	1.7072	1.59357
11	A11	39	C3670	1.7084	1.59306
11	A11	40	C3670	1.70958	1.59252
12	A12	1	C3670	0.031909	-0.0082417
12	A12	2	C3670	0.0352316	-0.00687232
12	A12	3	C3670	0.0412745	-0.00278271
12	A12	4	C3670	0.0455659	-0.000444444
12	A12	5	C3670	0.0487837	0.000820136
12	A12	6	C3670	0.0514637	0.00154686
12	A12	7	C3670	0.0536236	0.00175351
12	A12	8	C3670	0.0548341	0.00101081
12	A12	9	C3670	0.0565725	0.000796013
12	A12	10	C3670	0.0577372	7.48759e-06
12	A12	11	C3670	0.0596324	-5.0523e-05
12	A12	12	C3670	0.0603669	-0.00126924
12	A12	13	C3670	0.0621613	-0.00142804
12	A12	14	C3670	0.0650514	-0.000491178
12	A12	15	C3670	0.0667729	-0.000722932
12	A12	16	C3670	0.0695556	0.000106552
12	A12	17	C3670	0.0725499	0.00114769
12	A12	18	C3670	0.0779297	0.00457423
12	A12	19	C3670	0.0873072	0.0119985
12	A12	20	C3670	0.104542	0.0272805
12	A12	21	C3670	0.135749	0.0565339
12	A12	22	C3670	0.191429	0.110261
12	A12	23	C3670	0.28775	0.204628
12	A12	24	C3670	0.439577	0.354502
12	A12	25	C3670	0.646448	0.55942
12	A12	26	C3670	0.880607	0.791626
12	A12	27	C3670	1.09715	1.00622
12	A12	28	C3670	1.26716	1.17427
12	A12	29	C3670	1.39013	1.29529
12	A12	30	C3670	1.47982	1.38303
12	A12	31	C3670	1.54112	1.44237
12	A12	32	C3670	1.58566	1.48496
12	A12	33	C3670	1.61563	1.51297
12	A12	34	C3670	1.63727	1.53266
12	A12	35	C3670	1.65131	1.54475
12	A12	36	C3670	1.66136	1.55284
12	A12	37	C3670	1.6652	1.55473
12	A12	38	C3670	1.6683	1.55588
12	A12	39	C3670	1.66954	1.55517
12	A12	40	C3670	1.669	1.55267
13	B1	1	B0115	0.117143	0.016917
13	B1	2	B0115	0.109943	0.0098317
13	B1	3	B0115	0.102758	0.00276082
13	B1	4	B0115	0.100092	0.000208636
13	B1	5	B0115	0.0997052	-6.4168e-05
13	B1	6	B0115	0.100083	0.000427949
13	B1	7	B0115	0.0996806	0.000139387
13	B1	8	B0115	0.0991391	-0.000288002
13	B1	9	B0115	0.0982027	-0.00111034
13	B1	10	B0115	0.0978766	-0.00132235
13	B1	11	B0115	0.0979249	-0.00115997
13	B1	12	B0115	0.097602	-0.00136877
13	B1	13	B0115	0.0969985	-0.00185818
13	B1	14	B0115	0.0969082	-0.00183441
13	B1	15	B0115	0.0981882	-0.000440299
13	B1	16	B0115	0.100171	0.00165639
13	B1	17	B0115	0.102654	0.00425331
13	B1	18	B0115	0.109444	0.0111574
13	B1	19	B0115	0.122262	0.0240895
13	B1	20	B0115	0.148269	0.050211
13	B1	21	B0115	0.192503	0.0945592
13	B1	22	B0115	0.269658	0.171828
13	B1	23	B0115	0.391874	0.294158
13	B1	24	B0115	0.559639	0.462037
13	B1	25	B0115	0.761765	0.664277
13	B1	26	B0115	0.969838	0.872465
13	B1	27	B0115	1.16133	1.06407
13	B1	28	B0115	1.32385	1.22671
13	B1	29	B0115	1.4576	1.36057
13	B1	30	B0115	1.5626	1.46568
13	B1	31	B0115	1.64507	1.54826
13	B1	32	B0115	1.71228	1.61559
13	B1	33	B0115	1.76716	1.67058
13	B1	34	B0115	1.81097	1.71451
13	B1	35	B0115	1.84788	1.75154
13	B1	36	B0115	1.87887	1.78264
13	B1	37	B0115	1.90385	1.80774
13	B1	38	B0115	1.92203	1.82602
13	B1	39	B0115	1.93794	1.84205
13	B1	40	B0115	1.94881	1.85303
14	B2	1	B0115	0.0828352	0.000436262
14	B2	2	B0115	0.0834043	0.000651016
14	B2	3	B0115	0.0836817	0.000574034
14	B2	4	B0115	0.0840982	0.000636081
14	B2	5	B0115	0.0844227	0.000606135
14	B2	6	B0115	0.0838986	-0.000272305
14	B2	7	B0115	0.0838785	-0.00064684
14	B2	8	B0115	0.0846964	-0.000183386
14	B2	9	B0115	0.0849891	-0.000245034
14	B2	10	B0115	0.0849573	-0.000631312
14	B2	11	B0115	0.0853025	-0.000640537
14	B2	12	B0115	0.0858264	-0.000471038
14	B2	13	B0115	0.0863693	-0.000282503
14	B2	14	B0115	0.0867526	-0.00025359
14	B2	15	B0115	0.0875541	0.000193436
14	B2	16	B0115	0.0893319	0.00161686
14	B2	17	B0115	0.0936875	0.005618
14	B2	18	B0115	0.101026	0.0126022
14	B2	19	B0115	0.11708	0.0283015
14	B2	20	B0115	0.148508	0.0593751
14	B2	21	B0115	0.204702	0.115215
14	B2	22	B0115	0.306283	0.216441
14	B2	23	B0115	0.471231	0.381036
14	B2	24	B0115	0.70702	0.61647
14	B2	25	B0115	0.993123	0.902218
14	B2	26	B0115	1.27835	1.18709
14	B2	27	B0115	1.52128	1.42966
14	B2	28	B0115	1.70633	1.61436
14	B2	29	B0115	1.84185	1.74953
14	B2	30	B0115	1.94297	1.85029
14	B2	31	B0115	2.01792	1.92489
14	B2	32	B0115	2.07331	1.97992
14	B2	33	B0115	2.11477	2.02103
14	B2	34	B0115	2.15046	2.05637
14	B2	35	B0115	2.17669	2.08224
14	B2	36	B0115	2.19856	2.10375
14	B2	37	B0115	2.21485	2.11969
14	B2	38	B0115	2.22769	2.13217
14	B2	39	B0115	2.23546	2.13959
14	B2	40	B0115	2.24199	2.14577
15	B3	1	B0115	0.0786399	0.000129926
15	B3	2	B0115	0.0790396	0.000180913
15	B3	3	B0115	0.0797292	0.000521713
15	B3	4	B0115	0.0794474	-0.000108789
15	B3	5	B0115	0.0795244	-0.000380434
15	B3	6	B0115	0.0808634	0.000609796
15	B3	7	B0115	0.0816624	0.00106011
15	B3	8	B0115	0.0812858	0.000334764
15	B3	9	B0115	0.0804474	-0.000852334
15	B3	10	B0115	0.0803766	-0.00127188
15	B3	11	B0115	0.0813634	-0.000633765
15	B3	12	B0115	0.0817261	-0.000619785
15	B3	13	B0115	0.0826818	-1.27977e-05
15	B3	14	B0115	0.0829729	-7.0395e-05
15	B3	15	B0115	0.0832077	-0.000184326
15	B3	16	B0115	0.0853489	0.00160812
15	B3	17	B0115	0.0891544	0.00506495
15	B3	18	B0115	0.0966781	0.01224
15	B3	19	B0115	0.112336	0.0275492
15	B3	20	B0115	0.143026	0.0578902
15	B3	21	B0115	0.199341	0.113856
15	B3	22	B0115	0.299157	0.213324
15	B3	23	B0115	0.461355	0.375173
15	B3	24	B0115	0.693441	0.60691
15	B3	25	B0115	0.97581	0.888931
15	B3	26	B0115	1.25917	1.17194
15	B3	27	B0115	1.50151	1.41393
15	B3	28	B0115	1.68972	1.60179
15	B3	29	B0115	1.8289	1.74062
15	B3	30	B0115	1.92954	1.84091
15	B3	31	B0115	2.00338	1.91441
15	B3	32	B0115	2.06294	1.97362
15	B3	33	B0115	2.10659	2.01692
15	B3	34	B0115	2.13976	2.04974
15	B3	35	B0115	2.16631	2.07595
15	B3	36	B0115	2.18778	2.09706
15	B3	37	B0115	2.20436	2.1133
15	B3	38	B0115	2.21607	2.12466
15	B3	39	B0115	2.22599	2.13423
15	B3	40	B0115	2.2328	2.14069
16	B4	1	B0115	0.0930209	-0.00152859
16	B4	2	B0115	0.0948528	0.000284425
16	B4	3	B0115	0.0951845	0.000597284
16	B4	4	B0115	0.0949715	0.000365334
16	B4	5	B0115	0.0954129	0.000787851
16	B4	6	B0115	0.0950474	0.00040347
16	B4	7	B0115	0.0948063	0.000143424
16	B4	8	B0115	0.0946994	1.76745e-05
16	B4	9	B0115	0.0939589	-0.000741732
16	B4	10	B0115	0.0937008	-0.00101873
16	B4	11	B0115	0.0937662	-0.000972219
16	B4	12	B0115	0.0931639	-0.00159337
16	B4	13	B0115	0.0932577	-0.00151851
16	B4	14	B0115	0.0947668	-2.82481e-05
16	B4	15	B0115	0.0956831	0.000869124
16	B4	16	B0115	0.0975215	0.00268865
16	B4	17	B0115	0.102215	0.00736343
16	B4	18	B0115	0.110401	0.0155307
16	B4	19	B0115	0.126423	0.0315338
16	B4	20	B0115	0.157665	0.0627563
16	B4	21	B0115	0.215867	0.12094
16	B4	22	B0115	0.317612	0.222666
16	B4	23	B0115	0.483045	0.38808
16	B4	24	B0115	0.719388	0.624404
16	B4	25	B0115	1.00619	0.911184
16	B4	26	B0115	1.29294	1.19792
16	B4	27	B0115	1.53585	1.44081
16	B4	28	B0115	1.72157	1.62651
16	B4	29	B0115	1.85715	1.76207
16	B4	30	B0115	1.95637	1.86127
16	B4	31	B0115	2.03003	1.93491
16	B4	32	B0115	2.08712	1.99199
16	B4	33	B0115	2.12907	2.03392
16	B4	34	B0115	2.16233	2.06715
16	B4	35	B0115	2.18897	2.09378
16	B4	36	B0115	2.21132	2.11611
16	B4	37	B0115	2.22904	2.13381
16	B4	38	B0115	2.24243	2.14719
16	B4	39	B0115	2.25218	2.15691
16	B4	40	B0115	2.25754	2.16225
17	B5	1	C1250	0.117703	-0.0120894
17	B5	2	C1250	0.122746	-0.00605354
17	B5	3	C1250	0.12695	-0.000857378
17	B5	4	C1250	0.127146	0.000331849
17	B5	5	C1250	0.126889	0.00106693
17	B5	6	C1250	0.127149	0.00232003
17	B5	7	C1250	0.125362	0.00152555
17	B5	8	C1250	0.122777	-6.64479e-05
17	B5	9	C1250	0.12084	-0.00101096
17	B5	10	C1250	0.119255	-0.00160365
17	B5	11	C1250	0.118106	-0.00175938
17	B5	12	C1250	0.11647	-0.00240318
17	B5	13	C1250	0.115987	-0.00189274
17	B5	14	C1250	0.116306	-0.000581199
17	B5	15	C1250	0.116872	0.000977644
17	B5	16	C1250	0.118855	0.00395292
17	B5	17	C1250	0.123417	0.00950742
17	B5	18	C1250	0.131755	0.0188385
17	B5	19	C1250	0.148503	0.0365787
17	B5	20	C1250	0.182347	0.0714155
17	B5	21	C1250	0.246734	0.136795
17	B5	22	C1250	0.358721	0.249775
17	B5	23	C1250	0.53977	0.431817
17	B5	24	C1250	0.788041	0.681081
17	B5	25	C1250	1.06051	0.954538
17	B5	26	C1250	1.29212	1.18714
17	B5	27	C1250	1.46844	1.36446
17	B5	28	C1250	1.6188	1.51581
17	B5	29	C1250	1.74567	1.64367
17	B5	30	C1250	1.84501	1.744
17	B5	31	C1250	1.91873	1.81871
17	B5	32	C1250	1.97714	1.87812
17	B5	33	C1250	2.02396	1.92593
17	B5	34	C1250	2.06232	1.96528
17	B5	35	C1250	2.09311	1.99707
17	B5	36	C1250	2.11977	2.02472
17	B5	37	C1250	2.14201	2.04796
17	B5	38	C1250	2.16105	2.06798
17	B5	39	C1250	2.17822	2.08615
17	B5	40	C1250	2.19147	2.10039
18	B6	1	C1250	0.0805333	-0.00408784
18	B6	2	C1250	0.0825653	-0.00200639
18	B6	3	C1250	0.0848571	0.000334877
18	B6	4	C1250	0.0855125	0.00103976
18	B6	5	C1250	0.0852228	0.000799488
18	B6	6	C1250	0.084533	0.000159147
18	B6	7	C1250	0.0841858	-0.000138608
18	B6	8	C1250	0.0840273	-0.00024761
18	B6	9	C1250	0.0838031	-0.000422348
18	B6	10	C1250	0.0833709	-0.000805077
18	B6	11	C1250	0.0829278	-0.00119868
18	B6	12	C1250	0.0826656	-0.00141142
18	B6	13	C1250	0.0826832	-0.00134443
18	B6	14	C1250	0.083352	-0.000626107
18	B6	15	C1250	0.0846522	0.000723483
18	B6	16	C1250	0.0870167	0.00313753
18	B6	17	C1250	0.0912747	0.00744493
18	B6	18	C1250	0.101435	0.0176548
18	B6	19	C1250	0.122645	0.0389146
18	B6	20	C1250	0.161568	0.077887
18	B6	21	C1250	0.232441	0.14881
18	B6	22	C1250	0.358931	0.275349
18	B6	23	C1250	0.558379	0.474846
18	B6	24	C1250	0.823287	0.739803
18	B6	25	C1250	1.09965	1.01621
18	B6	26	C1250	1.32528	1.2419
18	B6	27	C1250	1.49561	1.41227
18	B6	28	C1250	1.64295	1.55967
18	B6	29	C1250	1.76592	1.68268
18	B6	30	C1250	1.8578	1.77461
18	B6	31	C1250	1.92851	1.84537
18	B6	32	C1250	1.98592	1.90283
18	B6	33	C1250	2.03108	1.94804
18	B6	34	C1250	2.06701	1.98402
18	B6	35	C1250	2.09737	2.01443
18	B6	36	C1250	2.12325	2.04036
18	B6	37	C1250	2.14572	2.06288
18	B6	38	C1250	2.16522	2.08242
18	B6	39	C1250	2.18191	2.09917
18	B6	40	C1250	2.19489	2.1122
19	B7	1	C1250	0.0849305	-0.00379141
19	B7	2	C1250	0.0869739	-0.00180046
19	B7	3	C1250	0.0883091	-0.000517609
19	B7	4	C1250	0.0886696	-0.000209597
19	B7	5	C1250	0.0891847	0.000253157
19	B7	6	C1250	0.0899113	0.000927335
19	B7	7	C1250	0.0902038	0.00116741
19	B7	8	C1250	0.0897716	0.000682773
19	B7	9	C1250	0.0885782	-0.000563019
19	B7	10	C1250	0.0884161	-0.000777553
19	B7	11	C1250	0.0888703	-0.000375767
19	B7	12	C1250	0.0884632	-0.000835262
19	B7	13	C1250	0.0882398	-0.00111105
19	B7	14	C1250	0.0886058	-0.000797469
19	B7	15	C1250	0.0894272	-2.84822e-05
19	B7	16	C1250	0.0916932	0.00218513
19	B7	17	C1250	0.0966361	0.00707563
19	B7	18	C1250	0.105945	0.0163317
19	B7	19	C1250	0.123883	0.0342182
19	B7	20	C1250	0.158849	0.0691314
19	B7	21	C1250	0.224037	0.134267
19	B7	22	C1250	0.339073	0.249251
19	B7	23	C1250	0.524024	0.434149
19	B7	24	C1250	0.774637	0.68471
19	B7	25	C1250	1.04767	0.957693
19	B7	26	C1250	1.27605	1.18602
19	B7	27	C1250	1.45019	1.36011
19	B7	28	C1250	1.60124	1.51111
19	B7	29	C1250	1.72919	1.639
19	B7	30	C1250	1.82667	1.73643
19	B7	31	C1250	1.89929	1.80899
19	B7	32	C1250	1.95521	1.86486
19	B7	33	C1250	2.00305	1.91265
19	B7	34	C1250	2.0444	1.95395
19	B7	35	C1250	2.07733	1.98683
19	B7	36	C1250	2.10406	2.0135
19	B7	37	C1250	2.12391	2.0333
19	B7	38	C1250	2.14138	2.05072
19	B7	39	C1250	2.15865	2.06794
19	B7	40	C1250	2.1718	2.08103
20	B8	1	C1250	0.100875	-0.0122563
20	B8	2	C1250	0.104997	-0.00724396
20	B8	3	C1250	0.109384	-0.00196659
20	B8	4	C1250	0.110579	0.000120108
20	B8	5	C1250	0.110958	0.00138956
20	B8	6	C1250	0.109841	0.00116347
20	B8	7	C1250	0.109296	0.00150869
20	B8	8	C1250	0.108765	0.00186884
20	B8	9	C1250	0.106269	0.000262913
20	B8	10	C1250	0.103741	-0.00137363
20	B8	11	C1250	0.102143	-0.00208162
20	B8	12	C1250	0.101372	-0.00196203
20	B8	13	C1250	0.100788	-0.00165486
20	B8	14	C1250	0.100531	-0.00102114
20	B8	15	C1250	0.101001	0.000340037
20	B8	16	C1250	0.103177	0.00340625
20	B8	17	C1250	0.108205	0.00932498
20	B8	18	C1250	0.11755	0.0195607
20	B8	19	C1250	0.135989	0.0388901
20	B8	20	C1250	0.172447	0.0762391
20	B8	21	C1250	0.241702	0.146385
20	B8	22	C1250	0.362018	0.267592
20	B8	23	C1250	0.551812	0.458276
20	B8	24	C1250	0.804919	0.712274
20	B8	25	C1250	1.07383	0.982072
20	B8	26	C1250	1.29672	1.20585
20	B8	27	C1250	1.46804	1.37807
20	B8	28	C1250	1.61774	1.52866
20	B8	29	C1250	1.74206	1.65387
20	B8	30	C1250	1.83749	1.75019
20	B8	31	C1250	1.90849	1.82208
20	B8	32	C1250	1.96491	1.87939
20	B8	33	C1250	2.01106	1.92643
20	B8	34	C1250	2.05029	1.96655
20	B8	35	C1250	2.08277	1.99992
20	B8	36	C1250	2.11033	2.02837
20	B8	37	C1250	2.1316	2.05053
20	B8	38	C1250	2.15309	2.07291
20	B8	39	C1250	2.1697	2.09041
20	B8	40	C1250	2.18066	2.10227
21	B9	1	C3670	0.137446	0.00537412
21	B9	2	C3670	0.137164	0.00375528
21	B9	3	C3670	0.136883	0.00213764
21	B9	4	C3670	0.137277	0.00119488
21	B9	5	C3670	0.137649	0.000229143
21	B9	6	C3670	0.138137	-0.000619693
21	B9	7	C3670	0.138751	-0.00134244
21	B9	8	C3670	0.1396	-0.00182962
21	B9	9	C3670	0.141043	-0.00172361
21	B9	10	C3670	0.142016	-0.00208829
21	B9	11	C3670	0.145175	-0.000265825
21	B9	12	C3670	0.148046	0.00126808
21	B9	13	C3670	0.151154	0.00303973
21	B9	14	C3670	0.157527	0.00807571
21	B9	15	C3670	0.169513	0.0187251
21	B9	16	C3670	0.190908	0.0387828
21	B9	17	C3670	0.232181	0.0787195
21	B9	18	C3670	0.307076	0.152277
21	B9	19	C3670	0.436209	0.280073
21	B9	20	C3670	0.636849	0.479376
21	B9	21	C3670	0.900302	0.741493
21	B9	22	C3670	1.18629	1.02614
21	B9	23	C3670	1.43919	1.27771
21	B9	24	C3670	1.63182	1.469
21	B9	25	C3670	1.76711	1.60296
21	B9	26	C3670	1.86079	1.6953
21	B9	27	C3670	1.92626	1.75943
21	B9	28	C3670	1.97245	1.80428
21	B9	29	C3670	2.00406	1.83456
21	B9	30	C3670	2.02294	1.8521
21	B9	31	C3670	2.03555	1.86337
21	B9	32	C3670	2.04116	1.86765
21	B9	33	C3670	2.04459	1.86974
21	B9	34	C3670	2.04789	1.8717
21	B9	35	C3670	2.04905	1.87152
21	B9	36	C3670	2.05137	1.8725
21	B9	37	C3670	2.05226	1.87206
21	B9	38	C3670	2.05144	1.8699
21	B9	39	C3670	2.05163	1.86876
21	B9	40	C3670	2.05153	1.86732
22	B10	1	C3670	0.100307	-0.00762548
22	B10	2	C3670	0.106126	-0.00120513
22	B10	3	C3670	0.107589	0.000858065
22	B10	4	C3670	0.106444	0.000313675
22	B10	5	C3670	0.105733	0.000203944
22	B10	6	C3670	0.104802	-0.000126905
22	B10	7	C3670	0.104192	-0.000135851
22	B10	8	C3670	0.103417	-0.000310529
22	B10	9	C3670	0.102596	-0.000530297
22	B10	10	C3670	0.100804	-0.00172205
22	B10	11	C3670	0.100494	-0.00143188
22	B10	12	C3670	0.101697	0.000371899
22	B10	13	C3670	0.103234	0.00250993
22	B10	14	C3670	0.10721	0.00708645
22	B10	15	C3670	0.117218	0.0176948
22	B10	16	C3670	0.137054	0.0381321
22	B10	17	C3670	0.176881	0.0785598
22	B10	18	C3670	0.252102	0.154381
22	B10	19	C3670	0.381115	0.283995
22	B10	20	C3670	0.580877	0.484358
22	B10	21	C3670	0.845652	0.749733
22	B10	22	C3670	1.13094	1.03562
22	B10	23	C3670	1.38325	1.28853
22	B10	24	C3670	1.57604	1.48193
22	B10	25	C3670	1.70911	1.6156
22	B10	26	C3670	1.7993	1.70639
22	B10	27	C3670	1.86372	1.77141
22	B10	28	C3670	1.91017	1.81846
22	B10	29	C3670	1.94036	1.84924
22	B10	30	C3670	1.9601	1.86959
22	B10	31	C3670	1.9719	1.88199
22	B10	32	C3670	1.97812	1.88881
22	B10	33	C3670	1.98295	1.89424
22	B10	34	C3670	1.98604	1.89793
22	B10	35	C3670	1.98698	1.89947
22	B10	36	C3670	1.98868	1.90177
22	B10	37	C3670	1.9896	1.90329
22	B10	38	C3670	1.99138	1.90568
22	B10	39	C3670	1.99254	1.90744
22	B10	40	C3670	1.9905	1.90599
23	B11	1	C3670	0.124542	0.000526905
23	B11	2	C3670	0.124484	-0.00067655
23	B11	3	C3670	0.125636	-0.00066977
23	B11	4	C3670	0.127722	0.000270866
23	B11	5	C3670	0.129713	0.00111686
23	B11	6	C3670	0.130169	0.000427328
23	B11	7	C3670	0.130926	3.8751e-05
23	B11	8	C3670	0.131427	-0.000605828
23	B11	9	C3670	0.132685	-0.000493175
23	B11	10	C3670	0.133751	-0.000573001
23	B11	11	C3670	0.135067	-0.000402621
23	B11	12	C3670	0.136242	-0.000372729
23	B11	13	C3670	0.139023	0.00126331
23	B11	14	C3670	0.145248	0.00634294
23	B11	15	C3670	0.154977	0.0149257
23	B11	16	C3670	0.174966	0.0337693
23	B11	17	C3670	0.211837	0.0694953
23	B11	18	C3670	0.280915	0.137428
23	B11	19	C3670	0.398115	0.253482
23	B11	20	C3670	0.576919	0.431141
23	B11	21	C3670	0.812128	0.665204
23	B11	22	C3670	1.06433	0.916259
23	B11	23	C3670	1.28802	1.1388
23	B11	24	C3670	1.45713	1.30677
23	B11	25	C3670	1.57531	1.4238
23	B11	26	C3670	1.65934	1.50669
23	B11	27	C3670	1.71839	1.56459
23	B11	28	C3670	1.76038	1.60543
23	B11	29	C3670	1.78649	1.6304
23	B11	30	C3670	1.80373	1.6465
23	B11	31	C3670	1.81357	1.65519
23	B11	32	C3670	1.81845	1.65893
23	B11	33	C3670	1.82115	1.66048
23	B11	34	C3670	1.82085	1.65903
23	B11	35	C3670	1.82221	1.65925
23	B11	36	C3670	1.82304	1.65894
23	B11	37	C3670	1.82173	1.65647
23	B11	38	C3670	1.82303	1.65663
23	B11	39	C3670	1.82298	1.65544
23	B11	40	C3670	1.82232	1.65364
24	B12	1	C3670	0.066587	-0.000275737
24	B12	2	C3670	0.0666971	-0.000587116
24	B12	3	C3670	0.0680843	0.000378714
24	B12	4	C3670	0.0694987	0.00137172
24	B12	5	C3670	0.0694728	0.00092438
24	B12	6	C3670	0.0684651	-0.000504653
24	B12	7	C3670	0.0684476	-0.000943622
24	B12	8	C3670	0.0692992	-0.000513385
24	B12	9	C3670	0.0688033	-0.0014307
24	B12	10	C3670	0.0688471	-0.00180832
24	B12	11	C3670	0.0703455	-0.000731244
24	B12	12	C3670	0.072342	0.000843827
24	B12	13	C3670	0.0743329	0.00241328
24	B12	14	C3670	0.079848	0.007507
24	B12	15	C3670	0.0903937	0.0176313
24	B12	16	C3670	0.110623	0.037439
24	B12	17	C3670	0.150958	0.0773529
24	B12	18	C3670	0.222096	0.148069
24	B12	19	C3670	0.345109	0.270661
24	B12	20	C3670	0.536638	0.461768
24	B12	21	C3670	0.787395	0.712104
24	B12	22	C3670	1.06071	0.985002
24	B12	23	C3670	1.30522	1.22909
24	B12	24	C3670	1.49369	1.41713
24	B12	25	C3670	1.6244	1.54742
24	B12	26	C3670	1.71565	1.63825
24	B12	27	C3670	1.7825	1.70468
24	B12	28	C3670	1.82807	1.74983
24	B12	29	C3670	1.85912	1.78046
24	B12	30	C3670	1.87871	1.79963
24	B12	31	C3670	1.8902	1.8107
24	B12	32	C3670	1.89613	1.8162
24	B12	33	C3670	1.90177	1.82143
24	B12	34	C3670	1.9039	1.82313
24	B12	35	C3670	1.90476	1.82357
24	B12	36	C3670	1.90694	1.82533
24	B12	37	C3670	1.90996	1.82792
24	B12	38	C3670	1.91118	1.82873
24	B12	39	C3670	1.91158	1.82871
24	B12	40	C3670	1.91003	1.82673
25	C1	1	B0115	-0.0581549	-0.00037237
25	C1	2	B0115	-0.0581201	-0.00054707
25	C1	3	B0115	-0.0573152	4.84331e-05
25	C1	4	B0115	-0.0557003	0.00145381
25	C1	5	B0115	-0.0557881	0.00115662
25	C1	6	B0115	-0.0558857	0.000849574
25	C1	7	B0115	-0.0553129	0.00121293
25	C1	8	B0115	-0.0554072	0.000909102
25	C1	9	B0115	-0.0566192	-0.000512289
25	C1	10	B0115	-0.0573575	-0.00146005
25	C1	11	B0115	-0.0572137	-0.00152571
25	C1	12	B0115	-0.0561848	-0.000706222
25	C1	13	B0115	-0.0561775	-0.000908366
25	C1	14	B0115	-0.0564303	-0.00137062
25	C1	15	B0115	-0.0563805	-0.0015303
25	C1	16	B0115	-0.0561041	-0.00146339
25	C1	17	B0115	-0.0560908	-0.0016595
25	C1	18	B0115	-0.0556257	-0.00140388
25	C1	19	B0115	-0.0537947	0.000217648
25	C1	20	B0115	-0.051843	0.00195995
25	C1	21	B0115	-0.0488612	0.00473225
25	C1	22	B0115	-0.0432321	0.010152
25	C1	23	B0115	-0.0315808	0.0215938
25	C1	24	B0115	-0.00992056	0.0430446
25	C1	25	B0115	0.0292223	0.081978
25	C1	26	B0115	0.0970177	0.149564
25	C1	27	B0115	0.202621	0.254958
25	C1	28	B0115	0.352761	0.404888
25	C1	29	B0115	0.535684	0.587602
25	C1	30	B0115	0.726335	0.778043
25	C1	31	B0115	0.902059	0.953558
25	C1	32	B0115	1.05253	1.10382
25	C1	33	B0115	1.17572	1.2268
25	C1	34	B0115	1.27233	1.3232
25	C1	35	B0115	1.3521	1.40276
25	C1	36	B0115	1.41729	1.46774
25	C1	37	B0115	1.46581	1.51605
25	C1	38	B0115	1.50717	1.5572
25	C1	39	B0115	1.54038	1.59021
25	C1	40	B0115	1.56424	1.61386
26	C2	1	B0115	-0.0418975	0.00029691
26	C2	2	B0115	-0.0412573	0.000532222
26	C2	3	B0115	-0.0408251	0.000559618
26	C2	4	B0115	-0.0402975	0.000682426
26	C2	5	B0115	-0.0402806	0.000294426
26	C2	6	B0115	-0.0403224	-0.000152158
26	C2	7	B0115	-0.0399729	-0.000207505
26	C2	8	B0115	-0.0397917	-0.000431108
26	C2	9	B0115	-0.0389138	4.18777e-05
26	C2	10	B0115	-0.0386811	-0.000130223
26	C2	11	B0115	-0.0383947	-0.000248654
26	C2	12	B0115	-0.0382288	-0.000487531
26	C2	13	B0115	-0.0372417	9.46989e-05
26	C2	14	B0115	-0.0370406	-0.000109074
26	C2	15	B0115	-0.036979	-0.000452311
26	C2	16	B0115	-0.0370297	-0.000907765
26	C2	17	B0115	-0.0364834	-0.000766346
26	C2	18	B0115	-0.03538	-6.77271e-05
26	C2	19	B0115	-0.0344567	0.000450725
26	C2	20	B0115	-0.032666	0.00183663
26	C2	21	B0115	-0.0283379	0.00575982
26	C2	22	B0115	-0.0173177	0.0163753
26	C2	23	B0115	0.000557785	0.0338459
26	C2	24	B0115	0.0314705	0.0643538
26	C2	25	B0115	0.0898275	0.122306
26	C2	26	B0115	0.193607	0.22568
26	C2	27	B0115	0.36213	0.393799
26	C2	28	B0115	0.606202	0.637466
26	C2	29	B0115	0.902763	0.933622
26	C2	30	B0115	1.19476	1.22521
26	C2	31	B0115	1.43387	1.46392
26	C2	32	B0115	1.6073	1.63694
26	C2	33	B0115	1.72686	1.7561
26	C2	34	B0115	1.81151	1.84034
26	C2	35	B0115	1.87495	1.90339
26	C2	36	B0115	1.91975	1.94778
26	C2	37	B0115	1.95249	1.98011
26	C2	38	B0115	1.97706	2.00427
26	C2	39	B0115	1.99538	2.02219
26	C2	40	B0115	2.01223	2.03864
27	C3	1	B0115	-0.0180693	-0.00836449
27	C3	2	B0115	-0.0146665	-0.00543996
27	C3	3	B0115	-0.0112061	-0.00245792
27	C3	4	B0115	-0.00839391	-0.000123961
27	C3	5	B0115	-0.0064466	0.00134507
27	C3	6	B0115	-0.00586118	0.00145222
27	C3	7	B0115	-0.00578114	0.00105398
27	C3	8	B0115	-0.00547824	0.000878609
27	C3	9	B0115	-0.00515238	0.000726196
27	C3	10	B0115	-0.0050261	0.000374195
27	C3	11	B0115	-0.00477555	0.000146477
27	C3	12	B0115	-0.00500445	-0.000560707
27	C3	13	B0115	-0.00517352	-0.00120805
27	C3	14	B0115	-0.0044141	-0.000926903
27	C3	15	B0115	-0.00406241	-0.00105349
27	C3	16	B0115	-0.0041478	-0.00161715
27	C3	17	B0115	-0.00333963	-0.00128726
27	C3	18	B0115	-0.00203163	-0.000457535
27	C3	19	B0115	-0.000112064	0.000983757
27	C3	20	B0115	0.00211492	0.00273247
27	C3	21	B0115	0.00655254	0.00669181
27	C3	22	B0115	0.0154712	0.0151321
27	C3	23	B0115	0.0307889	0.0299716
27	C3	24	B0115	0.059438	0.0581424
27	C3	25	B0115	0.112985	0.111211
27	C3	26	B0115	0.206903	0.204651
27	C3	27	B0115	0.358853	0.356123
27	C3	28	B0115	0.578966	0.575757
27	C3	29	B0115	0.84745	0.843763
27	C3	30	B0115	1.12109	1.11693
27	C3	31	B0115	1.35435	1.34971
27	C3	32	B0115	1.5333	1.52818
27	C3	33	B0115	1.6635	1.6579
27	C3	34	B0115	1.75917	1.75309
27	C3	35	B0115	1.82912	1.82256
27	C3	36	B0115	1.88177	1.87474
27	C3	37	B0115	1.92078	1.91327
27	C3	38	B0115	1.95245	1.94446
27	C3	39	B0115	1.97722	1.96875
27	C3	40	B0115	1.99487	1.98593
28	C4	1	B0115	-0.028428	-0.00677467
28	C4	2	B0115	-0.0256274	-0.0043859
28	C4	3	B0115	-0.0220321	-0.0012024
28	C4	4	B0115	-0.019894	0.000523853
28	C4	5	B0115	-0.0189351	0.00107095
28	C4	6	B0115	-0.0187303	0.000863948
28	C4	7	B0115	-0.0188429	0.000339482
28	C4	8	B0115	-0.0183393	0.000431324
28	C4	9	B0115	-0.0181081	0.000250651
28	C4	10	B0115	-0.0182351	-0.000288158
28	C4	11	B0115	-0.0179411	-0.000405964
28	C4	12	B0115	-0.0178925	-0.000769174
28	C4	13	B0115	-0.0172468	-0.000535304
28	C4	14	B0115	-0.017154	-0.000854289
28	C4	15	B0115	-0.0164364	-0.000548478
28	C4	16	B0115	-0.016006	-0.000529864
28	C4	17	B0115	-0.0155987	-0.000534441
28	C4	18	B0115	-0.0148631	-0.000210636
28	C4	19	B0115	-0.0142393	1.35152e-06
28	C4	20	B0115	-0.0114317	0.00239715
28	C4	21	B0115	-0.0079701	0.00544691
28	C4	22	B0115	0.000624472	0.0136297
28	C4	23	B0115	0.0157375	0.0283309
28	C4	24	B0115	0.0432828	0.0554644
28	C4	25	B0115	0.0931162	0.104886
28	C4	26	B0115	0.180854	0.192212
28	C4	27	B0115	0.325416	0.336363
28	C4	28	B0115	0.536986	0.54752
28	C4	29	B0115	0.799749	0.809872
28	C4	30	B0115	1.07079	1.0805
28	C4	31	B0115	1.30683	1.31613
28	C4	32	B0115	1.49191	1.5008
28	C4	33	B0115	1.62979	1.63826
28	C4	34	B0115	1.73127	1.73933
28	C4	35	B0115	1.80359	1.81124
28	C4	36	B0115	1.85963	1.86687
28	C4	37	B0115	1.90311	1.90994
28	C4	38	B0115	1.94009	1.94651
28	C4	39	B0115	1.96685	1.97285
28	C4	40	B0115	1.98015	1.98574
29	C5	1	C1250	0.0266294	0.000719979
29	C5	2	C1250	0.0267315	-4.9802e-06
29	C5	3	C1250	0.0277551	0.000191571
29	C5	4	C1250	0.0280417	-0.000348905
29	C5	5	C1250	0.0289634	-0.000254268
29	C5	6	C1250	0.0301751	0.000130395
29	C5	7	C1250	0.0310542	0.000182412
29	C5	8	C1250	0.0321479	0.000449043
29	C5	9	C1250	0.0330291	0.000503122
29	C5	10	C1250	0.0336677	0.000314647
29	C5	11	C1250	0.0345785	0.000398398
29	C5	12	C1250	0.035305	0.000297826
29	C5	13	C1250	0.0357317	-0.000102529
29	C5	14	C1250	0.0358193	-0.000841989
29	C5	15	C1250	0.0367142	-0.000774137
29	C5	16	C1250	0.0374296	-0.000885856
29	C5	17	C1250	0.0380466	-0.00109587
29	C5	18	C1250	0.0391099	-0.000859658
29	C5	19	C1250	0.0408927	9.60606e-05
29	C5	20	C1250	0.0442234	0.00259973
29	C5	21	C1250	0.0504457	0.00799498
29	C5	22	C1250	0.0620001	0.0187223
29	C5	23	C1250	0.0836278	0.0395229
29	C5	24	C1250	0.124024	0.0790923
29	C5	25	C1250	0.197244	0.151484
29	C5	26	C1250	0.320103	0.273517
29	C5	27	C1250	0.506642	0.459229
29	C5	28	C1250	0.738159	0.689919
29	C5	29	C1250	0.965581	0.916514
29	C5	30	C1250	1.15213	1.10224
29	C5	31	C1250	1.3105	1.25978
29	C5	32	C1250	1.45183	1.40028
29	C5	33	C1250	1.56555	1.51317
29	C5	34	C1250	1.65333	1.60013
29	C5	35	C1250	1.72148	1.66745
29	C5	36	C1250	1.77389	1.71903
29	C5	37	C1250	1.81603	1.76035
29	C5	38	C1250	1.85257	1.79605
29	C5	39	C1250	1.88132	1.82398
29	C5	40	C1250	1.90193	1.84377
30	C6	1	C1250	-0.0570069	0.000881536
30	C6	2	C1250	-0.0567963	0.000337704
30	C6	3	C1250	-0.0554958	0.000883717
30	C6	4	C1250	-0.054237	0.001388
30	C6	5	C1250	-0.0538693	0.00100128
30	C6	6	C1250	-0.0535467	0.000569331
30	C6	7	C1250	-0.053149	0.000212534
30	C6	8	C1250	-0.0522528	0.000354245
30	C6	9	C1250	-0.0521586	-0.000306032
30	C6	10	C1250	-0.0525097	-0.00141153
30	C6	11	C1250	-0.0523975	-0.00205384
30	C6	12	C1250	-0.0505489	-0.000959702
30	C6	13	C1250	-0.0493379	-0.000503208
30	C6	14	C1250	-0.049052	-0.000971842
30	C6	15	C1250	-0.049079	-0.00175324
30	C6	16	C1250	-0.0481718	-0.00160056
30	C6	17	C1250	-0.0462268	-0.000410043
30	C6	18	C1250	-0.0445568	0.000505496
30	C6	19	C1250	-0.0431578	0.00115002
30	C6	20	C1250	-0.0396479	0.00390537
30	C6	21	C1250	-0.0317876	0.0110112
30	C6	22	C1250	-0.0182488	0.0237955
30	C6	23	C1250	0.00879037	0.0500802
30	C6	24	C1250	0.0597456	0.100281
30	C6	25	C1250	0.149897	0.189678
30	C6	26	C1250	0.299703	0.33873
30	C6	27	C1250	0.517316	0.555587
30	C6	28	C1250	0.769756	0.807273
30	C6	29	C1250	0.998294	1.03506
30	C6	30	C1250	1.17707	1.21308
30	C6	31	C1250	1.33213	1.36739
30	C6	32	C1250	1.46627	1.50076
30	C6	33	C1250	1.57002	1.60376
30	C6	34	C1250	1.65117	1.68416
30	C6	35	C1250	1.71342	1.74565
30	C6	36	C1250	1.75913	1.79061
30	C6	37	C1250	1.79685	1.82757
30	C6	38	C1250	1.83025	1.86023
30	C6	39	C1250	1.859	1.88822
30	C6	40	C1250	1.87909	1.90756
31	C7	1	C1250	0.00683763	-0.00679363
31	C7	2	C1250	0.00993613	-0.0042039
31	C7	3	C1250	0.0133515	-0.0012973
31	C7	4	C1250	0.0152612	0.000103666
31	C7	5	C1250	0.0158787	0.000212333
31	C7	6	C1250	0.0168215	0.000646333
31	C7	7	C1250	0.0177745	0.00109063
31	C7	8	C1250	0.0178042	0.000611567
31	C7	9	C1250	0.0180688	0.000367356
31	C7	10	C1250	0.018091	-0.000119186
31	C7	11	C1250	0.0188572	0.000138164
31	C7	12	C1250	0.0190997	-0.000128059
31	C7	13	C1250	0.0190233	-0.000713227
31	C7	14	C1250	0.0194231	-0.000822231
31	C7	15	C1250	0.0201079	-0.000646169
31	C7	16	C1250	0.0203699	-0.000892935
31	C7	17	C1250	0.0211146	-0.000657023
31	C7	18	C1250	0.0224506	0.000170228
31	C7	19	C1250	0.024725	0.00193585
31	C7	20	C1250	0.0288734	0.00557547
31	C7	21	C1250	0.0374245	0.0136178
31	C7	22	C1250	0.0540841	0.0297686
31	C7	23	C1250	0.0841819	0.0593576
31	C7	24	C1250	0.140648	0.115315
31	C7	25	C1250	0.242453	0.216612
31	C7	26	C1250	0.406955	0.380605
31	C7	27	C1250	0.639154	0.612295
31	C7	28	C1250	0.898579	0.871211
31	C7	29	C1250	1.12216	1.09429
31	C7	30	C1250	1.29607	1.26769
31	C7	31	C1250	1.4486	1.4197
31	C7	32	C1250	1.57606	1.54666
31	C7	33	C1250	1.67318	1.64327
31	C7	34	C1250	1.74856	1.71814
31	C7	35	C1250	1.80748	1.77655
31	C7	36	C1250	1.85237	1.82093
31	C7	37	C1250	1.88906	1.85712
31	C7	38	C1250	1.91861	1.88615
31	C7	39	C1250	1.9435	1.91053
31	C7	40	C1250	1.96026	1.92679
32	C8	1	C1250	-0.0394117	-0.00821174
32	C8	2	C1250	-0.0362918	-0.00559483
32	C8	3	C1250	-0.0321044	-0.00191048
32	C8	4	C1250	-0.0299552	-0.000264369
32	C8	5	C1250	-0.0289687	0.000219083
32	C8	6	C1250	-0.0281438	0.000541002
32	C8	7	C1250	-0.0274979	0.00068378
32	C8	8	C1250	-0.026691	0.000987665
32	C8	9	C1250	-0.0265459	0.000629747
32	C8	10	C1250	-0.0258862	0.000786399
32	C8	11	C1250	-0.0259013	0.000268185
32	C8	12	C1250	-0.0260345	-0.000368066
32	C8	13	C1250	-0.0253265	-0.000163026
32	C8	14	C1250	-0.02485	-0.000189638
32	C8	15	C1250	-0.024917	-0.000759676
32	C8	16	C1250	-0.024291	-0.0006367
32	C8	17	C1250	-0.0234542	-0.000302921
32	C8	18	C1250	-0.0227479	-9.97102e-05
32	C8	19	C1250	-0.0215664	0.000578727
32	C8	20	C1250	-0.017505	0.00413714
32	C8	21	C1250	-0.00967845	0.0114606
32	C8	22	C1250	0.00334811	0.0239841
32	C8	23	C1250	0.0275105	0.0476435
32	C8	24	C1250	0.0742919	0.0939218
32	C8	25	C1250	0.158835	0.177962
32	C8	26	C1250	0.299777	0.318401
32	C8	27	C1250	0.505395	0.523515
32	C8	28	C1250	0.748868	0.766486
32	C8	29	C1250	0.976372	0.993486
32	C8	30	C1250	1.15931	1.17592
32	C8	31	C1250	1.31822	1.33433
32	C8	32	C1250	1.45437	1.46998
32	C8	33	C1250	1.56207	1.57717
32	C8	34	C1250	1.64341	1.65801
32	C8	35	C1250	1.70799	1.72208
32	C8	36	C1250	1.75995	1.77354
32	C8	37	C1250	1.80203	1.81513
32	C8	38	C1250	1.83745	1.85004
32	C8	39	C1250	1.86445	1.87654
32	C8	40	C1250	1.88484	1.89642
33	C9	1	C3670	0.0211952	-0.000677429
33	C9	2	C3670	0.0217805	-0.000647737
33	C9	3	C3670	0.0227963	-0.000187477
33	C9	4	C3670	0.0241369	0.000597535
33	C9	5	C3670	0.0245765	0.000481589
33	C9	6	C3670	0.0252078	0.000557219
33	C9	7	C3670	0.0256811	0.000474924
33	C9	8	C3670	0.0256088	-0.000152916
33	C9	9	C3670	0.0257246	-0.000592685
33	C9	10	C3670	0.0264072	-0.00046572
33	C9	11	C3670	0.0267058	-0.000722657
33	C9	12	C3670	0.0275798	-0.000404234
33	C9	13	C3670	0.0278154	-0.000724235
33	C9	14	C3670	0.0285179	-0.000577386
33	C9	15	C3670	0.0288114	-0.00083943
33	C9	16	C3670	0.0304483	0.000241859
33	C9	17	C3670	0.0330756	0.00231362
33	C9	18	C3670	0.0375816	0.00626405
33	C9	19	C3670	0.0464018	0.0145286
33	C9	20	C3670	0.0620515	0.0296227
33	C9	21	C3670	0.0928625	0.0598781
33	C9	22	C3670	0.149877	0.116337
33	C9	23	C3670	0.250014	0.215918
33	C9	24	C3670	0.412474	0.377823
33	C9	25	C3670	0.64097	0.605763
33	C9	26	C3670	0.905447	0.869684
33	C9	27	C3670	1.15576	1.11944
33	C9	28	C3670	1.35342	1.31655
33	C9	29	C3670	1.49591	1.45848
33	C9	30	C3670	1.59497	1.55698
33	C9	31	C3670	1.66337	1.62483
33	C9	32	C3670	1.71084	1.67175
33	C9	33	C3670	1.74477	1.70511
33	C9	34	C3670	1.76898	1.72877
33	C9	35	C3670	1.78606	1.74529
33	C9	36	C3670	1.79386	1.75255
33	C9	37	C3670	1.79892	1.75705
33	C9	38	C3670	1.80449	1.76206
33	C9	39	C3670	1.80793	1.76494
33	C9	40	C3670	1.80592	1.76238
34	C10	1	C3670	-0.0390514	-0.00190364
34	C10	2	C3670	-0.0374551	-0.000728966
34	C10	3	C3670	-0.0356988	0.000605679
34	C10	4	C3670	-0.0354052	0.000477629
34	C10	5	C3670	-0.0354278	3.33543e-05
34	C10	6	C3670	-0.0350202	1.93097e-05
34	C10	7	C3670	-0.0346337	-1.57865e-05
34	C10	8	C3670	-0.0343503	-0.000154084
34	C10	9	C3670	-0.0339522	-0.000177643
34	C10	10	C3670	-0.0338979	-0.000544972
34	C10	11	C3670	-0.0332314	-0.000300135
34	C10	12	C3670	-0.032493	1.66893e-05
34	C10	13	C3670	-0.0327424	-0.000654407
34	C10	14	C3670	-0.0328304	-0.001164
34	C10	15	C3670	-0.0317811	-0.000536402
34	C10	16	C3670	-0.030444	0.000379053
34	C10	17	C3670	-0.0283857	0.00201572
34	C10	18	C3670	-0.0240139	0.00596589
34	C10	19	C3670	-0.016008	0.0135501
34	C10	20	C3670	0.00127699	0.0304135
34	C10	21	C3670	0.0337646	0.0624795
34	C10	22	C3670	0.0913252	0.119618
34	C10	23	C3670	0.193433	0.221305
34	C10	24	C3670	0.358906	0.386356
34	C10	25	C3670	0.594378	0.621407
34	C10	26	C3670	0.869324	0.895931
34	C10	27	C3670	1.12585	1.15204
34	C10	28	C3670	1.32956	1.35533
34	C10	29	C3670	1.4746	1.49995
34	C10	30	C3670	1.57285	1.59777
34	C10	31	C3670	1.64101	1.66551
34	C10	32	C3670	1.68987	1.71395
34	C10	33	C3670	1.72485	1.74851
34	C10	34	C3670	1.74989	1.77313
34	C10	35	C3670	1.76606	1.78887
34	C10	36	C3670	1.77425	1.79664
34	C10	37	C3670	1.77968	1.80164
34	C10	38	C3670	1.78347	1.80502
34	C10	39	C3670	1.78365	1.80478
34	C10	40	C3670	1.78455	1.80526
35	C11	1	C3670	-0.0356332	-0.00431273
35	C11	2	C3670	-0.0315121	-0.00048875
35	C11	3	C3670	-0.0294933	0.00123294
35	C11	4	C3670	-0.0297049	0.000724238
35	C11	5	C3670	-0.030048	8.41323e-05
35	C11	6	C3670	-0.0301802	-0.000345221
35	C11	7	C3670	-0.029495	4.29006e-05
35	C11	8	C3670	-0.0292998	-5.89731e-05
35	C11	9	C3670	-0.0294095	-0.000465756
35	C11	10	C3670	-0.0290896	-0.000442917
35	C11	11	C3670	-0.02928	-0.000930393
35	C11	12	C3670	-0.0293535	-0.00130099
35	C11	13	C3670	-0.0287016	-0.00094619
35	C11	14	C3670	-0.0279306	-0.00047228
35	C11	15	C3670	-0.0273098	-0.000148515
35	C11	16	C3670	-0.0262384	0.000625753
35	C11	17	C3670	-0.0241658	0.00240127
35	C11	18	C3670	-0.0194265	0.00684348
35	C11	19	C3670	-0.0114968	0.0144761
35	C11	20	C3670	0.00349101	0.0291668
35	C11	21	C3670	0.033883	0.0592617
35	C11	22	C3670	0.09096	0.116042
35	C11	23	C3670	0.191029	0.215814
35	C11	24	C3670	0.353739	0.378227
35	C11	25	C3670	0.583253	0.607444
35	C11	26	C3670	0.85309	0.876983
35	C11	27	C3670	1.10985	1.13345
35	C11	28	C3670	1.31284	1.33614
35	C11	29	C3670	1.45757	1.48057
35	C11	30	C3670	1.55541	1.57812
35	C11	31	C3670	1.6244	1.6468
35	C11	32	C3670	1.67394	1.69605
35	C11	33	C3670	1.70857	1.73038
35	C11	34	C3670	1.73142	1.75294
35	C11	35	C3670	1.74419	1.76541
35	C11	36	C3670	1.75425	1.77517
35	C11	37	C3670	1.7595	1.78012
35	C11	38	C3670	1.76413	1.78445
35	C11	39	C3670	1.76671	1.78674
35	C11	40	C3670	1.76887	1.7886
36	C12	1	C3670	-0.0527765	-0.000294036
36	C12	2	C3670	-0.0525218	-0.000423202
36	C12	3	C3670	-0.0508935	0.000821302
36	C12	4	C3670	-0.0508571	0.00047383
36	C12	5	C3670	-0.0510426	-9.55015e-05
36	C12	6	C3670	-0.0508481	-0.000284902
36	C12	7	C3670	-0.0506537	-0.000474269
36	C12	8	C3670	-0.0495871	0.000208406
36	C12	9	C3670	-0.0491801	0.000231619
36	C12	10	C3670	-0.0491972	-0.000169326
36	C12	11	C3670	-0.0489438	-0.000299762
36	C12	12	C3670	-0.0489881	-0.000727973
36	C12	13	C3670	-0.0486443	-0.000768008
36	C12	14	C3670	-0.0481785	-0.000686084
36	C12	15	C3670	-0.0474596	-0.000351012
36	C12	16	C3670	-0.0466327	9.20259e-05
36	C12	17	C3670	-0.0443113	0.00202965
36	C12	18	C3670	-0.039048	0.00690908
36	C12	19	C3670	-0.0310303	0.0145429
36	C12	20	C3670	-0.0156878	0.0295016
36	C12	21	C3670	0.0142128	0.0590184
36	C12	22	C3670	0.0694366	0.113858
36	C12	23	C3670	0.167789	0.211827
36	C12	24	C3670	0.326653	0.370307
36	C12	25	C3670	0.550255	0.593525
36	C12	26	C3670	0.81483	0.857716
36	C12	27	C3670	1.06869	1.11119
36	C12	28	C3670	1.27358	1.3157
36	C12	29	C3670	1.42139	1.46312
36	C12	30	C3670	1.52426	1.56561
36	C12	31	C3670	1.59524	1.63621
36	C12	32	C3670	1.64718	1.68776
36	C12	33	C3670	1.68302	1.72322
36	C12	34	C3670	1.70453	1.74435
36	C12	35	C3670	1.72018	1.75961
36	C12	36	C3670	1.73066	1.76971
36	C12	37	C3670	1.73561	1.77427
36	C12	38	C3670	1.74008	1.77836
36	C12	39	C3670	1.74191	1.77981
36	C12	40	C3670	1.74245	1.77996
37	D1	1	B0115	-0.0643613	0.00235933
37	D1	2	B0115	-0.0644044	0.00227721
37	D1	3	B0115	-0.0643941	0.00224849
37	D1	4	B0115	-0.0645967	0.00200684
37	D1	5	B0115	-0.0647044	0.00186018
37	D1	6	B0115	-0.065442	0.0010835
37	D1	7	B0115	-0.0658268	0.000659667
37	D1	8	B0115	-0.066108	0.000339535
37	D1	9	B0115	-0.0668331	-0.000424682
37	D1	10	B0115	-0.0671886	-0.000819163
37	D1	11	B0115	-0.0674491	-0.00111871
37	D1	12	B0115	-0.0673429	-0.00105146
37	D1	13	B0115	-0.0665225	-0.000270146
37	D1	14	B0115	-0.0664945	-0.000281169
37	D1	15	B0115	-0.0667317	-0.00055735
37	D1	16	B0115	-0.0672988	-0.00116346
37	D1	17	B0115	-0.0672307	-0.00113441
37	D1	18	B0115	-0.0666529	-0.000595677
37	D1	19	B0115	-0.0672544	-0.00123617
37	D1	20	B0115	-0.0673201	-0.00134088
37	D1	21	B0115	-0.0669268	-0.000986618
37	D1	22	B0115	-0.0668287	-0.00092756
37	D1	23	B0115	-0.066733	-0.00087079
37	D1	24	B0115	-0.0666231	-0.00079993
37	D1	25	B0115	-0.0664624	-0.000678303
37	D1	26	B0115	-0.0665692	-0.000824069
37	D1	27	B0115	-0.0661824	-0.000476338
37	D1	28	B0115	-0.0650255	0.000641514
37	D1	29	B0115	-0.0647904	0.000837625
37	D1	30	B0115	-0.0651674	0.000421574
37	D1	31	B0115	-0.0651244	0.000425602
37	D1	32	B0115	-0.064933	0.000577986
37	D1	33	B0115	-0.0647454	0.000726533
37	D1	34	B0115	-0.0645558	0.000877121
37	D1	35	B0115	-0.064486	0.000907866
37	D1	36	B0115	-0.0649175	0.000437374
37	D1	37	B0115	-0.0648944	0.000421427
37	D1	38	B0115	-0.0648581	0.000418764
37	D1	39	B0115	-0.0645725	0.000665293
37	D1	40	B0115	-0.0641857	0.00101312
38	D2	1	B0115	-0.0652735	7.90614e-06
38	D2	2	B0115	-0.0651087	-4.5785e-05
38	D2	3	B0115	-0.0644221	0.000422325
38	D2	4	B0115	-0.0640993	0.000526676
38	D2	5	B0115	-0.0634391	0.000968381
38	D2	6	B0115	-0.063907	0.000281964
38	D2	7	B0115	-0.0640245	-5.39921e-05
38	D2	8	B0115	-0.0635242	0.000227824
38	D2	9	B0115	-0.0633642	0.000169416
38	D2	10	B0115	-0.0631966	0.000118482
38	D2	11	B0115	-0.0631788	-8.21644e-05
38	D2	12	B0115	-0.0630259	-0.000147739
38	D2	13	B0115	-0.0629473	-0.000287678
38	D2	14	B0115	-0.0624476	-6.43984e-06
38	D2	15	B0115	-0.0623684	-0.000145723
38	D2	16	B0115	-0.0621277	-0.000123448
38	D2	17	B0115	-0.0620822	-0.000296434
38	D2	18	B0115	-0.0618122	-0.000244905
38	D2	19	B0115	-0.0617608	-0.000411983
38	D2	20	B0115	-0.0620327	-0.000902382
38	D2	21	B0115	-0.0626324	-0.00172058
38	D2	22	B0115	-0.06247	-0.00177656
38	D2	23	B0115	-0.0607151	-0.000240204
38	D2	24	B0115	-0.0598726	0.000383866
38	D2	25	B0115	-0.0595868	0.000451157
38	D2	26	B0115	-0.0596512	0.00016829
38	D2	27	B0115	-0.0594068	0.000194234
38	D2	28	B0115	-0.0591456	0.000236968
38	D2	29	B0115	-0.0591924	-2.82968e-05
38	D2	30	B0115	-0.0591143	-0.000168754
38	D2	31	B0115	-0.0579738	0.000753317
38	D2	32	B0115	-0.0574971	0.00101151
38	D2	33	B0115	-0.0576856	0.000604598
38	D2	34	B0115	-0.0580308	4.08741e-05
38	D2	35	B0115	-0.0582652	-0.000412008
38	D2	36	B0115	-0.0579956	-0.00036084
38	D2	37	B0115	-0.0571204	0.00029583
38	D2	38	B0115	-0.0567843	0.00041348
38	D2	39	B0115	-0.0568384	0.00014095
38	D2	40	B0115	-0.0565436	0.000217197
39	D3	1	B0115	-0.0659442	-1.72164e-05
39	D3	2	B0115	-0.0656998	5.69246e-06
39	D3	3	B0115	-0.0652263	0.000257751
39	D3	4	B0115	-0.0652045	5.79699e-05
39	D3	5	B0115	-0.0653286	-0.000287582
39	D3	6	B0115	-0.0651975	-0.000377974
39	D3	7	B0115	-0.0642977	0.000300325
39	D3	8	B0115	-0.0638599	0.000516576
39	D3	9	B0115	-0.0636371	0.000517908
39	D3	10	B0115	-0.063564	0.000369491
39	D3	11	B0115	-0.0635919	0.000120104
39	D3	12	B0115	-0.0629644	0.000526114
39	D3	13	B0115	-0.0625074	0.000761647
39	D3	14	B0115	-0.0626363	0.000411185
39	D3	15	B0115	-0.0630767	-0.000250636
39	D3	16	B0115	-0.0631797	-0.00057523
39	D3	17	B0115	-0.0628503	-0.00046731
39	D3	18	B0115	-0.0626231	-0.00046156
39	D3	19	B0115	-0.0624004	-0.000460354
39	D3	20	B0115	-0.0623847	-0.000666219
39	D3	21	B0115	-0.0624061	-0.000909099
39	D3	22	B0115	-0.0622513	-0.00097575
39	D3	23	B0115	-0.0612767	-0.000222665
39	D3	24	B0115	-0.0613344	-0.000501844
39	D3	25	B0115	-0.0613224	-0.000711345
39	D3	26	B0115	-0.0603283	6.1264e-05
39	D3	27	B0115	-0.0598368	0.000331253
39	D3	28	B0115	-0.0596834	0.000263127
39	D3	29	B0115	-0.0592717	0.000453286
39	D3	30	B0115	-0.0593305	0.000172975
39	D3	31	B0115	-0.0592721	9.87285e-06
39	D3	32	B0115	-0.0582586	0.000801868
39	D3	33	B0115	-0.0580078	0.000831236
39	D3	34	B0115	-0.0582427	0.000374864
39	D3	35	B0115	-0.0585488	-0.000152769
39	D3	36	B0115	-0.0582771	-0.000102602
39	D3	37	B0115	-0.0573324	0.000620613
39	D3	38	B0115	-0.0578624	-0.000130847
39	D3	39	B0115	-0.0580157	-0.000505646
39	D3	40	B0115	-0.0571174	0.00017113
40	D4	1	B0115	-0.0581645	-0.000336482
40	D4	2	B0115	-0.0575459	1.00104e-05
40	D4	3	B0115	-0.0568201	0.000463721
40	D4	4	B0115	-0.0564132	0.000598535
40	D4	5	B0115	-0.0563504	0.000389281
40	D4	6	B0115	-0.0558653	0.000602342
40	D4	7	B0115	-0.0555239	0.000671691
40	D4	8	B0115	-0.0555111	0.00041237
40	D4	9	B0115	-0.0552648	0.000386609
40	D4	10	B0115	-0.0553647	1.46349e-05
40	D4	11	B0115	-0.0554558	-0.00034854
40	D4	12	B0115	-0.0551961	-0.000360961
40	D4	13	B0115	-0.0544144	0.000148677
40	D4	14	B0115	-0.0541419	0.000149106
40	D4	15	B0115	-0.0540403	-2.13267e-05
40	D4	16	B0115	-0.0546965	-0.000949643
40	D4	17	B0115	-0.0548358	-0.00136101
40	D4	18	B0115	-0.0540764	-0.000873626
40	D4	19	B0115	-0.0533174	-0.000386771
40	D4	20	B0115	-0.0532939	-0.000635334
40	D4	21	B0115	-0.0531706	-0.000784033
40	D4	22	B0115	-0.052905	-0.000790597
40	D4	23	B0115	-0.0523538	-0.000511395
40	D4	24	B0115	-0.0520527	-0.000482349
40	D4	25	B0115	-0.0510673	0.000230966
40	D4	26	B0115	-0.0508824	0.000143779
40	D4	27	B0115	-0.0506379	0.00011623
40	D4	28	B0115	-0.0504365	4.55051e-05
40	D4	29	B0115	-0.0503612	-0.000151276
40	D4	30	B0115	-0.0496675	0.000270356
40	D4	31	B0115	-0.0494854	0.000180386
40	D4	32	B0115	-0.0487066	0.000687111
40	D4	33	B0115	-0.0483784	0.00074321
40	D4	34	B0115	-0.0479235	0.00092611
40	D4	35	B0115	-0.0477526	0.000824931
40	D4	36	B0115	-0.0476559	0.000649525
40	D4	37	B0115	-0.0479132	0.000120116
40	D4	38	B0115	-0.0482359	-0.000474612
40	D4	39	B0115	-0.0481329	-0.000643721
40	D4	40	B0115	-0.0468588	0.000358344
41	D5	1	C1250	-0.0652436	-0.000311606
41	D5	2	C1250	-0.0648463	-0.000237899
41	D5	3	C1250	-0.0637348	0.00055008
41	D5	4	C1250	-0.062729	0.00123231
41	D5	5	C1250	-0.0626218	0.0010159
41	D5	6	C1250	-0.0626184	0.000695682
41	D5	7	C1250	-0.0625223	0.000468266
41	D5	8	C1250	-0.062186	0.00048099
41	D5	9	C1250	-0.0620616	0.000281756
41	D5	10	C1250	-0.0621904	-0.000170649
41	D5	11	C1250	-0.0622221	-0.000525853
41	D5	12	C1250	-0.0612788	9.37988e-05
41	D5	13	C1250	-0.0609772	7.187e-05
41	D5	14	C1250	-0.0612633	-0.00053788
41	D5	15	C1250	-0.0611935	-0.000791592
41	D5	16	C1250	-0.060149	-7.06945e-05
41	D5	17	C1250	-0.0603143	-0.000559618
41	D5	18	C1250	-0.0605581	-0.00112693
41	D5	19	C1250	-0.0605475	-0.00143997
41	D5	20	C1250	-0.0604756	-0.00169157
41	D5	21	C1250	-0.0593483	-0.000887879
41	D5	22	C1250	-0.0591725	-0.00103571
41	D5	23	C1250	-0.058911	-0.00109773
41	D5	24	C1250	-0.0577238	-0.000234114
41	D5	25	C1250	-0.0572649	-9.88247e-05
41	D5	26	C1250	-0.0569379	-9.53694e-05
41	D5	27	C1250	-0.0556784	0.00084053
41	D5	28	C1250	-0.0550668	0.00112849
41	D5	29	C1250	-0.055075	0.000796803
41	D5	30	C1250	-0.0555142	3.39696e-05
41	D5	31	C1250	-0.0556657	-0.000441066
41	D5	32	C1250	-0.0546576	0.000243424
41	D5	33	C1250	-0.0531276	0.00144982
41	D5	34	C1250	-0.0529952	0.00125866
41	D5	35	C1250	-0.0533965	0.000533802
41	D5	36	C1250	-0.0537941	-0.000187453
41	D5	37	C1250	-0.0538051	-0.000521979
41	D5	38	C1250	-0.0526627	0.000296865
41	D5	39	C1250	-0.0525941	4.18667e-05
41	D5	40	C1250	-0.0529119	-0.000599488
42	D6	1	C1250	-0.0551922	-0.0138117
42	D6	2	C1250	-0.0530653	-0.0121161
42	D6	3	C1250	-0.0494195	-0.00890149
42	D6	4	C1250	-0.0457348	-0.00564806
42	D6	5	C1250	-0.0433256	-0.00367006
42	D6	6	C1250	-0.0410151	-0.00179086
42	D6	7	C1250	-0.0394246	-0.000631561
42	D6	8	C1250	-0.0378856	0.000476143
42	D6	9	C1250	-0.036676	0.00125457
42	D6	10	C1250	-0.035649	0.00185025
42	D6	11	C1250	-0.0348714	0.00219658
42	D6	12	C1250	-0.0337347	0.00290212
42	D6	13	C1250	-0.0329394	0.0032661
42	D6	14	C1250	-0.0332212	0.00255307
42	D6	15	C1250	-0.033379	0.00196404
42	D6	16	C1250	-0.0326201	0.00229166
42	D6	17	C1250	-0.0326291	0.00185146
42	D6	18	C1250	-0.0323128	0.00173652
42	D6	19	C1250	-0.0323208	0.00129724
42	D6	20	C1250	-0.0322069	0.000979894
42	D6	21	C1250	-0.0318505	0.000905091
42	D6	22	C1250	-0.0316437	0.000680568
42	D6	23	C1250	-0.0304935	0.00139958
42	D6	24	C1250	-0.0302404	0.00122139
42	D6	25	C1250	-0.0300432	0.000987318
42	D6	26	C1250	-0.0296104	0.000988965
42	D6	27	C1250	-0.0288275	0.00134057
42	D6	28	C1250	-0.0286056	0.0011312
42	D6	29	C1250	-0.0285228	0.00078281
42	D6	30	C1250	-0.028804	7.03703e-05
42	D6	31	C1250	-0.0285533	-0.000110181
42	D6	32	C1250	-0.0276652	0.000346629
42	D6	33	C1250	-0.0279985	-0.00041789
42	D6	34	C1250	-0.0282942	-0.00114481
42	D6	35	C1250	-0.0277707	-0.00105258
42	D6	36	C1250	-0.0284863	-0.0021995
42	D6	37	C1250	-0.0288546	-0.00299898
42	D6	38	C1250	-0.0282196	-0.00279522
42	D6	39	C1250	-0.0281061	-0.00311296
42	D6	40	C1250	-0.0275059	-0.00294407
43	D7	1	C1250	-0.0494812	0.00371681
43	D7	2	C1250	-0.0502043	0.00260054
43	D7	3	C1250	-0.050646	0.00176574
43	D7	4	C1250	-0.050853	0.00116563
43	D7	5	C1250	-0.0508104	0.00081506
43	D7	6	C1250	-0.0506294	0.000602936
43	D7	7	C1250	-0.0505267	0.000312473
43	D7	8	C1250	-0.0504831	-3.71102e-05
43	D7	9	C1250	-0.0500321	2.08085e-05
43	D7	10	C1250	-0.049484	0.000175786
43	D7	11	C1250	-0.0495246	-0.000257941
43	D7	12	C1250	-0.0494745	-0.000601012
43	D7	13	C1250	-0.0489153	-0.000434893
43	D7	14	C1250	-0.0487505	-0.000663326
43	D7	15	C1250	-0.0482878	-0.000593717
43	D7	16	C1250	-0.0482079	-0.00090699
43	D7	17	C1250	-0.0480402	-0.00113239
43	D7	18	C1250	-0.0474451	-0.000930419
43	D7	19	C1250	-0.0473534	-0.00123185
43	D7	20	C1250	-0.0468529	-0.00112444
43	D7	21	C1250	-0.0466517	-0.00131641
43	D7	22	C1250	-0.0461236	-0.0011815
43	D7	23	C1250	-0.0450635	-0.000514535
43	D7	24	C1250	-0.0437308	0.00042503
43	D7	25	C1250	-0.0430888	0.000673903
43	D7	26	C1250	-0.0428027	0.000566877
43	D7	27	C1250	-0.0424233	0.000553173
43	D7	28	C1250	-0.0418767	0.000706623
43	D7	29	C1250	-0.0416287	0.000561439
43	D7	30	C1250	-0.0413515	0.000445536
43	D7	31	C1250	-0.0408206	0.000583321
43	D7	32	C1250	-0.0403881	0.000622665
43	D7	33	C1250	-0.0400519	0.000565703
43	D7	34	C1250	-0.0399585	0.000266043
43	D7	35	C1250	-0.0395622	0.000269203
43	D7	36	C1250	-0.0391958	0.000242431
43	D7	37	C1250	-0.0392147	-0.000169636
43	D7	38	C1250	-0.0387085	-5.65052e-05
43	D7	39	C1250	-0.0384465	-0.000187712
43	D7	40	C1250	-0.0386222	-0.000756518
44	D8	1	C1250	-0.024091	0.000771687
44	D8	2	C1250	-0.0222559	0.00216199
44	D8	3	C1250	-0.0217202	0.00225286
44	D8	4	C1250	-0.0218751	0.00165318
44	D8	5	C1250	-0.021701	0.00138246
44	D8	6	C1250	-0.0217657	0.000872879
44	D8	7	C1250	-0.0223704	-0.000176644
44	D8	8	C1250	-0.0223113	-0.000562344
44	D8	9	C1250	-0.0209819	0.000322259
44	D8	10	C1250	-0.0203386	0.000520716
44	D8	11	C1250	-0.0203964	1.81865e-05
44	D8	12	C1250	-0.0201563	-0.000186573
44	D8	13	C1250	-0.0197559	-0.000231033
44	D8	14	C1250	-0.0193264	-0.000246266
44	D8	15	C1250	-0.0192443	-0.000609034
44	D8	16	C1250	-0.0194825	-0.00129205
44	D8	17	C1250	-0.0195797	-0.00183401
44	D8	18	C1250	-0.0189997	-0.00169884
44	D8	19	C1250	-0.0187427	-0.00188671
44	D8	20	C1250	-0.0181875	-0.00177631
44	D8	21	C1250	-0.0174748	-0.00150838
44	D8	22	C1250	-0.0162947	-0.00077317
44	D8	23	C1250	-0.0155135	-0.000436726
44	D8	24	C1250	-0.0151229	-0.000490935
44	D8	25	C1250	-0.014042	0.000145109
44	D8	26	C1250	-0.013614	0.000128317
44	D8	27	C1250	-0.0125021	0.000795411
44	D8	28	C1250	-0.0124833	0.000369392
44	D8	29	C1250	-0.0125568	-0.000148907
44	D8	30	C1250	-0.0118283	0.000134729
44	D8	31	C1250	-0.0114919	2.63397e-05
44	D8	32	C1250	-0.0100137	0.00105967
44	D8	33	C1250	-0.00944657	0.00118203
44	D8	34	C1250	-0.00718939	0.0029944
44	D8	35	C1250	-0.00336807	0.0063709
44	D8	36	C1250	0.00513969	0.0144338
44	D8	37	C1250	0.0194131	0.0282625
44	D8	38	C1250	0.0465298	0.0549344
44	D8	39	C1250	0.0988267	0.106786
44	D8	40	C1250	0.169945	0.177459
45	D9	1	C3670	-0.0365227	-0.00466873
45	D9	2	C3670	-0.0339229	-0.00243894
45	D9	3	C3670	-0.0307916	0.000322451
45	D9	4	C3670	-0.0300018	0.000742227
45	D9	5	C3670	-0.0295322	0.000841931
45	D9	6	C3670	-0.0291421	0.000862054
45	D9	7	C3670	-0.0290111	0.000623023
45	D9	8	C3670	-0.0284317	0.000832464
45	D9	9	C3670	-0.0280968	0.000797412
45	D9	10	C3670	-0.0280708	0.000453448
45	D9	11	C3670	-0.0281273	2.70291e-05
45	D9	12	C3670	-0.0274779	0.000306478
45	D9	13	C3670	-0.0274932	-7.88591e-05
45	D9	14	C3670	-0.0273886	-0.000344154
45	D9	15	C3670	-0.0272938	-0.000619371
45	D9	16	C3670	-0.0269118	-0.000607358
45	D9	17	C3670	-0.0266816	-0.000747049
45	D9	18	C3670	-0.0271642	-0.00159959
45	D9	19	C3670	-0.0273775	-0.00218288
45	D9	20	C3670	-0.0266503	-0.00182565
45	D9	21	C3670	-0.0259494	-0.00149472
45	D9	22	C3670	-0.0258301	-0.0017454
45	D9	23	C3670	-0.0248309	-0.00111614
45	D9	24	C3670	-0.024153	-0.000808226
45	D9	25	C3670	-0.0226056	0.000369215
45	D9	26	C3670	-0.0222361	0.000368783
45	D9	27	C3670	-0.0221832	5.16801e-05
45	D9	28	C3670	-0.0215154	0.000349485
45	D9	29	C3670	-0.0205688	0.00092615
45	D9	30	C3670	-0.0192675	0.00185752
45	D9	31	C3670	-0.017317	0.00343803
45	D9	32	C3670	-0.0127813	0.0076038
45	D9	33	C3670	-0.00542683	0.0145883
45	D9	34	C3670	0.00856938	0.0282145
45	D9	35	C3670	0.0350673	0.0543425
45	D9	36	C3670	0.0857351	0.10464
45	D9	37	C3670	0.176285	0.19482
45	D9	38	C3670	0.326621	0.344786
45	D9	39	C3670	0.54571	0.563506
45	D9	40	C3670	0.771996	0.789422
46	D10	1	C3670	-0.0460664	0.000982312
46	D10	2	C3670	-0.0460973	0.000594002
46	D10	3	C3670	-0.045821	0.000512976
46	D10	4	C3670	-0.0449012	0.00107534
46	D10	5	C3670	-0.0441159	0.00150331
46	D10	6	C3670	-0.0441803	0.00108155
46	D10	7	C3670	-0.0444184	0.000486053
46	D10	8	C3670	-0.0443522	0.000194905
46	D10	9	C3670	-0.043866	0.000323702
46	D10	10	C3670	-0.0437836	4.87638e-05
46	D10	11	C3670	-0.0438577	-0.000382745
46	D10	12	C3670	-0.0436407	-0.000523137
46	D10	13	C3670	-0.0432823	-0.000522058
46	D10	14	C3670	-0.0432166	-0.00081379
46	D10	15	C3670	-0.0428661	-0.000820672
46	D10	16	C3670	-0.0428197	-0.00113162
46	D10	17	C3670	-0.0425974	-0.00126667
46	D10	18	C3670	-0.0426556	-0.00168228
46	D10	19	C3670	-0.0424572	-0.00184122
46	D10	20	C3670	-0.0413879	-0.00112932
46	D10	21	C3670	-0.0402732	-0.000372034
46	D10	22	C3670	-0.0400893	-0.000545473
46	D10	23	C3670	-0.0395313	-0.000344827
46	D10	24	C3670	-0.0388785	-4.9401e-05
46	D10	25	C3670	-0.0379007	0.000571023
46	D10	26	C3670	-0.0376603	0.000453977
46	D10	27	C3670	-0.0368851	0.000871864
46	D10	28	C3670	-0.0364608	0.000938747
46	D10	29	C3670	-0.0362504	0.000791738
46	D10	30	C3670	-0.0356822	0.00100258
46	D10	31	C3670	-0.0354813	0.000846148
46	D10	32	C3670	-0.0346916	0.00127845
46	D10	33	C3670	-0.0345271	0.00108555
46	D10	34	C3670	-0.0350428	0.000212544
46	D10	35	C3670	-0.0352035	-0.000305589
46	D10	36	C3670	-0.0345624	-2.1891e-05
46	D10	37	C3670	-0.0344805	-0.000297325
46	D10	38	C3670	-0.0343042	-0.000478431
46	D10	39	C3670	-0.0342192	-0.00075074
46	D10	40	C3670	-0.0337929	-0.000681871
47	D11	1	C3670	-0.0266089	-0.00202116
47	D11	2	C3670	-0.0253802	-0.0010249
47	D11	3	C3670	-0.0243636	-0.000240828
47	D11	4	C3670	-0.0237609	0.000129478
47	D11	5	C3670	-0.0236389	1.89772e-05
47	D11	6	C3670	-0.0231598	0.000265618
47	D11	7	C3670	-0.0230822	0.000110791
47	D11	8	C3670	-0.0226362	0.00032434
47	D11	9	C3670	-0.0225241	0.000203968
47	D11	10	C3670	-0.0227037	-0.000208125
47	D11	11	C3670	-0.0228329	-0.000569803
47	D11	12	C3670	-0.0223176	-0.000286892
47	D11	13	C3670	-0.021573	0.00022518
47	D11	14	C3670	-0.0217803	-0.000214547
47	D11	15	C3670	-0.0219267	-0.00059341
47	D11	16	C3670	-0.0213963	-0.000295472
47	D11	17	C3670	-0.0214079	-0.000539514
47	D11	18	C3670	-0.0214504	-0.000814444
47	D11	19	C3670	-0.0210068	-0.000603379
47	D11	20	C3670	-0.0204232	-0.000252167
47	D11	21	C3670	-0.0203963	-0.000457726
47	D11	22	C3670	-0.0200229	-0.000316844
47	D11	23	C3670	-0.0196448	-0.000171165
47	D11	24	C3670	-0.018764	0.000477124
47	D11	25	C3670	-0.0177603	0.00124842
47	D11	26	C3670	-0.0177428	0.00103346
47	D11	27	C3670	-0.017648	0.000895823
47	D11	28	C3670	-0.0172944	0.00101688
47	D11	29	C3670	-0.0167824	0.00129649
47	D11	30	C3670	-0.0169511	0.000895273
47	D11	31	C3670	-0.0170767	0.000537277
47	D11	32	C3670	-0.0165607	0.000820758
47	D11	33	C3670	-0.0166282	0.000520785
47	D11	34	C3670	-0.0168726	4.39602e-05
47	D11	35	C3670	-0.0170558	-0.000371735
47	D11	36	C3670	-0.0173172	-0.000865592
47	D11	37	C3670	-0.017347	-0.00112779
47	D11	38	C3670	-0.0165762	-0.000589425
47	D11	39	C3670	-0.0173	-0.00154575
47	D11	40	C3670	-0.0177658	-0.00224402
48	D12	1	C3670	-0.0572896	0.0006983
48	D12	2	C3670	-0.0571858	0.000569461
48	D12	3	C3670	-0.055973	0.00154974
48	D12	4	C3670	-0.055576	0.0017141
48	D12	5	C3670	-0.0557536	0.00130396
48	D12	6	C3670	-0.0558254	0.000999588
48	D12	7	C3670	-0.0555584	0.00103399
48	D12	8	C3670	-0.0558816	0.00047824
48	D12	9	C3670	-0.0559163	0.000210924
48	D12	10	C3670	-0.0552806	0.000614022
48	D12	11	C3670	-0.055169	0.000492995
48	D12	12	C3670	-0.0549655	0.000463937
48	D12	13	C3670	-0.055235	-3.81098e-05
48	D12	14	C3670	-0.0553488	-0.000384469
48	D12	15	C3670	-0.0549682	-0.00023652
48	D12	16	C3670	-0.0549962	-0.000497112
48	D12	17	C3670	-0.0550625	-0.00079597
48	D12	18	C3670	-0.055381	-0.00134707
48	D12	19	C3670	-0.0554683	-0.00166699
48	D12	20	C3670	-0.0550762	-0.0015074
48	D12	21	C3670	-0.0549638	-0.00162762
48	D12	22	C3670	-0.0544731	-0.0013695
48	D12	23	C3670	-0.0542374	-0.00136634
48	D12	24	C3670	-0.0541114	-0.00147301
48	D12	25	C3670	-0.0531056	-0.000699716
48	D12	26	C3670	-0.052623	-0.000449731
48	D12	27	C3670	-0.0526289	-0.000688273
48	D12	28	C3670	-0.0521372	-0.00042915
48	D12	29	C3670	-0.0517427	-0.000267208
48	D12	30	C3670	-0.0511032	0.00013969
48	D12	31	C3670	-0.0514649	-0.000454602
48	D12	32	C3670	-0.0518217	-0.00104393
48	D12	33	C3670	-0.0520082	-0.00146308
48	D12	34	C3670	-0.0521503	-0.00183769
48	D12	35	C3670	-0.0515175	-0.00143748
48	D12	36	C3670	-0.0496078	0.000239566
48	D12	37	C3670	-0.0489115	0.000703282
48	D12	38	C3670	-0.0462639	0.00311834
48	D12	39	C3670	-0.0411311	0.00801859
48	D12	40	C3670	-0.0347789	0.0141382
49	E1	1	C5480.1	0.0309338	-0.00759693
49	E1	2	C5480.1	0.034692	-0.00621876
49	E1	3	C5480.1	0.0411565	-0.00213417
49	E1	4	C5480.1	0.0458862	0.000215457
49	E1	5	C5480.1	0.0485552	0.000504508
49	E1	6	C5480.1	0.0520121	0.00158146
49	E1	7	C5480.1	0.0542803	0.00146969
49	E1	8	C5480.1	0.0559836	0.000792987
49	E1	9	C5480.1	0.0581103	0.00053971
49	E1	10	C5480.1	0.0602025	0.000251856
49	E1	11	C5480.1	0.0620933	-0.000237269
49	E1	12	C5480.1	0.0629954	-0.00171522
49	E1	13	C5480.1	0.065581	-0.00150957
49	E1	14	C5480.1	0.067922	-0.00154858
49	E1	15	C5480.1	0.0698633	-0.0019872
49	E1	16	C5480.1	0.0746015	0.000370949
49	E1	17	C5480.1	0.0800159	0.00340539
49	E1	18	C5480.1	0.08948	0.0104896
49	E1	19	C5480.1	0.106527	0.025157
49	E1	20	C5480.1	0.134708	0.0509576
49	E1	21	C5480.1	0.186856	0.100726
49	E1	22	C5480.1	0.274201	0.185691
49	E1	23	C5480.1	0.413783	0.322892
49	E1	24	C5480.1	0.605376	0.512106
49	E1	25	C5480.1	0.827177	0.731527
49	E1	26	C5480.1	1.04225	0.944215
49	E1	27	C5480.1	1.22317	1.12276
49	E1	28	C5480.1	1.36329	1.2605
49	E1	29	C5480.1	1.4666	1.36143
49	E1	30	C5480.1	1.54379	1.43624
49	E1	31	C5480.1	1.60058	1.49065
49	E1	32	C5480.1	1.64383	1.53152
49	E1	33	C5480.1	1.67445	1.55976
[truncated: 1,887 more rows]

## Sheet: Multicomponent Data
Block Type	96-Well 0.1-mL Block
Calibration Background is expired	Yes
Calibration Background performed on	10-29-2017
Calibration Pure Dye ABY is expired	Yes
Calibration Pure Dye ABY performed on	10-29-2017
Calibration Pure Dye CY5 is expired	Yes
Calibration Pure Dye CY5 performed on	10-29-2017
Calibration Pure Dye FAM is expired	Yes
Calibration Pure Dye FAM performed on	10-29-2017
Calibration Pure Dye JUN is expired	Yes
Calibration Pure Dye JUN performed on	10-29-2017
Calibration Pure Dye MUSTANG PURPLE is expired	Yes
Calibration Pure Dye MUSTANG PURPLE performed on	10-29-2017
Calibration Pure Dye NED is expired	Yes
Calibration Pure Dye NED performed on	10-29-2017
Calibration Pure Dye ROX is expired	Yes
Calibration Pure Dye ROX performed on	10-29-2017
Calibration Pure Dye SYBR is expired	Yes
Calibration Pure Dye SYBR performed on	10-29-2017
Calibration Pure Dye TAMRA is expired	Yes
Calibration Pure Dye TAMRA performed on	10-29-2017
Calibration Pure Dye VIC is expired	Yes
Calibration Pure Dye VIC performed on	10-29-2017
Calibration ROI is expired	Yes
Calibration ROI performed on	10-29-2017
Calibration Uniformity is expired	Yes
Calibration Uniformity performed on	10-29-2017
Chemistry	SYBR_GREEN
Date Created	2019-11-25 19:43:14 PM PST
Experiment Barcode
Experiment Comment
Experiment File Name	D:\Users\Administrator\experiments\Shenzhiyan -2th plate q-pcr 20191125 computer program settig.eds
Experiment Name	Shenzhiyan -2th plate q-pcr 20191125
Experiment Run End Time	2019-11-25 03:24:52 AM PST
Experiment Type	Comparative Cт (ΔΔCт)
Instrument Name	272510507
Instrument Serial Number	272510507
Instrument Type	QuantStudio™ 5 System
Passive Reference	ROX
Post-read Stage/Step
Pre-read Stage/Step
Quantification Cycle Method	Ct
Signal Smoothing On	true
Stage where Melt Analysis is performed	Stage3
Stage/ Cycle where Ct Analysis is performed	Stage2, Step2
User Name
Well	Well Position	Cycle	ROX	SYBR
1	A1	1	1103453	35333
2	A2	1	1.16483e+06	46091.6
3	A3	1	1234640	43285.5
4	A4	1	1.18245e+06	64350.8
5	A5	1	1.31853e+06	40283.8
6	A6	1	1.31002e+06	44746.2
7	A7	1	1.31351e+06	33870.9
8	A8	1	1.29179e+06	33802.9
9	A9	1	1.33042e+06	60405.4
10	A10	1	1.29148e+06	53390.9
11	A11	1	1.23814e+06	52164.1
12	A12	1	1224066	39058.8
13	B1	1	1.14616e+06	134264
14	B2	1	1.18333e+06	98021.2
15	B3	1	1.23446e+06	97077.9
16	B4	1	1.26226e+06	117416
17	B5	1	1.31775e+06	155103
18	B6	1	1.2895e+06	103848
19	B7	1	1.31546e+06	111723
20	B8	1	1.29975e+06	131113
21	B9	1	1.29353e+06	177791
22	B10	1	1.22434e+06	122810
23	B11	1	1.22136e+06	152110
24	B12	1	1.12074e+06	74627
25	C1	1	1.15841e+06	-67367.1
26	C2	1	1.1043e+06	-46267.2
27	C3	1	1.312e+06	-23706.8
28	C4	1	1.3676e+06	-38878.1
29	C5	1	1.38328e+06	36836
30	C6	1	1.3703e+06	-78116.5
31	C7	1	1.35308e+06	9251.88
32	C8	1	1.38369e+06	-54533.6
33	C9	1	1.36462e+06	28923.4
34	C10	1	1.26051e+06	-49224.8
35	C11	1	1.27945e+06	-45590.8
36	C12	1	1.19729e+06	-63188.8
37	D1	1	1.29069e+06	-83070.6
38	D2	1	1.30779e+06	-85363.8
39	D3	1	1.39504e+06	-91994.8
40	D4	1	1.45073e+06	-84380.8
41	D5	1	1.32471e+06	-86428.6
42	D6	1	1.42064e+06	-78408.4
43	D7	1	1478348	-73150.4
44	D8	1	1.40079e+06	-33746.4
45	D9	1	1.48542e+06	-54251.5
46	D10	1	1.40019e+06	-64501.9
47	D11	1	1371379	-36490.9
48	D12	1	1.15258e+06	-66030.9
49	E1	1	1.28931e+06	39883.3
50	E2	1	1.28215e+06	45123.7
51	E3	1	1.35066e+06	46733.7
52	E4	1	1.40594e+06	48376.4
53	E5	1	1.4587e+06	111264
54	E6	1	1.44491e+06	100132
55	E7	1	1.46046e+06	97787.3
56	E8	1	1.46627e+06	117014
57	E9	1	1.44127e+06	133491
58	E10	1	1.38347e+06	93695.6
59	E11	1	1.3579e+06	119640
60	E12	1	1.21606e+06	66668.1
61	F1	1	1.18273e+06	96574.1
62	F2	1	1.21335e+06	112157
63	F3	1	1.22963e+06	111894
64	F4	1	1.32275e+06	156318
65	F5	1	1.31893e+06	156585
66	F6	1	1.32489e+06	216048
67	F7	1	1.30596e+06	201087
68	F8	1	1.25497e+06	165693
69	F9	1	1.29566e+06	179918
70	F10	1	1.27182e+06	144768
71	F11	1	1.25567e+06	168509
72	F12	1	997790	100993
73	G1	1	1.14175e+06	-69405
74	G2	1	1.23257e+06	-29041.6
75	G3	1	1.2469e+06	-70112.9
76	G4	1	1.32532e+06	-50351.4
77	G5	1	1.31541e+06	13370
78	G6	1	1.31257e+06	56449.6
79	G7	1	1.31516e+06	-25478.7
80	G8	1	1.28257e+06	745.867
81	G9	1	1.31515e+06	-13361.1
82	G10	1	1.26685e+06	-29448.2
83	G11	1	1.22867e+06	-15895.2
84	G12	1	1144768	-37826.8
85	H1	1	1.13485e+06	-81581.3
86	H2	1	1.15884e+06	-72877.5
87	H3	1	1.29808e+06	-91476.2
88	H4	1	1.2605e+06	-78168.2
89	H5	1	1.28712e+06	-51124.4
90	H6	1	1.25893e+06	-58068.2
91	H7	1	1.18321e+06	-69470.9
92	H8	1	1.29929e+06	-80694
93	H9	1	1.27617e+06	-54712
94	H10	1	1.2351e+06	-68494.8
95	H11	1	1.23179e+06	-51806
96	H12	1	1.14897e+06	-57775.9
1	A1	2	1.10357e+06	38663.6
2	A2	2	1.16771e+06	51207.7
3	A3	2	1238344	49348.9
4	A4	2	1.18525e+06	64834.9
5	A5	2	1.32154e+06	46775
6	A6	2	1.31409e+06	50873.8
7	A7	2	1.31617e+06	39434.7
8	A8	2	1.29443e+06	39072.5
9	A9	2	1.33367e+06	66279.4
10	A10	2	1.29381e+06	57534.1
11	A11	2	1.24037e+06	56704.2
12	A12	2	1.22588e+06	43189.6
13	B1	2	1.14504e+06	125890
14	B2	2	1.18463e+06	98803.3
15	B3	2	1.23782e+06	97836.8
16	B4	2	1.26392e+06	119886
17	B5	2	1.32118e+06	162170
18	B6	2	1.29233e+06	106702
19	B7	2	1.31872e+06	114694
20	B8	2	1302766	136786
21	B9	2	1.29487e+06	177610
22	B10	2	1.22754e+06	130275
23	B11	2	1.22282e+06	152221
24	B12	2	1.12106e+06	74771.4
25	C1	2	1.15835e+06	-67323.3
26	C2	2	1.10568e+06	-45617.2
27	C3	2	1314211	-19274.8
28	C4	2	1.37081e+06	-35130.2
29	C5	2	1.38578e+06	37044.1
30	C6	2	1.37352e+06	-78010.6
31	C7	2	1.35657e+06	13479
32	C8	2	1.38726e+06	-50346.3
33	C9	2	1.36706e+06	29775.1
34	C10	2	1.26302e+06	-47306.4
35	C11	2	1.28111e+06	-40370.6
36	C12	2	1.19766e+06	-62903.5
37	D1	2	1290246	-83097.5
38	D2	2	1.30995e+06	-85288.8
39	D3	2	1.39986e+06	-91970.3
40	D4	2	1.45322e+06	-83626.6
41	D5	2	1.32797e+06	-86114.2
42	D6	2	1.42383e+06	-75556
43	D7	2	1.47891e+06	-74247.5
44	D8	2	1.4048e+06	-31265.1
45	D9	2	1487388	-50456.6
46	D10	2	1.40097e+06	-64580.8
47	D11	2	1.37335e+06	-34855.9
48	D12	2	1.15264e+06	-65914.5
49	E1	2	1.28992e+06	44750
50	E2	2	1.28344e+06	50765.6
51	E3	2	1.35305e+06	52987
52	E4	2	1410298	55040.9
53	E5	2	1.46172e+06	114017
54	E6	2	1.44815e+06	107310
55	E7	2	1.46198e+06	104531
56	E8	2	1.46781e+06	119077
57	E9	2	1.44472e+06	135416
58	E10	2	1.38588e+06	100823
59	E11	2	1.3582e+06	126493
60	E12	2	1.21593e+06	69933.7
61	F1	2	1.18173e+06	96475.1
62	F2	2	1.21473e+06	112349
63	F3	2	1.23338e+06	114355
64	F4	2	1.32357e+06	155660
65	F5	2	1.32308e+06	156641
66	F6	2	1.32851e+06	214519
67	F7	2	1.3087e+06	208985
68	F8	2	1.25727e+06	165297
69	F9	2	1.29967e+06	186403
70	F10	2	1.2755e+06	146489
71	F11	2	1.25612e+06	168575
72	F12	2	997527	101621
73	G1	2	1.14207e+06	-69229.5
74	G2	2	1.23511e+06	-28821.8
75	G3	2	1253158	-69915.4
76	G4	2	1.3279e+06	-48363.3
77	G5	2	1.31979e+06	13439.5
78	G6	2	1.3158e+06	60611.7
79	G7	2	1.3195e+06	-24533.5
80	G8	2	1288551	2601.52
81	G9	2	1.31722e+06	-10749.5
82	G10	2	1.27033e+06	-28849.3
83	G11	2	1.2308e+06	-15113.7
84	G12	2	1.14533e+06	-37103.1
85	H1	2	1.13424e+06	-81510.7
86	H2	2	1.15779e+06	-72826.5
87	H3	2	1.30332e+06	-92026.1
88	H4	2	1.26436e+06	-78913
89	H5	2	1.29242e+06	-47930.9
90	H6	2	1.26183e+06	-58385.9
91	H7	2	1.18637e+06	-69420.1
92	H8	2	1.30435e+06	-80684.8
93	H9	2	1.27602e+06	-55082.5
94	H10	2	1.23755e+06	-68510.5
95	H11	2	1.23381e+06	-51763.5
96	H12	2	1.14942e+06	-57841.1
1	A1	3	1.10476e+06	45636
2	A2	3	1170850	59436.6
3	A3	3	1.24318e+06	57689.8
4	A4	3	1.19039e+06	70624.6
5	A5	3	1.32802e+06	56029.7
6	A6	3	1.32061e+06	59727.9
7	A7	3	1.32245e+06	49208.9
8	A8	3	1.29851e+06	46374
9	A9	3	1.33705e+06	75126.8
10	A10	3	1299899	64947.6
11	A11	3	1.24431e+06	64562.5
12	A12	3	1.22935e+06	50740.9
13	B1	3	1.1443e+06	117587
14	B2	3	1.18461e+06	99129.9
15	B3	3	1.24215e+06	99035.8
16	B4	3	1268133	120707
17	B5	3	1.32613e+06	168352
18	B6	3	1.29606e+06	109980
19	B7	3	1.32436e+06	116953
20	B8	3	1310577	143356
21	B9	3	1.29801e+06	177675
22	B10	3	1.23301e+06	132659
23	B11	3	1.22458e+06	153851
24	B12	3	1125841	76652.1
25	C1	3	1.15811e+06	-66377.4
26	C2	3	1.10856e+06	-45257
27	C3	3	1.31978e+06	-14789.7
28	C4	3	1.37787e+06	-30357.2
29	C5	3	1.3913e+06	38615.6
30	C6	3	1.37988e+06	-76577.3
31	C7	3	1363798	18208.8
32	C8	3	1.3915e+06	-44673.3
33	C9	3	1.37071e+06	31247.1
34	C10	3	1.26861e+06	-45287.9
35	C11	3	1282689	-37830.8
36	C12	3	1.20266e+06	-61207.6
37	D1	3	1.28889e+06	-82996.7
38	D2	3	1.31172e+06	-84504
39	D3	3	1.40829e+06	-91857.6
40	D4	3	1.457e+06	-82787
41	D5	3	1.33258e+06	-84931.8
42	D6	3	1.42927e+06	-70633.8
43	D7	3	1.48096e+06	-75004.8
44	D8	3	1408394	-30590.6
45	D9	3	1491518	-45926.2
46	D10	3	1.40501e+06	-64378.8
47	D11	3	1.37341e+06	-33461.3
48	D12	3	1.15455e+06	-64623.8
49	E1	3	1.29153e+06	53154.8
50	E2	3	1.28361e+06	59633.6
51	E3	3	1.35742e+06	62546.2
52	E4	3	1.41839e+06	64837.5
53	E5	3	1.46601e+06	121983
54	E6	3	1.45336e+06	117642
55	E7	3	1.46883e+06	115576
56	E8	3	1473166	125975
57	E9	3	1448460	140105
58	E10	3	1.39176e+06	110471
59	E11	3	1.35993e+06	134516
60	E12	3	1.2158e+06	76717.8
61	F1	3	1.18081e+06	96710.1
62	F2	3	1.21605e+06	114382
63	F3	3	1.23903e+06	117819
64	F4	3	1.32902e+06	155534
65	F5	3	1.32934e+06	157256
66	F6	3	1.33529e+06	211351
67	F7	3	1.3167e+06	216992
68	F8	3	1.26239e+06	165178
69	F9	3	1.30671e+06	194070
70	F10	3	1.28062e+06	148636
71	F11	3	1.25726e+06	169552
72	F12	3	996377	102247
73	G1	3	1.14021e+06	-67460.5
74	G2	3	1.23677e+06	-26168.2
75	G3	3	1.26141e+06	-69260.2
76	G4	3	1.33212e+06	-46326.6
77	G5	3	1.32412e+06	14183.6
78	G6	3	1321091	63490
79	G7	3	1.32502e+06	-22345.9
80	G8	3	1.29181e+06	5388.83
81	G9	3	1.32074e+06	-8527.35
82	G10	3	1274228	-27785.1
83	G11	3	1.23439e+06	-16082
84	G12	3	1147779	-34906
85	H1	3	1.13316e+06	-80701.6
86	H2	3	1.15605e+06	-72292.2
87	H3	3	1.31045e+06	-92099.3
88	H4	3	1.26869e+06	-78928.3
89	H5	3	1.29733e+06	-50028.3
90	H6	3	1.26587e+06	-58091.4
91	H7	3	1.19006e+06	-68762.4
92	H8	3	1.30775e+06	-80330.5
93	H9	3	1.27633e+06	-55281.9
94	H10	3	1.23922e+06	-68276.1
95	H11	3	1.2355e+06	-50478.2
96	H12	3	1.15045e+06	-57755.1
1	A1	4	1105172	49318.9
2	A2	4	1.17233e+06	64264.5
3	A3	4	1.24512e+06	62277.1
4	A4	4	1.19369e+06	75339.6
5	A5	4	1.33087e+06	62241.3
6	A6	4	1.32306e+06	64817.3
7	A7	4	1.32589e+06	53967.3
8	A8	4	1.30048e+06	50579.5
9	A9	4	1.33945e+06	81212.3
10	A10	4	1.30314e+06	69936.7
11	A11	4	1.24776e+06	68823.6
12	A12	4	1.22952e+06	56024.1
13	B1	4	1.14378e+06	114483
14	B2	4	1182767	99468.6
15	B3	4	1.24402e+06	98833.8
16	B4	4	1.26979e+06	120594
17	B5	4	1.32727e+06	168757
18	B6	4	1.29706e+06	110915
19	B7	4	1.32565e+06	117545
20	B8	4	1.31207e+06	145088
21	B9	4	1.29925e+06	178358
22	B10	4	1.23544e+06	131505
23	B11	4	1.22463e+06	156412
24	B12	4	1.12759e+06	78365.7
25	C1	4	1.15782e+06	-64490.9
26	C2	4	1.10935e+06	-44703.9
27	C3	4	1.32309e+06	-11105.9
28	C4	4	1380398	-27461.6
29	C5	4	1395360	39128.3
30	C6	4	1.38379e+06	-75052.9
31	C7	4	1.367e+06	20862.2
32	C8	4	1.39407e+06	-41759.7
33	C9	4	1.37366e+06	33155.8
34	C10	4	1.27167e+06	-45023.8
35	C11	4	1.28577e+06	-38193.8
36	C12	4	1.20345e+06	-61203.7
37	D1	4	1.28742e+06	-83162.9
38	D2	4	1.31232e+06	-84118.5
39	D3	4	1.40964e+06	-91914.9
40	D4	4	1.45721e+06	-82205.7
41	D5	4	1.33634e+06	-83826.9
42	D6	4	1.43024e+06	-65411.6
43	D7	4	1.48164e+06	-75345.6
44	D8	4	1.41106e+06	-30867
45	D9	4	1.49417e+06	-44827.7
46	D10	4	1.40747e+06	-63197.1
47	D11	4	1.37281e+06	-32619.2
48	D12	4	1.15435e+06	-64154.2
49	E1	4	1.29115e+06	59245.9
50	E2	4	1.28258e+06	65314.3
51	E3	4	1.36055e+06	68417.4
52	E4	4	1.41986e+06	72221.5
53	E5	4	1466079	129418
54	E6	4	1.45433e+06	125308
55	E7	4	1.47068e+06	123438
56	E8	4	1.47522e+06	132872
57	E9	4	1.44925e+06	145567
58	E10	4	1.39478e+06	118567
59	E11	4	1.35829e+06	140511
60	E12	4	1.21418e+06	82650.5
61	F1	4	1.17996e+06	97705.2
62	F2	4	1.21568e+06	115254
63	F3	4	1.24155e+06	118740
64	F4	4	1.33085e+06	156368
65	F5	4	1.33083e+06	157748
66	F6	4	1.33638e+06	210919
67	F7	4	1.32101e+06	220719
68	F8	4	1.26384e+06	165662
69	F9	4	1.30922e+06	196787
70	F10	4	1.28309e+06	149628
71	F11	4	1.25672e+06	170909
72	F12	4	994563	102145
73	G1	4	1.13706e+06	-67430.7
74	G2	4	1.23628e+06	-24306.8
75	G3	4	1.26416e+06	-67761.4
76	G4	4	1.33554e+06	-45734.8
77	G5	4	1.32574e+06	14918.4
78	G6	4	1324511	64560.3
79	G7	4	1.32855e+06	-20951.6
80	G8	4	1.29441e+06	6880.77
81	G9	4	1324208	-8512.31
82	G10	4	1.27641e+06	-27677.1
83	G11	4	1.23618e+06	-17249.2
84	G12	4	1.14848e+06	-34439.3
85	H1	4	1.13236e+06	-80334.1
86	H2	4	1.15472e+06	-72516.2
87	H3	4	1.31281e+06	-91120.1
88	H4	4	1.26956e+06	-77295.6
89	H5	4	1.29887e+06	-54767.6
90	H6	4	1.26622e+06	-56268.9
91	H7	4	1.19033e+06	-68121.5
92	H8	4	1.30859e+06	-79346
93	H9	4	1.27654e+06	-54951.3
94	H10	4	1.23595e+06	-68154.3
95	H11	4	1.23637e+06	-49628.7
96	H12	4	1.14958e+06	-57772.5
1	A1	5	1.10604e+06	52985.7
2	A2	5	1.17207e+06	66940
3	A3	5	1.24565e+06	64664.2
4	A4	5	1.19478e+06	79541.8
5	A5	5	1.33268e+06	65037.4
6	A6	5	1.32346e+06	67914.9
7	A7	5	1.3266e+06	56833.1
8	A8	5	1.30093e+06	54503.2
9	A9	5	1.33942e+06	85910.6
10	A10	5	1.30366e+06	74528.2
11	A11	5	1.24851e+06	71813
12	A12	5	1.22891e+06	59950.7
13	B1	5	1143265	113989
14	B2	5	1.18191e+06	99779.8
15	B3	5	1244375	98958.2
16	B4	5	1.26966e+06	121142
17	B5	5	1.32817e+06	168530
18	B6	5	1.29792e+06	110612
19	B7	5	1326790	118329
20	B8	5	1.31177e+06	145551
21	B9	5	1.29957e+06	178884
22	B10	5	1.23602e+06	130688
23	B11	5	1.22385e+06	158750
24	B12	5	1.12611e+06	78233.7
25	C1	5	1.15762e+06	-64581.6
26	C2	5	1.10999e+06	-44711.2
27	C3	5	1.3234e+06	-8531.45
28	C4	5	1380821	-26146
29	C5	5	1.39609e+06	40435.5
30	C6	5	1383267	-74515.6
31	C7	5	1.37049e+06	21761.6
32	C8	5	1.39554e+06	-40427.1
33	C9	5	1.37538e+06	33802.1
34	C10	5	1273390	-45113.4
35	C11	5	1.28399e+06	-38581.3
36	C12	5	1.20146e+06	-61325.7
37	D1	5	1.28662e+06	-83250.2
38	D2	5	1.31202e+06	-83233.1
39	D3	5	1.40978e+06	-92099.2
40	D4	5	1.45623e+06	-82059.4
41	D5	5	1.33709e+06	-83731
42	D6	5	1.42907e+06	-61915.3
43	D7	5	1.48318e+06	-75360.8
44	D8	5	1.4121e+06	-30644
45	D9	5	1.49493e+06	-44148.6
46	D10	5	1.40931e+06	-62173.2
47	D11	5	1.37239e+06	-32441.8
48	D12	5	1.1525e+06	-64255.8
49	E1	5	1.28994e+06	62633
50	E2	5	1.28118e+06	68517.8
51	E3	5	1.36231e+06	72587.9
52	E4	5	1.4196e+06	76871.3
53	E5	5	1.46598e+06	134661
54	E6	5	1.45324e+06	130005
55	E7	5	1.47121e+06	127828
56	E8	5	1.47536e+06	138403
57	E9	5	1.44924e+06	149321
58	E10	5	1395614	123015
59	E11	5	1.35776e+06	144126
60	E12	5	1.21212e+06	86389.2
61	F1	5	1.17858e+06	97328
62	F2	5	1.21411e+06	116708
63	F3	5	1.24198e+06	119726
64	F4	5	1.33048e+06	156692
65	F5	5	1.32938e+06	159292
66	F6	5	1336519	211704
67	F7	5	1.32142e+06	222940
68	F8	5	1263901	166411
69	F9	5	1308143	198444
70	F10	5	1282710	149390
71	F11	5	1255503	171513
72	F12	5	992149	101730
73	G1	5	1.13607e+06	-67230.9
74	G2	5	1.23577e+06	-23841.2
75	G3	5	1.26522e+06	-66328.3
76	G4	5	1333559	-45694.7
77	G5	5	1.32576e+06	17719.4
78	G6	5	1.32489e+06	66292.3
79	G7	5	1.32972e+06	-20268.6
80	G8	5	1294902	7178.87
81	G9	5	1.32659e+06	-8622.29
82	G10	5	1.27708e+06	-27759.8
83	G11	5	1.23641e+06	-17698.6
84	G12	5	1.14905e+06	-35187.6
85	H1	5	1.13169e+06	-80251.8
86	H2	5	1.15193e+06	-72643.5
87	H3	5	1.31318e+06	-90913.7
88	H4	5	1.26929e+06	-76023.8
89	H5	5	1.30052e+06	-57651.6
90	H6	5	1.26542e+06	-55863
91	H7	5	1.1897e+06	-67697.3
92	H8	5	1.30907e+06	-79088.1
93	H9	5	1.27516e+06	-55055.3
94	H10	5	1.23508e+06	-67801
95	H11	5	1.23597e+06	-50093.3
96	H12	5	1.14662e+06	-57812.8
1	A1	6	1.10617e+06	54063.9
2	A2	6	1.17086e+06	68456
3	A3	6	1.24556e+06	66603.7
4	A4	6	1.19543e+06	82645.5
5	A5	6	1.33248e+06	66088.8
6	A6	6	1.32252e+06	68751.4
7	A7	6	1.32568e+06	59325.7
8	A8	6	1.30019e+06	57621
9	A9	6	1337186	90263.2
10	A10	6	1.3031e+06	76074.2
11	A11	6	1248240	74562.7
12	A12	6	1.22785e+06	63189.5
13	B1	6	1.14306e+06	114401
14	B2	6	1.18081e+06	99068
15	B3	6	1243600	100562
16	B4	6	1.26918e+06	120632
17	B5	6	1328454	168912
18	B6	6	1.29749e+06	109681
19	B7	6	1327450	119353
20	B8	6	1311818	144092
21	B9	6	1.30097e+06	179712
22	B10	6	1.2355e+06	129483
23	B11	6	1.22334e+06	159242
24	B12	6	1.12387e+06	76945.6
25	C1	6	1.1573e+06	-64676.2
26	C2	6	1.10991e+06	-44754.2
27	C3	6	1.32326e+06	-7755.84
28	C4	6	1.38022e+06	-25851.9
29	C5	6	1.39603e+06	42125.5
30	C6	6	1.38185e+06	-73993.6
31	C7	6	1.37023e+06	23049.3
32	C8	6	1.39543e+06	-39272.7
33	C9	6	1.37608e+06	34688
34	C10	6	1.27339e+06	-44594.4
35	C11	6	1.28262e+06	-38709.8
36	C12	6	1.19935e+06	-60984.5
37	D1	6	1.28625e+06	-84175
38	D2	6	1.31113e+06	-83790.7
39	D3	6	1.40858e+06	-91836
40	D4	6	1.45629e+06	-81355.9
41	D5	6	1.3367e+06	-83701.8
42	D6	6	1.42837e+06	-58584.6
43	D7	6	1.48288e+06	-75077.2
44	D8	6	1.40953e+06	-30679.5
45	D9	6	1.49375e+06	-43531
46	D10	6	1.40657e+06	-62142.7
47	D11	6	1.37175e+06	-31769.6
48	D12	6	1.15139e+06	-64276.6
49	E1	6	1289524	67070.9
50	E2	6	1280758	69884.2
51	E3	6	1.3614e+06	77334.5
52	E4	6	1.42018e+06	81939.5
53	E5	6	1.46721e+06	139203
54	E6	6	1452761	134724
55	E7	6	1.47023e+06	133138
56	E8	6	1.47507e+06	143993
57	E9	6	1.44965e+06	152937
58	E10	6	1.39627e+06	126530
59	E11	6	1.35831e+06	146230
60	E12	6	1.21128e+06	88582
61	F1	6	1.17669e+06	97357
62	F2	6	1.21273e+06	117261
63	F3	6	1241525	119029
64	F4	6	1.32982e+06	156820
65	F5	6	1.32882e+06	160716
66	F6	6	1.33556e+06	211929
67	F7	6	1.32035e+06	224106
68	F8	6	1.26426e+06	166625
69	F9	6	1.30765e+06	198140
70	F10	6	1.28226e+06	149008
71	F11	6	1.25329e+06	171583
72	F12	6	989855	101179
73	G1	6	1.13592e+06	-65441.7
74	G2	6	1.23487e+06	-23190.2
75	G3	6	1.26466e+06	-65772.4
76	G4	6	1332944	-45837.1
77	G5	6	1.32585e+06	20766.6
78	G6	6	1.32469e+06	66768.9
79	G7	6	1.32984e+06	-19769.8
80	G8	6	1.29485e+06	7608.54
81	G9	6	1.32694e+06	-8255.69
82	G10	6	1279117	-28523.1
83	G11	6	1.23589e+06	-18221.3
84	G12	6	1.14966e+06	-35512.9
85	H1	6	1.13097e+06	-79837.5
86	H2	6	1.14948e+06	-72574
87	H3	6	1.31237e+06	-90691.8
88	H4	6	1.26895e+06	-75775.8
89	H5	6	1298377	-59917.5
90	H6	6	1.26364e+06	-56019.4
91	H7	6	1.18768e+06	-67569
92	H8	6	1.30732e+06	-78745.7
93	H9	6	1.27063e+06	-55406.4
94	H10	6	1.23643e+06	-68550.4
95	H11	6	1.23446e+06	-50457.4
96	H12	6	1.14411e+06	-58436.3
1	A1	7	1.10629e+06	56726.3
2	A2	7	1.17014e+06	71301.7
3	A3	7	1.24491e+06	69511.8
4	A4	7	1.19524e+06	86948.1
5	A5	7	1331152	68072.6
6	A6	7	1.32143e+06	70254.5
7	A7	7	1.32468e+06	62092.2
8	A8	7	1.29941e+06	59633.6
9	A9	7	1.33639e+06	93459.1
10	A10	7	1302401	78298.5
11	A11	7	1247781	76910.8
12	A12	7	1.22683e+06	65787.2
13	B1	7	1.14337e+06	113972
14	B2	7	1179833	98962.6
15	B3	7	1.243e+06	101506
16	B4	7	1.26848e+06	120259
17	B5	7	1.32885e+06	166587
18	B6	7	1.29684e+06	109175
19	B7	7	1.32548e+06	119564
20	B8	7	1.31134e+06	143324
21	B9	7	1.30084e+06	180492
22	B10	7	1.23493e+06	128670
23	B11	7	1.22286e+06	160105
24	B12	7	1.12182e+06	76786
25	C1	7	1.15757e+06	-64028.5
26	C2	7	1.10945e+06	-44347.8
27	C3	7	1322615	-7646.22
28	C4	7	1.37872e+06	-25979.1
29	C5	7	1395813	43345.9
30	C6	7	1381550	-73428.1
31	C7	7	1.36812e+06	24317.6
32	C8	7	1.39507e+06	-38361.6
33	C9	7	1375789	35331.7
34	C10	7	1.27268e+06	-44077.5
35	C11	7	1280514	-37768.8
36	C12	7	1.19793e+06	-60679.6
37	D1	7	1.28631e+06	-84673.5
38	D2	7	1.31048e+06	-83903.1
39	D3	7	1.40741e+06	-90493
40	D4	7	1.45823e+06	-80966.6
41	D5	7	1.33647e+06	-83558.9
42	D6	7	1.42748e+06	-56277.8
43	D7	7	1.4823e+06	-74895.7
44	D8	7	1.40901e+06	-31520.2
45	D9	7	1.49278e+06	-43307.3
46	D10	7	1.40614e+06	-62458.5
47	D11	7	1.37055e+06	-31635.3
48	D12	7	1.15014e+06	-63900.1
49	E1	7	1.28926e+06	69981.6
50	E2	7	1.28041e+06	72318.5
51	E3	7	1.36126e+06	81484.8
52	E4	7	1.42098e+06	85549.1
53	E5	7	1.46763e+06	142897
54	E6	7	1.45304e+06	137835
55	E7	7	1.46942e+06	137278
56	E8	7	1.47474e+06	147794
57	E9	7	1.44925e+06	155647
58	E10	7	1.39599e+06	128747
59	E11	7	1.35813e+06	148202
60	E12	7	1.21019e+06	91726.6
61	F1	7	1.17552e+06	98197.8
62	F2	7	1.21181e+06	118659
63	F3	7	1.24063e+06	118973
64	F4	7	1.32838e+06	157700
65	F5	7	1.32889e+06	161040
66	F6	7	1.33482e+06	212486
67	F7	7	1.31999e+06	224723
68	F8	7	1.26307e+06	167182
69	F9	7	1.3084e+06	197786
70	F10	7	1.28252e+06	148626
71	F11	7	1251590	171350
72	F12	7	988027	100780
73	G1	7	1.13468e+06	-64573.3
74	G2	7	1.23366e+06	-22526.8
75	G3	7	1.26356e+06	-65503.4
76	G4	7	1.33413e+06	-46146.5
77	G5	7	1.32537e+06	23146.2
78	G6	7	1.3229e+06	66396.7
79	G7	7	1.32971e+06	-19669.8
80	G8	7	1.29397e+06	9457.42
81	G9	7	1.32643e+06	-9338.44
82	G10	7	1.27889e+06	-28497.3
83	G11	7	1.23524e+06	-18767.6
84	G12	7	1.1507e+06	-35670.9
85	H1	7	1.12979e+06	-79875.8
86	H2	7	1.14836e+06	-72810.1
87	H3	7	1.3116e+06	-91094.8
88	H4	7	1.26797e+06	-76355.4
89	H5	7	1.29533e+06	-61204
90	H6	7	1.26266e+06	-56151.4
91	H7	7	1.18665e+06	-67463.1
92	H8	7	1.30636e+06	-79094
93	H9	7	1.26898e+06	-55669.9
94	H10	7	1235795	-68666.2
95	H11	7	1.23341e+06	-50731.1
96	H12	7	1.14262e+06	-58635.4
1	A1	8	1.10735e+06	58467.6
2	A2	8	1.16925e+06	73922.3
3	A3	8	1.24354e+06	70771
4	A4	8	1.19503e+06	91182.3
5	A5	8	1.32951e+06	70975.4
6	A6	8	1.31951e+06	71024.1
7	A7	8	1.32277e+06	63819.8
8	A8	8	1.29794e+06	63288.5
9	A9	8	1.33634e+06	95790.5
10	A10	8	1.30122e+06	79715.1
11	A11	8	1.24697e+06	78615.6
12	A12	8	1.22546e+06	67197.1
13	B1	8	1.14497e+06	113511
14	B2	8	1.17834e+06	99801
15	B3	8	1.24244e+06	100993
16	B4	8	1.26688e+06	119973
17	B5	8	1.32823e+06	163076
18	B6	8	1.29581e+06	108883
19	B7	8	1.32495e+06	118942
20	B8	8	1.31033e+06	142518
21	B9	8	1.29971e+06	181440
22	B10	8	1.23432e+06	127649
23	B11	8	1.22177e+06	160574
24	B12	8	1.11976e+06	77598.5
25	C1	8	1.1591e+06	-64222.4
26	C2	8	1108520	-44109.9
27	C3	8	1.32116e+06	-7237.61
28	C4	8	1.3776e+06	-25264.2
29	C5	8	1.39497e+06	44845.2
30	C6	8	1.38261e+06	-72245.5
31	C7	8	1.36755e+06	24348.3
32	C8	8	1.39437e+06	-37217.1
33	C9	8	1.37524e+06	35218.2
34	C10	8	1.27125e+06	-43668
35	C11	8	1.2801e+06	-37506.6
36	C12	8	1.19548e+06	-59280.4
37	D1	8	1.28687e+06	-85072.3
38	D2	8	1.30938e+06	-83177.3
39	D3	8	1.40525e+06	-89739.2
40	D4	8	1.45843e+06	-80959
41	D5	8	1.33707e+06	-83147.1
42	D6	8	1.42582e+06	-54017.9
43	D7	8	1.48155e+06	-74793.2
44	D8	8	1410766	-31476.1
45	D9	8	1.49114e+06	-42395.8
46	D10	8	1.40821e+06	-62457.4
47	D11	8	1.36989e+06	-31009
48	D12	8	1148402	-64174.5
49	E1	8	1.28936e+06	72183
50	E2	8	1.27907e+06	73939.8
51	E3	8	1.36276e+06	83882.2
52	E4	8	1.42006e+06	88374.6
53	E5	8	1.46882e+06	145781
54	E6	8	1.45299e+06	140312
55	E7	8	1.46814e+06	140452
56	E8	8	1.47368e+06	150464
57	E9	8	1.44813e+06	158937
58	E10	8	1395224	131288
59	E11	8	1.35739e+06	150683
60	E12	8	1208482	93537.4
61	F1	8	1.17373e+06	97693.7
62	F2	8	1.21033e+06	118737
63	F3	8	1239536	120750
64	F4	8	1.32697e+06	158476
65	F5	8	1.32688e+06	161813
66	F6	8	1.33396e+06	213241
67	F7	8	1320671	224720
68	F8	8	1.26268e+06	167341
69	F9	8	1.30832e+06	198480
70	F10	8	1282361	148323
71	F11	8	1.24982e+06	170993
72	F12	8	986148	100608
73	G1	8	1.13069e+06	-64263.2
74	G2	8	1.23287e+06	-21665.2
75	G3	8	1.26127e+06	-65531.2
76	G4	8	1.33365e+06	-46265.3
77	G5	8	1.32425e+06	25217.7
78	G6	8	1.32058e+06	66163.7
79	G7	8	1.33026e+06	-19454.2
80	G8	8	1292936	9983.4
81	G9	8	1.3257e+06	-9696.01
82	G10	8	1.27694e+06	-27353
83	G11	8	1.23399e+06	-18858
84	G12	8	1.15276e+06	-36579.7
85	H1	8	1.12734e+06	-79839.5
86	H2	8	1.1466e+06	-72684.1
87	H3	8	1310603	-92539
88	H4	8	1.26649e+06	-77056.4
89	H5	8	1.29387e+06	-62499.1
90	H6	8	1261177	-55928.9
91	H7	8	1.18524e+06	-66606.7
92	H8	8	1.3054e+06	-79002
93	H9	8	1.26765e+06	-55809.4
94	H10	8	1232665	-67973.2
95	H11	8	1.23174e+06	-50958.8
96	H12	8	1.14064e+06	-58347.3
1	A1	9	1.10781e+06	60744.8
2	A2	9	1.16886e+06	75176.9
3	A3	9	1.24287e+06	73324.7
4	A4	9	1.19498e+06	97457.5
5	A5	9	1.32869e+06	72125.1
6	A6	9	1.31863e+06	71991
7	A7	9	1.32197e+06	66035.9
8	A8	9	1.29681e+06	64431.4
9	A9	9	1.33627e+06	97267.4
10	A10	9	1.30089e+06	82375.8
11	A11	9	1.24655e+06	79182.9
12	A12	9	1.22462e+06	69279.9
13	B1	9	1.14656e+06	112596
14	B2	9	1.17794e+06	100112
15	B3	9	1.24215e+06	99927.4
16	B4	9	1.26629e+06	118979
17	B5	9	1.32771e+06	160441
18	B6	9	1.29548e+06	108566
19	B7	9	1.32547e+06	117408
20	B8	9	1309399	139148
21	B9	9	1.29931e+06	183260
22	B10	9	1.23383e+06	126587
23	B11	9	1.22063e+06	161960
24	B12	9	1.11806e+06	76925.9
25	C1	9	1.16029e+06	-65694.5
26	C2	9	1107691	-43104.5
27	C3	9	1.32049e+06	-6803.66
28	C4	9	1.37701e+06	-24935.1
29	C5	9	1.39447e+06	46058
30	C6	9	1382585	-72113.8
31	C7	9	1.36843e+06	24725.9
32	C8	9	1.39328e+06	-36985.8
33	C9	9	1.37497e+06	35370.6
34	C10	9	1.27077e+06	-43145.4
35	C11	9	1.28057e+06	-37660.8
36	C12	9	1.19461e+06	-58751
37	D1	9	1.28744e+06	-86043.4
38	D2	9	1.30893e+06	-82939.4
39	D3	9	1.40484e+06	-89400.2
40	D4	9	1.45787e+06	-80569.1
41	D5	9	1.33683e+06	-82966.1
42	D6	9	1.42438e+06	-52240.4
43	D7	9	1.48088e+06	-74091.6
44	D8	9	1.41069e+06	-29598.9
45	D9	9	1.49064e+06	-41882.1
46	D10	9	1.40726e+06	-61730.9
47	D11	9	1.36925e+06	-30841.2
48	D12	9	1.14771e+06	-64175.8
49	E1	9	1.29068e+06	75002.1
50	E2	9	1.27893e+06	76952.8
51	E3	9	1.36173e+06	86687.5
52	E4	9	1.41691e+06	92255.6
53	E5	9	1.46766e+06	149593
54	E6	9	1.4528e+06	144084
55	E7	9	1.46702e+06	143686
56	E8	9	1.47269e+06	154305
57	E9	9	1.44732e+06	162958
58	E10	9	1.39412e+06	134272
59	E11	9	1.35709e+06	153796
60	E12	9	1.20766e+06	96037.6
61	F1	9	1.17178e+06	97413.7
62	F2	9	1.20977e+06	118814
63	F3	9	1.23903e+06	121358
64	F4	9	1.32618e+06	158651
65	F5	9	1326329	162511
66	F6	9	1.3333e+06	214146
67	F7	9	1.31995e+06	225672
68	F8	9	1.26331e+06	167296
69	F9	9	1.3069e+06	198387
70	F10	9	1.28092e+06	148404
71	F11	9	1.24625e+06	170849
72	F12	9	984523	100625
73	G1	9	1.1289e+06	-62799
74	G2	9	1232464	-21422.8
75	G3	9	1.26017e+06	-64988.5
76	G4	9	1.33258e+06	-45730.4
77	G5	9	1.32384e+06	26739.2
78	G6	9	1.31961e+06	66730.8
79	G7	9	1.32911e+06	-17856.3
80	G8	9	1.29133e+06	10587.1
81	G9	9	1.32433e+06	-8989.47
82	G10	9	1.27536e+06	-27572.5
83	G11	9	1.23329e+06	-18361.3
84	G12	9	1.1553e+06	-37000.1
85	H1	9	1.12637e+06	-79185.7
86	H2	9	1.14524e+06	-71749.4
87	H3	9	1.3097e+06	-92688.7
88	H4	9	1.26583e+06	-77152.9
89	H5	9	1.2916e+06	-63968.2
90	H6	9	1.25926e+06	-55353.1
91	H7	9	1.18433e+06	-66176
92	H8	9	1.30441e+06	-77865
93	H9	9	1.26711e+06	-55819.8
94	H10	9	1.23136e+06	-67829.7
95	H11	9	1.23082e+06	-51336.8
96	H12	9	1.13949e+06	-58599.3
1	A1	10	1.10885e+06	62715.1
2	A2	10	1.1689e+06	76847.2
3	A3	10	1242527	75366.6
4	A4	10	1.19624e+06	103640
5	A5	10	1.3278e+06	73047.8
6	A6	10	1.31785e+06	74123.7
7	A7	10	1.32121e+06	68285.7
8	A8	10	1.29574e+06	66539
9	A9	10	1.33665e+06	99523.3
10	A10	10	1.30133e+06	84425.1
11	A11	10	1246378	81760.2
12	A12	10	1.22339e+06	70635.1
13	B1	10	1.1485e+06	112411
14	B2	10	1.17804e+06	100083
15	B3	10	1.24255e+06	99871.9
16	B4	10	1.26612e+06	118637
17	B5	10	1327570	158319
18	B6	10	1.29618e+06	108064
19	B7	10	1.32316e+06	116989
20	B8	10	1.30923e+06	135822
21	B9	10	1.29957e+06	184559
22	B10	10	1.23328e+06	124320
23	B11	10	1.21753e+06	162845
24	B12	10	1.11668e+06	76880.2
25	C1	10	1.16241e+06	-66672.8
26	C2	10	1.10743e+06	-42836.8
27	C3	10	1.32014e+06	-6635.18
28	C4	10	1.3765e+06	-25100.7
29	C5	10	1.39423e+06	46940.4
30	C6	10	1.38155e+06	-72544.5
31	C7	10	1.36808e+06	24749.9
32	C8	10	1.39278e+06	-36053.7
33	C9	10	1.37519e+06	36314.9
34	C10	10	1.27118e+06	-43090.2
35	C11	10	1.2791e+06	-37208.5
36	C12	10	1193899	-58736.5
37	D1	10	1.28842e+06	-86567.2
38	D2	10	1.30894e+06	-82720.4
39	D3	10	1.40594e+06	-89367.5
40	D4	10	1.45667e+06	-80648.1
41	D5	10	1.33573e+06	-83069.5
42	D6	10	1.42299e+06	-50728.3
43	D7	10	1.47926e+06	-73199.4
44	D8	10	1.40966e+06	-28670.6
45	D9	10	1490755	-41846.7
46	D10	10	1405423	-61534.4
47	D11	10	1.36857e+06	-31071.6
48	D12	10	1.14706e+06	-63410.1
49	E1	10	1.29304e+06	77844.3
50	E2	10	1.27983e+06	79211.2
51	E3	10	1.36112e+06	90019.8
52	E4	10	1.41618e+06	94323.7
53	E5	10	1.46612e+06	152659
54	E6	10	1.45202e+06	147508
55	E7	10	1.46655e+06	147541
56	E8	10	1.47069e+06	157430
57	E9	10	1447242	165225
58	E10	10	1.39344e+06	137070
59	E11	10	1.35733e+06	156739
60	E12	10	1.20707e+06	98666.4
61	F1	10	1.17058e+06	97322
62	F2	10	1.20938e+06	120204
63	F3	10	1.23909e+06	121236
64	F4	10	1325825	159023
65	F5	10	1.327e+06	162441
66	F6	10	1.33215e+06	214874
67	F7	10	1.31866e+06	225534
68	F8	10	1.26239e+06	167742
69	F9	10	1.30616e+06	198979
70	F10	10	1280531	149348
71	F11	10	1.24477e+06	171007
72	F12	10	983701	100978
73	G1	10	1.12698e+06	-62456.1
74	G2	10	1.2319e+06	-21243.5
75	G3	10	1.25971e+06	-63672.6
76	G4	10	1.33005e+06	-45688
77	G5	10	1.32381e+06	27138.4
78	G6	10	1.31855e+06	66472.3
79	G7	10	1328399	-17642.9
80	G8	10	1.28929e+06	10811.1
81	G9	10	1.32358e+06	-8657.88
82	G10	10	1.27288e+06	-27788.6
83	G11	10	1.23268e+06	-18597.1
84	G12	10	1.15753e+06	-37218.6
85	H1	10	1.12626e+06	-79116.2
86	H2	10	1.14446e+06	-71810.9
87	H3	10	1.30895e+06	-91892.6
88	H4	10	1265336	-76576.5
89	H5	10	1290330	-64354.3
90	H6	10	1.25645e+06	-55162.1
91	H7	10	1.18373e+06	-66400.9
92	H8	10	1.30393e+06	-77821
93	H9	10	1.26656e+06	-55797.1
94	H10	10	1.22989e+06	-68190.4
95	H11	10	1.23025e+06	-52374.7
96	H12	10	1.1385e+06	-59372.7
1	A1	11	1.10939e+06	66089.2
2	A2	11	1.16886e+06	78276.5
3	A3	11	1.24233e+06	78238.3
4	A4	11	1.19698e+06	109876
5	A5	11	1.32688e+06	74899.3
6	A6	11	1316895	75804.6
7	A7	11	1.31937e+06	70052.3
8	A8	11	1.2933e+06	68121.8
9	A9	11	1.33561e+06	101194
10	A10	11	1.2998e+06	85930.1
11	A11	11	1.24532e+06	83947.3
12	A12	11	1.2222e+06	72882.8
13	B1	11	1.15083e+06	112695
14	B2	11	1.17785e+06	100474
15	B3	11	1.24278e+06	101116
16	B4	11	1.26582e+06	118691
17	B5	11	1.32768e+06	156808
18	B6	11	1.29667e+06	107530
19	B7	11	1322488	117530
20	B8	11	1310099	133817
21	B9	11	1.29939e+06	188639
22	B10	11	1.23218e+06	123826
23	B11	11	1.21481e+06	164081
24	B12	11	1.11576e+06	78488.7
25	C1	11	1.16421e+06	-66608.6
26	C2	11	1.10758e+06	-42525.3
27	C3	11	1.31981e+06	-6302.83
28	C4	11	1.37653e+06	-24696.5
29	C5	11	1393227	48175.7
30	C6	11	1.3787e+06	-72240.6
31	C7	11	1.36804e+06	25797.4
32	C8	11	1.39325e+06	-36087.1
33	C9	11	1.37407e+06	36695.5
34	C10	11	1.27115e+06	-42242
35	C11	11	1.2788e+06	-37443.4
36	C12	11	1.19286e+06	-58382.9
37	D1	11	1.29035e+06	-87032.9
38	D2	11	1.30942e+06	-82727.8
39	D3	11	1.40414e+06	-89292
40	D4	11	1.45533e+06	-80706.7
41	D5	11	1332772	-82927.8
42	D6	11	1.4197e+06	-49506.8
43	D7	11	1.47706e+06	-73150.8
44	D8	11	1.40719e+06	-28701.4
45	D9	11	1.48954e+06	-41896.8
46	D10	11	1.40477e+06	-61610.1
47	D11	11	1.36727e+06	-31218.7
48	D12	11	1.14623e+06	-63236.4
49	E1	11	1.29512e+06	80418
50	E2	11	1.27968e+06	82640.8
51	E3	11	1.3612e+06	92950.9
52	E4	11	1417268	98109.5
53	E5	11	1.46515e+06	156662
54	E6	11	1.45003e+06	151224
55	E7	11	1.46633e+06	151296
56	E8	11	1.47008e+06	160712
57	E9	11	1.4484e+06	169751
58	E10	11	1.39275e+06	139772
59	E11	11	1.35794e+06	158869
60	E12	11	1.20591e+06	100502
61	F1	11	1.17009e+06	97517.8
62	F2	11	1208807	120564
63	F3	11	1.23904e+06	121306
64	F4	11	1.32566e+06	159601
65	F5	11	1.32571e+06	162770
66	F6	11	1.33041e+06	214798
67	F7	11	1.31813e+06	225174
68	F8	11	1.26067e+06	168706
69	F9	11	1.30556e+06	199970
70	F10	11	1.28146e+06	149742
71	F11	11	1.24397e+06	171154
72	F12	11	982299	101252
73	G1	11	1.12569e+06	-61910.4
74	G2	11	1.23176e+06	-20323.4
75	G3	11	1.25974e+06	-62094.4
76	G4	11	1.32966e+06	-45222.3
77	G5	11	1.32159e+06	28819.4
78	G6	11	1.31761e+06	66150
79	G7	11	1328491	-17474.2
80	G8	11	1.28891e+06	12063
81	G9	11	1.32282e+06	-9303.28
82	G10	11	1271876	-27683.4
83	G11	11	1.23202e+06	-20304
84	G12	11	1.16051e+06	-37475.5
85	H1	11	1.12532e+06	-79071.7
86	H2	11	1.14314e+06	-72231.5
87	H3	11	1.30779e+06	-91548.9
88	H4	11	1.26456e+06	-76473.7
89	H5	11	1288349	-64258.6
90	H6	11	1.25523e+06	-54544.2
91	H7	11	1.18251e+06	-66523.2
92	H8	11	1303724	-77958.7
93	H9	11	1.26443e+06	-55444.1
94	H10	11	1.22772e+06	-68301.7
95	H11	11	1.22949e+06	-52546.6
96	H12	11	1.13744e+06	-59660.2
1	A1	12	1.1096e+06	68005.8
2	A2	12	1.16935e+06	79275.9
3	A3	12	1.24216e+06	79735.4
4	A4	12	1.19689e+06	113833
5	A5	12	1326390	75532
6	A6	12	1.3164e+06	77359.5
7	A7	12	1.31826e+06	72124.8
8	A8	12	1.29249e+06	68806.9
9	A9	12	1.33373e+06	102891
10	A10	12	1.29898e+06	88177.7
11	A11	12	1.24476e+06	85074.5
12	A12	12	1.22102e+06	73709.3
13	B1	12	1.15367e+06	112601
14	B2	12	1.17731e+06	101044
15	B3	12	1.24262e+06	101555
16	B4	12	1.26538e+06	117888
17	B5	12	1327854	154655
18	B6	12	1.29657e+06	107182
19	B7	12	1.32331e+06	117065
20	B8	12	1309109	132706
21	B9	12	1.29945e+06	192378
22	B10	12	1.23182e+06	125272
23	B11	12	1.21418e+06	165423
24	B12	12	1.115e+06	80661.3
25	C1	12	1.16658e+06	-65544.1
26	C2	12	1107076	-42322.1
27	C3	12	1.31972e+06	-6604.47
28	C4	12	1.37815e+06	-24658.5
29	C5	12	1392922	49177.1
30	C6	12	1377756	-69644
31	C7	12	1.36959e+06	26158.7
32	C8	12	1.39455e+06	-36306.5
33	C9	12	1.3735e+06	37881
34	C10	12	1.27141e+06	-41311.9
35	C11	12	1.27955e+06	-37559.1
36	C12	12	1.19143e+06	-58366.1
37	D1	12	1.29277e+06	-87059.1
38	D2	12	1.30938e+06	-82524.7
39	D3	12	1.40325e+06	-88354.9
40	D4	12	1.45502e+06	-80311.3
41	D5	12	1.33208e+06	-81628.1
42	D6	12	1.41903e+06	-47870.3
43	D7	12	1.47649e+06	-73048.8
44	D8	12	1.40675e+06	-28354.8
45	D9	12	1.48835e+06	-40896.8
46	D10	12	1.40438e+06	-61288.3
47	D11	12	1.36669e+06	-30501.1
48	D12	12	1.14563e+06	-62970.3
49	E1	12	1.297e+06	81705
50	E2	12	1.27868e+06	85415.8
51	E3	12	1.361e+06	94896.2
52	E4	12	1.41658e+06	101105
53	E5	12	1.4634e+06	160237
54	E6	12	1.44941e+06	153917
55	E7	12	1.46641e+06	154303
56	E8	12	1.46994e+06	163608
57	E9	12	1.44842e+06	172417
58	E10	12	1.39244e+06	141399
59	E11	12	1.35664e+06	161282
60	E12	12	1.20546e+06	102339
61	F1	12	1.16943e+06	98708.6
62	F2	12	1208398	120977
63	F3	12	1.23866e+06	122928
64	F4	12	1325394	160976
65	F5	12	1.32507e+06	164454
66	F6	12	1.33006e+06	214471
67	F7	12	1317959	225483
68	F8	12	1.26031e+06	169076
69	F9	12	1304465	200751
70	F10	12	1.28138e+06	150791
71	F11	12	1.24377e+06	172556
72	F12	12	981432	102716
73	G1	12	1.12435e+06	-59800.1
74	G2	12	1.23216e+06	-19037.4
75	G3	12	1.25928e+06	-61446.6
76	G4	12	1.33167e+06	-44684.6
77	G5	12	1320938	29722.9
78	G6	12	1.31741e+06	66465.5
79	G7	12	1329311	-17287.5
80	G8	12	1.29022e+06	12039.3
81	G9	12	1.32234e+06	-9777.61
82	G10	12	1.27103e+06	-27723.6
83	G11	12	1231690	-20693.7
84	G12	12	1.16322e+06	-37938.4
85	H1	12	1.12456e+06	-79137.3
86	H2	12	1.14242e+06	-73251.9
87	H3	12	1306917	-90529.6
88	H4	12	1.2641e+06	-76207.5
89	H5	12	1.28708e+06	-64167.3
90	H6	12	1.25476e+06	-54946.4
91	H7	12	1.18179e+06	-66040.7
92	H8	12	1.30305e+06	-77803.1
93	H9	12	1.26381e+06	-55739.7
94	H10	12	1.22682e+06	-67815.3
95	H11	12	1.22858e+06	-51652.2
96	H12	12	1.13595e+06	-59734.9
1	A1	13	1.1099e+06	69302.5
2	A2	13	1.16907e+06	80507.4
3	A3	13	1.2426e+06	82147.3
4	A4	13	1.19684e+06	119422
5	A5	13	1.3263e+06	78284.3
6	A6	13	1.31632e+06	79399.2
7	A7	13	1.31788e+06	73931.7
8	A8	13	1.29215e+06	70564.3
9	A9	13	1.3326e+06	106630
10	A10	13	1.2986e+06	89964.8
11	A11	13	1244389	87390.7
12	A12	13	1.21993e+06	75832.3
13	B1	13	1.15635e+06	112164
14	B2	13	1.17719e+06	101673
15	B3	13	1.24289e+06	102764
16	B4	13	1264988	117970
17	B5	13	1.32789e+06	154018
18	B6	13	1.29652e+06	107200
19	B7	13	1.32332e+06	116770
20	B8	13	1.30852e+06	131884
21	B9	13	1.30033e+06	196550
22	B10	13	1.23238e+06	127223
23	B11	13	1.21412e+06	168791
24	B12	13	1.11459e+06	82850.5
25	C1	13	1.16845e+06	-65640.7
26	C2	13	1.10688e+06	-41221.9
27	C3	13	1.32046e+06	-6831.45
28	C4	13	1378421	-23773.4
29	C5	13	1.39371e+06	49799.7
30	C6	13	1.37713e+06	-67944.8
31	C7	13	1.36889e+06	26040.9
32	C8	13	1.39354e+06	-35293.5
33	C9	13	1.37348e+06	38203.9
34	C10	13	1.27042e+06	-41596.7
35	C11	13	1.27926e+06	-36716.9
36	C12	13	1.19106e+06	-57938.3
37	D1	13	1.29506e+06	-86150.4
38	D2	13	1.30918e+06	-82409.2
39	D3	13	1.40309e+06	-87703.2
40	D4	13	1.45563e+06	-79207.3
41	D5	13	1.33332e+06	-81302.2
42	D6	13	1.41981e+06	-46767.8
43	D7	13	1476628	-72229.6
44	D8	13	1.40817e+06	-27819.8
45	D9	13	1487987	-40909.6
46	D10	13	1.40375e+06	-60757.5
47	D11	13	1.36628e+06	-29474.8
48	D12	13	1145121	-63250.7
49	E1	13	1.2998e+06	85241.9
50	E2	13	1.27863e+06	87834.8
51	E3	13	1.36107e+06	97893.1
52	E4	13	1.41654e+06	103983
53	E5	13	1.4631e+06	163938
54	E6	13	1.4501e+06	157523
55	E7	13	1.46727e+06	158500
56	E8	13	1.46866e+06	168423
57	E9	13	1448217	177187
58	E10	13	1.39274e+06	146782
59	E11	13	1355912	165246
60	E12	13	1.20517e+06	106357
61	F1	13	1168940	99757.9
62	F2	13	1.20808e+06	124304
63	F3	13	1.23821e+06	124546
64	F4	13	1.324e+06	162663
65	F5	13	1.32498e+06	164960
66	F6	13	1331099	214752
67	F7	13	1.31655e+06	225410
68	F8	13	1.26122e+06	169319
69	F9	13	1.30423e+06	204042
70	F10	13	1.28126e+06	153289
71	F11	13	1.24406e+06	175377
72	F12	13	981155	105852
73	G1	13	1.12356e+06	-58235.1
74	G2	13	1.23217e+06	-17472.6
75	G3	13	1.25898e+06	-58967.6
76	G4	13	1333052	-43297.4
77	G5	13	1321803	29815.5
78	G6	13	1.31854e+06	66450.7
79	G7	13	1.32899e+06	-17261
80	G8	13	1.29007e+06	12048.9
81	G9	13	1.32217e+06	-10204.6
82	G10	13	1.27089e+06	-27587.8
83	G11	13	1.23161e+06	-20258.1
84	G12	13	1.16652e+06	-38195.1
85	H1	13	1.12407e+06	-78985.3
86	H2	13	1.14185e+06	-73421.9
87	H3	13	1.30604e+06	-90172.2
88	H4	13	1.2638e+06	-76634.1
89	H5	13	1.28469e+06	-63740.6
90	H6	13	1.25396e+06	-54843.9
91	H7	13	1.18141e+06	-65264
92	H8	13	1.30139e+06	-77918.3
93	H9	13	1.26356e+06	-55852.7
94	H10	13	1.22611e+06	-66850.4
95	H11	13	1227901	-50765.1
96	H12	13	1.13517e+06	-59634.6
1	A1	14	1.10994e+06	71190.6
2	A2	14	1.1685e+06	81841.8
3	A3	14	1.2424e+06	83692.1
4	A4	14	1.19741e+06	123814
5	A5	14	1.32652e+06	79602.8
6	A6	14	1.31648e+06	81330.9
7	A7	14	1.31791e+06	75165.7
8	A8	14	1.29189e+06	73145.8
9	A9	14	1.33047e+06	107901
10	A10	14	1.29835e+06	91849
11	A11	14	1.24367e+06	89414
12	A12	14	1.21968e+06	79341.8
13	B1	14	1.15955e+06	112370
14	B2	14	1.1774e+06	102142
15	B3	14	1.24311e+06	103145
16	B4	14	1.26476e+06	119857
17	B5	14	1.32766e+06	154415
18	B6	14	1.29646e+06	108062
19	B7	14	1.32357e+06	117276
20	B8	14	1308468	131542
21	B9	14	1.30006e+06	204795
22	B10	14	1.2321e+06	132094
23	B11	14	1.21341e+06	176246
24	B12	14	1.11399e+06	88950.1
25	C1	14	1.17172e+06	-66120.3
26	C2	14	1.10724e+06	-41012.9
27	C3	14	1.32013e+06	-5827.19
28	C4	14	1.37823e+06	-23642.1
29	C5	14	1.39385e+06	49926.9
30	C6	14	1.37466e+06	-67429.8
31	C7	14	1368309	26576.8
32	C8	14	1.39299e+06	-34615.9
33	C9	14	1.37339e+06	39166.2
34	C10	14	1.27006e+06	-41696.5
35	C11	14	1.27896e+06	-35722.2
36	C12	14	1.19103e+06	-57382.2
37	D1	14	1.29891e+06	-86370.6
38	D2	14	1.30849e+06	-81712.4
39	D3	14	1403100	-87885
40	D4	14	1.45553e+06	-78805.2
41	D5	14	1.33414e+06	-81734.1
42	D6	14	1.41914e+06	-47145.5
43	D7	14	1.47654e+06	-71982.3
44	D8	14	1.40771e+06	-27205.9
45	D9	14	1.48805e+06	-40755.6
46	D10	14	1.40343e+06	-60651.3
47	D11	14	1.36513e+06	-29732.8
48	D12	14	1144448	-63343.8
49	E1	14	1.30324e+06	88518.8
50	E2	14	1.27948e+06	90036
51	E3	14	1.3609e+06	101722
52	E4	14	1.41857e+06	107073
53	E5	14	1.46425e+06	169186
54	E6	14	1.45163e+06	162622
55	E7	14	1465825	163488
56	E8	14	1.4683e+06	175304
57	E9	14	1.44776e+06	183524
58	E10	14	1.39273e+06	153645
59	E11	14	1.35494e+06	171083
60	E12	14	1.20482e+06	111082
61	F1	14	1.16794e+06	103137
62	F2	14	1.20798e+06	129131
63	F3	14	1.23784e+06	128514
64	F4	14	1.32317e+06	167237
65	F5	14	1324414	165109
66	F6	14	1.33107e+06	216868
67	F7	14	1.31598e+06	226755
68	F8	14	1261349	170811
69	F9	14	1.30488e+06	210778
70	F10	14	1.28125e+06	160054
71	F11	14	1.24203e+06	179779
72	F12	14	981079	112192
73	G1	14	1.12254e+06	-55368.4
74	G2	14	1.23229e+06	-14099.3
75	G3	14	1.25955e+06	-55849.5
76	G4	14	1.332e+06	-39208.1
77	G5	14	1.32242e+06	31281.6
78	G6	14	1.31991e+06	66419.1
79	G7	14	1.32813e+06	-16434.8
80	G8	14	1.28975e+06	13343.1
81	G9	14	1.32242e+06	-10184.6
82	G10	14	1271922	-27733.9
83	G11	14	1.23144e+06	-19118.2
84	G12	14	1170291	-38606.5
85	H1	14	1.12348e+06	-78729.1
86	H2	14	1.1414e+06	-73118.3
87	H3	14	1.30548e+06	-91399.2
88	H4	14	1.26346e+06	-78148.1
89	H5	14	1.28442e+06	-64583.3
90	H6	14	1.25339e+06	-53408.1
91	H7	14	1.18084e+06	-65074.5
92	H8	14	1.30086e+06	-78104.9
93	H9	14	1261492	-55753.2
94	H10	14	1.2256e+06	-67181.8
95	H11	14	1.22726e+06	-50878.4
96	H12	14	1.13416e+06	-58997.6
1	A1	15	1.11067e+06	72945.1
2	A2	15	1.16832e+06	83104.5
3	A3	15	1.24217e+06	85690.3
4	A4	15	1.1976e+06	128135
5	A5	15	1.32659e+06	83059.8
6	A6	15	1.3167e+06	84806.6
7	A7	15	1.31803e+06	78073.3
8	A8	15	1.29179e+06	75578.6
9	A9	15	1.32977e+06	110613
10	A10	15	1.29785e+06	94382.4
11	A11	15	1.2431e+06	91032
12	A12	15	1.21986e+06	81453.4
13	B1	15	1162385	114132
14	B2	15	1.1773e+06	103077
15	B3	15	1.24331e+06	103453
16	B4	15	1.2648e+06	121020
17	B5	15	1327922	155198
18	B6	15	1.2966e+06	109760
19	B7	15	1.32409e+06	118409
20	B8	15	1.30838e+06	132148
21	B9	15	1.29938e+06	220263
22	B10	15	1231738	144381
23	B11	15	1.21313e+06	188007
24	B12	15	1.11366e+06	100668
25	C1	15	1.17521e+06	-66258.9
26	C2	15	1.10729e+06	-40946.4
27	C3	15	1.31983e+06	-5361.68
28	C4	15	1379156	-22668.3
29	C5	15	1394595	51201.5
30	C6	15	1.37427e+06	-67447.9
31	C7	15	1.3684e+06	27515.7
32	C8	15	1.39322e+06	-34714.8
33	C9	15	1.37396e+06	39585.8
34	C10	15	1.27073e+06	-40385.3
35	C11	15	1.27863e+06	-34919.1
36	C12	15	1190957	-56522.4
37	D1	15	1.30242e+06	-86912.8
38	D2	15	1.30816e+06	-81587.8
39	D3	15	1.40293e+06	-88492
40	D4	15	1.45526e+06	-78642.8
41	D5	15	1.33399e+06	-81631.5
42	D6	15	1.41882e+06	-47358.8
43	D7	15	1.47656e+06	-71299.8
44	D8	15	1.4073e+06	-27082.4
45	D9	15	1.48763e+06	-40603.2
46	D10	15	1.40333e+06	-60155.2
47	D11	15	1.36288e+06	-29883.4
48	D12	15	1.14408e+06	-62888.3
49	E1	15	1.30649e+06	91275.6
50	E2	15	1.27998e+06	93156.2
51	E3	15	1.36111e+06	106054
52	E4	15	1.41856e+06	111202
53	E5	15	1.46368e+06	176809
54	E6	15	1.45171e+06	169831
55	E7	15	1465154	170977
56	E8	15	1.46886e+06	182449
57	E9	15	1.44755e+06	192515
58	E10	15	1.39332e+06	161956
59	E11	15	1.35491e+06	179321
60	E12	15	1.20479e+06	118445
61	F1	15	1.16777e+06	110429
62	F2	15	1.20797e+06	136072
63	F3	15	1237663	136061
64	F4	15	1321800	175085
65	F5	15	1.32308e+06	165885
66	F6	15	1.33066e+06	218326
67	F7	15	1316185	228531
68	F8	15	1.26176e+06	171914
69	F9	15	1.30292e+06	223568
70	F10	15	1.28066e+06	171452
71	F11	15	1.24042e+06	191818
72	F12	15	980684	123012
73	G1	15	1.12242e+06	-49773.2
74	G2	15	1.23218e+06	-7880.23
75	G3	15	1.25938e+06	-48712.3
76	G4	15	1.33109e+06	-31650
77	G5	15	1.3222e+06	33079.8
78	G6	15	1.31979e+06	67508.3
79	G7	15	1.32769e+06	-15942.2
80	G8	15	1.29033e+06	14131.2
81	G9	15	1.32172e+06	-8862.79
82	G10	15	1.27215e+06	-27519.7
83	G11	15	1.23123e+06	-18928.7
84	G12	15	1173206	-39224.4
85	H1	15	1.12294e+06	-78314
86	H2	15	1.14054e+06	-73074.4
87	H3	15	1.30513e+06	-91548.1
88	H4	15	1.26315e+06	-78192.9
89	H5	15	1.28626e+06	-64947.8
90	H6	15	1.25328e+06	-53678.3
91	H7	15	1.18057e+06	-65359.4
92	H8	15	1.30113e+06	-78033.5
93	H9	15	1.26094e+06	-56641.8
94	H10	15	1.22473e+06	-68503.3
95	H11	15	1226144	-51105
96	H12	15	1.13381e+06	-59615.4
1	A1	16	1.1114e+06	76748.7
2	A2	16	1.16885e+06	87154
3	A3	16	1.24215e+06	89388.4
4	A4	16	1.19792e+06	133320
5	A5	16	1.32766e+06	86276
6	A6	16	1316618	88595.8
7	A7	16	1.31837e+06	80811.1
8	A8	16	1.29211e+06	77901.8
9	A9	16	1.32955e+06	114746
10	A10	16	1.29722e+06	98077.9
11	A11	16	1.24282e+06	94758.5
12	A12	16	1.21961e+06	84830.7
13	B1	16	1.16588e+06	116787
14	B2	16	1.1769e+06	105135
15	B3	16	1.24337e+06	106120
16	B4	16	1.26468e+06	123333
17	B5	16	1.32823e+06	157867
18	B6	16	1.29761e+06	112914
19	B7	16	1.32504e+06	121497
20	B8	16	1.30913e+06	135072
21	B9	16	1.29904e+06	247997
22	B10	16	1.23179e+06	168822
23	B11	16	1.21327e+06	212281
24	B12	16	1.11321e+06	123146
25	C1	16	1.17919e+06	-66157.4
26	C2	16	1107732	-41019
27	C3	16	1.32009e+06	-5475.47
28	C4	16	1.38055e+06	-22097.1
29	C5	16	1.3942e+06	52184.2
30	C6	16	1.37599e+06	-66284
31	C7	16	1.36841e+06	27874.4
32	C8	16	1.39291e+06	-33835.1
33	C9	16	1.3741e+06	41839
34	C10	16	1.27076e+06	-38687.1
35	C11	16	1.27911e+06	-33561.9
36	C12	16	1190869	-55533.5
37	D1	16	1.3064e+06	-87919
38	D2	16	1.3082e+06	-81275.3
39	D3	16	1403576	-88677.6
40	D4	16	1.45506e+06	-79586.8
41	D5	16	1.33422e+06	-80251.8
42	D6	16	1.41912e+06	-46291.8
43	D7	16	1.47648e+06	-71177.9
44	D8	16	1407205	-27415.9
45	D9	16	1.48746e+06	-40030.2
46	D10	16	1.40341e+06	-60093.8
47	D11	16	1.3624e+06	-29150.4
48	D12	16	1.14365e+06	-62896.7
49	E1	16	1.31081e+06	97788.6
50	E2	16	1.28052e+06	97505.5
51	E3	16	1.3613e+06	112294
52	E4	16	1.41749e+06	117333
53	E5	16	1.46379e+06	191181
54	E6	16	1.45152e+06	183317
55	E7	16	1.46496e+06	184145
56	E8	16	1.46948e+06	194678
57	E9	16	1.4484e+06	208298
58	E10	16	1.39357e+06	178396
59	E11	16	1.35619e+06	194548
60	E12	16	1.20531e+06	130111
61	F1	16	1.16819e+06	123034
62	F2	16	1.20768e+06	150370
63	F3	16	1.23834e+06	151363
64	F4	16	1.32193e+06	190720
65	F5	16	1.32294e+06	169332
66	F6	16	1.33032e+06	221326
67	F7	16	1.31623e+06	231486
68	F8	16	1.26181e+06	174593
69	F9	16	1302846	248530
70	F10	16	1.28014e+06	195660
71	F11	16	1.24026e+06	215059
72	F12	16	980019	147454
73	G1	16	1.1229e+06	-38786.8
74	G2	16	1.23225e+06	5596.74
75	G3	16	1.25958e+06	-33603.2
76	G4	16	1.33107e+06	-17183.2
77	G5	16	1.32245e+06	33389.6
78	G6	16	1.31927e+06	67732.2
79	G7	16	1.32807e+06	-13877.5
80	G8	16	1.29087e+06	14753.8
81	G9	16	1321020	-7978.47
82	G10	16	1.2729e+06	-25632
83	G11	16	1231249	-18852.7
84	G12	16	1.17666e+06	-39029.8
85	H1	16	1.12215e+06	-78768.7
86	H2	16	1.13934e+06	-72720.5
87	H3	16	1.30491e+06	-90535
88	H4	16	1.26291e+06	-76616.2
89	H5	16	1.28645e+06	-65067.9
90	H6	16	1.25348e+06	-54555.6
91	H7	16	1.18048e+06	-65951.1
92	H8	16	1.30101e+06	-77308.3
93	H9	16	1.26127e+06	-57114.2
94	H10	16	1.22283e+06	-68653.1
95	H11	16	1.22551e+06	-51211.5
96	H12	16	1.13386e+06	-60283.3
1	A1	17	1.11187e+06	78489.9
2	A2	17	1.16901e+06	90069.4
3	A3	17	1.24232e+06	91768.5
4	A4	17	1.19842e+06	136912
5	A5	17	1.32782e+06	88320.9
6	A6	17	1.31658e+06	90085.9
7	A7	17	1318721	83568.9
8	A8	17	1.29208e+06	80057.8
9	A9	17	1.32957e+06	117328
10	A10	17	1.29692e+06	100755
11	A11	17	1.24283e+06	97566.5
12	A12	17	1.2195e+06	88474.7
13	B1	17	1.16921e+06	120024
14	B2	17	1.17698e+06	110268
15	B3	17	1.24379e+06	110890
16	B4	17	1.2641e+06	129210
17	B5	17	1.32855e+06	163965
18	B6	17	1.2974e+06	118419
19	B7	17	1.32442e+06	127987
20	B8	17	1.30945e+06	141689
21	B9	17	1.29931e+06	301676
22	B10	17	1231882	217897
23	B11	17	1.21341e+06	257046
24	B12	17	1.11312e+06	168034
25	C1	17	1183625	-66390.5
26	C2	17	1108075	-40426.4
27	C3	17	1.31998e+06	-4408.24
28	C4	17	1.37939e+06	-21516.7
29	C5	17	1392846	52993.1
30	C6	17	1376143	-63614.7
31	C7	17	1.36916e+06	28909.3
32	C8	17	1.39312e+06	-32674.4
33	C9	17	1.37518e+06	45484.8
34	C10	17	1271517	-36092.9
35	C11	17	1.28105e+06	-30957.7
36	C12	17	1.19075e+06	-52763.6
37	D1	17	1310668	-88117.1
38	D2	17	1.30879e+06	-81252.5
39	D3	17	1.40491e+06	-88298.8
40	D4	17	1.45543e+06	-79809.8
41	D5	17	1.33519e+06	-80530.8
42	D6	17	1.42006e+06	-46335.2
43	D7	17	1.4764e+06	-70926.4
44	D8	17	1.40584e+06	-27525.9
45	D9	17	1.48797e+06	-39701.4
46	D10	17	1403802	-59798.3
47	D11	17	1363456	-29188.7
48	D12	17	1143445	-62960.9
49	E1	17	1.31466e+06	105194
50	E2	17	1.2809e+06	105521
51	E3	17	1.36275e+06	119932
52	E4	17	1417358	126613
53	E5	17	1.46621e+06	212391
54	E6	17	1.45165e+06	204690
55	E7	17	1.46487e+06	205757
56	E8	17	1.47088e+06	215291
57	E9	17	1.4495e+06	237190
58	E10	17	1.39394e+06	206378
59	E11	17	1.35723e+06	219445
60	E12	17	1.20523e+06	152283
61	F1	17	1.16874e+06	147341
62	F2	17	1.20767e+06	178027
63	F3	17	1.23868e+06	180666
64	F4	17	1.3244e+06	221167
65	F5	17	1.32404e+06	174564
66	F6	17	1.32999e+06	227716
67	F7	17	1.31711e+06	237518
68	F8	17	1.26249e+06	180233
69	F9	17	1.30526e+06	296871
70	F10	17	1.28014e+06	241132
71	F11	17	1.24141e+06	258236
72	F12	17	979351	194826
73	G1	17	1.12311e+06	-14705
74	G2	17	1232634	29606.5
75	G3	17	1.2601e+06	-4772.64
76	G4	17	1.33268e+06	10348.5
77	G5	17	1.32411e+06	34817.5
78	G6	17	1.3185e+06	69464.1
79	G7	17	1.32851e+06	-12205.8
80	G8	17	1290330	16919.9
81	G9	17	1.31984e+06	-6604.95
82	G10	17	1273271	-23335.2
83	G11	17	1.23123e+06	-18042.4
84	G12	17	1180949	-37384.8
85	H1	17	1.11706e+06	-79025.7
86	H2	17	1.13899e+06	-71635
87	H3	17	1304572	-90469.1
88	H4	17	1262746	-76246.2
89	H5	17	1.2861e+06	-65131.7
90	H6	17	1252562	-54776.4
91	H7	17	1.18031e+06	-66086
92	H8	17	1.30102e+06	-77845
93	H9	17	1.26117e+06	-57213
94	H10	17	1.22205e+06	-68092
95	H11	17	1.22488e+06	-51690.1
96	H12	17	1.13355e+06	-60434.4
1	A1	18	1.11187e+06	81936.7
2	A2	18	1.1699e+06	94566.6
3	A3	18	1.24287e+06	95064.5
4	A4	18	1199385	143510
5	A5	18	1.32797e+06	93694.6
6	A6	18	1.31704e+06	94516.8
7	A7	18	1.31923e+06	88144.1
8	A8	18	1.29217e+06	84958.7
9	A9	18	1.33033e+06	124458
10	A10	18	1.2971e+06	108776
11	A11	18	1242372	104776
12	A12	18	1.21957e+06	95040.4
13	B1	18	1.17403e+06	128490
14	B2	18	1.17767e+06	118975
15	B3	18	1.24426e+06	120293
16	B4	18	1.26397e+06	139544
17	B5	18	1328777	175073
18	B6	18	1.29705e+06	131567
19	B7	18	1.32246e+06	140108
20	B8	18	1.30917e+06	153893
21	B9	18	1300267	399281
22	B10	18	1.23163e+06	310497
23	B11	18	1.21316e+06	340796
24	B12	18	1.11333e+06	247265
25	C1	18	1.1885e+06	-66111.4
26	C2	18	1.10885e+06	-39231
27	C3	18	1.32023e+06	-2682.21
28	C4	18	1.37895e+06	-20495.4
29	C5	18	1.39286e+06	54474.8
30	C6	18	1.37589e+06	-61305.4
31	C7	18	1.36904e+06	30735.8
32	C8	18	1395408	-31742.6
33	C9	18	1.37599e+06	51711.8
34	C10	18	1.27242e+06	-30555.8
35	C11	18	1.27897e+06	-24846
36	C12	18	1.19051e+06	-46487.1
37	D1	18	1.31498e+06	-87647.3
38	D2	18	1.3089e+06	-80906
39	D3	18	1.40614e+06	-88057
40	D4	18	1456127	-78742.1
41	D5	18	1.33537e+06	-80867.6
42	D6	18	1.42089e+06	-45912.9
43	D7	18	1.47615e+06	-70036.3
44	D8	18	1405639	-26706.7
45	D9	18	1.48829e+06	-40428.2
46	D10	18	1.40395e+06	-59886.5
47	D11	18	1364705	-29273.4
48	D12	18	1.14335e+06	-63320.2
49	E1	18	1.3193e+06	118051
50	E2	18	1.28097e+06	120326
51	E3	18	1362651	134931
52	E4	18	1.4193e+06	141355
53	E5	18	1467367	250408
54	E6	18	1.45283e+06	244308
55	E7	18	1465370	244764
56	E8	18	1.47102e+06	253349
57	E9	18	1.4493e+06	292787
58	E10	18	1.39194e+06	259980
59	E11	18	1.35692e+06	268191
60	E12	18	1.2048e+06	192942
61	F1	18	1.16873e+06	192677
62	F2	18	1207906	228819
63	F3	18	1.23909e+06	236325
64	F4	18	1.32544e+06	275660
65	F5	18	1.32236e+06	184670
66	F6	18	1.32937e+06	238090
67	F7	18	1316538	247464
68	F8	18	1.26269e+06	190836
69	F9	18	1303482	387677
70	F10	18	1.28128e+06	327493
71	F11	18	1.2416e+06	339528
72	F12	18	979242	280899
73	G1	18	1.12368e+06	30777.2
74	G2	18	1.23256e+06	76678.8
75	G3	18	1.26021e+06	48094.9
76	G4	18	1.3334e+06	60233.6
77	G5	18	1.32414e+06	39835.6
78	G6	18	1.31785e+06	73729.2
79	G7	18	1.32829e+06	-8577.97
80	G8	18	1.29e+06	21632
81	G9	18	1.31946e+06	-2845.89
82	G10	18	1273859	-20282.4
83	G11	18	1.23111e+06	-14302.9
84	G12	18	1.18632e+06	-35086
85	H1	18	1.09876e+06	-79025.8
86	H2	18	1.13915e+06	-71821.7
87	H3	18	1.30447e+06	-90795.2
88	H4	18	1.26316e+06	-76840.1
89	H5	18	1.2857e+06	-64990.4
90	H6	18	1252473	-54384
91	H7	18	1.17967e+06	-65532.7
92	H8	18	1300423	-77972.7
93	H9	18	1.26085e+06	-57223.7
94	H10	18	1.22142e+06	-69212.9
95	H11	18	1.22447e+06	-53057.2
96	H12	18	1.13325e+06	-60241
1	A1	19	1.11236e+06	87813.9
2	A2	19	1.16986e+06	101059
3	A3	19	1.24352e+06	101949
4	A4	19	1.19983e+06	150230
5	A5	19	1327606	101213
6	A6	19	1.31691e+06	102016
7	A7	19	1.31931e+06	95648.1
8	A8	19	1292161	92711
9	A9	19	1.33019e+06	137198
10	A10	19	1.29692e+06	119801
11	A11	19	1.24183e+06	116531
12	A12	19	1219037	106431
13	B1	19	1.17841e+06	144074
14	B2	19	1.17779e+06	137895
15	B3	19	1.24443e+06	139794
16	B4	19	1.26463e+06	159879
17	B5	19	1.32863e+06	197305
18	B6	19	1.29729e+06	159107
19	B7	19	1.32202e+06	163776
20	B8	19	1.30894e+06	178001
21	B9	19	1.29989e+06	567022
22	B10	19	1.2316e+06	469380
23	B11	19	1.213e+06	482914
24	B12	19	1.11299e+06	384102
25	C1	19	1.19251e+06	-64151
26	C2	19	1109057	-38214.4
27	C3	19	1.32057e+06	-147.988
28	C4	19	1.3796e+06	-19644.6
29	C5	19	1.39514e+06	57051
30	C6	19	1.3757e+06	-59372.2
31	C7	19	1.36899e+06	33848.3
32	C8	19	1.39563e+06	-30098.8
33	C9	19	1.37655e+06	63874.4
34	C10	19	1.27143e+06	-20353.1
35	C11	19	1.27866e+06	-14700.5
36	C12	19	1.19059e+06	-36944.5
37	D1	19	1.32024e+06	-88792
38	D2	19	1.30921e+06	-80858
39	D3	19	1.40608e+06	-87740.2
40	D4	19	1.45651e+06	-77657.5
41	D5	19	1.33577e+06	-80877.4
42	D6	19	1.42007e+06	-45897.9
43	D7	19	1.47401e+06	-69799.2
44	D8	19	1406770	-26366.7
45	D9	19	1.48811e+06	-40740.7
46	D10	19	1.40478e+06	-59643.1
47	D11	19	1.3639e+06	-28651.2
48	D12	19	1.14332e+06	-63417.9
49	E1	19	1.32435e+06	141080
50	E2	19	1280964	146249
51	E3	19	1.36219e+06	161665
52	E4	19	1.42052e+06	168469
53	E5	19	1.4671e+06	322106
54	E6	19	1.45144e+06	317251
55	E7	19	1.46554e+06	315434
56	E8	19	1469396	323185
57	E9	19	1.44855e+06	391217
58	E10	19	1389681	358073
59	E11	19	1.35678e+06	359102
60	E12	19	1.20461e+06	265638
61	F1	19	1.1688e+06	276535
62	F2	19	1.20813e+06	322594
63	F3	19	1.23895e+06	337098
64	F4	19	1323644	378244
65	F5	19	1.32222e+06	204747
66	F6	19	1.32906e+06	260182
67	F7	19	1.31555e+06	267259
68	F8	19	1.26232e+06	210199
69	F9	19	1.30299e+06	550350
70	F10	19	1.28074e+06	480337
71	F11	19	1.24198e+06	484998
72	F12	19	979657	431204
73	G1	19	1.12465e+06	112451
74	G2	19	1.23262e+06	163297
75	G3	19	1.26076e+06	144956
76	G4	19	1.33256e+06	153305
77	G5	19	1.32311e+06	48681.9
78	G6	19	1.31785e+06	80510.8
79	G7	19	1.32806e+06	-858.291
80	G8	19	1.29046e+06	28777.5
81	G9	19	1.31982e+06	5193.62
82	G10	19	1.27288e+06	-14426.8
83	G11	19	1.23133e+06	-8424.5
84	G12	19	1190479	-29831.1
85	H1	19	1.09556e+06	-79000.2
86	H2	19	1.13925e+06	-71953.2
87	H3	19	1.30448e+06	-90802.2
88	H4	19	1.26338e+06	-76927.1
89	H5	19	1.28581e+06	-64829.4
90	H6	19	1.25344e+06	-54416.8
91	H7	19	1.17951e+06	-65431.1
92	H8	19	1.29962e+06	-77224.9
93	H9	19	1.26078e+06	-57242.3
94	H10	19	1.22142e+06	-69463
95	H11	19	1.22417e+06	-53326.6
96	H12	19	1.13297e+06	-60190.7
1	A1	20	1.11245e+06	99973.2
2	A2	20	1.16989e+06	112689
3	A3	20	1.24371e+06	113536
4	A4	20	1.2002e+06	163894
5	A5	20	1.32768e+06	116190
6	A6	20	1.31705e+06	116430
7	A7	20	1.3193e+06	110265
8	A8	20	1.29274e+06	106240
9	A9	20	1330309	160235
10	A10	20	1.29665e+06	141449
11	A11	20	1.24166e+06	137482
12	A12	20	1.21899e+06	127436
13	B1	20	1.18251e+06	175330
14	B2	20	1177947	174934
15	B3	20	1.24497e+06	178063
16	B4	20	1.26475e+06	199406
17	B5	20	1.32914e+06	242365
18	B6	20	1.29784e+06	209690
19	B7	20	1.32334e+06	210212
20	B8	20	1.30857e+06	225659
21	B9	20	1.29944e+06	827548
22	B10	20	1.23154e+06	715371
23	B11	20	1.21305e+06	699831
24	B12	20	1.11292e+06	597236
25	C1	20	1.19845e+06	-62131.2
26	C2	20	1.10924e+06	-36234.3
27	C3	20	1321233	2794.3
28	C4	20	1.37852e+06	-15758.8
29	C5	20	1.39514e+06	61697.9
30	C6	20	1.37621e+06	-54563.9
31	C7	20	1.36893e+06	39525.6
32	C8	20	1.39536e+06	-24425.8
33	C9	20	1.37588e+06	85375.6
34	C10	20	1.27111e+06	1623.2
35	C11	20	1.28043e+06	4469.99
36	C12	20	1.1912e+06	-18687.3
37	D1	20	1.3254e+06	-89225.8
38	D2	20	1309195	-81212.9
39	D3	20	1.40573e+06	-87696.4
40	D4	20	1.45639e+06	-77616.5
41	D5	20	1.33361e+06	-80650.7
42	D6	20	1.41964e+06	-45722.3
43	D7	20	1.47434e+06	-69076.8
44	D8	20	1.40532e+06	-25559.3
45	D9	20	1.48787e+06	-39652.2
46	D10	20	1.40491e+06	-58146.1
47	D11	20	1.363e+06	-27836.7
48	D12	20	1.14365e+06	-62988
49	E1	20	1.3296e+06	179108
50	E2	20	1.28103e+06	192253
51	E3	20	1.36192e+06	209591
52	E4	20	1.42046e+06	217967
53	E5	20	1.46469e+06	452366
54	E6	20	1.45098e+06	447349
55	E7	20	1.46665e+06	443419
56	E8	20	1.46904e+06	448041
57	E9	20	1.44814e+06	560983
58	E10	20	1.38943e+06	526123
59	E11	20	1.35717e+06	516540
60	E12	20	1.20462e+06	394096
61	F1	20	1.16945e+06	423109
62	F2	20	1.20891e+06	485469
63	F3	20	1.2388e+06	514487
64	F4	20	1.32288e+06	557009
65	F5	20	1.32459e+06	241229
66	F6	20	1.32928e+06	300006
67	F7	20	1.31567e+06	305548
68	F8	20	1.26172e+06	248179
69	F9	20	1.30432e+06	813838
70	F10	20	1.28023e+06	729065
71	F11	20	1.24212e+06	721722
72	F12	20	979553	666907
73	G1	20	1.12498e+06	255309
74	G2	20	1.23328e+06	316537
75	G3	20	1260627	312814
76	G4	20	1.3321e+06	318504
77	G5	20	1.32234e+06	63792.1
78	G6	20	1.31885e+06	94595.9
79	G7	20	1.32689e+06	13161.7
80	G8	20	1.29031e+06	43299.3
81	G9	20	1.3199e+06	20346.3
82	G10	20	1.27236e+06	-744.274
83	G11	20	1.23116e+06	5136.21
84	G12	20	1.19556e+06	-18615.7
85	H1	20	1.10145e+06	-78531.6
86	H2	20	1.13975e+06	-71575.9
87	H3	20	1304593	-90077.3
88	H4	20	1.26338e+06	-76250
89	H5	20	1.2873e+06	-64123.6
90	H6	20	1.25343e+06	-54295.6
91	H7	20	1.1798e+06	-65730.9
92	H8	20	1.2993e+06	-77000.4
93	H9	20	1.26105e+06	-57093.1
94	H10	20	1.22267e+06	-69177.6
95	H11	20	1.22371e+06	-52825.2
96	H12	20	1.13281e+06	-60841.2
1	A1	21	1.11332e+06	119567
2	A2	21	1.17058e+06	135089
3	A3	21	1.24429e+06	136186
4	A4	21	1.20114e+06	189650
5	A5	21	1.32935e+06	142651
6	A6	21	1.3185e+06	141468
7	A7	21	1.32001e+06	136079
8	A8	21	1.29329e+06	131734
9	A9	21	1.33171e+06	201755
10	A10	21	1.29665e+06	180294
11	A11	21	1.24214e+06	177204
12	A12	21	1.21952e+06	165548
13	B1	21	1.18748e+06	228593
14	B2	21	1.17823e+06	241186
15	B3	21	1.24581e+06	248341
16	B4	21	1.26437e+06	272937
17	B5	21	1.32956e+06	328048
18	B6	21	1.29828e+06	301773
19	B7	21	1.32462e+06	296765
20	B8	21	1.30824e+06	316204
21	B9	21	1.29909e+06	1.16957e+06
22	B10	21	1.23101e+06	1.04101e+06
23	B11	21	1.21281e+06	984960
24	B12	21	1.11318e+06	876516
25	C1	21	1.20459e+06	-58857.7
26	C2	21	1.10947e+06	-31440.1
27	C3	21	1.32181e+06	8661.22
28	C4	21	1.37861e+06	-10987.6
29	C5	21	1.39493e+06	70368.5
30	C6	21	1378011	-43803.7
31	C7	21	1.36992e+06	51268.6
32	C8	21	1.39505e+06	-13501.9
33	C9	21	1.37535e+06	127718
[truncated: 13,119 more rows]

## Sheet: Technical Analysis Result
Block Type	96-Well 0.1-mL Block
Calibration Background is expired	Yes
Calibration Background performed on	10-29-2017
Calibration Pure Dye ABY is expired	Yes
Calibration Pure Dye ABY performed on	10-29-2017
Calibration Pure Dye CY5 is expired	Yes
Calibration Pure Dye CY5 performed on	10-29-2017
Calibration Pure Dye FAM is expired	Yes
Calibration Pure Dye FAM performed on	10-29-2017
Calibration Pure Dye JUN is expired	Yes
Calibration Pure Dye JUN performed on	10-29-2017
Calibration Pure Dye MUSTANG PURPLE is expired	Yes
Calibration Pure Dye MUSTANG PURPLE performed on	10-29-2017
Calibration Pure Dye NED is expired	Yes
Calibration Pure Dye NED performed on	10-29-2017
Calibration Pure Dye ROX is expired	Yes
Calibration Pure Dye ROX performed on	10-29-2017
Calibration Pure Dye SYBR is expired	Yes
Calibration Pure Dye SYBR performed on	10-29-2017
Calibration Pure Dye TAMRA is expired	Yes
Calibration Pure Dye TAMRA performed on	10-29-2017
Calibration Pure Dye VIC is expired	Yes
Calibration Pure Dye VIC performed on	10-29-2017
Calibration ROI is expired	Yes
Calibration ROI performed on	10-29-2017
Calibration Uniformity is expired	Yes
Calibration Uniformity performed on	10-29-2017
Chemistry	SYBR_GREEN
Date Created	2019-11-25 19:43:15 PM PST
Experiment Barcode
Experiment Comment
Experiment File Name	D:\Users\Administrator\experiments\Shenzhiyan -2th plate q-pcr 20191125 computer program settig.eds
Experiment Name	Shenzhiyan -2th plate q-pcr 20191125
Experiment Run End Time	2019-11-25 03:24:52 AM PST
Experiment Type	Comparative Cт (ΔΔCт)
Instrument Name	272510507
Instrument Serial Number	272510507
Instrument Type	QuantStudio™ 5 System
Passive Reference	ROX
Post-read Stage/Step
Pre-read Stage/Step
Quantification Cycle Method	Ct
Signal Smoothing On	true
Stage where Melt Analysis is performed	Stage3
Stage/ Cycle where Ct Analysis is performed	Stage2, Step2
User Name
Sample Name	Target Name	Task	RQ	RQ Min	RQ Max	Ct Mean	Delta Ct Mean	Delta Ct SD	Delta Delta Ct
CP8-2	B0115	UNKNOWN	1	0.936302	1.06803	23.6697	3.79685	0.0852324	0
CP8-2	C1250	UNKNOWN	1	0.938148	1.06593	23.3081	3.43526	0.0826815	0
CP8-2	C3670	UNKNOWN	1	0.937136	1.06708	22.7432	2.8704	0.0840795	0
CP18-2	B0115	UNKNOWN	4.55145	3.75593	5.51548	21.7537	1.61053	0.24878	-2.18633
CP18-2	C1250	UNKNOWN	5.21811	4.51449	6.0314	21.1949	1.05174	0.187569	-2.38353
CP18-2	C3670	UNKNOWN	26.7063	23.129	30.8369	18.2745	-1.86871	0.186235	-4.73911
CP28-2	B0115	UNKNOWN	2.52466	1.95973	3.25244	25.8798	2.46077	0.328016	-1.33609
CP28-2	C1250	UNKNOWN	4.17731	3.38131	5.16069	24.7918	1.37269	0.273763	-2.06257
CP28-2	C3670	UNKNOWN	12.279	10.9436	13.7773	22.6713	-0.74772	0.149097	-3.61812
CK	B0115	NTC
CK	C1250	NTC
CK	C3670	NTC
CP8-2	C5480.1	UNKNOWN	1	0.847097	1.1805	21.6369	1.7641	0.214888	0
CP8-2	ACT	UNKNOWN				20.079
CP8-2	TUB	UNKNOWN				19.6666
CP18-2	C5480.1	UNKNOWN	6.62388	5.73721	7.64757	19.1796	-0.963578	0.186098	-2.72768
CP18-2	ACT	UNKNOWN				21.8153
CP18-2	TUB	UNKNOWN				18.471
CP28-2	C5480.1	UNKNOWN	59.7741	52.7992	67.6703	19.2817	-4.13735	0.160676	-5.90145
CP28-2	ACT	UNKNOWN				23.3833
CP28-2	TUB	UNKNOWN				23.4549
CK	C5480.1	NTC
CK	ACT	NTC
CK	TUB	NTC
Analysis Type	Singleplex
Endogenous Control	ACT, TUB
RQ Min/Max Confidence Level	95.0
Reference Sample	CP8-2

## Sheet: BioGroup Analysis Result
Block Type	96-Well 0.1-mL Block
Calibration Background is expired	Yes
Calibration Background performed on	10-29-2017
Calibration Pure Dye ABY is expired	Yes
Calibration Pure Dye ABY performed on	10-29-2017
Calibration Pure Dye CY5 is expired	Yes
Calibration Pure Dye CY5 performed on	10-29-2017
Calibration Pure Dye FAM is expired	Yes
Calibration Pure Dye FAM performed on	10-29-2017
Calibration Pure Dye JUN is expired	Yes
Calibration Pure Dye JUN performed on	10-29-2017
Calibration Pure Dye MUSTANG PURPLE is expired	Yes
Calibration Pure Dye MUSTANG PURPLE performed on	10-29-2017
Calibration Pure Dye NED is expired	Yes
Calibration Pure Dye NED performed on	10-29-2017
Calibration Pure Dye ROX is expired	Yes
Calibration Pure Dye ROX performed on	10-29-2017
Calibration Pure Dye SYBR is expired	Yes
Calibration Pure Dye SYBR performed on	10-29-2017
Calibration Pure Dye TAMRA is expired	Yes
Calibration Pure Dye TAMRA performed on	10-29-2017
Calibration Pure Dye VIC is expired	Yes
Calibration Pure Dye VIC performed on	10-29-2017
Calibration ROI is expired	Yes
Calibration ROI performed on	10-29-2017
Calibration Uniformity is expired	Yes
Calibration Uniformity performed on	10-29-2017
Chemistry	SYBR_GREEN
Date Created	2019-11-25 19:43:16 PM PST
Experiment Barcode
Experiment Comment
Experiment File Name	D:\Users\Administrator\experiments\Shenzhiyan -2th plate q-pcr 20191125 computer program settig.eds
Experiment Name	Shenzhiyan -2th plate q-pcr 20191125
Experiment Run End Time	2019-11-25 03:24:52 AM PST
Experiment Type	Comparative Cт (ΔΔCт)
Instrument Name	272510507
Instrument Serial Number	272510507
Instrument Type	QuantStudio™ 5 System
Passive Reference	ROX
Post-read Stage/Step
Pre-read Stage/Step
Quantification Cycle Method	Ct
Signal Smoothing On	true
Stage where Melt Analysis is performed	Stage3
Stage/ Cycle where Ct Analysis is performed	Stage2, Step2
User Name
Biogroup Name	Target Name	Task	RQ	RQ Min	RQ Max	Ct Mean	Delta Ct Mean	Delta Ct SD	Delta Delta Ct
Analysis Type	Singleplex
Endogenous Control	ACT, TUB
RQ Min/Max Confidence Level	95.0
Reference Biogroup Name

## Sheet: Results
Block Type	96-Well 0.1-mL Block
Calibration Background is expired	Yes
Calibration Background performed on	10-29-2017
Calibration Pure Dye ABY is expired	Yes
Calibration Pure Dye ABY performed on	10-29-2017
Calibration Pure Dye CY5 is expired	Yes
Calibration Pure Dye CY5 performed on	10-29-2017
Calibration Pure Dye FAM is expired	Yes
Calibration Pure Dye FAM performed on	10-29-2017
Calibration Pure Dye JUN is expired	Yes
Calibration Pure Dye JUN performed on	10-29-2017
Calibration Pure Dye MUSTANG PURPLE is expired	Yes
Calibration Pure Dye MUSTANG PURPLE performed on	10-29-2017
Calibration Pure Dye NED is expired	Yes
Calibration Pure Dye NED performed on	10-29-2017
Calibration Pure Dye ROX is expired	Yes
Calibration Pure Dye ROX performed on	10-29-2017
Calibration Pure Dye SYBR is expired	Yes
Calibration Pure Dye SYBR performed on	10-29-2017
Calibration Pure Dye TAMRA is expired	Yes
Calibration Pure Dye TAMRA performed on	10-29-2017
Calibration Pure Dye VIC is expired	Yes
Calibration Pure Dye VIC performed on	10-29-2017
Calibration ROI is expired	Yes
Calibration ROI performed on	10-29-2017
Calibration Uniformity is expired	Yes
Calibration Uniformity performed on	10-29-2017
Chemistry	SYBR_GREEN
Date Created	2019-11-25 19:43:17 PM PST
Experiment Barcode
Experiment Comment
Experiment File Name	D:\Users\Administrator\experiments\Shenzhiyan -2th plate q-pcr 20191125 computer program settig.eds
Experiment Name	Shenzhiyan -2th plate q-pcr 20191125
Experiment Run End Time	2019-11-25 03:24:52 AM PST
Experiment Type	Comparative Cт (ΔΔCт)
Instrument Name	272510507
Instrument Serial Number	272510507
Instrument Type	QuantStudio™ 5 System
Passive Reference	ROX
Post-read Stage/Step
Pre-read Stage/Step
Quantification Cycle Method	Ct
Signal Smoothing On	true
Stage where Melt Analysis is performed	Stage3
Stage/ Cycle where Ct Analysis is performed	Stage2, Step2
User Name
Well	Well Position	Omit	Sample Name	Target Name	Task	Reporter	Quencher	Quantity	Quantity Mean	Quantity SD	RQ	RQ Min	RQ Max	CT	Ct Mean	Ct SD	Delta Ct	Delta Ct Mean	Delta Ct SD	Delta Ct SE	Delta Delta Ct	Automatic Ct Threshold	Ct Threshold	Automatic Baseline	Baseline Start	Baseline End	Amp Status	Comments	Cq Conf	MTP	Tm1	Tm2	Tm3	Tm4
1	A1	FALSE	CP8-2	B0115	UNKNOWN	SYBR	None				1	0.936302	1.06803	23.6915	23.6697	0.0326179		3.79685	0.0852324	0.0426162	0	TRUE	0.17855	TRUE	3	18	Amp		0.942735	N	85.294
2	A2	FALSE	CP8-2	B0115	UNKNOWN	SYBR	None				1	0.936302	1.06803	23.6499	23.6697	0.0326179		3.79685	0.0852324	0.0426162	0	TRUE	0.17855	TRUE	3	18	Amp		0.943693	N	85.294
3	A3	FALSE	CP8-2	B0115	UNKNOWN	SYBR	None				1	0.936302	1.06803	23.7027	23.6697	0.0326179		3.79685	0.0852324	0.0426162	0	TRUE	0.17855	TRUE	3	18	Amp		0.943291	N	85.4686
4	A4	FALSE	CP8-2	B0115	UNKNOWN	SYBR	None				1	0.936302	1.06803	23.6345	23.6697	0.0326179		3.79685	0.0852324	0.0426162	0	TRUE	0.17855	TRUE	3	19	Amp		0.935895	N	85.3316
5	A5	FALSE	CP8-2	C1250	UNKNOWN	SYBR	None				1	0.938148	1.06593	23.2726	23.3081	0.0252109		3.43526	0.0826815	0.0413408	0	TRUE	0.162263	TRUE	3	18	Amp		0.941017	N	87.3543
6	A6	FALSE	CP8-2	C1250	UNKNOWN	SYBR	None				1	0.938148	1.06593	23.3132	23.3081	0.0252109		3.43526	0.0826815	0.0413408	0	TRUE	0.162263	TRUE	3	18	Amp		0.945598	N	87.3543
7	A7	FALSE	CP8-2	C1250	UNKNOWN	SYBR	None				1	0.938148	1.06593	23.314	23.3081	0.0252109		3.43526	0.0826815	0.0413408	0	TRUE	0.162263	TRUE	3	18	Amp		0.941063	N	87.3537
8	A8	FALSE	CP8-2	C1250	UNKNOWN	SYBR	None				1	0.938148	1.06593	23.3323	23.3081	0.0252109		3.43526	0.0826815	0.0413408	0	TRUE	0.162263	TRUE	3	18	Amp		0.942811	N	87.3537
9	A9	FALSE	CP8-2	C3670	UNKNOWN	SYBR	None				1	0.937136	1.06708	22.7533	22.7432	0.0294741		2.8704	0.0840795	0.0420398	0	TRUE	0.178895	TRUE	3	18	Amp		0.931617	Y	84.8325	74.0528
10	A10	FALSE	CP8-2	C3670	UNKNOWN	SYBR	None				1	0.937136	1.06708	22.7638	22.7432	0.0294741		2.8704	0.0840795	0.0420398	0	TRUE	0.178895	TRUE	3	17	Amp		0.941032	N	84.8325
11	A11	FALSE	CP8-2	C3670	UNKNOWN	SYBR	None				1	0.937136	1.06708	22.6995	22.7432	0.0294741		2.8704	0.0840795	0.0420398	0	TRUE	0.178895	TRUE	3	17	Amp		0.940503	N	84.7593
12	A12	FALSE	CP8-2	C3670	UNKNOWN	SYBR	None				1	0.937136	1.06708	22.7562	22.7432	0.0294741		2.8704	0.0840795	0.0420398	0	TRUE	0.178895	TRUE	3	17	Amp		0.938846	N	84.7593
13	B1	FALSE	CP18-2	B0115	UNKNOWN	SYBR	None				4.55145	3.75593	5.51548	22.0259	21.7537	0.184324		1.61053	0.24878	0.12439	-2.18633	TRUE	0.17855	TRUE	3	17	Amp		0.982572	N	85.294
14	B2	FALSE	CP18-2	B0115	UNKNOWN	SYBR	None				4.55145	3.75593	5.51548	21.673	21.7537	0.184324		1.61053	0.24878	0.12439	-2.18633	TRUE	0.17855	TRUE	3	16	Amp		0.990173	N	85.1572
15	B3	FALSE	CP18-2	B0115	UNKNOWN	SYBR	None				4.55145	3.75593	5.51548	21.6965	21.7537	0.184324		1.61053	0.24878	0.12439	-2.18633	TRUE	0.17855	TRUE	3	16	Amp		0.990069	N	85.3316
16	B4	FALSE	CP18-2	B0115	UNKNOWN	SYBR	None				4.55145	3.75593	5.51548	21.6194	21.7537	0.184324		1.61053	0.24878	0.12439	-2.18633	TRUE	0.17855	TRUE	3	16	Amp		0.991818	N	85.3316
17	B5	FALSE	CP18-2	C1250	UNKNOWN	SYBR	None				5.21811	4.51449	6.0314	21.2603	21.1949	0.0852401		1.05174	0.187569	0.0937847	-2.38353	TRUE	0.162263	TRUE	3	16	Amp		0.988668	N	87.3543
18	B6	FALSE	CP18-2	C1250	UNKNOWN	SYBR	None				5.21811	4.51449	6.0314	21.1038	21.1949	0.0852401		1.05174	0.187569	0.0937847	-2.38353	TRUE	0.162263	TRUE	3	16	Amp		0.987829	N	87.2174
19	B7	FALSE	CP18-2	C1250	UNKNOWN	SYBR	None				5.21811	4.51449	6.0314	21.2744	21.1949	0.0852401		1.05174	0.187569	0.0937847	-2.38353	TRUE	0.162263	TRUE	3	16	Amp		0.98665	N	87.2168
20	B8	FALSE	CP18-2	C1250	UNKNOWN	SYBR	None				5.21811	4.51449	6.0314	21.1411	21.1949	0.0852401		1.05174	0.187569	0.0937847	-2.38353	TRUE	0.162263	TRUE	3	16	Amp		0.988648	N	87.3537
21	B9	FALSE	CP18-2	C3670	UNKNOWN	SYBR	None				26.7063	23.129	30.8369	18.226	18.2745	0.0822627		-1.86871	0.186235	0.0931176	-4.73911	TRUE	0.178895	TRUE	3	13	Amp		0.985348	N	84.8325
22	B10	FALSE	CP18-2	C3670	UNKNOWN	SYBR	None				26.7063	23.129	30.8369	18.2076	18.2745	0.0822627		-1.86871	0.186235	0.0931176	-4.73911	TRUE	0.178895	TRUE	3	13	Amp		0.98755	N	84.8325
23	B11	FALSE	CP18-2	C3670	UNKNOWN	SYBR	None				26.7063	23.129	30.8369	18.3906	18.2745	0.0822627		-1.86871	0.186235	0.0931176	-4.73911	TRUE	0.178895	TRUE	3	13	Amp		0.989284	N	84.6224
24	B12	FALSE	CP18-2	C3670	UNKNOWN	SYBR	None				26.7063	23.129	30.8369	18.2736	18.2745	0.0822627		-1.86871	0.186235	0.0931176	-4.73911	TRUE	0.178895	TRUE	3	13	Amp		0.985533	N	84.7593
25	C1	FALSE	CP28-2	B0115	UNKNOWN	SYBR	None				2.52466	1.95973	3.25244	26.2888	25.8798	0.293674		2.46077	0.328016	0.164008	-1.33609	TRUE	0.17855	TRUE	3	21	Amp		0.985703	N	85.1572
26	C2	FALSE	CP28-2	B0115	UNKNOWN	SYBR	None				2.52466	1.95973	3.25244	25.6013	25.8798	0.293674		2.46077	0.328016	0.164008	-1.33609	TRUE	0.17855	TRUE	3	20	Amp		0.987339	N	85.0204
27	C3	FALSE	CP28-2	B0115	UNKNOWN	SYBR	None				2.52466	1.95973	3.25244	25.7625	25.8798	0.293674		2.46077	0.328016	0.164008	-1.33609	TRUE	0.17855	TRUE	3	20	Amp		0.973875	N	85.3316
28	C4	FALSE	CP28-2	B0115	UNKNOWN	SYBR	None				2.52466	1.95973	3.25244	25.8667	25.8798	0.293674		2.46077	0.328016	0.164008	-1.33609	TRUE	0.17855	TRUE	3	20	Amp		0.977838	N	85.3316
29	C5	FALSE	CP28-2	C1250	UNKNOWN	SYBR	None				4.17731	3.38131	5.16069	25.0731	24.7918	0.231509		1.37269	0.273763	0.136882	-2.06257	TRUE	0.162263	TRUE	3	20	Amp		0.978448	N	87.2174
30	C6	FALSE	CP28-2	C1250	UNKNOWN	SYBR	None				4.17731	3.38131	5.16069	24.7378	24.7918	0.231509		1.37269	0.273763	0.136882	-2.06257	TRUE	0.162263	TRUE	3	20	Amp		0.98302	N	87.2174
31	C7	FALSE	CP28-2	C1250	UNKNOWN	SYBR	None				4.17731	3.38131	5.16069	24.5155	24.7918	0.231509		1.37269	0.273763	0.136882	-2.06257	TRUE	0.162263	TRUE	3	19	Amp		0.974881	N	87.2168
32	C8	FALSE	CP28-2	C1250	UNKNOWN	SYBR	None				4.17731	3.38131	5.16069	24.8407	24.7918	0.231509		1.37269	0.273763	0.136882	-2.06257	TRUE	0.162263	TRUE	3	19	Amp		0.973691	N	87.2168
33	C9	FALSE	CP28-2	C3670	UNKNOWN	SYBR	None				12.279	10.9436	13.7773	22.6726	22.6713	0.0296646		-0.74772	0.149097	0.0745486	-3.61812	TRUE	0.178895	TRUE	3	17	Amp		0.980899	N	84.696
34	C10	FALSE	CP28-2	C3670	UNKNOWN	SYBR	None				12.279	10.9436	13.7773	22.6327	22.6713	0.0296646		-0.74772	0.149097	0.0745486	-3.61812	TRUE	0.178895	TRUE	3	17	Amp		0.981817	N	84.696
35	C11	FALSE	CP28-2	C3670	UNKNOWN	SYBR	None				12.279	10.9436	13.7773	22.6751	22.6713	0.0296646		-0.74772	0.149097	0.0745486	-3.61812	TRUE	0.178895	TRUE	3	17	Amp		0.979825	N	84.6224
36	C12	FALSE	CP28-2	C3670	UNKNOWN	SYBR	None				12.279	10.9436	13.7773	22.705	22.6713	0.0296646		-0.74772	0.149097	0.0745486	-3.61812	TRUE	0.178895	TRUE	3	17	Amp		0.985329	N	84.6224
37	D1	FALSE	CK	B0115	NTC	SYBR	None							Undetermined								TRUE	0.17855	TRUE	3	39	No Amp		0	N	63.0002
38	D2	FALSE	CK	B0115	NTC	SYBR	None							Undetermined								TRUE	0.17855	TRUE	3	39	No Amp		0	N	63.0002
39	D3	FALSE	CK	B0115	NTC	SYBR	None							Undetermined								TRUE	0.17855	TRUE	3	39	No Amp		0	N	90.2637
40	D4	FALSE	CK	B0115	NTC	SYBR	None							Undetermined								TRUE	0.17855	TRUE	3	39	No Amp		0	Y	88.4826	84.3726	80.8106	92.7297
41	D5	FALSE	CK	C1250	NTC	SYBR	None							Undetermined								TRUE	0.162263	TRUE	3	39	No Amp		0	N	63.6843
42	D6	FALSE	CK	C1250	NTC	SYBR	None							Undetermined								TRUE	0.162263	TRUE	3	39	No Amp		0	N	91.3221
43	D7	FALSE	CK	C1250	NTC	SYBR	None							Undetermined								TRUE	0.162263	TRUE	3	39	No Amp		0	Y	74.7666	84.3437	88.9954
44	D8	FALSE	CK	C1250	NTC	SYBR	None							39.785								TRUE	0.162263	TRUE	3	34	Inconclusive		0	N	87.2168
45	D9	FALSE	CK	C3670	NTC	SYBR	None							36.8491								TRUE	0.178895	TRUE	3	31	Amp		0.960564	N	84.696
46	D10	FALSE	CK	C3670	NTC	SYBR	None							Undetermined								TRUE	0.178895	TRUE	3	39	No Amp		0	N	74.5986
47	D11	FALSE	CK	C3670	NTC	SYBR	None							Undetermined								TRUE	0.178895	TRUE	3	39	No Amp		0	Y	76.1379	82.5697	93.1069
48	D12	FALSE	CK	C3670	NTC	SYBR	None							Undetermined								TRUE	0.178895	TRUE	3	39	No Amp		0	N	82.7066
49	E1	FALSE	CP8-2	C5480.1	UNKNOWN	SYBR	None				1	0.847097	1.1805	21.9311	21.6369	0.199941		1.7641	0.214888	0.107444	0	TRUE	0.179973	TRUE	3	17	Amp		0.943157	N	79.9599
50	E2	FALSE	CP8-2	C5480.1	UNKNOWN	SYBR	None				1	0.847097	1.1805	21.4889	21.6369	0.199941		1.7641	0.214888	0.107444	0	TRUE	0.179973	TRUE	3	16	Amp		0.937853	N	79.8231
51	E3	FALSE	CP8-2	C5480.1	UNKNOWN	SYBR	None				1	0.847097	1.1805	21.5438	21.6369	0.199941		1.7641	0.214888	0.107444	0	TRUE	0.179973	TRUE	3	16	Amp		0.933222	N	79.9886
52	E4	FALSE	CP8-2	C5480.1	UNKNOWN	SYBR	None				1	0.847097	1.1805	21.5839	21.6369	0.199941		1.7641	0.214888	0.107444	0	TRUE	0.179973	TRUE	3	16	Amp		0.933737	N	79.9886
53	E5	FALSE	CP8-2	ACT	UNKNOWN	SYBR	None							20.0633	20.079	0.0435158						TRUE	0.187182	TRUE	3	15	Amp		0.948328	N	83.7969
54	E6	FALSE	CP8-2	ACT	UNKNOWN	SYBR	None							20.0307	20.079	0.0435158						TRUE	0.187182	TRUE	3	15	Amp		0.926532	N	83.7969
55	E7	FALSE	CP8-2	ACT	UNKNOWN	SYBR	None							20.0881	20.079	0.0435158						TRUE	0.187182	TRUE	3	15	Amp		0.926077	N	83.7964
56	E8	FALSE	CP8-2	ACT	UNKNOWN	SYBR	None							20.134	20.079	0.0435158						TRUE	0.187182	TRUE	3	15	Amp		0.939159	N	83.7964
57	E9	FALSE	CP8-2	TUB	UNKNOWN	SYBR	None							19.6278	19.6666	0.102507						TRUE	0.199892	TRUE	3	14	Amp		0.977453	N	82.1035
58	E10	FALSE	CP8-2	TUB	UNKNOWN	SYBR	None							19.5694	19.6666	0.102507						TRUE	0.199892	TRUE	3	14	Amp		0.981696	N	82.1035
59	E11	FALSE	CP8-2	TUB	UNKNOWN	SYBR	None							19.6592	19.6666	0.102507						TRUE	0.199892	TRUE	3	14	Amp		0.976293	N	82.0223
60	E12	FALSE	CP8-2	TUB	UNKNOWN	SYBR	None							19.8098	19.6666	0.102507						TRUE	0.199892	TRUE	3	14	Amp		0.975949	N	82.1592
61	F1	FALSE	CP18-2	C5480.1	UNKNOWN	SYBR	None				6.62388	5.73721	7.64757	19.2829	19.1796	0.0819521		-0.963578	0.186098	0.0930491	-2.72768	TRUE	0.179973	TRUE	3	14	Amp		0.988491	N	79.8231
62	F2	FALSE	CP18-2	C5480.1	UNKNOWN	SYBR	None				6.62388	5.73721	7.64757	19.1786	19.1796	0.0819521		-0.963578	0.186098	0.0930491	-2.72768	TRUE	0.179973	TRUE	3	14	Amp		0.977879	N	79.8231
63	F3	FALSE	CP18-2	C5480.1	UNKNOWN	SYBR	None				6.62388	5.73721	7.64757	19.0824	19.1796	0.0819521		-0.963578	0.186098	0.0930491	-2.72768	TRUE	0.179973	TRUE	3	14	Amp		0.977402	N	79.9886
64	F4	FALSE	CP18-2	C5480.1	UNKNOWN	SYBR	None				6.62388	5.73721	7.64757	19.1745	19.1796	0.0819521		-0.963578	0.186098	0.0930491	-2.72768	TRUE	0.179973	TRUE	3	14	Amp		0.987739	N	79.9886
65	F5	FALSE	CP18-2	ACT	UNKNOWN	SYBR	None							21.8942	21.8153	0.056554						TRUE	0.187182	TRUE	3	16	Amp		0.988125	N	83.7969
66	F6	FALSE	CP18-2	ACT	UNKNOWN	SYBR	None							21.764	21.8153	0.056554						TRUE	0.187182	TRUE	3	16	Amp		0.989484	N	83.7969
67	F7	FALSE	CP18-2	ACT	UNKNOWN	SYBR	None							21.815	21.8153	0.056554						TRUE	0.187182	TRUE	3	16	Amp		0.96842	N	83.7964
68	F8	FALSE	CP18-2	ACT	UNKNOWN	SYBR	None							21.7881	21.8153	0.056554						TRUE	0.187182	TRUE	3	16	Amp		0.990936	N	83.7964
69	F9	FALSE	CP18-2	TUB	UNKNOWN	SYBR	None							18.5346	18.471	0.229422						TRUE	0.199892	TRUE	3	13	Amp		0.974332	N	82.2399
70	F10	FALSE	CP18-2	TUB	UNKNOWN	SYBR	None							18.5817	18.471	0.229422						TRUE	0.199892	TRUE	3	13	Amp		0.9868	N	82.2399
71	F11	FALSE	CP18-2	TUB	UNKNOWN	SYBR	None							18.6353	18.471	0.229422						TRUE	0.199892	TRUE	3	13	Amp		0.986677	N	82.1592
72	F12	FALSE	CP18-2	TUB	UNKNOWN	SYBR	None							18.1325	18.471	0.229422						TRUE	0.199892	TRUE	3	13	Amp		0.98815	N	82.0223
73	G1	FALSE	CP28-2	C5480.1	UNKNOWN	SYBR	None				59.7741	52.7992	67.6703	19.2937	19.2817	0.0668343		-4.13735	0.160676	0.080338	-5.90145	TRUE	0.179973	TRUE	3	14	Amp		0.982832	N	79.8231
74	G2	FALSE	CP28-2	C5480.1	UNKNOWN	SYBR	None				59.7741	52.7992	67.6703	19.3391	19.2817	0.0668343		-4.13735	0.160676	0.080338	-5.90145	TRUE	0.179973	TRUE	3	14	Amp		0.97848	N	79.8231
75	G3	FALSE	CP28-2	C5480.1	UNKNOWN	SYBR	None				59.7741	52.7992	67.6703	19.1856	19.2817	0.0668343		-4.13735	0.160676	0.080338	-5.90145	TRUE	0.179973	TRUE	3	14	Amp		0.979409	N	79.9886
76	G4	FALSE	CP28-2	C5480.1	UNKNOWN	SYBR	None				59.7741	52.7992	67.6703	19.3086	19.2817	0.0668343		-4.13735	0.160676	0.080338	-5.90145	TRUE	0.179973	TRUE	3	14	Amp		0.98256	N	80.1256
77	G5	FALSE	CP28-2	ACT	UNKNOWN	SYBR	None							23.3418	23.3833	0.0474532						TRUE	0.187182	TRUE	3	18	Amp		0.976884	N	83.7969
78	G6	FALSE	CP28-2	ACT	UNKNOWN	SYBR	None							23.4485	23.3833	0.0474532						TRUE	0.187182	TRUE	3	18	Amp		0.981667	N	83.7969
79	G7	FALSE	CP28-2	ACT	UNKNOWN	SYBR	None							23.3872	23.3833	0.0474532						TRUE	0.187182	TRUE	3	18	Amp		0.982209	N	83.7964
80	G8	FALSE	CP28-2	ACT	UNKNOWN	SYBR	None							23.3556	23.3833	0.0474532						TRUE	0.187182	TRUE	3	18	Amp		0.979126	N	83.7964
81	G9	FALSE	CP28-2	TUB	UNKNOWN	SYBR	None							23.2994	23.4549	0.201117						TRUE	0.199892	TRUE	3	18	Amp		0.985385	N	82.2399
82	G10	FALSE	CP28-2	TUB	UNKNOWN	SYBR	None							23.3709	23.4549	0.201117						TRUE	0.199892	TRUE	3	18	Amp		0.988457	N	82.2399
83	G11	FALSE	CP28-2	TUB	UNKNOWN	SYBR	None							23.3993	23.4549	0.201117						TRUE	0.199892	TRUE	3	18	Amp		0.988669	N	82.1592
84	G12	FALSE	CP28-2	TUB	UNKNOWN	SYBR	None							23.7499	23.4549	0.201117						TRUE	0.199892	TRUE	3	18	Amp		0.990038	N	82.1592
85	H1	FALSE	CK	C5480.1	NTC	SYBR	None							Undetermined								TRUE	0.179973	TRUE	3	39	No Amp		0	N	65.0518
86	H2	FALSE	CK	C5480.1	NTC	SYBR	None							Undetermined								TRUE	0.179973	TRUE	3	39	No Amp		0	N	64.3679
87	H3	FALSE	CK	C5480.1	NTC	SYBR	None							Undetermined								TRUE	0.179973	TRUE	3	39	No Amp		0	N	63.1374
88	H4	FALSE	CK	C5480.1	NTC	SYBR	None							Undetermined								TRUE	0.179973	TRUE	3	39	No Amp		0	N	63.0004
89	H5	FALSE	CK	ACT	NTC	SYBR	None							Undetermined								TRUE	0.187182	TRUE	3	39	No Amp		0	Y	87.7647	91.0484	84.0706	76.6823
90	H6	FALSE	CK	ACT	NTC	SYBR	None							Undetermined								TRUE	0.187182	TRUE	3	39	No Amp		0	Y	81.0605	93.3744	87.7647	83.3865
91	H7	FALSE	CK	ACT	NTC	SYBR	None							Undetermined								TRUE	0.187182	TRUE	3	39	No Amp		0	Y	88.1745	92.4158	83.1124	80.3761
92	H8	FALSE	CK	ACT	NTC	SYBR	None							Undetermined								TRUE	0.187182	TRUE	3	39	No Amp		0	Y	83.9333	76.682	88.9954	72.4408
93	H9	FALSE	CK	TUB	NTC	SYBR	None							Undetermined								TRUE	0.199892	TRUE	3	39	No Amp		0	N	84.1502
94	H10	FALSE	CK	TUB	NTC	SYBR	None							Undetermined								TRUE	0.199892	TRUE	3	39	No Amp		0	N	65.7293
95	H11	FALSE	CK	TUB	NTC	SYBR	None							Undetermined								TRUE	0.199892	TRUE	3	39	No Amp		0	N	65.3271
96	H12	FALSE	CK	TUB	NTC	SYBR	None							Undetermined								TRUE	0.199892	TRUE	3	39	No Amp		0	N	92.2858
Analysis Type	Singleplex
Endogenous Control	ACT, TUB
RQ Min/Max Confidence Level	95.0
Reference Sample	CP8-2

## Sheet: Melt Curve Raw Data
Block Type	96-Well 0.1-mL Block
Calibration Background is expired	Yes
Calibration Background performed on	10-29-2017
Calibration Pure Dye ABY is expired	Yes
Calibration Pure Dye ABY performed on	10-29-2017
Calibration Pure Dye CY5 is expired	Yes
Calibration Pure Dye CY5 performed on	10-29-2017
Calibration Pure Dye FAM is expired	Yes
Calibration Pure Dye FAM performed on	10-29-2017
Calibration Pure Dye JUN is expired	Yes
Calibration Pure Dye JUN performed on	10-29-2017
Calibration Pure Dye MUSTANG PURPLE is expired	Yes
Calibration Pure Dye MUSTANG PURPLE performed on	10-29-2017
Calibration Pure Dye NED is expired	Yes
Calibration Pure Dye NED performed on	10-29-2017
Calibration Pure Dye ROX is expired	Yes
Calibration Pure Dye ROX performed on	10-29-2017
Calibration Pure Dye SYBR is expired	Yes
Calibration Pure Dye SYBR performed on	10-29-2017
Calibration Pure Dye TAMRA is expired	Yes
Calibration Pure Dye TAMRA performed on	10-29-2017
Calibration Pure Dye VIC is expired	Yes
Calibration Pure Dye VIC performed on	10-29-2017
Calibration ROI is expired	Yes
Calibration ROI performed on	10-29-2017
Calibration Uniformity is expired	Yes
Calibration Uniformity performed on	10-29-2017
Chemistry	SYBR_GREEN
Date Created	2019-11-25 19:43:18 PM PST
Experiment Barcode
Experiment Comment
Experiment File Name	D:\Users\Administrator\experiments\Shenzhiyan -2th plate q-pcr 20191125 computer program settig.eds
Experiment Name	Shenzhiyan -2th plate q-pcr 20191125
Experiment Run End Time	2019-11-25 03:24:52 AM PST
Experiment Type	Comparative Cт (ΔΔCт)
Instrument Name	272510507
Instrument Serial Number	272510507
Instrument Type	QuantStudio™ 5 System
Passive Reference	ROX
Post-read Stage/Step
Pre-read Stage/Step
Quantification Cycle Method	Ct
Signal Smoothing On	true
Stage where Melt Analysis is performed	Stage3
Stage/ Cycle where Ct Analysis is performed	Stage2, Step2
User Name
Well	Well Position	Reading	Temperature	Fluorescence	Derivative	Target Name
1	A1	1	63.0002	2246219	62169	B0115
1	A1	2	63.2737	2.23539e+06	62375.9	B0115
1	A1	3	63.5473	2.21734e+06	62594.2	B0115
1	A1	4	63.8208	2.20385e+06	62748.3	B0115
1	A1	5	64.0944	2.18685e+06	62804.6	B0115
1	A1	6	64.3679	2169234	62772.2	B0115
1	A1	7	64.6415	2153438	62677.8	B0115
1	A1	8	64.915	2.13488e+06	62547.1	B0115
1	A1	9	65.1885	2113699	62393.7	B0115
1	A1	10	65.4621	2.09558e+06	62221.5	B0115
1	A1	11	65.7356	2.07871e+06	62027.7	B0115
1	A1	12	66.0092	2.05849e+06	61810.1	B0115
1	A1	13	66.2827	2.04186e+06	61572.3	B0115
1	A1	14	66.5563	2021999	61331.7	B0115
1	A1	15	66.8298	2.00135e+06	61116.6	B0115
1	A1	16	67.1033	1.98664e+06	60951.3	B0115
1	A1	17	67.3769	1967090	60837.9	B0115
1	A1	18	67.6504	1948821	60752.7	B0115
1	A1	19	67.924	1.93471e+06	60658.6	B0115
1	A1	20	68.1975	1.90951e+06	60528	B0115
1	A1	21	68.4711	1.89505e+06	60354	B0115
1	A1	22	68.7446	1.87666e+06	60146.8	B0115
1	A1	23	69.0182	1.8603e+06	59923.5	B0115
1	A1	24	69.2917	1840075	59698.4	B0115
1	A1	25	69.5652	1.82446e+06	59488.9	B0115
1	A1	26	69.8388	1.80598e+06	59321.3	B0115
1	A1	27	70.1123	1788037	59234.6	B0115
1	A1	28	70.3859	1770957	59279	B0115
1	A1	29	70.6594	1.75677e+06	59509.4	B0115
1	A1	30	70.933	1734484	59980.1	B0115
1	A1	31	71.2065	1.71953e+06	60732.3	B0115
1	A1	32	71.48	1.70228e+06	61766.8	B0115
1	A1	33	71.7536	1683899	63010.4	B0115
1	A1	34	72.0271	1.66846e+06	64292.7	B0115
1	A1	35	72.3007	1.64627e+06	65361.4	B0115
1	A1	36	72.5742	1.62812e+06	65947.7	B0115
1	A1	37	72.8478	1.60412e+06	65858	B0115
1	A1	38	73.1213	1582548	65056	B0115
1	A1	39	73.3948	1.56046e+06	63684.8	B0115
1	A1	40	73.6684	1.54351e+06	62014.3	B0115
1	A1	41	73.9419	1.52869e+06	60340.1	B0115
1	A1	42	74.2155	1512093	58886.5	B0115
1	A1	43	74.489	1.49555e+06	57702.6	B0115
1	A1	44	74.7626	1.47754e+06	56757.5	B0115
1	A1	45	75.0361	1462929	56119	B0115
1	A1	46	75.3096	1.44623e+06	55694.9	B0115
1	A1	47	75.5832	1.43043e+06	55399.5	B0115
1	A1	48	75.8567	1.41248e+06	55157.2	B0115
1	A1	49	76.1303	1401046	54896.2	B0115
1	A1	50	76.4038	1.38006e+06	54553.5	B0115
1	A1	51	76.6774	1.36648e+06	54094.8	B0115
1	A1	52	76.9509	1.34975e+06	53536.2	B0115
1	A1	53	77.2244	1.33146e+06	52947.2	B0115
1	A1	54	77.498	1.31967e+06	52429.2	B0115
1	A1	55	77.7715	1.30469e+06	52071.9	B0115
1	A1	56	78.0451	1.29075e+06	51915.3	B0115
1	A1	57	78.3186	1.27398e+06	51937.3	B0115
1	A1	58	78.5922	1.2598e+06	52068.6	B0115
1	A1	59	78.8657	1.24428e+06	52221.6	B0115
1	A1	60	79.1393	1229138	52315.5	B0115
1	A1	61	79.4128	1.21334e+06	52289.9	B0115
1	A1	62	79.6863	1.1986e+06	52114.7	B0115
1	A1	63	79.9599	1.18361e+06	51798	B0115
1	A1	64	80.2334	1.16494e+06	51385.4	B0115
1	A1	65	80.507	1.15279e+06	50948	B0115
1	A1	66	80.7805	1.14035e+06	50557.8	B0115
1	A1	67	81.0541	1.12498e+06	50271.9	B0115
1	A1	68	81.3276	1.10915e+06	50148.1	B0115
1	A1	69	81.6011	1.09342e+06	50289.8	B0115
1	A1	70	81.8747	1.08194e+06	50916.3	B0115
1	A1	71	82.1482	1.06733e+06	52447.7	B0115
1	A1	72	82.4218	1054002	55613.8	B0115
1	A1	73	82.6953	1.03823e+06	61068.5	B0115
1	A1	74	82.9689	1.02401e+06	70036.8	B0115
1	A1	75	83.2424	1.00753e+06	84830.6	B0115
1	A1	76	83.5159	988236	107527	B0115
1	A1	77	83.7895	969754	139574	B0115
1	A1	78	84.063	939987	180675	B0115
1	A1	79	84.3366	896315	227701	B0115
1	A1	80	84.6101	826792	274316	B0115
1	A1	81	84.8837	693144	311932	B0115
1	A1	82	85.1572	488471	332041	B0115
1	A1	83	85.4308	278615	329150	B0115
1	A1	84	85.7043	127607	302954	B0115
1	A1	85	85.9778	49581.9	258586	B0115
1	A1	86	86.2514	28559.8	204772	B0115
1	A1	87	86.5249	19871.4	150820	B0115
1	A1	88	86.7985	14914.1	103903	B0115
1	A1	89	87.072	14140.2	67709	B0115
1	A1	90	87.3456	14250.7	39921.6	B0115
1	A1	91	87.6191	14139.5	21447.3	B0115
1	A1	92	87.8926	15164.8	10950.3	B0115
1	A1	93	88.1662	11383	5562.66	B0115
1	A1	94	88.4397	13122.5	3090.16	B0115
1	A1	95	88.7133	11592.8	2080.99	B0115
1	A1	96	88.9868	9306.81	1680.73	B0115
1	A1	97	89.2604	9526.73	1446.45	B0115
1	A1	98	89.5339	8066.16	1197.23	B0115
1	A1	99	89.8074	6827.42	910.539	B0115
1	A1	100	90.081	7842	645.543	B0115
1	A1	101	90.3545	7355.88	476.773	B0115
1	A1	102	90.6281	8870.73	439.547	B0115
1	A1	103	90.9016	6444.68	502.73	B0115
1	A1	104	91.1752	6058.19	582.09	B0115
1	A1	105	91.4487	3166.52	586.887	B0115
1	A1	106	91.7222	4024.88	471.508	B0115
1	A1	107	91.9958	4114.31	260.445	B0115
1	A1	108	92.2693	3700.03	33.418	B0115
1	A1	109	92.5429	3627.29	-117.254	B0115
1	A1	110	92.8164	4085.86	-131.266	B0115
1	A1	111	93.09	3962.49	-5.04297	B0115
1	A1	112	93.3635	2371.84	211.551	B0115
1	A1	113	93.6371	2054.1	441.141	B0115
1	A1	114	93.9106	331.728	613.516	B0115
1	A1	115	94.1841	1019.32	692.949	B0115
1	A1	116	94.4577	-1724.44	686.637	B0115
1	A1	117	94.7312	876.439	632.656	B0115
2	A2	1	63.0002	2.38879e+06	69133.8	B0115
2	A2	2	63.2737	2379457	69392.7	B0115
2	A2	3	63.5473	2.36496e+06	69684.8	B0115
2	A2	4	63.8208	2.34558e+06	69835.8	B0115
2	A2	5	64.0944	2.32483e+06	69722.5	B0115
2	A2	6	64.3679	2.30681e+06	69317.5	B0115
2	A2	7	64.6415	2.2873e+06	68681.9	B0115
2	A2	8	64.915	2.2647e+06	67930.3	B0115
2	A2	9	65.1885	2.24456e+06	67191.3	B0115
2	A2	10	65.4621	2.22646e+06	66575.4	B0115
2	A2	11	65.7356	2.20579e+06	66152.6	B0115
2	A2	12	66.0092	2.18412e+06	65938.5	B0115
2	A2	13	66.2827	2.17038e+06	65890.9	B0115
2	A2	14	66.5563	2.14948e+06	65927.1	B0115
2	A2	15	66.8298	2.1271e+06	65953.3	B0115
2	A2	16	67.1033	2107640	65892.5	B0115
2	A2	17	67.3769	2.08916e+06	65702.2	B0115
2	A2	18	67.6504	2.0687e+06	65382	B0115
2	A2	19	67.924	2048798	64970.8	B0115
2	A2	20	68.1975	2.02867e+06	64538.5	B0115
2	A2	21	68.4711	2.0099e+06	64165.1	B0115
2	A2	22	68.7446	1.99133e+06	63912	B0115
2	A2	23	69.0182	1.97366e+06	63792.5	B0115
2	A2	24	69.2917	1.95605e+06	63764.8	B0115
2	A2	25	69.5652	1.93597e+06	63753.5	B0115
2	A2	26	69.8388	1917626	63692.6	B0115
2	A2	27	70.1123	1.89756e+06	63572.8	B0115
2	A2	28	70.3859	1.87864e+06	63464.1	B0115
2	A2	29	70.6594	1.85917e+06	63503.4	B0115
2	A2	30	70.933	1.84195e+06	63845.3	B0115
2	A2	31	71.2065	1.82485e+06	64592.6	B0115
2	A2	32	71.48	1.80685e+06	65734.5	B0115
2	A2	33	71.7536	1.78804e+06	67118.5	B0115
2	A2	34	72.0271	1.76992e+06	68471.9	B0115
2	A2	35	72.3007	1.74725e+06	69475.5	B0115
2	A2	36	72.5742	1.72529e+06	69865.2	B0115
2	A2	37	72.8478	1.70026e+06	69523.1	B0115
2	A2	38	73.1213	1678039	68511.6	B0115
2	A2	39	73.3948	1.65938e+06	67041	B0115
2	A2	40	73.6684	1.63984e+06	65383.7	B0115
2	A2	41	73.9419	1624288	63785.6	B0115
2	A2	42	74.2155	1.60502e+06	62409.7	B0115
2	A2	43	74.489	1.58662e+06	61265.5	B0115
2	A2	44	74.7626	1.56949e+06	60359.2	B0115
2	A2	45	75.0361	1.55397e+06	59747.9	B0115
2	A2	46	75.3096	1.53725e+06	59359.3	B0115
2	A2	47	75.5832	1.51968e+06	59115.7	B0115
2	A2	48	75.8567	1.49906e+06	58949.5	B0115
2	A2	49	76.1303	1.48594e+06	58806.4	B0115
2	A2	50	76.4038	1.4686e+06	58641	B0115
2	A2	51	76.6774	1.45175e+06	58413.2	B0115
2	A2	52	76.9509	1.43248e+06	58092.9	B0115
2	A2	53	77.2244	1.41557e+06	57673.9	B0115
2	A2	54	77.498	1.39942e+06	57182.1	B0115
2	A2	55	77.7715	1.38459e+06	56667.4	B0115
2	A2	56	78.0451	1.36582e+06	56186.6	B0115
2	A2	57	78.3186	1.35126e+06	55784.4	B0115
2	A2	58	78.5922	1.33682e+06	55487.6	B0115
2	A2	59	78.8657	1.31954e+06	55308.4	B0115
2	A2	60	79.1393	1.30202e+06	55245.4	B0115
2	A2	61	79.4128	1.28863e+06	55281.6	B0115
2	A2	62	79.6863	1.27442e+06	55378	B0115
2	A2	63	79.9599	1.25623e+06	55477.2	B0115
2	A2	64	80.2334	1.23821e+06	55523.4	B0115
2	A2	65	80.507	1.22429e+06	55486.4	B0115
2	A2	66	80.7805	1.20682e+06	55377.5	B0115
2	A2	67	81.0541	1.19176e+06	55254.1	B0115
2	A2	68	81.3276	1.17653e+06	55212.4	B0115
2	A2	69	81.6011	1.15982e+06	55401.8	B0115
2	A2	70	81.8747	1.14493e+06	56067	B0115
2	A2	71	82.1482	1.12945e+06	57637.6	B0115
2	A2	72	82.4218	1.11433e+06	60861.8	B0115
2	A2	73	82.6953	1.09809e+06	66262.2	B0115
2	A2	74	82.9689	1.08091e+06	75625.9	B0115
2	A2	75	83.2424	1.06577e+06	91141.2	B0115
2	A2	76	83.5159	1.04533e+06	115005	B0115
2	A2	77	83.7895	1.02126e+06	148740	B0115
2	A2	78	84.063	992288	192024	B0115
2	A2	79	84.3366	946846	241564	B0115
2	A2	80	84.6101	871033	290703	B0115
2	A2	81	84.8837	730656	330435	B0115
2	A2	82	85.1572	512999	351847	B0115
2	A2	83	85.4308	290996	349186	B0115
2	A2	84	85.7043	135358	322109	B0115
2	A2	85	85.9778	53491.8	275938	B0115
2	A2	86	86.2514	22767.1	219731	B0115
2	A2	87	86.5249	11733.1	163168	B0115
2	A2	88	86.7985	7872.3	113743	B0115
2	A2	89	87.072	2768.65	75356.6	B0115
2	A2	90	87.3456	3829.31	46430.3	B0115
2	A2	91	87.6191	3275.05	26671.6	B0115
2	A2	92	87.8926	2570.01	15153.9	B0115
2	A2	93	88.1662	-49.5228	8951.97	B0115
2	A2	94	88.4397	-708.847	5814.59	B0115
2	A2	95	88.7133	-1123.61	4255.73	B0115
2	A2	96	88.9868	-2175.08	3417.31	B0115
2	A2	97	89.2604	-4786.48	2872.81	B0115
2	A2	98	89.5339	-3615.03	2452.85	B0115
2	A2	99	89.8074	-3093.62	2114.57	B0115
2	A2	100	90.081	-5193.9	1854.95	B0115
2	A2	101	90.3545	-3364.91	1664.81	B0115
2	A2	102	90.6281	-7184.9	1517.65	B0115
2	A2	103	90.9016	-5646.23	1379.86	B0115
2	A2	104	91.1752	-5598.73	1224.86	B0115
2	A2	105	91.4487	-6999.35	1040.07	B0115
2	A2	106	91.7222	-6295.8	827.555	B0115
2	A2	107	91.9958	-7031.98	605.055	B0115
2	A2	108	92.2693	-8061.76	407.281	B0115
2	A2	109	92.5429	-6807.02	279.328	B0115
2	A2	110	92.8164	-4849.95	256.879	B0115
2	A2	111	93.09	-6170.44	342.355	B0115
2	A2	112	93.3635	-7193.65	495.996	B0115
2	A2	113	93.6371	-8243.99	652.332	B0115
2	A2	114	93.9106	-8220.54	752.02	B0115
2	A2	115	94.1841	-6513.46	766.758	B0115
2	A2	116	94.4577	-9226	703.035	B0115
2	A2	117	94.7312	-8797.5	588.645	B0115
3	A3	1	63.0004	2.53243e+06	70790	B0115
3	A3	2	63.2744	2.51881e+06	70974.5	B0115
3	A3	3	63.5484	2.50462e+06	71163.8	B0115
3	A3	4	63.8224	2.48338e+06	71265.1	B0115
3	A3	5	64.0964	2.46429e+06	71239.8	B0115
3	A3	6	64.3704	2.44559e+06	71108.3	B0115
3	A3	7	64.6444	2.42506e+06	70920.5	B0115
3	A3	8	64.9184	2403152	70718.2	B0115
3	A3	9	65.1924	2.38325e+06	70510.9	B0115
3	A3	10	65.4664	2.36004e+06	70284	B0115
3	A3	11	65.7404	2340974	70019.1	B0115
3	A3	12	66.0144	2.31616e+06	69711.9	B0115
3	A3	13	66.2884	2298239	69376.2	B0115
3	A3	14	66.5624	2.27496e+06	69035.8	B0115
3	A3	15	66.8364	2.25245e+06	68705.3	B0115
3	A3	16	67.1104	2.23541e+06	68380.1	B0115
3	A3	17	67.3844	2213812	68039.6	B0115
3	A3	18	67.6584	2.19068e+06	67661.2	B0115
3	A3	19	67.9324	2.17058e+06	67239.9	B0115
3	A3	20	68.2065	2.15124e+06	66792.8	B0115
3	A3	21	68.4805	2.13119e+06	66355	B0115
3	A3	22	68.7545	2.10941e+06	65964.5	B0115
3	A3	23	69.0285	2091515	65651.9	B0115
3	A3	24	69.3025	2.07257e+06	65432.4	B0115
3	A3	25	69.5765	2.05119e+06	65309.6	B0115
3	A3	26	69.8505	2.03439e+06	65283.8	B0115
3	A3	27	70.1245	2.01299e+06	65360.2	B0115
3	A3	28	70.3985	1.99295e+06	65551.5	B0115
3	A3	29	70.6725	1.975e+06	65874.7	B0115
3	A3	30	70.9465	1.95527e+06	66352.6	B0115
3	A3	31	71.2205	1.93569e+06	67018.5	B0115
3	A3	32	71.4945	1.91429e+06	67919.1	B0115
3	A3	33	71.7685	1.8935e+06	69094.3	B0115
3	A3	34	72.0425	1874632	70524.4	B0115
3	A3	35	72.3165	1.85525e+06	72072	B0115
3	A3	36	72.5905	1836505	73462.2	B0115
3	A3	37	72.8645	1811192	74346.4	B0115
3	A3	38	73.1385	1.78097e+06	74426.4	B0115
3	A3	39	73.4125	1.75714e+06	73585	B0115
3	A3	40	73.6865	1.73579e+06	71942.8	B0115
3	A3	41	73.9605	1.71351e+06	69813.8	B0115
3	A3	42	74.2345	1.69489e+06	67587.7	B0115
3	A3	43	74.5085	1.67734e+06	65603.3	B0115
3	A3	44	74.7825	1.65924e+06	63890.7	B0115
3	A3	45	75.0565	1.64125e+06	62669	B0115
3	A3	46	75.3305	1.62395e+06	61901.8	B0115
3	A3	47	75.6045	1.60505e+06	61424.6	B0115
3	A3	48	75.8785	1586065	61082.8	B0115
3	A3	49	76.1525	1.56753e+06	60781	B0115
3	A3	50	76.4265	1.54953e+06	60490.5	B0115
3	A3	51	76.7005	1.53331e+06	60221.8	B0115
3	A3	52	76.9745	1.51623e+06	59988	B0115
3	A3	53	77.2485	1.49665e+06	59781.7	B0115
3	A3	54	77.5225	1.47943e+06	59577.4	B0115
3	A3	55	77.7965	1.46087e+06	59352.1	B0115
3	A3	56	78.0705	1.44448e+06	59102.3	B0115
3	A3	57	78.3445	1.42671e+06	58846.6	B0115
3	A3	58	78.6185	1.40977e+06	58614.8	B0115
3	A3	59	78.8925	1392901	58432.1	B0115
3	A3	60	79.1665	1.37377e+06	58304.3	B0115
3	A3	61	79.4406	1.36147e+06	58215	B0115
3	A3	62	79.7146	1340377	58128.4	B0115
3	A3	63	79.9886	1.32409e+06	58004.7	B0115
3	A3	64	80.2626	1.30544e+06	57817.4	B0115
3	A3	65	80.5366	1.29122e+06	57567.1	B0115
3	A3	66	80.8106	1.27228e+06	57286	B0115
3	A3	67	81.0846	1.25638e+06	57038.9	B0115
3	A3	68	81.3586	1.23794e+06	56923.9	B0115
3	A3	69	81.6326	1.2247e+06	57076.8	B0115
3	A3	70	81.9066	1.20653e+06	57688.3	B0115
3	A3	71	82.1806	1.19192e+06	59054.8	B0115
3	A3	72	82.4546	1.17526e+06	61689.2	B0115
3	A3	73	82.7286	1.15696e+06	66334.3	B0115
3	A3	74	83.0026	1136408	73744.9	B0115
3	A3	75	83.2766	1.11998e+06	86303.6	B0115
3	A3	76	83.5506	1.10221e+06	106371	B0115
3	A3	77	83.8246	1.07826e+06	136115	B0115
3	A3	78	84.0986	1.04861e+06	176419	B0115
3	A3	79	84.3726	1.00534e+06	225575	B0115
3	A3	80	84.6466	937894	278382	B0115
3	A3	81	84.9206	808564	326412	B0115
3	A3	82	85.1946	592534	359859	B0115
3	A3	83	85.4686	352730	370586	B0115
3	A3	84	85.7426	167106	355115	B0115
3	A3	85	86.0166	62457.3	316069	B0115
3	A3	86	86.2906	22019.4	261268	B0115
3	A3	87	86.5646	7787.27	200934	B0115
3	A3	88	86.8386	1803.7	144394	B0115
3	A3	89	87.1126	-2248.73	97763.9	B0115
3	A3	90	87.3866	-921.641	63032.1	B0115
3	A3	91	87.6606	-3536.92	36548.2	B0115
3	A3	92	87.9346	-3798.64	20342.7	B0115
3	A3	93	88.2086	-5146.73	11215	B0115
3	A3	94	88.4826	-5512.07	6445.65	B0115
3	A3	95	88.7566	-5417.53	4101.98	B0115
3	A3	96	89.0306	-8378.51	2980.45	B0115
3	A3	97	89.3046	-8554.1	2410.73	B0115
3	A3	98	89.5786	-8730.51	2058.11	B0115
3	A3	99	89.8526	-8738.93	1774.84	B0115
3	A3	100	90.1266	-9441.63	1505.7	B0115
3	A3	101	90.4007	-11398.1	1237.87	B0115
3	A3	102	90.6747	-11985.8	979.68	B0115
3	A3	103	90.9487	-8986.66	749.723	B0115
3	A3	104	91.2227	-10695	564.543	B0115
3	A3	105	91.4967	-11571.1	426.52	B0115
3	A3	106	91.7707	-11874.6	321.777	B0115
3	A3	107	92.0447	-12228.3	231.191	B0115
3	A3	108	92.3187	-10807	144.871	B0115
3	A3	109	92.5927	-12288.3	67.3555	B0115
3	A3	110	92.8667	-12369.8	10.3516	B0115
3	A3	111	93.1407	-11603.3	-19.1133	B0115
3	A3	112	93.4147	-11968.6	-25.707	B0115
3	A3	113	93.6887	-12556	-24.1484	B0115
3	A3	114	93.9627	-13395.9	-31.7031	B0115
3	A3	115	94.2367	-12166.7	-60.1953	B0115
3	A3	116	94.5107	-12114.5	-112.141	B0115
3	A3	117	94.7847	-13966.1	-182.238	B0115
4	A4	1	63.0004	2.53714e+06	73772.1	B0115
4	A4	2	63.2744	2.52335e+06	73653.7	B0115
4	A4	3	63.5484	2509510	73604.5	B0115
4	A4	4	63.8224	2490693	73497.7	B0115
4	A4	5	64.0964	2.47104e+06	73237.5	B0115
4	A4	6	64.3704	2.4534e+06	72795.5	B0115
4	A4	7	64.6444	2.43033e+06	72205.5	B0115
4	A4	8	64.9184	2.41151e+06	71532.5	B0115
4	A4	9	65.1924	2388703	70838.8	B0115
4	A4	10	65.4664	2369459	70159.7	B0115
4	A4	11	65.7404	2.35036e+06	69502.7	B0115
4	A4	12	66.0144	2.32799e+06	68857.6	B0115
4	A4	13	66.2884	2.30941e+06	68219.2	B0115
4	A4	14	66.5624	2.28905e+06	67604.6	B0115
4	A4	15	66.8364	2267648	67057.8	B0115
4	A4	16	67.1104	2.24911e+06	66637	B0115
4	A4	17	67.3844	2.23112e+06	66390.2	B0115
4	A4	18	67.6584	2.21032e+06	66327.8	B0115
4	A4	19	67.9324	2192813	66409.3	B0115
4	A4	20	68.2065	2173840	66546.6	B0115
4	A4	21	68.4805	2.15301e+06	66632.6	B0115
4	A4	22	68.7545	2.13638e+06	66586.8	B0115
4	A4	23	69.0285	2.11229e+06	66394.7	B0115
4	A4	24	69.3025	2093920	66120	B0115
4	A4	25	69.5765	2.07496e+06	65896.2	B0115
4	A4	26	69.8505	2.0586e+06	65869.3	B0115
4	A4	27	70.1245	2.03798e+06	66145.2	B0115
4	A4	28	70.3985	2021319	66749	B0115
4	A4	29	70.6725	2.00121e+06	67647	B0115
4	A4	30	70.9465	1.98251e+06	68767.2	B0115
4	A4	31	71.2205	1.9608e+06	70016.3	B0115
4	A4	32	71.4945	1.94081e+06	71294.2	B0115
4	A4	33	71.7685	1.92145e+06	72485.4	B0115
4	A4	34	72.0425	1.89915e+06	73457.4	B0115
4	A4	35	72.3165	1.88009e+06	74073.2	B0115
4	A4	36	72.5905	1.85349e+06	74229.3	B0115
4	A4	37	72.8645	1.83313e+06	73899.8	B0115
4	A4	38	73.1385	1.81097e+06	73155.9	B0115
4	A4	39	73.4125	1.79054e+06	72149.1	B0115
4	A4	40	73.6865	1.7702e+06	71056.6	B0115
4	A4	41	73.9605	1751310	70024.8	B0115
4	A4	42	74.2345	1.73173e+06	69130.5	B0115
4	A4	43	74.5085	1.71356e+06	68379.8	B0115
4	A4	44	74.7825	1.69092e+06	67737.2	B0115
4	A4	45	75.0565	1.67268e+06	67161.2	B0115
4	A4	46	75.3305	1.65452e+06	66626.2	B0115
4	A4	47	75.6045	1.63509e+06	66116.4	B0115
4	A4	48	75.8785	1.61586e+06	65620.8	B0115
4	A4	49	76.1525	1.59878e+06	65129.1	B0115
4	A4	50	76.4265	1.57933e+06	64620.4	B0115
4	A4	51	76.7005	1.55956e+06	64085	B0115
4	A4	52	76.9745	1.54194e+06	63532.2	B0115
4	A4	53	77.2485	1.52585e+06	62990	B0115
4	A4	54	77.5225	1.5049e+06	62491.9	B0115
4	A4	55	77.7965	1.49033e+06	62059.9	B0115
4	A4	56	78.0705	1.47112e+06	61697.6	B0115
4	A4	57	78.3445	1.4543e+06	61391.7	B0115
4	A4	58	78.6185	1436526	61124	B0115
4	A4	59	78.8925	1.42004e+06	60882.7	B0115
4	A4	60	79.1665	1.40055e+06	60668.2	B0115
4	A4	61	79.4406	1.38618e+06	60491.4	B0115
4	A4	62	79.7146	1.36932e+06	60366.1	B0115
4	A4	63	79.9886	1349738	60299.8	B0115
4	A4	64	80.2626	1.33356e+06	60287	B0115
4	A4	65	80.5366	1.3182e+06	60308.3	B0115
4	A4	66	80.8106	1.30011e+06	60334.8	B0115
4	A4	67	81.0846	1.28197e+06	60348.4	B0115
4	A4	68	81.3586	1.26361e+06	60373	B0115
4	A4	69	81.6326	1248088	60512.8	B0115
4	A4	70	81.9066	1.23236e+06	60998.4	B0115
4	A4	71	82.1806	1.2145e+06	62253.7	B0115
4	A4	72	82.4546	1.1977e+06	65005.6	B0115
4	A4	73	82.7286	1.18253e+06	70357.3	B0115
4	A4	74	83.0026	1162480	80078.1	B0115
4	A4	75	83.2766	1.14548e+06	96584.9	B0115
4	A4	76	83.5506	1126822	122576	B0115
4	A4	77	83.8246	1.09921e+06	160232	B0115
4	A4	78	84.0986	1.06977e+06	209897	B0115
4	A4	79	84.3726	1.02158e+06	268645	B0115
4	A4	80	84.6466	939451	329518	B0115
4	A4	81	84.9206	788726	382256	B0115
4	A4	82	85.1946	561274	415792	B0115
4	A4	83	85.4686	333726	421818	B0115
4	A4	84	85.7426	169079	397867	B0115
4	A4	85	86.0166	75420.2	348360	B0115
4	A4	86	86.2906	39061.4	283040	B0115
4	A4	87	86.5646	22931.2	213587	B0115
4	A4	88	86.8386	20124.9	150051	B0115
4	A4	89	87.1126	14984	98602	B0115
4	A4	90	87.3866	15278.4	61046.2	B0115
4	A4	91	87.6606	14788.1	35798.5	B0115
4	A4	92	87.9346	12660.2	20585.6	B0115
4	A4	93	88.2086	11170.2	12197.8	B0115
4	A4	94	88.4826	11598.2	7953.12	B0115
4	A4	95	88.7566	9683.62	5945.59	B0115
4	A4	96	89.0306	5555.2	4976.9	B0115
4	A4	97	89.3046	5051.66	4380	B0115
4	A4	98	89.5786	5577.39	3845.02	B0115
4	A4	99	89.8526	3435.59	3280.48	B0115
4	A4	100	90.1266	4280.39	2709.04	B0115
4	A4	101	90.4007	2311.47	2193.78	B0115
4	A4	102	90.6747	2736.99	1792.14	B0115
4	A4	103	90.9487	3723.33	1532.36	B0115
4	A4	104	91.2227	3304.34	1406.55	B0115
4	A4	105	91.4967	364.155	1376.92	B0115
4	A4	106	91.7707	1665.07	1392.32	B0115
4	A4	107	92.0447	896.559	1407.5	B0115
4	A4	108	92.3187	403.603	1394.65	B0115
4	A4	109	92.5927	-180.867	1342.99	B0115
4	A4	110	92.8667	-74.995	1251.94	B0115
4	A4	111	93.1407	-1419.42	1127.24	B0115
4	A4	112	93.4147	-1522.68	982.316	B0115
4	A4	113	93.6887	-1103.84	838.863	B0115
4	A4	114	93.9627	-272.235	720.422	B0115
4	A4	115	94.2367	-1695.12	640.766	B0115
4	A4	116	94.5107	-2938.17	596.305	B0115
4	A4	117	94.7847	-971.134	569.445	B0115
5	A5	1	63.0002	2.56493e+06	75890	C1250
5	A5	2	63.2738	2.55219e+06	75987.5	C1250
5	A5	3	63.5475	2.54105e+06	76197.2	C1250
5	A5	4	63.8211	2520218	76426.2	C1250
5	A5	5	64.0948	2.49933e+06	76593.8	C1250
5	A5	6	64.3684	2.47879e+06	76660.3	C1250
5	A5	7	64.642	2.45409e+06	76622	C1250
5	A5	8	64.9157	2.43515e+06	76491.3	C1250
5	A5	9	65.1893	2.41138e+06	76275.9	C1250
5	A5	10	65.463	2386803	75977.5	C1250
5	A5	11	65.7366	2.36568e+06	75599.4	C1250
5	A5	12	66.0103	2.34119e+06	75156.2	C1250
5	A5	13	66.2839	2.31946e+06	74674.4	C1250
5	A5	14	66.5575	2296993	74188.8	C1250
5	A5	15	66.8312	2.275e+06	73734.9	C1250
5	A5	16	67.1048	2252224	73341.3	C1250
5	A5	17	67.3785	2232094	73024.4	C1250
5	A5	18	67.6521	2.20943e+06	72784.5	C1250
5	A5	19	67.9257	2191217	72604.9	C1250
5	A5	20	68.1994	2.16638e+06	72458.6	C1250
5	A5	21	68.473	2.14761e+06	72317.4	C1250
5	A5	22	68.7467	2.12641e+06	72160.4	C1250
5	A5	23	69.0203	2.10357e+06	71980.3	C1250
5	A5	24	69.2939	2.0843e+06	71779.3	C1250
5	A5	25	69.5676	2.06257e+06	71563.3	C1250
5	A5	26	69.8412	2.04285e+06	71335.8	C1250
5	A5	27	70.1149	2.02326e+06	71098.5	C1250
5	A5	28	70.3885	2.0012e+06	70791	C1250
5	A5	29	70.6622	1.98065e+06	70466.8	C1250
5	A5	30	70.9358	1.96024e+06	70273.4	C1250
5	A5	31	71.2094	1.94036e+06	70316.3	C1250
5	A5	32	71.4831	1.92303e+06	70693.7	C1250
5	A5	33	71.7567	1.9015e+06	71287.4	C1250
5	A5	34	72.0304	1.88264e+06	72009.2	C1250
5	A5	35	72.304	1.86027e+06	72886.1	C1250
5	A5	36	72.5776	1.84448e+06	73776	C1250
5	A5	37	72.8513	1.81986e+06	74495.4	C1250
5	A5	38	73.1249	1.79678e+06	74870.5	C1250
5	A5	39	73.3986	1.77298e+06	74796	C1250
5	A5	40	73.6722	1.74718e+06	74273.8	C1250
5	A5	41	73.9458	1.72576e+06	73408.3	C1250
5	A5	42	74.2195	1.70869e+06	72361.9	C1250
5	A5	43	74.4931	1.68703e+06	71295.9	C1250
5	A5	44	74.7668	1.66673e+06	69958.6	C1250
5	A5	45	75.0404	1.64689e+06	68702	C1250
5	A5	46	75.3141	1.62873e+06	67723.5	C1250
5	A5	47	75.5877	1.61187e+06	66987.5	C1250
5	A5	48	75.8613	1.5912e+06	66425.6	C1250
5	A5	49	76.135	1.57209e+06	65957.5	C1250
5	A5	50	76.4086	1.55343e+06	65512.7	C1250
5	A5	51	76.6823	1.53549e+06	65044.4	C1250
5	A5	52	76.9559	1.51693e+06	64532.2	C1250
5	A5	53	77.2295	1.49875e+06	63983.6	C1250
5	A5	54	77.5032	1.47921e+06	63432.9	C1250
5	A5	55	77.7768	1461899	62937.1	C1250
5	A5	56	78.0505	1.44559e+06	62558.2	C1250
5	A5	57	78.3241	1426570	62336.4	C1250
5	A5	58	78.5977	1.41284e+06	62266.8	C1250
5	A5	59	78.8714	1.3928e+06	62294.2	C1250
5	A5	60	79.145	1.37512e+06	62332.8	C1250
5	A5	61	79.4187	1.35766e+06	62302.3	C1250
5	A5	62	79.6923	1339666	62159.7	C1250
5	A5	63	79.966	1.3219e+06	61911.7	C1250
5	A5	64	80.2396	1.30347e+06	61608.4	C1250
5	A5	65	80.5132	1.28857e+06	61319.8	C1250
5	A5	66	80.7869	1.27157e+06	61118.7	C1250
5	A5	67	81.0605	1.2515e+06	61070.7	C1250
5	A5	68	81.3342	1.23611e+06	61234	C1250
5	A5	69	81.6078	1221006	61662.7	C1250
5	A5	70	81.8814	1.20277e+06	62407.5	C1250
5	A5	71	82.1551	1.18507e+06	63516.5	C1250
5	A5	72	82.4287	1.16756e+06	65037.9	C1250
5	A5	73	82.7024	1.15031e+06	67017.1	C1250
5	A5	74	82.976	1.13065e+06	69485.6	C1250
5	A5	75	83.2496	1.11132e+06	71916.8	C1250
5	A5	76	83.5233	1.09182e+06	74095	C1250
5	A5	77	83.7969	1.0679e+06	76529.3	C1250
5	A5	78	84.0706	1.04637e+06	79214.2	C1250
5	A5	79	84.3442	1.01805e+06	82234.9	C1250
5	A5	80	84.6179	995019	85849.9	C1250
5	A5	81	84.8915	969378	90585.8	C1250
5	A5	82	85.1651	942780	97334.2	C1250
5	A5	83	85.4388	911946	107379	C1250
5	A5	84	85.7124	882184	122222	C1250
5	A5	85	85.9861	844101	143044	C1250
5	A5	86	86.2597	801966	169784	C1250
5	A5	87	86.5333	732533	200168	C1250
5	A5	88	86.807	618222	229341	C1250
5	A5	89	87.0806	424137	250738	C1250
5	A5	90	87.3543	208977	258194	C1250
5	A5	91	87.6279	64251.3	248432	C1250
5	A5	92	87.9016	9982.9	222591	C1250
5	A5	93	88.1752	-5482.75	185875	C1250
5	A5	94	88.4488	-11132.1	145509	C1250
5	A5	95	88.7225	-14032.5	108152	C1250
5	A5	96	88.9961	-14894.3	78041.4	C1250
5	A5	97	89.2698	-16256.7	48320.6	C1250
5	A5	98	89.5434	-16053.8	26695.7	C1250
5	A5	99	89.817	-19091.4	14127.5	C1250
5	A5	100	90.0907	-17700	7432.96	C1250
5	A5	101	90.3643	-19464.4	4114.88	C1250
5	A5	102	90.638	-17859.6	2551.66	C1250
5	A5	103	90.9116	-19942	1832.89	C1250
5	A5	104	91.1852	-20369	1500.73	C1250
5	A5	105	91.4589	-19847.3	1337.59	C1250
5	A5	106	91.7325	-19645.1	1235.96	C1250
5	A5	107	92.0062	-21883.5	1136.26	C1250
5	A5	108	92.2798	-21164.9	1006.8	C1250
5	A5	109	92.5535	-22406.4	842.219	C1250
5	A5	110	92.8271	-21671.7	661.141	C1250
5	A5	111	93.1007	-21620	493.367	C1250
5	A5	112	93.3744	-20910.6	360.086	C1250
5	A5	113	93.648	-22096.2	260.594	C1250
5	A5	114	93.9217	-22624.1	175.32	C1250
5	A5	115	94.1953	-22885.4	81.6016	C1250
5	A5	116	94.4689	-20383	-31.4375	C1250
5	A5	117	94.7426	-23002.4	-159.93	C1250
6	A6	1	63.0002	2.59905e+06	75680.2	C1250
6	A6	2	63.2738	2587910	75933.3	C1250
6	A6	3	63.5475	2.57395e+06	76297.3	C1250
6	A6	4	63.8211	2.55648e+06	76636.4	C1250
6	A6	5	64.0948	2.53426e+06	76823.1	C1250
6	A6	6	64.3684	2.51289e+06	76788.8	C1250
6	A6	7	64.642	2.48882e+06	76544.5	C1250
6	A6	8	64.9157	2465656	76162.4	C1250
6	A6	9	65.1893	2.44335e+06	75740.2	C1250
6	A6	10	65.463	2421526	75362.2	C1250
6	A6	11	65.7366	2399544	75075.1	C1250
6	A6	12	66.0103	2.37694e+06	74880.7	C1250
6	A6	13	66.2839	2.35628e+06	74743.6	C1250
6	A6	14	66.5575	2.33421e+06	74608	C1250
6	A6	15	66.8312	2.3101e+06	74420.1	C1250
6	A6	16	67.1048	2.28822e+06	74147.2	C1250
6	A6	17	67.3785	2.26694e+06	73791.3	C1250
6	A6	18	67.6521	2.24351e+06	73387.7	C1250
6	A6	19	67.9257	2.2218e+06	72991.8	C1250
6	A6	20	68.1994	2.20039e+06	72655	C1250
6	A6	21	68.473	2182988	72404.1	C1250
6	A6	22	68.7467	2159689	72232.7	C1250
6	A6	23	69.0203	2140931	72113.1	C1250
6	A6	24	69.2939	2.11879e+06	72016.7	C1250
6	A6	25	69.5676	2.0969e+06	71929.3	C1250
6	A6	26	69.8412	2.07724e+06	71851.9	C1250
6	A6	27	70.1149	2.05843e+06	71790.4	C1250
6	A6	28	70.3885	2.03731e+06	71747.6	C1250
6	A6	29	70.6622	2015359	71724.5	C1250
6	A6	30	70.9358	1.99535e+06	71732.1	C1250
6	A6	31	71.2094	1.97542e+06	71802.3	C1250
6	A6	32	71.4831	1.95353e+06	71987.5	C1250
6	A6	33	71.7567	1.93438e+06	72341.6	C1250
6	A6	34	72.0304	1914631	72890	C1250
6	A6	35	72.304	1894919	73598.8	C1250
6	A6	36	72.5776	1.87481e+06	74362.7	C1250
6	A6	37	72.8513	1.85247e+06	75023.2	C1250
6	A6	38	73.1249	1.82904e+06	75415.5	C1250
6	A6	39	73.3986	1805584	75427.5	C1250
6	A6	40	73.6722	1.77947e+06	75040.5	C1250
6	A6	41	73.9458	1.75793e+06	74331.5	C1250
6	A6	42	74.2195	1.73773e+06	73439.5	C1250
6	A6	43	74.4931	1.71877e+06	72510.5	C1250
6	A6	44	74.7668	1.69639e+06	71632.3	C1250
6	A6	45	75.0404	1.67825e+06	70381.3	C1250
6	A6	46	75.3141	1.65868e+06	69361.6	C1250
6	A6	47	75.5877	1.63855e+06	68538	C1250
6	A6	48	75.8613	1619059	67858.2	C1250
6	A6	49	76.135	1.6029e+06	67274.9	C1250
6	A6	50	76.4086	1.58061e+06	66753.1	C1250
6	A6	51	76.6823	1.56216e+06	66269.1	C1250
6	A6	52	76.9559	1.5457e+06	65808.5	C1250
6	A6	53	77.2295	1.526e+06	65360.7	C1250
6	A6	54	77.5032	1507037	64921.3	C1250
6	A6	55	77.7768	1.48901e+06	64494.7	C1250
6	A6	56	78.0505	1469523	64094.4	C1250
6	A6	57	78.3241	1.45482e+06	63735.7	C1250
6	A6	58	78.5977	1.43584e+06	63427.8	C1250
6	A6	59	78.8714	1416929	63168.4	C1250
6	A6	60	79.145	1400962	62946.2	C1250
6	A6	61	79.4187	1.38133e+06	62747.1	C1250
6	A6	62	79.6923	1.36575e+06	62557.2	C1250
6	A6	63	79.966	1.3488e+06	62366.6	C1250
6	A6	64	80.2396	1.32894e+06	62178.9	C1250
6	A6	65	80.5132	1.31129e+06	62020.2	C1250
6	A6	66	80.7869	1.29482e+06	61940.2	C1250
6	A6	67	81.0605	1278903	62001.8	C1250
6	A6	68	81.3342	1261060	62266.8	C1250
6	A6	69	81.6078	1.24337e+06	62789.2	C1250
6	A6	70	81.8814	1.22636e+06	63620.9	C1250
6	A6	71	82.1551	1207631	64816.3	C1250
6	A6	72	82.4287	1.19116e+06	66425.3	C1250
6	A6	73	82.7024	1.17438e+06	68476.8	C1250
6	A6	74	82.976	1153871	70968.8	C1250
6	A6	75	83.2496	1.13188e+06	72962.5	C1250
6	A6	76	83.5233	1.11106e+06	74890.3	C1250
6	A6	77	83.7969	1.08948e+06	77060.4	C1250
6	A6	78	84.0706	1.06708e+06	79522.9	C1250
6	A6	79	84.3442	1.04263e+06	82400.4	C1250
6	A6	80	84.6179	1.01601e+06	85950.2	C1250
6	A6	81	84.8915	989516	90665.2	C1250
6	A6	82	85.1651	962634	97380.6	C1250
6	A6	83	85.4388	930169	107307	C1250
6	A6	84	85.7124	902610	121842	C1250
6	A6	85	85.9861	863645	142023	C1250
6	A6	86	86.2597	816363	167642	C1250
6	A6	87	86.5333	744339	196358	C1250
6	A6	88	86.807	620620	223442	C1250
6	A6	89	87.0806	417090	242688	C1250
6	A6	90	87.3543	201327	248455	C1250
6	A6	91	87.6279	60820.1	237974	C1250
6	A6	92	87.9016	11391.9	212653	C1250
6	A6	93	88.1752	-3737.22	177608	C1250
6	A6	94	88.4488	-9581.95	139663	C1250
6	A6	95	88.7225	-12485.1	104937	C1250
6	A6	96	88.9961	-12803	77200.5	C1250
6	A6	97	89.2698	-14925.4	47388.1	C1250
6	A6	98	89.5434	-14362.3	25872.7	C1250
6	A6	99	89.817	-17348.3	13426	C1250
6	A6	100	90.0907	-15605.6	6803.66	C1250
6	A6	101	90.3643	-16484.7	3495.95	C1250
6	A6	102	90.638	-18393.5	1895.08	C1250
6	A6	103	90.9116	-18881.6	1118.79	C1250
6	A6	104	91.1852	-15195.5	740.523	C1250
6	A6	105	91.4589	-18207.8	563.789	C1250
6	A6	106	91.7325	-17716.3	485.906	C1250
6	A6	107	92.0062	-19810.7	443.469	C1250
6	A6	108	92.2798	-19560.5	404.641	C1250
6	A6	109	92.5535	-18250.3	368.82	C1250
6	A6	110	92.8271	-18193.3	351.812	C1250
6	A6	111	93.1007	-20192.4	362.094	C1250
6	A6	112	93.3744	-18757.1	387.961	C1250
6	A6	113	93.648	-21758.6	405.453	C1250
6	A6	114	93.9217	-20126.3	396.906	C1250
6	A6	115	94.1953	-19910.7	361.789	C1250
6	A6	116	94.4689	-20753.4	312.297	C1250
6	A6	117	94.7426	-21512	261.32	C1250
7	A7	1	63.0005	2.57654e+06	77333.3	C1250
7	A7	2	63.2741	2562405	77284.5	C1250
7	A7	3	63.5478	2.5471e+06	77353.8	C1250
7	A7	4	63.8214	2.52919e+06	77451.2	C1250
7	A7	5	64.095	2.51055e+06	77477.1	C1250
7	A7	6	64.3687	2.48799e+06	77356	C1250
7	A7	7	64.6423	2.4612e+06	77058.4	C1250
7	A7	8	64.9159	2.44053e+06	76599.3	C1250
7	A7	9	65.1895	2.41681e+06	76025.2	C1250
7	A7	10	65.4632	2.39295e+06	75396.5	C1250
7	A7	11	65.7368	2.3701e+06	74773.9	C1250
7	A7	12	66.0104	2.34859e+06	74205.2	C1250
7	A7	13	66.2841	2325498	73717.6	C1250
7	A7	14	66.5577	2.30559e+06	73315.7	C1250
7	A7	15	66.8313	2.28347e+06	72986	C1250
7	A7	16	67.105	2.26127e+06	72709.8	C1250
7	A7	17	67.3786	2.23928e+06	72469	C1250
7	A7	18	67.6522	2218877	72250.9	C1250
7	A7	19	67.9259	2197762	72045.3	C1250
7	A7	20	68.1995	2.17626e+06	71846.1	C1250
7	A7	21	68.4731	2.1561e+06	71653.5	C1250
7	A7	22	68.7467	2.13347e+06	71477.7	C1250
7	A7	23	69.0204	2.1143e+06	71335.2	C1250
7	A7	24	69.294	2.09219e+06	71238	C1250
7	A7	25	69.5676	2.07512e+06	71183.1	C1250
7	A7	26	69.8413	2.05142e+06	71148.5	C1250
7	A7	27	70.1149	2.03464e+06	71107.1	C1250
7	A7	28	70.3885	2.0109e+06	71015.5	C1250
7	A7	29	70.6622	1.9883e+06	70919.9	C1250
7	A7	30	70.9358	1.97038e+06	70908.7	C1250
7	A7	31	71.2094	1.95069e+06	71086	C1250
7	A7	32	71.4831	1.92994e+06	71368.3	C1250
7	A7	33	71.7567	1.91021e+06	71831.2	C1250
7	A7	34	72.0303	1.8894e+06	72444.1	C1250
7	A7	35	72.3039	1.87004e+06	73117.6	C1250
7	A7	36	72.5776	1.84928e+06	73720.2	C1250
7	A7	37	72.8512	1.82584e+06	74108.8	C1250
7	A7	38	73.1248	1.80211e+06	74173.2	C1250
7	A7	39	73.3985	1780126	73873.4	C1250
7	A7	40	73.6721	1755436	73254.6	C1250
7	A7	41	73.9457	1735245	72427.3	C1250
7	A7	42	74.2194	1.71678e+06	71526.9	C1250
7	A7	43	74.493	1.69519e+06	70405.3	C1250
7	A7	44	74.7666	1.67716e+06	69207.8	C1250
7	A7	45	75.0403	1655831	68244	C1250
7	A7	46	75.3139	1.63797e+06	67490.8	C1250
7	A7	47	75.5875	1.61949e+06	66886.3	C1250
7	A7	48	75.8612	1.60062e+06	66353.1	C1250
7	A7	49	76.1348	1.58031e+06	65824.6	C1250
7	A7	50	76.4084	1.56233e+06	65268	C1250
7	A7	51	76.682	1.54239e+06	64694.4	C1250
7	A7	52	76.9557	1.52525e+06	64146.8	C1250
7	A7	53	77.2293	1.50763e+06	63672.1	C1250
7	A7	54	77.5029	1.48819e+06	63291	C1250
7	A7	55	77.7766	1.47293e+06	62983.9	C1250
7	A7	56	78.0502	1.45303e+06	62702.2	C1250
7	A7	57	78.3238	1.43545e+06	62395.6	C1250
7	A7	58	78.5975	1.41695e+06	62044	C1250
7	A7	59	78.8711	1.39955e+06	61664.5	C1250
7	A7	60	79.1447	1383839	61301	C1250
7	A7	61	79.4184	1.36632e+06	60997.6	C1250
7	A7	62	79.692	1348550	60778.7	C1250
7	A7	63	79.9656	1.33238e+06	60644.8	C1250
7	A7	64	80.2392	1.31395e+06	60582	C1250
7	A7	65	80.5129	1.2977e+06	60576.2	C1250
7	A7	66	80.7865	1.28061e+06	60628.7	C1250
7	A7	67	81.0601	1.2628e+06	60764.6	C1250
7	A7	68	81.3338	1.24587e+06	61036.1	C1250
7	A7	69	81.6074	1.22769e+06	61515.6	C1250
7	A7	70	81.881	1.21285e+06	62279.9	C1250
7	A7	71	82.1547	1.197e+06	63394.6	C1250
7	A7	72	82.4283	1.17578e+06	64908.2	C1250
7	A7	73	82.7019	1.15832e+06	66854.9	C1250
7	A7	74	82.9756	1.13902e+06	69256.6	C1250
7	A7	75	83.2492	1.12197e+06	71726.2	C1250
7	A7	76	83.5228	1.09943e+06	73760.4	C1250
7	A7	77	83.7964	1.07759e+06	76049.2	C1250
7	A7	78	84.0701	1.05355e+06	78601.6	C1250
7	A7	79	84.3437	1.02941e+06	81509.8	C1250
7	A7	80	84.6173	1.0048e+06	85028.4	C1250
7	A7	81	84.891	979083	89675.2	C1250
7	A7	82	85.1646	948659	96329.1	C1250
7	A7	83	85.4382	923364	106256	C1250
7	A7	84	85.7119	892233	120925	C1250
7	A7	85	85.9855	853276	141460	C1250
7	A7	86	86.2591	810262	167737	C1250
7	A7	87	86.5328	739764	197449	C1250
7	A7	88	86.8064	619697	225792	C1250
7	A7	89	87.08	420675	246351	C1250
7	A7	90	87.3537	202790	253184	C1250
7	A7	91	87.6273	60160.3	243232	C1250
7	A7	92	87.9009	9813.92	217746	C1250
7	A7	93	88.1745	-6558.71	181891	C1250
7	A7	94	88.4482	-12111	142710	C1250
7	A7	95	88.7218	-12491.9	106617	C1250
7	A7	96	88.9954	-17984.2	77632.5	C1250
7	A7	97	89.2691	-16581.2	48167.5	C1250
7	A7	98	89.5427	-17664.9	26689.4	C1250
7	A7	99	89.8163	-18958.1	14196.8	C1250
7	A7	100	90.09	-19240.8	7510.57	C1250
7	A7	101	90.3636	-20053.8	4153.48	C1250
7	A7	102	90.6372	-21106.7	2525.81	C1250
7	A7	103	90.9109	-18666.8	1734.34	C1250
7	A7	104	91.1845	-21053.7	1330.45	C1250
7	A7	105	91.4581	-21509.7	1097.61	C1250
7	A7	106	91.7317	-20124.6	927.578	C1250
7	A7	107	92.0054	-22586.2	768.211	C1250
7	A7	108	92.279	-22041.5	606.969	C1250
7	A7	109	92.5526	-21501.2	460.219	C1250
7	A7	110	92.8263	-20779.6	355.547	C1250
7	A7	111	93.0999	-21773.1	311.406	C1250
7	A7	112	93.3735	-22028.4	324.664	C1250
7	A7	113	93.6472	-21853.9	371.617	C1250
7	A7	114	93.9208	-21926.2	418.867	C1250
7	A7	115	94.1944	-22058	436.133	C1250
7	A7	116	94.468	-23209.8	405.492	C1250
7	A7	117	94.7417	-23042	325.578	C1250
8	A8	1	63.0005	2518293	75076.7	C1250
8	A8	2	63.2741	2.50527e+06	75168.1	C1250
8	A8	3	63.5478	2491238	75311.2	C1250
8	A8	4	63.8214	2.47131e+06	75420.2	C1250
8	A8	5	64.095	2.45284e+06	75429	C1250
8	A8	6	64.3687	2431360	75310.7	C1250
8	A8	7	64.6423	2407762	75075.6	C1250
8	A8	8	64.9159	2.38693e+06	74752	C1250
8	A8	9	65.1895	2.36658e+06	74374.3	C1250
8	A8	10	65.4632	2.34099e+06	73980.2	C1250
8	A8	11	65.7368	2.32148e+06	73604.4	C1250
8	A8	12	66.0104	2.29503e+06	73271.3	C1250
8	A8	13	66.2841	2.27868e+06	72980.7	C1250
8	A8	14	66.5577	2258269	72708.8	C1250
8	A8	15	66.8313	2233032	72425.6	C1250
8	A8	16	67.105	2.21225e+06	72118.1	C1250
8	A8	17	67.3786	2.19025e+06	71800.2	C1250
8	A8	18	67.6522	2.16842e+06	71503.4	C1250
8	A8	19	67.9259	2.15176e+06	71254.3	C1250
8	A8	20	68.1995	2127503	71059	C1250
8	A8	21	68.4731	2.10956e+06	70903.6	C1250
8	A8	22	68.7467	2.08664e+06	70764.2	C1250
8	A8	23	69.0204	2067183	70618.8	C1250
8	A8	24	69.294	2.04728e+06	70455.2	C1250
8	A8	25	69.5676	2.02729e+06	70273.1	C1250
8	A8	26	69.8413	2.00536e+06	70085.4	C1250
8	A8	27	70.1149	1.98711e+06	69826.4	C1250
8	A8	28	70.3885	1.96509e+06	69630.7	C1250
8	A8	29	70.6622	1.9475e+06	69556.5	C1250
8	A8	30	70.9358	1.92686e+06	69648.8	C1250
8	A8	31	71.2094	1.90665e+06	69950.9	C1250
8	A8	32	71.4831	1.88703e+06	70341.6	C1250
8	A8	33	71.7567	1.86672e+06	70856.1	C1250
8	A8	34	72.0303	1.8491e+06	71516.6	C1250
8	A8	35	72.3039	1.82762e+06	72256	C1250
8	A8	36	72.5776	1.80714e+06	72961.5	C1250
8	A8	37	72.8512	1.786e+06	73495.5	C1250
8	A8	38	73.1248	1.76197e+06	73733.5	C1250
8	A8	39	73.3985	1.74017e+06	73600.8	C1250
8	A8	40	73.6721	1.71564e+06	73094.8	C1250
8	A8	41	73.9457	1.69608e+06	72282.1	C1250
8	A8	42	74.2194	1.67472e+06	71280.1	C1250
8	A8	43	74.493	1.65472e+06	70225.5	C1250
8	A8	44	74.7666	1.63431e+06	68767.7	C1250
8	A8	45	75.0403	1.61662e+06	67480.7	C1250
8	A8	46	75.3139	1.59853e+06	66515.2	C1250
8	A8	47	75.5875	1.58142e+06	65838.6	C1250
8	A8	48	75.8612	1.5626e+06	65351.7	C1250
8	A8	49	76.1348	1.54234e+06	64939.7	C1250
8	A8	50	76.4084	1.52356e+06	64522	C1250
8	A8	51	76.682	1.50548e+06	64078.6	C1250
8	A8	52	76.9557	1.48882e+06	63638.7	C1250
8	A8	53	77.2293	1.46994e+06	63245.4	C1250
8	A8	54	77.5029	1.45224e+06	62922	C1250
8	A8	55	77.7766	1.43483e+06	62655.1	C1250
8	A8	56	78.0502	1.4166e+06	62400.9	C1250
8	A8	57	78.3238	1.4003e+06	62107.4	C1250
8	A8	58	78.5975	1381243	61743.8	C1250
8	A8	59	78.8711	1.36316e+06	61320.5	C1250
8	A8	60	79.1447	1.34668e+06	60889.3	C1250
8	A8	61	79.4184	1.33006e+06	60522.5	C1250
8	A8	62	79.692	1.31527e+06	60275.7	C1250
8	A8	63	79.9656	1.29648e+06	60165.5	C1250
8	A8	64	80.2392	1.28005e+06	60165.3	C1250
8	A8	65	80.5129	1.26326e+06	60231	C1250
8	A8	66	80.7865	1.24525e+06	60331.5	C1250
8	A8	67	81.0601	1.22896e+06	60474.5	C1250
8	A8	68	81.3338	1.21065e+06	60712.1	C1250
8	A8	69	81.6074	1.19484e+06	61122.2	C1250
8	A8	70	81.881	1.17938e+06	61784.9	C1250
8	A8	71	82.1547	1.16142e+06	62762.9	C1250
8	A8	72	82.4283	1.14364e+06	64100.7	C1250
8	A8	73	82.7019	1.12611e+06	65837.9	C1250
8	A8	74	82.9756	1.10504e+06	68021	C1250
8	A8	75	83.2492	1.08882e+06	70465	C1250
8	A8	76	83.5228	1.06909e+06	72485.1	C1250
8	A8	77	83.7964	1.04846e+06	74836.2	C1250
8	A8	78	84.0701	1.02304e+06	77525.5	C1250
8	A8	79	84.3437	1.00019e+06	80617.3	C1250
8	A8	80	84.6173	976769	84318.8	C1250
8	A8	81	84.891	949759	89092.1	C1250
8	A8	82	85.1646	922232	95770.9	C1250
8	A8	83	85.4382	894696	105609	C1250
8	A8	84	85.7119	861093	120114	C1250
8	A8	85	85.9855	828293	140498	C1250
8	A8	86	86.2591	784434	166751	C1250
8	A8	87	86.5328	719716	196655	C1250
8	A8	88	86.8064	603521	225421	C1250
8	A8	89	87.08	410769	246554	C1250
8	A8	90	87.3537	198748	253962	C1250
8	A8	91	87.6273	57496.6	244412	C1250
8	A8	92	87.9009	6425.27	219036	C1250
8	A8	93	88.1745	-9866.7	182964	C1250
8	A8	94	88.4482	-15229.7	143300	C1250
8	A8	95	88.7218	-18327.2	106577	C1250
8	A8	96	88.9954	-19568.3	76946.1	C1250
8	A8	97	89.2691	-20016.1	47379.1	C1250
8	A8	98	89.5427	-21412.4	25786	C1250
8	A8	99	89.8163	-22267.5	13198.6	C1250
8	A8	100	90.09	-20685.4	6498.72	C1250
8	A8	101	90.3636	-21271.9	3220.88	C1250
8	A8	102	90.6372	-23508	1733.49	C1250
8	A8	103	90.9109	-21740.3	1087.17	C1250
8	A8	104	91.1845	-22919.9	782.445	C1250
8	A8	105	91.4581	-24016.2	583.82	C1250
8	A8	106	91.7317	-24472.4	403.883	C1250
8	A8	107	92.0054	-23108.3	235.117	C1250
8	A8	108	92.279	-23504.8	103.922	C1250
8	A8	109	92.5526	-23449	36.7422	C1250
8	A8	110	92.8263	-24699.4	39.8438	C1250
8	A8	111	93.0999	-22927.1	95.8203	C1250
8	A8	112	93.3735	-24624.2	173.617	C1250
8	A8	113	93.6472	-25356.4	243.219	C1250
8	A8	114	93.9208	-24581.9	286.18	C1250
8	A8	115	94.1944	-24704.8	297.992	C1250
8	A8	116	94.468	-25687.7	283.727	C1250
8	A8	117	94.7417	-25755.5	252.188	C1250
9	A9	1	63.0003	2.36522e+06	74955.6	C3670
9	A9	2	63.2732	2.3527e+06	75234.2	C3670
9	A9	3	63.5461	2.34066e+06	75607.3	C3670
9	A9	4	63.819	2.31973e+06	75907.3	C3670
9	A9	5	64.0919	2.299e+06	76009.1	C3670
9	A9	6	64.3648	2.27915e+06	75870.3	C3670
9	A9	7	64.6377	2.25759e+06	75522.5	C3670
9	A9	8	64.9106	2235538	75032.2	C3670
9	A9	9	65.1835	2214499	74467.5	C3670
9	A9	10	65.4564	2191951	73882.7	C3670
9	A9	11	65.7293	2.17214e+06	73321.8	C3670
9	A9	12	66.0022	2.14739e+06	72821.3	C3670
9	A9	13	66.2751	2128787	72407	C3670
9	A9	14	66.548	2108817	72085.1	C3670
9	A9	15	66.8209	2.0851e+06	71835.9	C3670
9	A9	16	67.0938	2.0649e+06	71611.2	C3670
9	A9	17	67.3667	2.04562e+06	71345.1	C3670
9	A9	18	67.6396	2.02275e+06	70972	C3670
9	A9	19	67.9125	2.00342e+06	70451.4	C3670
9	A9	20	68.1854	1.98027e+06	69786.3	C3670
9	A9	21	68.4583	1.95961e+06	69021.1	C3670
9	A9	22	68.7312	1.94111e+06	68223.9	C3670
9	A9	23	69.0042	1.92115e+06	67457	C3670
9	A9	24	69.2771	1.90228e+06	66757.6	C3670
9	A9	25	69.55	1.88152e+06	66131.3	C3670
9	A9	26	69.8229	1.86366e+06	65563.1	C3670
9	A9	27	70.0958	1.84519e+06	65036.2	C3670
9	A9	28	70.3687	1.82507e+06	64564.1	C3670
9	A9	29	70.6416	1806333	64170.6	C3670
9	A9	30	70.9145	1.78653e+06	63921.5	C3670
9	A9	31	71.1874	1.77064e+06	63907.4	C3670
9	A9	32	71.4603	1.75114e+06	64230.1	C3670
9	A9	33	71.7332	1.73446e+06	65000.6	C3670
9	A9	34	72.0061	1.71608e+06	66385	C3670
9	A9	35	72.279	1696148	68517.4	C3670
9	A9	36	72.5519	1.67809e+06	71538.9	C3670
9	A9	37	72.8248	1.65898e+06	75479.5	C3670
9	A9	38	73.0977	1.63965e+06	80128.5	C3670
9	A9	39	73.3706	1617648	84943.8	C3670
9	A9	40	73.6435	1598122	89096	C3670
9	A9	41	73.9164	1.56555e+06	91683.1	C3670
9	A9	42	74.1893	1.52891e+06	92046.3	C3670
9	A9	43	74.4622	1.49198e+06	90038.2	C3670
9	A9	44	74.7351	1468515	86088.8	C3670
9	A9	45	75.008	1.44539e+06	81035.6	C3670
9	A9	46	75.2809	1.42794e+06	75813.8	C3670
9	A9	47	75.5538	1.40705e+06	71166.9	C3670
9	A9	48	75.8267	1.3902e+06	67495.6	C3670
9	A9	49	76.0996	1.37314e+06	64865.5	C3670
9	A9	50	76.3725	1.35503e+06	63153.2	C3670
9	A9	51	76.6454	1.33723e+06	62021.6	C3670
9	A9	52	76.9183	1.32035e+06	61212.4	C3670
9	A9	53	77.1912	1301235	60537.7	C3670
9	A9	54	77.4641	1.28362e+06	59908.1	C3670
9	A9	55	77.737	1.26766e+06	59325.9	C3670
9	A9	56	78.0099	1.24915e+06	58849.9	C3670
9	A9	57	78.2828	1.23448e+06	58544.4	C3670
9	A9	58	78.5557	1.21893e+06	58431.6	C3670
9	A9	59	78.8286	1202727	58466.3	C3670
9	A9	60	79.1015	1.18452e+06	58546.3	C3670
9	A9	61	79.3744	1.1686e+06	58554	C3670
9	A9	62	79.6473	1.15003e+06	58411.4	C3670
9	A9	63	79.9202	1.13378e+06	58117.7	C3670
9	A9	64	80.1931	1.11622e+06	57761.1	C3670
9	A9	65	80.466	1.10041e+06	57498.3	C3670
9	A9	66	80.7389	1.08583e+06	57519.7	C3670
9	A9	67	81.0118	1.06997e+06	58027.1	C3670
9	A9	68	81.2847	1.05377e+06	59244.3	C3670
9	A9	69	81.5576	1.03652e+06	61470.1	C3670
9	A9	70	81.8306	1.02255e+06	65173.6	C3670
9	A9	71	82.1035	1.00241e+06	71247.1	C3670
9	A9	72	82.3764	986292	80696.8	C3670
9	A9	73	82.6493	966372	94967.3	C3670
9	A9	74	82.9222	943332	115616	C3670
9	A9	75	83.1951	918241	143809	C3670
9	A9	76	83.468	888854	179565	C3670
9	A9	77	83.7409	848874	220966	C3670
9	A9	78	84.0138	787542	263732	C3670
9	A9	79	84.2867	694167	301588	C3670
9	A9	80	84.5596	568843	327562	C3670
9	A9	81	84.8325	421074	335932	C3670
9	A9	82	85.1054	273430	324094	C3670
9	A9	83	85.3783	159613	293519	C3670
9	A9	84	85.6512	86503.5	249352	C3670
9	A9	85	85.9241	44205.3	198799	C3670
9	A9	86	86.197	23062.7	149023	C3670
9	A9	87	86.4699	13711.6	105403	C3670
9	A9	88	86.7428	6955.42	70732.4	C3670
9	A9	89	87.0157	2553.01	45954.7	C3670
9	A9	90	87.2886	-419.075	29216.8	C3670
9	A9	91	87.5615	-317.582	18505	C3670
9	A9	92	87.8344	-1682.62	11987.7	C3670
9	A9	93	88.1073	-2714.09	8182.91	C3670
9	A9	94	88.3802	-3701.58	6025.99	C3670
9	A9	95	88.6531	-5450.07	4806.5	C3670
9	A9	96	88.926	-5591.64	4075.37	C3670
9	A9	97	89.1989	-7213.59	3567.3	C3670
9	A9	98	89.4718	-7582.02	3143.93	C3670
9	A9	99	89.7447	-8767.01	2751.04	C3670
9	A9	100	90.0176	-9295.29	2383.83	C3670
9	A9	101	90.2905	-8029.31	2058.4	C3670
9	A9	102	90.5634	-10494.7	1790.84	C3670
9	A9	103	90.8363	-9241.94	1585.92	C3670
9	A9	104	91.1092	-9678.57	1435.6	C3670
9	A9	105	91.3821	-11072.2	1324.48	C3670
9	A9	106	91.655	-9846.01	1237.58	C3670
9	A9	107	91.9279	-10834	1166.19	C3670
9	A9	108	92.2008	-11449.1	1109.37	C3670
9	A9	109	92.4737	-10599.9	1069.71	C3670
9	A9	110	92.7466	-11782.9	1045.29	C3670
9	A9	111	93.0195	-10549.3	1022.83	C3670
9	A9	112	93.2924	-11857.1	979.102	C3670
9	A9	113	93.5653	-11771.1	893.051	C3670
9	A9	114	93.8382	-13609.8	761.43	C3670
9	A9	115	94.1111	-12056.5	605.215	C3670
9	A9	116	94.384	-11208.8	459.277	C3670
9	A9	117	94.657	-11758.7	351.785	C3670
10	A10	1	63.0003	2322097	73616.5	C3670
10	A10	2	63.2732	2.30882e+06	73902.6	C3670
10	A10	3	63.5461	2294116	74287.8	C3670
10	A10	4	63.819	2.27422e+06	74632	C3670
10	A10	5	64.0919	2.25669e+06	74821.5	C3670
10	A10	6	64.3648	2.2373e+06	74792.4	C3670
10	A10	7	64.6377	2.21583e+06	74536	C3670
10	A10	8	64.9106	2.19466e+06	74090.2	C3670
10	A10	9	65.1835	2.17298e+06	73527.5	C3670
10	A10	10	65.4564	2149350	72936.4	C3670
10	A10	11	65.7293	2130528	72391.4	C3670
10	A10	12	66.0022	2.10934e+06	71929.4	C3670
10	A10	13	66.2751	2.09059e+06	71545.7	C3670
10	A10	14	66.548	2.06962e+06	71210	C3670
10	A10	15	66.8209	2.04357e+06	70885.8	C3670
10	A10	16	67.0938	2.02693e+06	70537.9	C3670
10	A10	17	67.3667	2.00805e+06	70130.1	C3670
10	A10	18	67.6396	1.98493e+06	69627.7	C3670
10	A10	19	67.9125	1.96569e+06	69013.8	C3670
10	A10	20	68.1854	1.94244e+06	68303.2	C3670
10	A10	21	68.4583	1.92529e+06	67540	C3670
10	A10	22	68.7312	1.90466e+06	66783.4	C3670
10	A10	23	69.0042	1.88731e+06	66085.7	C3670
10	A10	24	69.2771	1.86585e+06	65481.3	C3670
10	A10	25	69.55	1.84817e+06	64980.4	C3670
10	A10	26	69.8229	1828802	64567.1	C3670
10	A10	27	70.0958	1.81117e+06	64205.4	C3670
10	A10	28	70.3687	1.79467e+06	63884.2	C3670
10	A10	29	70.6416	1.77122e+06	63566.9	C3670
10	A10	30	70.9145	1.75262e+06	63280.9	C3670
10	A10	31	71.1874	1.73688e+06	63103	C3670
10	A10	32	71.4603	1.71903e+06	63146	C3670
10	A10	33	71.7332	1.7011e+06	63555.9	C3670
10	A10	34	72.0061	1.68195e+06	64546.8	C3670
10	A10	35	72.279	1.66328e+06	66424.5	C3670
10	A10	36	72.5519	1647793	69328.1	C3670
10	A10	37	72.8248	1.62893e+06	73312.2	C3670
10	A10	38	73.0977	1.61013e+06	78156.4	C3670
10	A10	39	73.3706	1.5893e+06	83285.3	C3670
10	A10	40	73.6435	1.56836e+06	87828.3	C3670
10	A10	41	73.9164	1.53917e+06	90837.2	C3670
10	A10	42	74.1893	1504124	91604	C3670
10	A10	43	74.4622	1.46755e+06	89926.2	C3670
10	A10	44	74.7351	1443216	86184.5	C3670
10	A10	45	75.008	1.42237e+06	81189.1	C3670
10	A10	46	75.2809	1.40157e+06	75880.1	C3670
10	A10	47	75.5538	1.38273e+06	71036.8	C3670
10	A10	48	75.8267	1.36531e+06	67109.4	C3670
10	A10	49	76.0996	1.34845e+06	64208.2	C3670
10	A10	50	76.3725	1.33127e+06	62374	C3670
10	A10	51	76.6454	1.3132e+06	61131.6	C3670
10	A10	52	76.9183	1.29461e+06	60250.6	C3670
10	A10	53	77.1912	1279884	59564	C3670
10	A10	54	77.4641	1.26011e+06	58982	C3670
10	A10	55	77.737	1243977	58476.5	C3670
10	A10	56	78.0099	1.22808e+06	58050.4	C3670
10	A10	57	78.2828	1212573	57707.6	C3670
10	A10	58	78.5557	1195853	57439.5	C3670
10	A10	59	78.8286	1177953	57226.5	C3670
10	A10	60	79.1015	1.16248e+06	57046.7	C3670
10	A10	61	79.3744	1.14649e+06	56884.6	C3670
10	A10	62	79.6473	1.13213e+06	56734.4	C3670
10	A10	63	79.9202	1.11246e+06	56603.5	C3670
10	A10	64	80.1931	1.09783e+06	56521.8	C3670
10	A10	65	80.466	1.08252e+06	56549.7	C3670
10	A10	66	80.7389	1.06461e+06	56785.4	C3670
10	A10	67	81.0118	1050627	57371.3	C3670
10	A10	68	81.2847	1.03438e+06	58515.2	C3670
10	A10	69	81.5576	1.01838e+06	60533.9	C3670
10	A10	70	81.8306	1.00067e+06	63925.1	C3670
10	A10	71	82.1035	984849	69965.8	C3670
10	A10	72	82.3764	968265	79568.3	C3670
10	A10	73	82.6493	948737	94233.9	C3670
10	A10	74	82.9222	926446	115592	C3670
10	A10	75	83.1951	902388	144878	C3670
10	A10	76	83.468	873967	182169	C3670
10	A10	77	83.7409	833384	225578	C3670
10	A10	78	84.0138	774792	270787	C3670
10	A10	79	84.2867	687895	311356	C3670
10	A10	80	84.5596	563889	340012	C3670
10	A10	81	84.8325	421432	350623	C3670
10	A10	82	85.1054	275552	340168	C3670
10	A10	83	85.3783	159979	309808	C3670
10	A10	84	85.6512	85034.3	264588	C3670
10	A10	85	85.9241	38995.8	211852	C3670
10	A10	86	86.197	15941.4	159100	C3670
10	A10	87	86.4699	2384.89	112151	C3670
10	A10	88	86.7428	-3744.74	74235.9	C3670
10	A10	89	87.0157	-7569.06	47680.5	C3670
10	A10	90	87.2886	-8727.88	29967.8	C3670
10	A10	91	87.5615	-10156.7	18508	C3670
10	A10	92	87.8344	-10873.7	11513.6	C3670
10	A10	93	88.1073	-11905.6	7471.24	C3670
10	A10	94	88.3802	-12271.7	5250.09	C3670
10	A10	95	88.6531	-13475.6	4067.62	C3670
10	A10	96	88.926	-14758.3	3410.37	C3670
10	A10	97	89.1989	-15209.6	2963.63	C3670
10	A10	98	89.4718	-16939.1	2563.05	C3670
10	A10	99	89.7447	-18191	2158.91	C3670
10	A10	100	90.0176	-17120.9	1779.28	C3670
10	A10	101	90.2905	-17391	1485.55	C3670
10	A10	102	90.5634	-17873.4	1326.36	C3670
10	A10	103	90.8363	-17264.2	1303.93	C3670
10	A10	104	91.1092	-17969.5	1365.84	C3670
10	A10	105	91.3821	-19350.8	1425.79	C3670
10	A10	106	91.655	-18914.6	1403.68	C3670
10	A10	107	91.9279	-22268.3	1264.68	C3670
10	A10	108	92.2008	-20944.3	1035.17	C3670
10	A10	109	92.4737	-20399.1	785.109	C3670
10	A10	110	92.7466	-19536.5	587.246	C3670
10	A10	111	93.0195	-20758.1	478.828	C3670
10	A10	112	93.2924	-20892.7	448.758	C3670
10	A10	113	93.5653	-20694.3	454.016	C3670
10	A10	114	93.8382	-22118.2	449.809	C3670
10	A10	115	94.1111	-20688.9	412.562	C3670
10	A10	116	94.384	-22733.8	344.738	C3670
10	A10	117	94.657	-20592.5	264.152	C3670
11	A11	1	63.0007	2.21316e+06	69079.1	C3670
11	A11	2	63.2744	2.20204e+06	69378.1	C3670
11	A11	3	63.5481	2.19014e+06	69824.1	C3670
11	A11	4	63.8218	2.17471e+06	70256.2	C3670
11	A11	5	64.0955	2152256	70523.6	C3670
11	A11	6	64.3692	2.1381e+06	70535.1	C3670
11	A11	7	64.6429	2.11456e+06	70278.1	C3670
11	A11	8	64.9165	2.09564e+06	69805.2	C3670
11	A11	9	65.1902	2.07769e+06	69209.9	C3670
11	A11	10	65.4639	2.05236e+06	68599.8	C3670
11	A11	11	65.7376	2.03756e+06	68065.3	C3670
11	A11	12	66.0113	2.01504e+06	67660.9	C3670
11	A11	13	66.285	1.99863e+06	67394.8	C3670
11	A11	14	66.5587	1.97896e+06	67238	C3670
11	A11	15	66.8324	1.95712e+06	67142.7	C3670
11	A11	16	67.1061	1.93771e+06	67056.5	C3670
11	A11	17	67.3798	1921608	66926.4	C3670
11	A11	18	67.6535	1.89874e+06	66702.3	C3670
11	A11	19	67.9272	1.88157e+06	66344.3	C3670
11	A11	20	68.2009	1.86051e+06	65835.5	C3670
11	A11	21	68.4746	1.84047e+06	65188.5	C3670
11	A11	22	68.7482	1.82422e+06	64440.8	C3670
11	A11	23	69.0219	1803683	63642	C3670
11	A11	24	69.2956	1.78577e+06	62838.5	C3670
11	A11	25	69.5693	1.76771e+06	62064.3	C3670
11	A11	26	69.843	1.75109e+06	61345.8	C3670
11	A11	27	70.1167	1.7325e+06	60741.5	C3670
11	A11	28	70.3904	1.71535e+06	60262.9	C3670
11	A11	29	70.6641	1.69548e+06	59936.1	C3670
11	A11	30	70.9378	1.68157e+06	59809.8	C3670
11	A11	31	71.2115	1.66586e+06	59943	C3670
11	A11	32	71.4852	1.6449e+06	60417.4	C3670
11	A11	33	71.7589	1.62878e+06	61374.3	C3670
11	A11	34	72.0326	1.61266e+06	63058.6	C3670
11	A11	35	72.3063	1.59561e+06	65566.7	C3670
11	A11	36	72.5799	1.57955e+06	68955.2	C3670
11	A11	37	72.8536	1.558e+06	73079.3	C3670
11	A11	38	73.1273	1.54208e+06	77526.6	C3670
11	A11	39	73.401	1.51862e+06	81636.1	C3670
11	A11	40	73.6747	1.49583e+06	84637	C3670
11	A11	41	73.9484	1.46388e+06	85878.6	C3670
11	A11	42	74.2221	1.43137e+06	85061.5	C3670
11	A11	43	74.4958	1.40679e+06	82357.3	C3670
11	A11	44	74.7695	1.3844e+06	78342.7	C3670
11	A11	45	75.0432	1.36483e+06	73787.2	C3670
11	A11	46	75.3169	1.34802e+06	69397.4	C3670
11	A11	47	75.5906	1.3301e+06	65633.6	C3670
11	A11	48	75.8643	1.31343e+06	62661.8	C3670
11	A11	49	76.1379	1.296e+06	60475.7	C3670
11	A11	50	76.4116	1.27906e+06	58925.6	C3670
11	A11	51	76.6853	1.26219e+06	57732.1	C3670
11	A11	52	76.959	1.24658e+06	56789.8	C3670
11	A11	53	77.2327	1.23042e+06	56058.3	C3670
11	A11	54	77.5064	1.21361e+06	55539.6	C3670
11	A11	55	77.7801	1.20018e+06	55242.8	C3670
11	A11	56	78.0538	1.18308e+06	55150.9	C3670
11	A11	57	78.3275	1.17001e+06	55207.6	C3670
11	A11	58	78.6012	1.15196e+06	55327	C3670
11	A11	59	78.8749	1.13611e+06	55422.6	C3670
11	A11	60	79.1486	1119533	55437.6	C3670
11	A11	61	79.4223	1.10418e+06	55357	C3670
11	A11	62	79.696	1.08911e+06	55202.9	C3670
11	A11	63	79.9697	1.07323e+06	55019	C3670
11	A11	64	80.2433	1.05649e+06	54865.2	C3670
11	A11	65	80.517	1.04218e+06	54824.8	C3670
11	A11	66	80.7907	1.02536e+06	55024.2	C3670
11	A11	67	81.0644	1.01158e+06	55654.7	C3670
11	A11	68	81.3381	994291	56999.8	C3670
11	A11	69	81.6118	982015	59474	C3670
11	A11	70	81.8855	965648	63910.9	C3670
11	A11	71	82.1592	946782	71357.2	C3670
11	A11	72	82.4329	929500	83014.4	C3670
11	A11	73	82.7066	912031	100492	C3670
11	A11	74	82.9803	886687	125312	C3670
11	A11	75	83.254	863115	158257	C3670
11	A11	76	83.5276	825545	198534	C3670
11	A11	77	83.8013	774843	243089	C3670
11	A11	78	84.075	693924	286497	C3670
11	A11	79	84.3487	580420	321770	C3670
11	A11	80	84.6224	441879	342031	C3670
11	A11	81	84.8961	298900	342551	C3670
11	A11	82	85.1698	179850	322325	C3670
11	A11	83	85.4435	98477.9	284479	C3670
11	A11	84	85.7172	47785.9	235309	C3670
11	A11	85	85.9909	21441.6	182378	C3670
11	A11	86	86.2646	9776.41	132480	C3670
11	A11	87	86.5383	1901.21	90222.6	C3670
11	A11	88	86.812	-926.628	57862.1	C3670
11	A11	89	87.0857	-4816.24	36433	C3670
11	A11	90	87.3594	-3964.05	22226.2	C3670
11	A11	91	87.633	-6821.03	13379.3	C3670
11	A11	92	87.9067	-6865.44	8169.38	C3670
11	A11	93	88.1804	-7603.76	5262.16	C3670
11	A11	94	88.4541	-7346.84	3727.07	C3670
11	A11	95	88.7278	-9249.91	2942.91	C3670
11	A11	96	89.0015	-9978.14	2497.65	C3670
11	A11	97	89.2752	-12445.6	2130.23	C3670
11	A11	98	89.5489	-13243.2	1710.73	C3670
11	A11	99	89.8226	-13387.9	1227.61	C3670
11	A11	100	90.0963	-12617.2	753.242	C3670
11	A11	101	90.37	-12041.9	384.25	C3670
11	A11	102	90.6437	-12018.3	179.09	C3670
11	A11	103	90.9174	-13358.9	123.738	C3670
11	A11	104	91.191	-13524.7	140.98	C3670
11	A11	105	91.4647	-14149.7	133.758	C3670
11	A11	106	91.7384	-15848.1	35.1719	C3670
11	A11	107	92.0121	-14720.4	-161.602	C3670
11	A11	108	92.2858	-14114.5	-405.625	C3670
11	A11	109	92.5595	-15027.5	-616.941	C3670
11	A11	110	92.8332	-14233.8	-724.961	C3670
11	A11	111	93.1069	-13025.6	-698.656	C3670
11	A11	112	93.3806	-14637.1	-556.891	C3670
11	A11	113	93.6543	-14739.2	-356.531	C3670
11	A11	114	93.928	-15716.4	-165.562	C3670
11	A11	115	94.2017	-15447.5	-34.7188	C3670
11	A11	116	94.4754	-16083	18.7305	C3670
11	A11	117	94.7491	-16179.5	9.24219	C3670
12	A12	1	63.0007	2.12015e+06	66046.2	C3670
12	A12	2	63.2744	2.11006e+06	66156.1	C3670
12	A12	3	63.5481	2.09823e+06	66373.9	C3670
12	A12	4	63.8218	2083130	66596.9	C3670
12	A12	5	64.0955	2.06482e+06	66756.4	C3670
12	A12	6	64.3692	2.04626e+06	66841.8	C3670
12	A12	7	64.6429	2.029e+06	66874.8	C3670
12	A12	8	64.9165	2.00936e+06	66859.5	C3670
12	A12	9	65.1902	1.99413e+06	66756.2	C3670
12	A12	10	65.4639	1.97258e+06	66500.8	C3670
12	A12	11	65.7376	1953423	66053.5	C3670
12	A12	12	66.0113	1.93193e+06	65435.9	C3670
12	A12	13	66.285	1915559	64731.1	C3670
12	A12	14	66.5587	1.89465e+06	64043.5	C3670
12	A12	15	66.8324	1.87791e+06	63453.8	C3670
12	A12	16	67.1061	1.86018e+06	62987	C3670
12	A12	17	67.3798	1.84245e+06	62614	C3670
12	A12	18	67.6535	1.82287e+06	62267	C3670
12	A12	19	67.9272	1.80414e+06	61866.8	C3670
12	A12	20	68.2009	1.78999e+06	61348.3	C3670
12	A12	21	68.4746	1.76925e+06	60686.5	C3670
12	A12	22	68.7482	1.75137e+06	59912.1	C3670
12	A12	23	69.0219	1.73277e+06	59108	C3670
12	A12	24	69.2956	1.71771e+06	58379.2	C3670
12	A12	25	69.5693	1.70197e+06	57825.1	C3670
12	A12	26	69.843	1.68499e+06	57488.4	C3670
12	A12	27	70.1167	1.66874e+06	57316.1	C3670
12	A12	28	70.3904	1652498	57278.3	C3670
12	A12	29	70.6641	1.63375e+06	57348	C3670
12	A12	30	70.9378	1.61889e+06	57512.7	C3670
12	A12	31	71.2115	1603056	57781.1	C3670
12	A12	32	71.4852	1585961	58225.4	C3670
12	A12	33	71.7589	1.56858e+06	58970.4	C3670
12	A12	34	72.0326	1550719	60191.7	C3670
12	A12	35	72.3063	1.53614e+06	62144.4	C3670
12	A12	36	72.5799	1.51962e+06	65058.4	C3670
12	A12	37	72.8536	1.50209e+06	69003.2	C3670
12	A12	38	73.1273	1.48577e+06	73751.9	C3670
12	A12	39	73.401	1.46636e+06	78724.3	C3670
12	A12	40	73.6747	1.44514e+06	83065.1	C3670
12	A12	41	73.9484	1.41725e+06	85878.2	C3670
12	A12	42	74.2221	1.38416e+06	86530.5	C3670
12	A12	43	74.4958	1352461	84888.1	C3670
12	A12	44	74.7695	1331489	81352.2	C3670
12	A12	45	75.0432	1311899	76687.3	C3670
12	A12	46	75.3169	1.29267e+06	71732.5	C3670
12	A12	47	75.5906	1.27565e+06	67146.7	C3670
12	A12	48	75.8643	1.25816e+06	63293.4	C3670
12	A12	49	76.1379	1.24224e+06	60264.8	C3670
12	A12	50	76.4116	1.22436e+06	57984.5	C3670
12	A12	51	76.6853	1.21035e+06	56480.8	C3670
12	A12	52	76.959	1.19379e+06	55394.9	C3670
12	A12	53	77.2327	1.17862e+06	54612.7	C3670
12	A12	54	77.5064	1.16388e+06	54040.1	C3670
12	A12	55	77.7801	1.14692e+06	53599	C3670
12	A12	56	78.0538	1.13335e+06	53231.2	C3670
12	A12	57	78.3275	1.11598e+06	52898.3	C3670
12	A12	58	78.6012	1.10244e+06	52578	C3670
12	A12	59	78.8749	1.08909e+06	52253.6	C3670
12	A12	60	79.1486	1.07129e+06	51906.2	C3670
12	A12	61	79.4223	1.05846e+06	51511.2	C3670
12	A12	62	79.696	1.04303e+06	51035.8	C3670
12	A12	63	79.9697	1.02752e+06	50423.4	C3670
12	A12	64	80.2433	1.01389e+06	49575.2	C3670
12	A12	65	80.517	1.00242e+06	48352.6	C3670
12	A12	66	80.7907	985418	46644.9	C3670
12	A12	67	81.0644	970231	44519.7	C3670
12	A12	68	81.3381	956513	42409.2	C3670
12	A12	69	81.6118	943714	41236.5	C3670
12	A12	70	81.8855	929376	42385.1	C3670
12	A12	71	82.1592	944433	47498.3	C3670
12	A12	72	82.4329	932850	58221.1	C3670
12	A12	73	82.7066	917395	77847.8	C3670
12	A12	74	82.9803	895019	106082	C3670
12	A12	75	83.254	873364	142927	C3670
12	A12	76	83.5276	837736	187001	C3670
12	A12	77	83.8013	789625	235016	C3670
12	A12	78	84.075	715866	281597	C3670
12	A12	79	84.3487	609715	319866	C3670
12	A12	80	84.6224	476122	342919	C3670
12	A12	81	84.8961	336288	345804	C3670
12	A12	82	85.1698	216471	327196	C3670
12	A12	83	85.4435	132263	289987	C3670
12	A12	84	85.7172	83535.3	240452	C3670
12	A12	85	85.9909	56605.5	186370	C3670
12	A12	86	86.2646	44845.9	134884	C3670
12	A12	87	86.5383	37852.7	90952	C3670
12	A12	88	86.812	35618.5	56920	C3670
12	A12	89	87.0857	31900.2	34950.3	C3670
12	A12	90	87.3594	30543.9	20251.2	C3670
12	A12	91	87.633	31951.9	10976.1	C3670
12	A12	92	87.9067	31551.2	5418.64	C3670
12	A12	93	88.1804	29749.4	2274.18	C3670
12	A12	94	88.4541	32401.2	652.297	C3670
12	A12	95	88.7278	32316.8	-25.832	C3670
12	A12	96	89.0015	30723	-137.359	C3670
12	A12	97	89.2752	28366.8	74.5781	C3670
12	A12	98	89.5489	29995.6	470.828	C3670
12	A12	99	89.8226	27819.3	993.172	C3670
12	A12	100	90.0963	28104.5	1625.32	C3670
12	A12	101	90.37	28802.1	2344.06	C3670
12	A12	102	90.6437	24779.6	3088.16	C3670
12	A12	103	90.9174	20531.1	3766.39	C3670
12	A12	104	91.191	20396.1	4295.93	C3670
12	A12	105	91.4647	19478	4639.02	C3670
12	A12	106	91.7384	16840.6	4810.11	C3670
12	A12	107	92.0121	13750.8	4852.43	C3670
12	A12	108	92.2858	13034.8	4805.28	C3670
12	A12	109	92.5595	12581.2	4685.44	C3670
12	A12	110	92.8332	8678.38	4492.5	C3670
12	A12	111	93.1069	5291.02	4230.5	C3670
12	A12	112	93.3806	6315.65	3927.72	C3670
12	A12	113	93.6543	6592	3637.42	C3670
12	A12	114	93.928	2466.34	3416.48	C3670
12	A12	115	94.2017	3022.8	3296.52	C3670
12	A12	116	94.4754	702.421	3268.86	C3670
12	A12	117	94.7491	-237.178	3293.18	C3670
13	B1	1	63.0002	2686240	91964.4	B0115
13	B1	2	63.2737	2.6679e+06	92025.5	B0115
13	B1	3	63.5473	2651129	92128.4	B0115
13	B1	4	63.8208	2.62471e+06	92081.2	B0115
13	B1	5	64.0944	2.60056e+06	91764.1	B0115
13	B1	6	64.3679	2.57492e+06	91170.4	B0115
13	B1	7	64.6415	2547461	90389.2	B0115
13	B1	8	64.915	2.52061e+06	89546.1	B0115
13	B1	9	65.1885	2.49488e+06	88749.1	B0115
13	B1	10	65.4621	2.46806e+06	88059.5	B0115
13	B1	11	65.7356	2.44096e+06	87487.6	B0115
13	B1	12	66.0092	2.41723e+06	87008.5	B0115
13	B1	13	66.2827	2.38902e+06	86579.9	B0115
13	B1	14	66.5563	2364452	86161.8	B0115
13	B1	15	66.8298	2336600	85732.6	B0115
13	B1	16	67.1033	2.31338e+06	85295.2	B0115
13	B1	17	67.3769	2284615	84869.3	B0115
13	B1	18	67.6504	2.25938e+06	84472.6	B0115
13	B1	19	67.924	2237019	84101.4	B0115
13	B1	20	68.1975	2212110	83730.2	B0115
13	B1	21	68.4711	2.18502e+06	83328.5	B0115
13	B1	22	68.7446	2.15981e+06	82883.6	B0115
13	B1	23	69.0182	2.13488e+06	82410.9	B0115
13	B1	24	69.2917	2.1123e+06	81937.5	B0115
13	B1	25	69.5652	2086316	81475.9	B0115
13	B1	26	69.8388	2065070	81008.5	B0115
13	B1	27	70.1123	2.04037e+06	80493.2	B0115
13	B1	28	70.3859	2.01412e+06	79892.3	B0115
13	B1	29	70.6594	1.99185e+06	79200.4	B0115
13	B1	30	70.933	1.96765e+06	78457.5	B0115
13	B1	31	71.2065	1.94382e+06	77736.5	B0115
13	B1	32	71.48	1.92191e+06	77110.7	B0115
13	B1	33	71.7536	1.90195e+06	76625.1	B0115
13	B1	34	72.0271	1.87905e+06	76284.6	B0115
13	B1	35	72.3007	1.85664e+06	76065.7	B0115
13	B1	36	72.5742	1.83414e+06	75939	B0115
13	B1	37	72.8478	1.81218e+06	75885.2	B0115
13	B1	38	73.1213	1.79122e+06	75891.4	B0115
13	B1	39	73.3948	1.76848e+06	75934.3	B0115
13	B1	40	73.6684	1.74796e+06	75968.9	B0115
13	B1	41	73.9419	1.72534e+06	75931.4	B0115
13	B1	42	74.2155	1.70124e+06	75762.8	B0115
13	B1	43	74.489	1.68054e+06	75431.6	B0115
13	B1	44	74.7626	1656541	74947.8	B0115
13	B1	45	75.0361	1.63552e+06	74301.7	B0115
13	B1	46	75.3096	1.61561e+06	73573.9	B0115
13	B1	47	75.5832	1.59256e+06	72835.5	B0115
13	B1	48	75.8567	1.57331e+06	72116	B0115
13	B1	49	76.1303	1.55105e+06	71429.1	B0115
13	B1	50	76.4038	1.53146e+06	70786.2	B0115
13	B1	51	76.6774	1510595	70208.1	B0115
13	B1	52	76.9509	1.49083e+06	69724.6	B0115
13	B1	53	77.2244	1.46861e+06	69361.1	B0115
13	B1	54	77.498	1.45206e+06	69117.8	B0115
13	B1	55	77.7715	1.43203e+06	68960.3	B0115
13	B1	56	78.0451	1.41063e+06	68828.5	B0115
13	B1	57	78.3186	1.38971e+06	68662.4	B0115
13	B1	58	78.5922	1.37093e+06	68429.4	B0115
13	B1	59	78.8657	1.35037e+06	68126.4	B0115
13	B1	60	79.1393	1.33159e+06	67759.6	B0115
13	B1	61	79.4128	1.3133e+06	67321.1	B0115
13	B1	62	79.6863	1.2943e+06	66784.7	B0115
13	B1	63	79.9599	1.2704e+06	66129.2	B0115
13	B1	64	80.2334	1.2541e+06	65374.7	B0115
13	B1	65	80.507	1.23452e+06	64596.6	B0115
13	B1	66	80.7805	1.21756e+06	63912.9	B0115
13	B1	67	81.0541	1.19987e+06	63448.7	B0115
13	B1	68	81.3276	1.18107e+06	63310.4	B0115
13	B1	69	81.6011	1164003	63594.7	B0115
13	B1	70	81.8747	1.14828e+06	64445.5	B0115
13	B1	71	82.1482	1.12742e+06	66166.3	B0115
13	B1	72	82.4218	1108552	69366.3	B0115
13	B1	73	82.6953	1.08941e+06	75077.3	B0115
13	B1	74	82.9689	1.07443e+06	83905.3	B0115
13	B1	75	83.2424	1.05269e+06	98318.6	B0115
13	B1	76	83.5159	1.02985e+06	120282	B0115
13	B1	77	83.7895	1.00502e+06	151123	B0115
13	B1	78	84.063	971100	190463	B0115
13	B1	79	84.3366	925415	235172	B0115
13	B1	80	84.6101	857490	278992	B0115
13	B1	81	84.8837	733018	313480	B0115
13	B1	82	85.1572	533642	330354	B0115
13	B1	83	85.4308	319283	324446	B0115
13	B1	84	85.7043	181208	295862	B0115
13	B1	85	85.9778	124710	250123	B0115
13	B1	86	86.2514	107089	196164	B0115
13	B1	87	86.5249	100104	143206	B0115
13	B1	88	86.7985	97140.9	98053.1	B0115
13	B1	89	87.072	93389.3	62534.3	B0115
13	B1	90	87.3456	94977.3	36381.4	B0115
13	B1	91	87.6191	92276	20156.6	B0115
13	B1	92	87.8926	92352.7	10881.9	B0115
13	B1	93	88.1662	89781.1	5934.95	B0115
13	B1	94	88.4397	91169.4	3451.31	B0115
13	B1	95	88.7133	92272.3	2288.69	B0115
13	B1	96	88.9868	90349.4	1809.09	B0115
13	B1	97	89.2604	89542.7	1663.62	B0115
13	B1	98	89.5339	89236.1	1656.62	B0115
13	B1	99	89.8074	86530	1684.73	B0115
13	B1	100	90.081	89222.9	1711.84	B0115
13	B1	101	90.3545	86500.2	1746.03	B0115
13	B1	102	90.6281	86469.4	1808.83	B0115
13	B1	103	90.9016	87180.4	1907.21	B0115
13	B1	104	91.1752	84817.5	2021.2	B0115
13	B1	105	91.4487	83732.9	2111.05	B0115
13	B1	106	91.7222	83794.9	2137.08	B0115
13	B1	107	91.9958	82603.7	2080.45	B0115
13	B1	108	92.2693	80894	1954.31	B0115
13	B1	109	92.5429	82000.5	1800.4	B0115
13	B1	110	92.8164	80013.1	1671.27	B0115
13	B1	111	93.09	82077.5	1605.69	B0115
13	B1	112	93.3635	80325.6	1609.88	B0115
13	B1	113	93.6371	78659.3	1656.35	B0115
13	B1	114	93.9106	78287.4	1702.03	B0115
13	B1	115	94.1841	77672.7	1713.89	B0115
13	B1	116	94.4577	77345.5	1684.7	B0115
13	B1	117	94.7312	77330	1630.59	B0115
14	B2	1	63.0002	2.75471e+06	85637.9	B0115
14	B2	2	63.2737	2.73926e+06	85686.8	B0115
14	B2	3	63.5473	2.72027e+06	85761.9	B0115
14	B2	4	63.8208	2.69723e+06	85721.4	B0115
14	B2	5	64.0944	2.67748e+06	85495	B0115
14	B2	6	64.3679	2.65274e+06	85092.1	B0115
14	B2	7	64.6415	2.63058e+06	84558.8	B0115
14	B2	8	64.915	2.60495e+06	83934.6	B0115
14	B2	9	65.1885	2583638	83239.7	B0115
14	B2	10	65.4621	2.55818e+06	82501.9	B0115
14	B2	11	65.7356	2.5287e+06	81772.8	B0115
14	B2	12	66.0092	2.50816e+06	81122.8	B0115
14	B2	13	66.2827	2488259	80609.5	B0115
14	B2	14	66.5563	2.46189e+06	80245.7	B0115
14	B2	15	66.8298	2437442	79996.2	B0115
14	B2	16	67.1033	2.41775e+06	79794.1	B0115
14	B2	17	67.3769	2.39246e+06	79567.4	B0115
14	B2	18	67.6504	2.3671e+06	79260.9	B0115
14	B2	19	67.924	2.34634e+06	78843	B0115
14	B2	20	68.1975	2.32335e+06	78307.5	B0115
14	B2	21	68.4711	2.29883e+06	77672.2	B0115
14	B2	22	68.7446	2.27629e+06	76973.3	B0115
14	B2	23	69.0182	2253974	76257.5	B0115
14	B2	24	69.2917	2233447	75569.3	B0115
14	B2	25	69.5652	2.21059e+06	74943.5	B0115
14	B2	26	69.8388	2.18946e+06	74400.1	B0115
14	B2	27	70.1123	2.1675e+06	73947.3	B0115
14	B2	28	70.3859	2.14785e+06	73584.8	B0115
14	B2	29	70.6594	2.12508e+06	73304.7	B0115
14	B2	30	70.933	2103115	73088.8	B0115
14	B2	31	71.2065	2.08448e+06	72902.5	B0115
14	B2	32	71.48	2.06207e+06	72700	B0115
14	B2	33	71.7536	2.04139e+06	72436.7	B0115
14	B2	34	72.0271	2.02138e+06	72091.2	B0115
14	B2	35	72.3007	1.99742e+06	71678.4	B0115
14	B2	36	72.5742	1.97947e+06	71244.6	B0115
14	B2	37	72.8478	1.95967e+06	70839.8	B0115
14	B2	38	73.1213	1.93817e+06	70483.7	B0115
14	B2	39	73.3948	1.92021e+06	70148.7	B0115
14	B2	40	73.6684	1899877	69771.9	B0115
14	B2	41	73.9419	1.87833e+06	69296	B0115
14	B2	42	74.2155	1.85841e+06	68713.8	B0115
14	B2	43	74.489	1.83765e+06	68075.6	B0115
14	B2	44	74.7626	1.81863e+06	67494.3	B0115
14	B2	45	75.0361	1.80148e+06	67067.7	B0115
14	B2	46	75.3096	1.78365e+06	66830.1	B0115
14	B2	47	75.5832	1.76416e+06	66739.5	B0115
14	B2	48	75.8567	1.74311e+06	66705.2	B0115
14	B2	49	76.1303	1.72389e+06	66636.6	B0115
14	B2	50	76.4038	1.70632e+06	66480.3	B0115
14	B2	51	76.6774	1685158	66229	B0115
14	B2	52	76.9509	1.66838e+06	65908.4	B0115
14	B2	53	77.2244	1.64671e+06	65555.4	B0115
14	B2	54	77.498	1.63043e+06	65203.3	B0115
14	B2	55	77.7715	1.6109e+06	64877.2	B0115
14	B2	56	78.0451	1.59306e+06	64595.3	B0115
14	B2	57	78.3186	1.57369e+06	64368.4	B0115
14	B2	58	78.5922	1.55516e+06	64196.9	B0115
14	B2	59	78.8657	1.53955e+06	64060.1	B0115
14	B2	60	79.1393	1.52089e+06	63915.2	B0115
14	B2	61	79.4128	1.50111e+06	63710.8	B0115
14	B2	62	79.6863	1.48174e+06	63408.2	B0115
14	B2	63	79.9599	1.46431e+06	63002.3	B0115
14	B2	64	80.2334	1.44811e+06	62524.9	B0115
14	B2	65	80.507	1.42985e+06	62035.8	B0115
14	B2	66	80.7805	1.41065e+06	61613.6	B0115
14	B2	67	81.0541	1.39477e+06	61357.7	B0115
14	B2	68	81.3276	1.37693e+06	61396.6	B0115
14	B2	69	81.6011	1.3605e+06	61912.6	B0115
14	B2	70	81.8747	1.34593e+06	63193.5	B0115
14	B2	71	82.1482	1.32686e+06	65748.3	B0115
14	B2	72	82.4218	1.30753e+06	70454.6	B0115
14	B2	73	82.6953	1.29079e+06	78753	B0115
14	B2	74	82.9689	1.27144e+06	92918.7	B0115
14	B2	75	83.2424	1252587	115746	B0115
14	B2	76	83.5159	1.23035e+06	149968	B0115
14	B2	77	83.7895	1.20144e+06	197047	B0115
14	B2	78	84.063	1.16394e+06	255615	B0115
14	B2	79	84.3366	1.1067e+06	320209	B0115
14	B2	80	84.6101	1.00696e+06	381237	B0115
14	B2	81	84.8837	824654	426821	B0115
14	B2	82	85.1572	571498	446296	B0115
14	B2	83	85.4308	346678	434004	B0115
14	B2	84	85.7043	197503	391561	B0115
14	B2	85	85.9778	124142	327375	B0115
14	B2	86	86.2514	95442.4	253637	B0115
14	B2	87	86.5249	86004.1	182287	B0115
14	B2	88	86.7985	82654	121826	B0115
14	B2	89	87.072	80468	76062.1	B0115
14	B2	90	87.3456	77994.8	44285.7	B0115
14	B2	91	87.6191	79211.5	24344.8	B0115
14	B2	92	87.8926	78730.9	12877.3	B0115
14	B2	93	88.1662	76842	6752.28	B0115
14	B2	94	88.4397	74936.9	3683.02	B0115
14	B2	95	88.7133	76486.7	2227.85	B0115
14	B2	96	88.9868	75494	1573.4	B0115
14	B2	97	89.2604	76151.6	1288.61	B0115
14	B2	98	89.5339	74804.6	1143.67	B0115
14	B2	99	89.8074	70860.4	1016.26	B0115
14	B2	100	90.081	73038.2	859.867	B0115
14	B2	101	90.3545	73324.8	690.117	B0115
14	B2	102	90.6281	71757.8	559.492	B0115
14	B2	103	90.9016	72658.8	517.945	B0115
14	B2	104	91.1752	72216.4	579.047	B0115
14	B2	105	91.4487	70678	709.375	B0115
14	B2	106	91.7222	71584.9	844.344	B0115
14	B2	107	91.9958	68196.2	919.406	B0115
14	B2	108	92.2693	69327.1	900.695	B0115
14	B2	109	92.5429	68355.2	801.398	B0115
14	B2	110	92.8164	67617	677.289	B0115
14	B2	111	93.09	68274.8	602.477	B0115
14	B2	112	93.3635	68265.5	635.43	B0115
14	B2	113	93.6371	67817.6	790.898	B0115
14	B2	114	93.9106	67212.8	1032.69	B0115
14	B2	115	94.1841	64530.8	1292.26	B0115
14	B2	116	94.4577	65280	1503.44	B0115
14	B2	117	94.7312	63247.4	1632.7	B0115
15	B3	1	63.0004	2896229	93594.9	B0115
15	B3	2	63.2744	2.87888e+06	93615.3	B0115
15	B3	3	63.5484	2.86109e+06	93602.6	B0115
15	B3	4	63.8224	2.83723e+06	93369.7	B0115
15	B3	5	64.0964	2.81173e+06	92832.4	B0115
15	B3	6	64.3704	2.78363e+06	92039	B0115
15	B3	7	64.6444	2.7627e+06	91122.7	B0115
15	B3	8	64.9184	2.73589e+06	90219.4	B0115
15	B3	9	65.1924	2.71104e+06	89412.6	B0115
15	B3	10	65.4664	2684095	88720.8	B0115
15	B3	11	65.7404	2.65764e+06	88112.4	B0115
15	B3	12	66.0144	2.63458e+06	87531.8	B0115
15	B3	13	66.2884	2.61019e+06	86922.5	B0115
15	B3	14	66.5624	2582039	86251.4	B0115
15	B3	15	66.8364	2.55669e+06	85520.9	B0115
15	B3	16	67.1104	2.53271e+06	84765.4	B0115
15	B3	17	67.3844	2506944	84031.7	B0115
15	B3	18	67.6584	2485470	83359.4	B0115
15	B3	19	67.9324	2.46022e+06	82769.5	B0115
15	B3	20	68.2065	2.43499e+06	82265.9	B0115
15	B3	21	68.4805	2.41227e+06	81836.4	B0115
15	B3	22	68.7545	2.38978e+06	81450.5	B0115
15	B3	23	69.0285	2.36696e+06	81066.3	B0115
15	B3	24	69.3025	2341652	80642.2	B0115
15	B3	25	69.5765	2.31962e+06	80159.1	B0115
15	B3	26	69.8505	2.29509e+06	79628.4	B0115
15	B3	27	70.1245	2.27388e+06	79085.5	B0115
15	B3	28	70.3985	2.25137e+06	78569.9	B0115
15	B3	29	70.6725	2.22745e+06	78100	B0115
15	B3	30	70.9465	2.2066e+06	77669.2	B0115
15	B3	31	71.2205	2.18568e+06	77256.3	B0115
15	B3	32	71.4945	2159649	76845.3	B0115
15	B3	33	71.7685	2.13951e+06	76441.1	B0115
15	B3	34	72.0425	2.11876e+06	76065.7	B0115
15	B3	35	72.3165	2.09757e+06	75736.1	B0115
15	B3	36	72.5905	2.07478e+06	75445.7	B0115
15	B3	37	72.8645	2.05669e+06	75157.8	B0115
15	B3	38	73.1385	2.03291e+06	74822.7	B0115
15	B3	39	73.4125	2.01086e+06	74404.2	B0115
15	B3	40	73.6865	1.99118e+06	73898.9	B0115
15	B3	41	73.9605	1.97043e+06	73343.9	B0115
15	B3	42	74.2345	1.94837e+06	72804.3	B0115
15	B3	43	74.5085	1.92967e+06	72343.1	B0115
15	B3	44	74.7825	1.90821e+06	72025	B0115
15	B3	45	75.0565	1.88843e+06	71867.1	B0115
15	B3	46	75.3305	1.87045e+06	71830.5	B0115
15	B3	47	75.6045	1.84752e+06	71832.6	B0115
15	B3	48	75.8785	1.82815e+06	71776.9	B0115
15	B3	49	76.1525	1.80608e+06	71591.5	B0115
15	B3	50	76.4265	1.78523e+06	71255.2	B0115
15	B3	51	76.7005	1.76719e+06	70800.2	B0115
15	B3	52	76.9745	1745412	70291.6	B0115
15	B3	53	77.2485	1.72743e+06	69794.7	B0115
15	B3	54	77.5225	1.70601e+06	69352.1	B0115
15	B3	55	77.7965	1.68847e+06	68976.4	B0115
15	B3	56	78.0705	1.66799e+06	68656.8	B0115
15	B3	57	78.3445	1.6494e+06	68376.7	B0115
15	B3	58	78.6185	1.62913e+06	68126.7	B0115
15	B3	59	78.8925	1.6093e+06	67906.9	B0115
15	B3	60	79.1665	1.59279e+06	67716.4	B0115
15	B3	61	79.4406	1.57468e+06	67538.3	B0115
15	B3	62	79.7146	1.55319e+06	67341.6	B0115
15	B3	63	79.9886	1.53323e+06	67096.1	B0115
15	B3	64	80.2626	1.51583e+06	66797.2	B0115
15	B3	65	80.5366	1.49676e+06	66472.4	B0115
15	B3	66	80.8106	1.47925e+06	66174.9	B0115
15	B3	67	81.0846	1.45988e+06	65969.6	B0115
15	B3	68	81.3586	1441501	65940	B0115
15	B3	69	81.6326	1423320	66213.5	B0115
15	B3	70	81.9066	1404405	67018.1	B0115
15	B3	71	82.1806	1.38897e+06	68767.7	B0115
15	B3	72	82.4546	1368852	72198.9	B0115
15	B3	73	82.7286	1.35052e+06	78406.4	B0115
15	B3	74	83.0026	1329177	89363.9	B0115
15	B3	75	83.2766	1309585	107728	B0115
15	B3	76	83.5506	1.2862e+06	136536	B0115
15	B3	77	83.8246	1.2615e+06	178288	B0115
15	B3	78	84.0986	1.22553e+06	233427	B0115
15	B3	79	84.3726	1174572	298704	B0115
15	B3	80	84.6466	1.0846e+06	366306	B0115
15	B3	81	84.9206	917927	424683	B0115
15	B3	82	85.1946	667834	461405	B0115
15	B3	83	85.4686	413248	467202	B0115
15	B3	84	85.7426	233045	439448	B0115
15	B3	85	86.0166	138614	383297	B0115
15	B3	86	86.2906	98022.7	309852	B0115
15	B3	87	86.5646	85738.5	232281	B0115
15	B3	88	86.8386	82562.6	161784	B0115
15	B3	89	87.1126	78039.2	105094	B0115
15	B3	90	87.3866	79227	63887.6	B0115
15	B3	91	87.6606	76428.7	36255.4	B0115
15	B3	92	87.9346	76565.8	19631.5	B0115
15	B3	93	88.2086	75245	10391.1	B0115
15	B3	94	88.4826	74986	5609.6	B0115
15	B3	95	88.7566	74583	3299.36	B0115
15	B3	96	89.0306	73750.9	2269.91	B0115
15	B3	97	89.3046	74467.2	1865.96	B0115
15	B3	98	89.5786	72284	1735.41	B0115
15	B3	99	89.8526	71533.7	1682.57	B0115
15	B3	100	90.1266	70546.8	1601.27	B0115
15	B3	101	90.4007	70709.8	1454.91	B0115
15	B3	102	90.6747	68297.2	1267.99	B0115
15	B3	103	90.9487	70077.4	1104.4	B0115
15	B3	104	91.2227	70037.7	1028.38	B0115
15	B3	105	91.4967	70359.2	1063.52	B0115
15	B3	106	91.7707	68020.4	1174.55	B0115
15	B3	107	92.0447	66177	1285.81	B0115
15	B3	108	92.3187	65968.8	1325.48	B0115
15	B3	109	92.5927	66724.9	1266.3	B0115
15	B3	110	92.8667	65172.3	1136.98	B0115
15	B3	111	93.1407	65645.4	1001.64	B0115
15	B3	112	93.4147	64367.3	924.016	B0115
15	B3	113	93.6887	65555.1	938.062	B0115
15	B3	114	93.9627	64811.9	1036.8	B0115
15	B3	115	94.2367	62209.9	1180.32	B0115
15	B3	116	94.5107	62520.2	1317.28	B0115
15	B3	117	94.7847	62007.2	1409	B0115
16	B4	1	63.0004	2.96829e+06	94144.1	B0115
16	B4	2	63.2744	2953273	94046.3	B0115
16	B4	3	63.5484	2932054	93999	B0115
16	B4	4	63.8224	2.90914e+06	93850.6	B0115
16	B4	5	64.0964	2884259	93512.8	B0115
16	B4	6	64.3704	2.85829e+06	92981.2	B0115
16	B4	7	64.6444	2.83292e+06	92310.5	B0115
16	B4	8	64.9184	2.80814e+06	91559.8	B0115
16	B4	9	65.1924	2.77989e+06	90764.6	B0115
16	B4	10	65.4664	2.75158e+06	89934.9	B0115
16	B4	11	65.7404	2.72873e+06	89077.9	B0115
16	B4	12	66.0144	2.70029e+06	88214.5	B0115
16	B4	13	66.2884	2.6736e+06	87380	B0115
16	B4	14	66.5624	2.65074e+06	86616.2	B0115
16	B4	15	66.8364	2.62131e+06	85952.7	B0115
16	B4	16	67.1104	2.59969e+06	85393.8	B0115
16	B4	17	67.3844	2.57406e+06	84917.1	B0115
16	B4	18	67.6584	2548533	84481.3	B0115
16	B4	19	67.9324	2.52258e+06	84045.5	B0115
16	B4	20	68.2065	2500544	83576.6	B0115
16	B4	21	68.4805	2.47265e+06	83055.2	B0115
16	B4	22	68.7545	2.45145e+06	82470.5	B0115
16	B4	23	69.0285	2.42506e+06	81824.1	B0115
16	B4	24	69.3025	2.40268e+06	81129.7	B0115
16	B4	25	69.5765	2.37726e+06	80411.6	B0115
16	B4	26	69.8505	2354888	79701.1	B0115
16	B4	27	70.1245	2.33267e+06	79026.1	B0115
16	B4	28	70.3985	2.30928e+06	78408.5	B0115
16	B4	29	70.6725	2.28564e+06	77866.4	B0115
16	B4	30	70.9465	2.26333e+06	77417.6	B0115
16	B4	31	71.2205	2239900	77076.4	B0115
16	B4	32	71.4945	2.22004e+06	76842	B0115
16	B4	33	71.7685	2.19679e+06	76689.8	B0115
16	B4	34	72.0425	2.17492e+06	76572.3	B0115
16	B4	35	72.3165	2.15232e+06	76433.7	B0115
16	B4	36	72.5905	2.12974e+06	76227.9	B0115
16	B4	37	72.8645	2.10942e+06	75930.8	B0115
16	B4	38	73.1385	2.08446e+06	75541.1	B0115
16	B4	39	73.4125	2.06595e+06	75070.5	B0115
16	B4	40	73.6865	2.0431e+06	74536.5	B0115
16	B4	41	73.9605	2.02048e+06	73957.7	B0115
16	B4	42	74.2345	2001581	73357.1	B0115
16	B4	43	74.5085	1.97768e+06	72767.4	B0115
16	B4	44	74.7825	1.95789e+06	72214.3	B0115
16	B4	45	75.0565	1.93882e+06	71721.5	B0115
16	B4	46	75.3305	1.91686e+06	71303.6	B0115
16	B4	47	75.6045	1.8949e+06	70962.2	B0115
16	B4	48	75.8785	1.87725e+06	70684.9	B0115
16	B4	49	76.1525	1855853	70449.4	B0115
16	B4	50	76.4265	1836068	70227.7	B0115
16	B4	51	76.7005	1813071	69989.8	B0115
16	B4	52	76.9745	1.79673e+06	69710.7	B0115
16	B4	53	77.2485	1.77367e+06	69377.1	B0115
16	B4	54	77.5225	1754809	68991.2	B0115
16	B4	55	77.7965	1.73373e+06	68577.6	B0115
16	B4	56	78.0705	1.71552e+06	68181.1	B0115
16	B4	57	78.3445	1.69375e+06	67856.2	B0115
16	B4	58	78.6185	1679151	67643.9	B0115
16	B4	59	78.8925	1.65513e+06	67547.4	B0115
16	B4	60	79.1665	1639875	67522.3	B0115
16	B4	61	79.4406	1.61985e+06	67489.7	B0115
16	B4	62	79.7146	1.59771e+06	67374.7	B0115
16	B4	63	79.9886	1.57699e+06	67143.8	B0115
16	B4	64	80.2626	1.56049e+06	66819.6	B0115
16	B4	65	80.5366	1.54115e+06	66464.4	B0115
16	B4	66	80.8106	1.52372e+06	66144.5	B0115
16	B4	67	81.0846	1502365	65915.4	B0115
16	B4	68	81.3586	1484197	65837.6	B0115
16	B4	69	81.6326	1.46493e+06	66025.6	B0115
16	B4	70	81.9066	1.44748e+06	66713.4	B0115
16	B4	71	82.1806	1.43119e+06	68344.5	B0115
16	B4	72	82.4546	1.40949e+06	71705.5	B0115
16	B4	73	82.7286	1.39125e+06	78162.2	B0115
16	B4	74	83.0026	1.37257e+06	89750.4	B0115
16	B4	75	83.2766	1.35085e+06	109227	B0115
16	B4	76	83.5506	1.32864e+06	139725	B0115
16	B4	77	83.8246	1.30021e+06	183757	B0115
16	B4	78	84.0986	1.2647e+06	241651	B0115
16	B4	79	84.3726	1.21167e+06	309874	B0115
16	B4	80	84.6466	1.11749e+06	380177	B0115
16	B4	81	84.9206	943485	440510	B0115
16	B4	82	85.1946	684946	478020	B0115
16	B4	83	85.4686	426502	483250	B0115
16	B4	84	85.7426	245808	453694	B0115
16	B4	85	86.0166	146679	394889	B0115
16	B4	86	86.2906	108272	318447	B0115
16	B4	87	86.5646	94459.2	238003	B0115
16	B4	88	86.8386	89746.1	165073	B0115
16	B4	89	87.1126	86989.3	106519	B0115
16	B4	90	87.3866	86095.3	64335.6	B0115
16	B4	91	87.6606	84097.5	36888	B0115
16	B4	92	87.9346	84612.8	20371.2	B0115
16	B4	93	88.2086	81421.5	11182.9	B0115
16	B4	94	88.4826	83536.3	6408.27	B0115
16	B4	95	88.7566	81031.9	4050.31	B0115
16	B4	96	89.0306	80207.7	2902.92	B0115
16	B4	97	89.3046	80101.8	2313.6	B0115
16	B4	98	89.5786	78225.5	1969.3	B0115
16	B4	99	89.8526	79325.1	1743.8	B0115
16	B4	100	90.1266	78673.3	1599.32	B0115
16	B4	101	90.4007	78420.3	1527.3	B0115
16	B4	102	90.6747	75781.4	1519.08	B0115
16	B4	103	90.9487	77697.3	1558.45	B0115
16	B4	104	91.2227	75894.1	1625.84	B0115
16	B4	105	91.4967	75766.1	1703.39	B0115
16	B4	106	91.7707	74284.8	1777.02	B0115
16	B4	107	92.0447	73493.1	1835.44	B0115
16	B4	108	92.3187	74736.4	1868.52	B0115
16	B4	109	92.5927	71353.9	1866.8	B0115
16	B4	110	92.8667	71990.3	1824.28	B0115
16	B4	111	93.1407	71089.6	1744.45	B0115
16	B4	112	93.4147	69986.9	1645.37	B0115
16	B4	113	93.6887	70544.4	1557.03	B0115
16	B4	114	93.9627	70784.3	1509.02	B0115
16	B4	115	94.2367	68729.9	1515.13	B0115
16	B4	116	94.5107	68366.2	1566.16	B0115
16	B4	117	94.7847	68479.3	1636.33	B0115
17	B5	1	63.0002	3062090	94905.8	C1250
17	B5	2	63.2738	3048140	94947.4	C1250
17	B5	3	63.5475	3029180	95020.9	C1250
17	B5	4	63.8211	3001876	94934.7	C1250
17	B5	5	64.0948	2.97421e+06	94565.8	C1250
17	B5	6	64.3684	2947147	93907.3	C1250
17	B5	7	64.642	2.91756e+06	93054.1	C1250
17	B5	8	64.9157	2890535	92139	C1250
17	B5	9	65.1893	2.86256e+06	91273	C1250
17	B5	10	65.463	2.8361e+06	90515.6	C1250
17	B5	11	65.7366	2.8086e+06	89880.2	C1250
17	B5	12	66.0103	2.78205e+06	89356.4	C1250
17	B5	13	66.2839	2.75347e+06	88926.4	C1250
17	B5	14	66.5575	2725764	88564.3	C1250
17	B5	15	66.8312	2.70195e+06	88231.5	C1250
17	B5	16	67.1048	2.67554e+06	87878.4	C1250
17	B5	17	67.3785	2647222	87463	C1250
17	B5	18	67.6521	2619165	86972.1	C1250
17	B5	19	67.9257	2595498	86433.5	C1250
17	B5	20	68.1994	2567251	85901.4	C1250
17	B5	21	68.473	2.54284e+06	85432.2	C1250
17	B5	22	68.7467	2.52036e+06	85060.1	C1250
17	B5	23	69.0203	2.49441e+06	84789.4	C1250
17	B5	24	69.2939	2.46942e+06	84601.2	C1250
17	B5	25	69.5676	2.44297e+06	84464.3	C1250
17	B5	26	69.8412	2421437	84341.6	C1250
17	B5	27	70.1149	2396214	84193.6	C1250
17	B5	28	70.3885	2.37148e+06	83988.4	C1250
17	B5	29	70.6622	2.34541e+06	83715.3	C1250
17	B5	30	70.9358	2320015	83394.8	C1250
17	B5	31	71.2094	2.29651e+06	83075.1	C1250
17	B5	32	71.4831	2.27415e+06	82810.6	C1250
17	B5	33	71.7567	2.25014e+06	82636.9	C1250
17	B5	34	72.0304	2.22603e+06	82551.3	C1250
17	B5	35	72.304	2204188	82511	C1250
17	B5	36	72.5776	2.18035e+06	82449.1	C1250
17	B5	37	72.8513	2.15666e+06	82305.2	C1250
17	B5	38	73.1249	2131595	82051.8	C1250
17	B5	39	73.3986	2.10717e+06	81612.4	C1250
17	B5	40	73.6722	2.08473e+06	81021.5	C1250
17	B5	41	73.9458	2064331	80446.8	C1250
17	B5	42	74.2195	2.0414e+06	79932.4	C1250
17	B5	43	74.4931	2.01729e+06	79476.9	C1250
17	B5	44	74.7668	1.99381e+06	79051.5	C1250
17	B5	45	75.0404	1.97311e+06	78629.1	C1250
17	B5	46	75.3141	1.94962e+06	78201.8	C1250
17	B5	47	75.5877	1.92914e+06	77781.3	C1250
17	B5	48	75.8613	1.90388e+06	77388.8	C1250
17	B5	49	76.135	1884811	77038.9	C1250
17	B5	50	76.4086	1.86287e+06	76727.1	C1250
17	B5	51	76.6823	1.84016e+06	76424.3	C1250
17	B5	52	76.9559	1.81999e+06	76085.9	C1250
17	B5	53	77.2295	1.79588e+06	75672.4	C1250
17	B5	54	77.5032	1.77502e+06	75174.4	C1250
17	B5	55	77.7768	1.7534e+06	74621.6	C1250
17	B5	56	78.0505	1.73182e+06	74072.2	C1250
17	B5	57	78.3241	1.71415e+06	73585.8	C1250
17	B5	58	78.5977	1.69125e+06	73195.2	C1250
17	B5	59	78.8714	1.67113e+06	72889.3	C1250
17	B5	60	79.145	1652052	72620.3	C1250
17	B5	61	79.4187	1631067	72328.6	C1250
17	B5	62	79.6923	1.60939e+06	71976.3	C1250
17	B5	63	79.966	1.58839e+06	71573.8	C1250
17	B5	64	80.2396	1.56823e+06	71180.1	C1250
17	B5	65	80.5132	1.55103e+06	70880.2	C1250
17	B5	66	80.7869	1.53108e+06	70750.8	C1250
17	B5	67	81.0605	1.50887e+06	70837.6	C1250
17	B5	68	81.3342	1.49061e+06	71158.7	C1250
17	B5	69	81.6078	1.47135e+06	71726.8	C1250
17	B5	70	81.8814	1.45132e+06	72574.1	C1250
17	B5	71	82.1551	1.42781e+06	73764.7	C1250
17	B5	72	82.4287	1.41085e+06	75378.4	C1250
17	B5	73	82.7024	1.39079e+06	77484.1	C1250
17	B5	74	82.976	1.36821e+06	80105.1	C1250
17	B5	75	83.2496	1.3428e+06	82752.6	C1250
17	B5	76	83.5233	1.32242e+06	85058.5	C1250
17	B5	77	83.7969	1.29581e+06	87606.5	C1250
17	B5	78	84.0706	1.26621e+06	90427.3	C1250
17	B5	79	84.3442	1.24049e+06	93681	C1250
17	B5	80	84.6179	1.21496e+06	97747.2	C1250
17	B5	81	84.8915	1.18436e+06	103339	C1250
[truncated: 9,279 more rows]

## Sheet: Reagent Information
Block Type	96-Well 0.1-mL Block
Calibration Background is expired	Yes
Calibration Background performed on	10-29-2017
Calibration Pure Dye ABY is expired	Yes
Calibration Pure Dye ABY performed on	10-29-2017
Calibration Pure Dye CY5 is expired	Yes
Calibration Pure Dye CY5 performed on	10-29-2017
Calibration Pure Dye FAM is expired	Yes
Calibration Pure Dye FAM performed on	10-29-2017
Calibration Pure Dye JUN is expired	Yes
Calibration Pure Dye JUN performed on	10-29-2017
Calibration Pure Dye MUSTANG PURPLE is expired	Yes
Calibration Pure Dye MUSTANG PURPLE performed on	10-29-2017
Calibration Pure Dye NED is expired	Yes
Calibration Pure Dye NED performed on	10-29-2017
Calibration Pure Dye ROX is expired	Yes
Calibration Pure Dye ROX performed on	10-29-2017
Calibration Pure Dye SYBR is expired	Yes
Calibration Pure Dye SYBR performed on	10-29-2017
Calibration Pure Dye TAMRA is expired	Yes
Calibration Pure Dye TAMRA performed on	10-29-2017
Calibration Pure Dye VIC is expired	Yes
Calibration Pure Dye VIC performed on	10-29-2017
Calibration ROI is expired	Yes
Calibration ROI performed on	10-29-2017
Calibration Uniformity is expired	Yes
Calibration Uniformity performed on	10-29-2017
Chemistry	SYBR_GREEN
Date Created	2019-11-25 19:43:19 PM PST
Experiment Barcode
Experiment Comment
Experiment File Name	D:\Users\Administrator\experiments\Shenzhiyan -2th plate q-pcr 20191125 computer program settig.eds
Experiment Name	Shenzhiyan -2th plate q-pcr 20191125
Experiment Run End Time	2019-11-25 03:24:52 AM PST
Experiment Type	Comparative Cт (ΔΔCт)
Instrument Name	272510507
Instrument Serial Number	272510507
Instrument Type	QuantStudio™ 5 System
Passive Reference	ROX
Post-read Stage/Step
Pre-read Stage/Step
Quantification Cycle Method	Ct
Signal Smoothing On	true
Stage where Melt Analysis is performed	Stage3
Stage/ Cycle where Ct Analysis is performed	Stage2, Step2
User Name
Reagent Type	Reagent Name	Reagent Part Number	Reagent Lot Number	Reagent Expiration Date

## Sheet: Melt Curve Result
Block Type	96-Well 0.1-mL Block
Calibration Background is expired	Yes
Calibration Background performed on	10-29-2017
Calibration Pure Dye ABY is expired	Yes
Calibration Pure Dye ABY performed on	10-29-2017
Calibration Pure Dye CY5 is expired	Yes
Calibration Pure Dye CY5 performed on	10-29-2017
Calibration Pure Dye FAM is expired	Yes
Calibration Pure Dye FAM performed on	10-29-2017
Calibration Pure Dye JUN is expired	Yes
Calibration Pure Dye JUN performed on	10-29-2017
Calibration Pure Dye MUSTANG PURPLE is expired	Yes
Calibration Pure Dye MUSTANG PURPLE performed on	10-29-2017
Calibration Pure Dye NED is expired	Yes
Calibration Pure Dye NED performed on	10-29-2017
Calibration Pure Dye ROX is expired	Yes
Calibration Pure Dye ROX performed on	10-29-2017
Calibration Pure Dye SYBR is expired	Yes
Calibration Pure Dye SYBR performed on	10-29-2017
Calibration Pure Dye TAMRA is expired	Yes
Calibration Pure Dye TAMRA performed on	10-29-2017
Calibration Pure Dye VIC is expired	Yes
Calibration Pure Dye VIC performed on	10-29-2017
Calibration ROI is expired	Yes
Calibration ROI performed on	10-29-2017
Calibration Uniformity is expired	Yes
Calibration Uniformity performed on	10-29-2017
Chemistry	SYBR_GREEN
Date Created	2019-11-25 19:43:20 PM PST
Experiment Barcode
Experiment Comment
Experiment File Name	D:\Users\Administrator\experiments\Shenzhiyan -2th plate q-pcr 20191125 computer program settig.eds
Experiment Name	Shenzhiyan -2th plate q-pcr 20191125
Experiment Run End Time	2019-11-25 03:24:52 AM PST
Experiment Type	Comparative Cт (ΔΔCт)
Instrument Name	272510507
Instrument Serial Number	272510507
Instrument Type	QuantStudio™ 5 System
Passive Reference	ROX
Post-read Stage/Step
Pre-read Stage/Step
Quantification Cycle Method	Ct
Signal Smoothing On	true
Stage where Melt Analysis is performed	Stage3
Stage/ Cycle where Ct Analysis is performed	Stage2, Step2
User Name
Well	Well Position	Sample	Target Name	Tm	Melt Peak Height
1	A1	CP8-2	B0115	85.294	333625
2	A2	CP8-2	B0115	85.294	353688
3	A3	CP8-2	B0115	85.4686	370586
4	A4	CP8-2	B0115	85.3316	422560
5	A5	CP8-2	C1250	87.3543	258194
6	A6	CP8-2	C1250	87.3543	248455
7	A7	CP8-2	C1250	87.3537	253184
8	A8	CP8-2	C1250	87.3537	253962
9	A9	CP8-2	C3670	84.8325	335932
9	A9	CP8-2	C3670	74.0528	92165.8
10	A10	CP8-2	C3670	84.8325	350623
11	A11	CP8-2	C3670	84.7593	344920
12	A12	CP8-2	C3670	84.7593	347064
13	B1	CP18-2	B0115	85.294	330378
14	B2	CP18-2	B0115	85.1572	446296
15	B3	CP18-2	B0115	85.3316	468517
16	B4	CP18-2	B0115	85.3316	485017
17	B5	CP18-2	C1250	87.3543	297563
18	B6	CP18-2	C1250	87.2174	325553
19	B7	CP18-2	C1250	87.2168	302197
20	B8	CP18-2	C1250	87.3537	276124
21	B9	CP18-2	C3670	84.8325	378554
22	B10	CP18-2	C3670	84.8325	363405
23	B11	CP18-2	C3670	84.6224	340527
24	B12	CP18-2	C3670	84.7593	311328
25	C1	CP28-2	B0115	85.1572	283926
26	C2	CP28-2	B0115	85.0204	382489
27	C3	CP28-2	B0115	85.3316	424237
28	C4	CP28-2	B0115	85.3316	419675
29	C5	CP28-2	C1250	87.2174	251557
30	C6	CP28-2	C1250	87.2174	282068
31	C7	CP28-2	C1250	87.2168	286918
32	C8	CP28-2	C1250	87.2168	261049
33	C9	CP28-2	C3670	84.696	378919
34	C10	CP28-2	C3670	84.696	361642
35	C11	CP28-2	C3670	84.6224	365360
36	C12	CP28-2	C3670	84.6224	344821
37	D1	CK	B0115	63.0002	4549.53
38	D2	CK	B0115	63.0002	3896.47
39	D3	CK	B0115	90.2637	13846.1
40	D4	CK	B0115	88.4826	975.361
40	D4	CK	B0115	84.3726	1519.28
40	D4	CK	B0115	80.8106	1469.71
40	D4	CK	B0115	92.7297	322.147
40	D4	CK	B0115	75.6045	1447.95
41	D5	CK	C1250	63.6843	3096.39
42	D6	CK	C1250	91.3221	20108.8
43	D7	CK	C1250	74.7666	5582.68
43	D7	CK	C1250	84.3437	4691.47
43	D7	CK	C1250	88.9954	3505.37
44	D8	CK	C1250	87.2168	36217.7
45	D9	CK	C3670	84.696	169783
46	D10	CK	C3670	74.5986	5469.68
47	D11	CK	C3670	76.1379	5314.53
47	D11	CK	C3670	82.5697	2301.74
47	D11	CK	C3670	93.1069	-67.2332
48	D12	CK	C3670	82.7066	8184.38
49	E1	CP8-2	C5480.1	79.9599	515794
50	E2	CP8-2	C5480.1	79.8231	537899
51	E3	CP8-2	C5480.1	79.9886	564587
52	E4	CP8-2	C5480.1	79.9886	608629
53	E5	CP8-2	ACT	83.7969	510572
54	E6	CP8-2	ACT	83.7969	534032
55	E7	CP8-2	ACT	83.7964	508083
56	E8	CP8-2	ACT	83.7964	487125
57	E9	CP8-2	TUB	82.1035	582230
58	E10	CP8-2	TUB	82.1035	549927
59	E11	CP8-2	TUB	82.0223	535512
60	E12	CP8-2	TUB	82.1592	450564
61	F1	CP18-2	C5480.1	79.8231	569873
62	F2	CP18-2	C5480.1	79.8231	567962
63	F3	CP18-2	C5480.1	79.9886	588696
64	F4	CP18-2	C5480.1	79.9886	613926
65	F5	CP18-2	ACT	83.7969	498958
66	F6	CP18-2	ACT	83.7969	508500
67	F7	CP18-2	ACT	83.7964	490180
68	F8	CP18-2	ACT	83.7964	521652
69	F9	CP18-2	TUB	82.2399	508299
70	F10	CP18-2	TUB	82.2399	487714
71	F11	CP18-2	TUB	82.1592	515704
72	F12	CP18-2	TUB	82.0223	457068
73	G1	CP28-2	C5480.1	79.8231	505917
74	G2	CP28-2	C5480.1	79.8231	528996
75	G3	CP28-2	C5480.1	79.9886	586073
76	G4	CP28-2	C5480.1	80.1256	560223
77	G5	CP28-2	ACT	83.7969	460854
78	G6	CP28-2	ACT	83.7969	450631
79	G7	CP28-2	ACT	83.7964	517526
80	G8	CP28-2	ACT	83.7964	479997
81	G9	CP28-2	TUB	82.2399	478771
82	G10	CP28-2	TUB	82.2399	459837
83	G11	CP28-2	TUB	82.1592	443985
84	G12	CP28-2	TUB	82.1592	438283
85	H1	CK	C5480.1	65.0518	4117.27
86	H2	CK	C5480.1	64.3679	2859.3
87	H3	CK	C5480.1	63.1374	2807.95
88	H4	CK	C5480.1	63.0004	2939.98
89	H5	CK	ACT	87.7647	597.527
89	H5	CK	ACT	91.0484	-167.416
89	H5	CK	ACT	84.0706	1624.11
89	H5	CK	ACT	76.6823	1883.07
90	H6	CK	ACT	81.0605	1613.12
90	H6	CK	ACT	93.3744	46.4077
90	H6	CK	ACT	87.7647	574.142
90	H6	CK	ACT	83.3865	1389.08
90	H6	CK	ACT	91.3221	-345.492
91	H7	CK	ACT	88.1745	522.7
91	H7	CK	ACT	92.4158	102.259
91	H7	CK	ACT	83.1124	1805.57
91	H7	CK	ACT	80.3761	1497.8
92	H8	CK	ACT	83.9333	1658.94
92	H8	CK	ACT	76.682	1571.28
92	H8	CK	ACT	88.9954	262.67
92	H8	CK	ACT	72.4408	2819.4
92	H8	CK	ACT	92.4158	-61.2687
93	H9	CK	TUB	84.1502	14295.4
94	H10	CK	TUB	65.7293	5077.34
95	H11	CK	TUB	65.3271	5072.05
96	H12	CK	TUB	92.2858	7238.14
