# Supplementary material for: Transcriptomic Analysis Reveal the Molecular Mechanisms of Seed Coat Development in Cucurbita pepo L
Source: Front Plant Sci. 2022 Feb 24;13:772685. doi: 10.3389/fpls.2022.772685 (PMC8912962; doi:10.3389/fpls.2022.772685)
Supplement: Supplementary file 1 [file Data_Sheet_1.zip › Shenzhiyan -2th plate q-pcr results 20191126.xls]

## Sheet: Results
Block Type	96-Well 0.1-mL Block
Calibration Background is expired	Yes
Calibration Background performed on	10-29-2017
Calibration Pure Dye ABY is expired	Yes
Calibration Pure Dye ABY performed on	10-29-2017
Calibration Pure Dye CY5 is expired	Yes
Calibration Pure Dye CY5 performed on	10-29-2017
Calibration Pure Dye FAM is expired	Yes
Calibration Pure Dye FAM performed on	10-29-2017
Calibration Pure Dye JUN is expired	Yes
Calibration Pure Dye JUN performed on	10-29-2017
Calibration Pure Dye MUSTANG PURPLE is expired	Yes
Calibration Pure Dye MUSTANG PURPLE performed on	10-29-2017
Calibration Pure Dye NED is expired	Yes
Calibration Pure Dye NED performed on	10-29-2017
Calibration Pure Dye ROX is expired	Yes
Calibration Pure Dye ROX performed on	10-29-2017
Calibration Pure Dye SYBR is expired	Yes
Calibration Pure Dye SYBR performed on	10-29-2017
Calibration Pure Dye TAMRA is expired	Yes
Calibration Pure Dye TAMRA performed on	10-29-2017
Calibration Pure Dye VIC is expired	Yes
Calibration Pure Dye VIC performed on	10-29-2017
Calibration ROI is expired	Yes
Calibration ROI performed on	10-29-2017
Calibration Uniformity is expired	Yes
Calibration Uniformity performed on	10-29-2017
Chemistry	SYBR_GREEN
Date Created	2019-11-26 14:56:56 PM PST
Experiment Barcode
Experiment Comment
Experiment File Name	D:\Users\Administrator\Desktop\SZY FINAL Q-PCR 20191126\Shenzhiyan -2th plate q-pcr results computer savr 20191126.eds
Experiment Name	Shenzhiyan -2th plate q-pcr 20191126
Experiment Run End Time	2019-11-25 22:16:18 PM PST
Experiment Type	Comparative Cт (ΔΔCт)
Instrument Name	272510507
Instrument Serial Number	272510507
Instrument Type	QuantStudio™ 5 System
Passive Reference	ROX
Post-read Stage/Step
Pre-read Stage/Step
Quantification Cycle Method	Ct
Signal Smoothing On	true
Stage where Melt Analysis is performed	Stage3
Stage/ Cycle where Ct Analysis is performed	Stage2, Step2
User Name
Well	Well Position	Omit	Sample Name	Target Name	Task	Reporter	Quencher	Quantity	Quantity Mean	Quantity SD	RQ	RQ Min	RQ Max	CT	Ct Mean	Ct SD	Delta Ct	Delta Ct Mean	Delta Ct SD	Delta Ct SE	Delta Delta Ct	Automatic Ct Threshold	Ct Threshold	Automatic Baseline	Baseline Start	Baseline End	Amp Status	Comments	Cq Conf	AMPNC	OUTLIERRG	MTP	Tm1	Tm2	Tm3	Tm4
1	A1	FALSE	HLCP8-2	B0115	UNKNOWN	SYBR	None				1	0.859099	1.16401	21.8061	21.8555	0.044128		2.30603	0.196669	0.0983347	0	TRUE	0.177966	TRUE	3	16	Amp		0.981476	N	N	N	85.2779
2	A2	FALSE	HLCP8-2	B0115	UNKNOWN	SYBR	None				1	0.859099	1.16401	21.8363	21.8555	0.044128		2.30603	0.196669	0.0983347	0	TRUE	0.177966	TRUE	3	17	Amp		0.979961	N	N	N	85.2779
3	A3	FALSE	HLCP8-2	B0115	UNKNOWN	SYBR	None				1	0.859099	1.16401	21.9083	21.8555	0.044128		2.30603	0.196669	0.0983347	0	TRUE	0.177966	TRUE	3	17	Amp		0.979766	N	N	N	85.4379
4	A4	FALSE	HLCP8-2	B0115	UNKNOWN	SYBR	None				1	0.859099	1.16401	21.8712	21.8555	0.044128		2.30603	0.196669	0.0983347	0	TRUE	0.177966	TRUE	3	17	Amp		0.976696	N	N	N	85.4379
5	A5	FALSE	HLCP8-2	C1250	UNKNOWN	SYBR	None				1	0.850135	1.17628	22.8449	22.7192	0.0864549		3.16971	0.210252	0.105126	0	TRUE	0.152406	TRUE	3	18	Amp		0.957683	N	N	N	87.3191
6	A6	FALSE	HLCP8-2	C1250	UNKNOWN	SYBR	None				1	0.850135	1.17628	22.6471	22.7192	0.0864549		3.16971	0.210252	0.105126	0	TRUE	0.152406	TRUE	3	17	Amp		0.977389	N	N	N	87.3191
7	A7	FALSE	HLCP8-2	C1250	UNKNOWN	SYBR	None				1	0.850135	1.17628	22.6936	22.7192	0.0864549		3.16971	0.210252	0.105126	0	TRUE	0.152406	TRUE	3	18	Amp		0.979565	N	N	N	87.3227
8	A8	FALSE	HLCP8-2	C1250	UNKNOWN	SYBR	None				1	0.850135	1.17628	22.6912	22.7192	0.0864549		3.16971	0.210252	0.105126	0	TRUE	0.152406	TRUE	3	18	Amp		0.976978	N	N	N	87.3227
9	A9	FALSE	HLCP8-2	C3670	UNKNOWN	SYBR	None				1	0.852847	1.17254	22.1409	22.0654	0.0758757		2.51588	0.206128	0.103064	0	TRUE	0.197271	TRUE	3	17	Amp		0.972498	N	N	N	84.8483
10	A10	FALSE	HLCP8-2	C3670	UNKNOWN	SYBR	None				1	0.852847	1.17254	21.9898	22.0654	0.0758757		2.51588	0.206128	0.103064	0	TRUE	0.197271	TRUE	3	17	Amp		0.981011	N	N	N	84.8483
11	A11	FALSE	HLCP8-2	C3670	UNKNOWN	SYBR	None				1	0.852847	1.17254	22.0113	22.0654	0.0758757		2.51588	0.206128	0.103064	0	TRUE	0.197271	TRUE	3	17	Amp		0.968055	N	N	N	84.875
12	A12	FALSE	HLCP8-2	C3670	UNKNOWN	SYBR	None				1	0.852847	1.17254	22.1195	22.0654	0.0758757		2.51588	0.206128	0.103064	0	TRUE	0.197271	TRUE	3	17	Amp		0.957377	N	N	N	84.875
13	B1	FALSE	HLCP18-2	B0115	UNKNOWN	SYBR	None				2.65433	2.48193	2.83872	22.0634	22.093	0.0215475		0.897677	0.0869683	0.0434841	-1.40835	TRUE	0.177966	TRUE	3	17	Amp		0.974814	N	N	N	85.1421
14	B2	FALSE	HLCP18-2	B0115	UNKNOWN	SYBR	None				2.65433	2.48193	2.83872	22.0977	22.093	0.0215475		0.897677	0.0869683	0.0434841	-1.40835	TRUE	0.177966	TRUE	3	17	Amp		0.975135	N	N	N	85.2779
15	B3	FALSE	HLCP18-2	B0115	UNKNOWN	SYBR	None				2.65433	2.48193	2.83872	22.1151	22.093	0.0215475		0.897677	0.0869683	0.0434841	-1.40835	TRUE	0.177966	TRUE	3	17	Amp		0.975221	N	N	N	85.4379
16	B4	FALSE	HLCP18-2	B0115	UNKNOWN	SYBR	None				2.65433	2.48193	2.83872	22.0957	22.093	0.0215475		0.897677	0.0869683	0.0434841	-1.40835	TRUE	0.177966	TRUE	3	17	Amp		0.973171	N	N	N	85.4379
17	B5	FALSE	HLCP18-2	C1250	UNKNOWN	SYBR	None				0.61201	0.511025	0.732952	24.8508	25.0734	0.217794		3.87809	0.233524	0.116762	0.708372	TRUE	0.152406	TRUE	3	20	Amp		0.979227	N	N	N	87.1832
18	B6	FALSE	HLCP18-2	C1250	UNKNOWN	SYBR	None				0.61201	0.511025	0.732952	25.3717	25.0734	0.217794		3.87809	0.233524	0.116762	0.708372	TRUE	0.152406	TRUE	3	20	Amp		0.973066	N	N	N	87.3191
19	B7	FALSE	HLCP18-2	C1250	UNKNOWN	SYBR	None				0.61201	0.511025	0.732952	25.0567	25.0734	0.217794		3.87809	0.233524	0.116762	0.708372	TRUE	0.152406	TRUE	3	20	Amp		0.972602	N	N	N	87.1868
20	B8	FALSE	HLCP18-2	C1250	UNKNOWN	SYBR	None				0.61201	0.511025	0.732952	25.0144	25.0734	0.217794		3.87809	0.233524	0.116762	0.708372	TRUE	0.152406	TRUE	3	20	Amp		0.975874	N	N	N	87.1868
21	B9	FALSE	HLCP18-2	C3670	UNKNOWN	SYBR	None				1.1163	1.0348	1.20423	23.5089	23.5525	0.0504103		2.35715	0.0981855	0.0490927	-0.158731	TRUE	0.197271	TRUE	3	18	Amp		0.976161	N	N	N	84.8483
22	B10	FALSE	HLCP18-2	C3670	UNKNOWN	SYBR	None				1.1163	1.0348	1.20423	23.5438	23.5525	0.0504103		2.35715	0.0981855	0.0490927	-0.158731	TRUE	0.197271	TRUE	3	18	Amp		0.975837	N	N	N	84.8483
23	B11	FALSE	HLCP18-2	C3670	UNKNOWN	SYBR	None				1.1163	1.0348	1.20423	23.5323	23.5525	0.0504103		2.35715	0.0981855	0.0490927	-0.158731	TRUE	0.197271	TRUE	3	18	Amp		0.977808	N	N	N	84.7391
24	B12	FALSE	HLCP18-2	C3670	UNKNOWN	SYBR	None				1.1163	1.0348	1.20423	23.6249	23.5525	0.0504103		2.35715	0.0981855	0.0490927	-0.158731	TRUE	0.197271	TRUE	3	18	Amp		0.973077	N	N	N	84.7391
25	C1	FALSE	HLCP28-2	B0115	UNKNOWN	SYBR	None				5.47694	4.43346	6.76601	21.6546	21.3016	0.235977		-0.147342	0.273713	0.136857	-2.45337	TRUE	0.177966	TRUE	3	16	Amp		0.974613	N	Y	N	85.1421
26	C2	FALSE	HLCP28-2	B0115	UNKNOWN	SYBR	None				5.47694	4.43346	6.76601	21.1905	21.3016	0.235977		-0.147342	0.273713	0.136857	-2.45337	TRUE	0.177966	TRUE	3	16	Amp		0.976743	N	N	N	85.1421
27	C3	FALSE	HLCP28-2	B0115	UNKNOWN	SYBR	None				5.47694	4.43346	6.76601	21.1597	21.3016	0.235977		-0.147342	0.273713	0.136857	-2.45337	TRUE	0.177966	TRUE	3	16	Amp		0.970918	N	N	N	85.3019
28	C4	FALSE	HLCP28-2	B0115	UNKNOWN	SYBR	None				5.47694	4.43346	6.76601	21.2016	21.3016	0.235977		-0.147342	0.273713	0.136857	-2.45337	TRUE	0.177966	TRUE	3	16	Amp		0.974572	N	N	N	85.3019
29	C5	FALSE	HLCP28-2	C1250	UNKNOWN	SYBR	None				0.865612	0.756311	0.990709	24.8567	24.8269	0.106402		3.37792	0.174801	0.0874007	0.208207	TRUE	0.152406	TRUE	3	20	Amp		0.974202	N	N	N	87.1832
30	C6	FALSE	HLCP28-2	C1250	UNKNOWN	SYBR	None				0.865612	0.756311	0.990709	24.7913	24.8269	0.106402		3.37792	0.174801	0.0874007	0.208207	TRUE	0.152406	TRUE	3	20	Amp		0.989662	N	N	N	87.1832
31	C7	FALSE	HLCP28-2	C1250	UNKNOWN	SYBR	None				0.865612	0.756311	0.990709	24.9559	24.8269	0.106402		3.37792	0.174801	0.0874007	0.208207	TRUE	0.152406	TRUE	3	20	Amp		0.968517	N	N	N	87.1868
32	C8	FALSE	HLCP28-2	C1250	UNKNOWN	SYBR	None				0.865612	0.756311	0.990709	24.7037	24.8269	0.106402		3.37792	0.174801	0.0874007	0.208207	TRUE	0.152406	TRUE	3	20	Amp		0.967452	N	N	N	87.1868
33	C9	FALSE	HLCP28-2	C3670	UNKNOWN	SYBR	None				0.476486	0.425472	0.533616	24.9633	25.0343	0.0476444		3.58538	0.146643	0.0733213	1.06949	TRUE	0.197271	TRUE	3	19	Amp		0.972616	N	N	N	84.7126
34	C10	FALSE	HLCP28-2	C3670	UNKNOWN	SYBR	None				0.476486	0.425472	0.533616	25.0517	25.0343	0.0476444		3.58538	0.146643	0.0733213	1.06949	TRUE	0.197271	TRUE	3	20	Amp		0.969708	N	N	N	84.7126
35	C11	FALSE	HLCP28-2	C3670	UNKNOWN	SYBR	None				0.476486	0.425472	0.533616	25.0649	25.0343	0.0476444		3.58538	0.146643	0.0733213	1.06949	TRUE	0.197271	TRUE	3	19	Amp		0.970241	N	N	N	84.6033
36	C12	FALSE	HLCP28-2	C3670	UNKNOWN	SYBR	None				0.476486	0.425472	0.533616	25.0573	25.0343	0.0476444		3.58538	0.146643	0.0733213	1.06949	TRUE	0.197271	TRUE	3	20	Amp		0.974753	N	N	N	84.6033
37	D1	FALSE	CK	B0115	NTC	SYBR	None							Undetermined								TRUE	0.177966	TRUE	3	39	No Amp		0	N	N	N	63.5446
38	D2	FALSE	CK	B0115	NTC	SYBR	None							Undetermined								TRUE	0.177966	TRUE	3	39	No Amp		0	N	N	N	63.0013
39	D3	FALSE	CK	B0115	NTC	SYBR	None							Undetermined								TRUE	0.177966	TRUE	3	39	No Amp		0	N	N	N	63.0017
40	D4	FALSE	CK	B0115	NTC	SYBR	None							Undetermined								TRUE	0.177966	TRUE	3	39	No Amp		0	N	N	Y	82.8543	76.1915	79.183	92.3727
41	D5	FALSE	CK	C1250	NTC	SYBR	None							Undetermined								TRUE	0.152406	TRUE	3	39	No Amp		0	N	N	N	63.4085
42	D6	FALSE	CK	C1250	NTC	SYBR	None							Undetermined								TRUE	0.152406	TRUE	3	39	No Amp		0	N	N	N	83.7868
43	D7	FALSE	CK	C1250	NTC	SYBR	None							Undetermined								TRUE	0.152406	TRUE	3	39	No Amp		0	N	N	Y	83.3822	92.8936	68.9792	65.0388
44	D8	FALSE	CK	C1250	NTC	SYBR	None							Undetermined								TRUE	0.152406	TRUE	3	39	No Amp		0	N	N	N	66.1258
45	D9	FALSE	CK	C3670	NTC	SYBR	None							Undetermined								TRUE	0.197271	TRUE	3	39	No Amp		0	N	N	Y	91.4973	82.6771	87.1551	69.1076
46	D10	FALSE	CK	C3670	NTC	SYBR	None							Undetermined								TRUE	0.197271	TRUE	3	39	No Amp		0	N	N	N	63.0013
47	D11	FALSE	CK	C3670	NTC	SYBR	None							Undetermined								TRUE	0.197271	TRUE	3	39	No Amp		0	N	N	N	63.001
48	D12	FALSE	CK	C3670	NTC	SYBR	None							Undetermined								TRUE	0.197271	TRUE	3	39	No Amp		0	N	N	N	94.9289
49	E1	FALSE	HLCP8-2	C5480.1	UNKNOWN	SYBR	None				1	0.809869	1.23477	21.2454	20.9562	0.194541		1.4067	0.273089	0.136545	0	TRUE	0.219253	TRUE	3	16	Amp		0.977115	N	Y	N	80.1163
50	E2	FALSE	HLCP8-2	C5480.1	UNKNOWN	SYBR	None				1	0.809869	1.23477	20.8833	20.9562	0.194541		1.4067	0.273089	0.136545	0	TRUE	0.219253	TRUE	3	15	Amp		0.977227	N	N	N	79.8446
51	E3	FALSE	HLCP8-2	C5480.1	UNKNOWN	SYBR	None				1	0.809869	1.23477	20.8237	20.9562	0.194541		1.4067	0.273089	0.136545	0	TRUE	0.219253	TRUE	3	15	Amp		0.971806	N	N	N	80.1348
52	E4	FALSE	HLCP8-2	C5480.1	UNKNOWN	SYBR	None				1	0.809869	1.23477	20.8723	20.9562	0.194541		1.4067	0.273089	0.136545	0	TRUE	0.219253	TRUE	3	15	Amp		0.970211	N	N	N	80.1348
53	E5	FALSE	HLCP8-2	ACT	UNKNOWN	SYBR	None							20.1617	20.0961	0.0658659						TRUE	0.225802	TRUE	3	15	Amp		0.966753	N	N	N	83.7868
54	E6	FALSE	HLCP8-2	ACT	UNKNOWN	SYBR	None							20.1425	20.0961	0.0658659						TRUE	0.225802	TRUE	3	15	Amp		0.964073	N	N	N	83.7868
55	E7	FALSE	HLCP8-2	ACT	UNKNOWN	SYBR	None							20.0517	20.0961	0.0658659						TRUE	0.225802	TRUE	3	15	Amp		0.961433	N	N	N	83.7898
56	E8	FALSE	HLCP8-2	ACT	UNKNOWN	SYBR	None							20.0284	20.0961	0.0658659						TRUE	0.225802	TRUE	3	14	Amp		0.961364	N	N	N	83.7898
57	E9	FALSE	HLCP8-2	TUB	UNKNOWN	SYBR	None							18.7846	19.0029	0.262916						TRUE	0.213004	TRUE	3	13	Amp		0.985045	N	N	N	82.1343
58	E10	FALSE	HLCP8-2	TUB	UNKNOWN	SYBR	None							18.9378	19.0029	0.262916						TRUE	0.213004	TRUE	3	13	Amp		0.985374	N	N	N	82.1343
59	E11	FALSE	HLCP8-2	TUB	UNKNOWN	SYBR	None							18.9044	19.0029	0.262916						TRUE	0.213004	TRUE	3	13	Amp		0.979525	N	N	N	82.1577
60	E12	FALSE	HLCP8-2	TUB	UNKNOWN	SYBR	None							19.3847	19.0029	0.262916						TRUE	0.213004	TRUE	3	14	Amp		0.979548	N	N	N	82.1577
61	F1	FALSE	HLCP18-2	C5480.1	UNKNOWN	SYBR	None				2.18313	1.99969	2.3834	21.578	21.4756	0.0762831		0.280298	0.113659	0.0568293	-1.1264	TRUE	0.219253	TRUE	3	16	Amp		0.974339	N	N	N	79.8446
62	F2	FALSE	HLCP18-2	C5480.1	UNKNOWN	SYBR	None				2.18313	1.99969	2.3834	21.4661	21.4756	0.0762831		0.280298	0.113659	0.0568293	-1.1264	TRUE	0.219253	TRUE	3	16	Amp		0.972029	N	N	N	79.8446
63	F3	FALSE	HLCP18-2	C5480.1	UNKNOWN	SYBR	None				2.18313	1.99969	2.3834	21.3934	21.4756	0.0762831		0.280298	0.113659	0.0568293	-1.1264	TRUE	0.219253	TRUE	3	16	Amp		0.970205	N	N	N	80.1348
64	F4	FALSE	HLCP18-2	C5480.1	UNKNOWN	SYBR	None				2.18313	1.99969	2.3834	21.465	21.4756	0.0762831		0.280298	0.113659	0.0568293	-1.1264	TRUE	0.219253	TRUE	3	16	Amp		0.967057	N	N	N	80.1348
65	F5	FALSE	HLCP18-2	ACT	UNKNOWN	SYBR	None							21.6238	21.6335	0.106331						TRUE	0.225802	TRUE	3	16	Amp		0.971872	N	N	N	83.7868
66	F6	FALSE	HLCP18-2	ACT	UNKNOWN	SYBR	None							21.7866	21.6335	0.106331						TRUE	0.225802	TRUE	3	16	Amp		0.971229	N	N	N	83.7868
67	F7	FALSE	HLCP18-2	ACT	UNKNOWN	SYBR	None							21.5541	21.6335	0.106331						TRUE	0.225802	TRUE	3	16	Amp		0.963435	N	N	N	83.7898
68	F8	FALSE	HLCP18-2	ACT	UNKNOWN	SYBR	None							21.5695	21.6335	0.106331						TRUE	0.225802	TRUE	3	16	Amp		0.955396	N	N	N	83.7898
69	F9	FALSE	HLCP18-2	TUB	UNKNOWN	SYBR	None							20.7107	20.7571	0.0537785						TRUE	0.213004	TRUE	3	15	Amp		0.98238	N	N	N	82.1343
70	F10	FALSE	HLCP18-2	TUB	UNKNOWN	SYBR	None							20.7161	20.7571	0.0537785						TRUE	0.213004	TRUE	3	15	Amp		0.970366	N	N	N	82.1343
71	F11	FALSE	HLCP18-2	TUB	UNKNOWN	SYBR	None							20.7782	20.7571	0.0537785						TRUE	0.213004	TRUE	3	15	Amp		0.97806	N	N	N	82.1577
72	F12	FALSE	HLCP18-2	TUB	UNKNOWN	SYBR	None							20.8234	20.7571	0.0537785						TRUE	0.213004	TRUE	3	15	Amp		0.979925	N	N	N	82.1577
73	G1	FALSE	HLCP28-2	C5480.1	UNKNOWN	SYBR	None				114.584	100.617	130.49	16.1575	16.0154	0.0954063		-5.43357	0.168334	0.0841671	-6.84026	TRUE	0.219253	TRUE	3	11	Amp		0.96729	N	N	N	79.8446
74	G2	FALSE	HLCP28-2	C5480.1	UNKNOWN	SYBR	None				114.584	100.617	130.49	15.9838	16.0154	0.0954063		-5.43357	0.168334	0.0841671	-6.84026	TRUE	0.219253	TRUE	3	11	Amp		0.975972	N	N	N	79.8446
75	G3	FALSE	HLCP28-2	C5480.1	UNKNOWN	SYBR	None				114.584	100.617	130.49	15.9611	16.0154	0.0954063		-5.43357	0.168334	0.0841671	-6.84026	TRUE	0.219253	TRUE	3	10	Amp		0.973008	N	N	N	80.1348
76	G4	FALSE	HLCP28-2	C5480.1	UNKNOWN	SYBR	None				114.584	100.617	130.49	15.9591	16.0154	0.0954063		-5.43357	0.168334	0.0841671	-6.84026	TRUE	0.219253	TRUE	3	11	Amp		0.975737	N	N	N	80.1348
77	G5	FALSE	HLCP28-2	ACT	UNKNOWN	SYBR	None							21.2282	21.236	0.19008						TRUE	0.225802	TRUE	3	15	Amp		0.973081	N	N	N	83.7868
78	G6	FALSE	HLCP28-2	ACT	UNKNOWN	SYBR	None							21.1494	21.236	0.19008						TRUE	0.225802	TRUE	3	15	Amp		0.972372	N	N	N	83.7868
79	G7	FALSE	HLCP28-2	ACT	UNKNOWN	SYBR	None							21.5026	21.236	0.19008						TRUE	0.225802	TRUE	3	16	Amp		0.972992	N	N	N	83.9257
80	G8	FALSE	HLCP28-2	ACT	UNKNOWN	SYBR	None							21.0636	21.236	0.19008						TRUE	0.225802	TRUE	3	15	Amp		0.968691	N	N	N	83.7898
81	G9	FALSE	HLCP28-2	TUB	UNKNOWN	SYBR	None							21.6401	21.6619	0.0483511						TRUE	0.213004	TRUE	3	16	Amp		0.980007	N	N	N	82.1343
82	G10	FALSE	HLCP28-2	TUB	UNKNOWN	SYBR	None							21.6183	21.6619	0.0483511						TRUE	0.213004	TRUE	3	16	Amp		0.982233	N	N	N	82.1343
83	G11	FALSE	HLCP28-2	TUB	UNKNOWN	SYBR	None							21.6594	21.6619	0.0483511						TRUE	0.213004	TRUE	3	16	Amp		0.986335	N	N	N	82.0219
84	G12	FALSE	HLCP28-2	TUB	UNKNOWN	SYBR	None							21.7299	21.6619	0.0483511						TRUE	0.213004	TRUE	3	16	Amp		0.98043	N	N	N	82.0219
85	H1	FALSE	CK	C5480.1	NTC	SYBR	None							Undetermined								TRUE	0.219253	TRUE	3	39	No Amp		0	N	N	N	63.5446
86	H2	FALSE	CK	C5480.1	NTC	SYBR	None							Undetermined								TRUE	0.219253	TRUE	3	39	No Amp		0	N	N	N	63.0013
87	H3	FALSE	CK	C5480.1	NTC	SYBR	None							Undetermined								TRUE	0.219253	TRUE	3	39	No Amp		0	N	N	N	63.0017
88	H4	FALSE	CK	C5480.1	NTC	SYBR	None							Undetermined								TRUE	0.219253	TRUE	3	39	No Amp		0	N	N	N	63.1377
89	H5	FALSE	CK	ACT	NTC	SYBR	None							Undetermined								TRUE	0.225802	TRUE	3	39	No Amp		0	N	N	Y	88.9493	84.1944
90	H6	FALSE	CK	ACT	NTC	SYBR	None							Undetermined								TRUE	0.225802	TRUE	3	39	No Amp		0	N	N	Y	87.8625	91.5306	80.798	94.2477
91	H7	FALSE	CK	ACT	NTC	SYBR	None							Undetermined								TRUE	0.225802	TRUE	3	39	No Amp		0	N	N	Y	83.9257	91.8066	87.3227	76.4525
92	H8	FALSE	CK	ACT	NTC	SYBR	None							29.304								TRUE	0.225802	TRUE	3	23	Amp		0.986451	Y	N	N	83.7898
93	H9	FALSE	CK	TUB	NTC	SYBR	None							Undetermined								TRUE	0.213004	TRUE	3	39	No Amp		0	N	N	N	64.7653
94	H10	FALSE	CK	TUB	NTC	SYBR	None							Undetermined								TRUE	0.213004	TRUE	3	39	No Amp		0	N	N	Y	82.27	87.2908	64.6296	90.4118
95	H11	FALSE	CK	TUB	NTC	SYBR	None							Undetermined								TRUE	0.213004	TRUE	3	39	No Amp		0	N	N	N	63.5445
96	H12	FALSE	CK	TUB	NTC	SYBR	None							Undetermined								TRUE	0.213004	TRUE	3	39	No Amp		0	N	N	N	63.001
Analysis Type	Singleplex
Endogenous Control	ACT, TUB
RQ Min/Max Confidence Level	95.0
Reference Sample	HLCP8-2

## Sheet: Melt Curve Raw Data
Block Type	96-Well 0.1-mL Block
Calibration Background is expired	Yes
Calibration Background performed on	10-29-2017
Calibration Pure Dye ABY is expired	Yes
Calibration Pure Dye ABY performed on	10-29-2017
Calibration Pure Dye CY5 is expired	Yes
Calibration Pure Dye CY5 performed on	10-29-2017
Calibration Pure Dye FAM is expired	Yes
Calibration Pure Dye FAM performed on	10-29-2017
Calibration Pure Dye JUN is expired	Yes
Calibration Pure Dye JUN performed on	10-29-2017
Calibration Pure Dye MUSTANG PURPLE is expired	Yes
Calibration Pure Dye MUSTANG PURPLE performed on	10-29-2017
Calibration Pure Dye NED is expired	Yes
Calibration Pure Dye NED performed on	10-29-2017
Calibration Pure Dye ROX is expired	Yes
Calibration Pure Dye ROX performed on	10-29-2017
Calibration Pure Dye SYBR is expired	Yes
Calibration Pure Dye SYBR performed on	10-29-2017
Calibration Pure Dye TAMRA is expired	Yes
Calibration Pure Dye TAMRA performed on	10-29-2017
Calibration Pure Dye VIC is expired	Yes
Calibration Pure Dye VIC performed on	10-29-2017
Calibration ROI is expired	Yes
Calibration ROI performed on	10-29-2017
Calibration Uniformity is expired	Yes
Calibration Uniformity performed on	10-29-2017
Chemistry	SYBR_GREEN
Date Created	2019-11-26 14:56:56 PM PST
Experiment Barcode
Experiment Comment
Experiment File Name	D:\Users\Administrator\Desktop\SZY FINAL Q-PCR 20191126\Shenzhiyan -2th plate q-pcr results computer savr 20191126.eds
Experiment Name	Shenzhiyan -2th plate q-pcr 20191126
Experiment Run End Time	2019-11-25 22:16:18 PM PST
Experiment Type	Comparative Cт (ΔΔCт)
Instrument Name	272510507
Instrument Serial Number	272510507
Instrument Type	QuantStudio™ 5 System
Passive Reference	ROX
Post-read Stage/Step
Pre-read Stage/Step
Quantification Cycle Method	Ct
Signal Smoothing On	true
Stage where Melt Analysis is performed	Stage3
Stage/ Cycle where Ct Analysis is performed	Stage2, Step2
User Name
Well	Well Position	Reading	Temperature	Fluorescence	Derivative	Target Name
1	A1	1	63.0013	2.21194e+06	63420.7	B0115
1	A1	2	63.273	2.20185e+06	63629.2	B0115
1	A1	3	63.5446	2.18863e+06	63946.2	B0115
1	A1	4	63.8163	2178563	64217.2	B0115
1	A1	5	64.088	2159446	64313.6	B0115
1	A1	6	64.3596	2.14128e+06	64191.4	B0115
1	A1	7	64.6313	2123713	63900.2	B0115
1	A1	8	64.903	2104198	63541	B0115
1	A1	9	65.1746	2.08734e+06	63203.8	B0115
1	A1	10	65.4463	2.07182e+06	62922	B0115
1	A1	11	65.718	2.05078e+06	62665.6	B0115
1	A1	12	65.9896	2035908	62369.2	B0115
1	A1	13	66.2613	2.01534e+06	61964.6	B0115
1	A1	14	66.533	1.99832e+06	61401.6	B0115
1	A1	15	66.8046	1.97954e+06	60640.8	B0115
1	A1	16	67.0763	1.96202e+06	59624.5	B0115
1	A1	17	67.348	1.94628e+06	58251.5	B0115
1	A1	18	67.6196	1929169	56283.4	B0115
1	A1	19	67.8913	1.91094e+06	53472.9	B0115
1	A1	20	68.163	1.89384e+06	50033.4	B0115
1	A1	21	68.4346	1880292	46302.7	B0115
1	A1	22	68.7063	1.86187e+06	42930.6	B0115
1	A1	23	68.978	1.84768e+06	40724.9	B0115
1	A1	24	69.2496	1.83578e+06	40346.1	B0115
1	A1	25	69.5213	1.85211e+06	42001.4	B0115
1	A1	26	69.793	1.8368e+06	45325.1	B0115
1	A1	27	70.0646	1.81959e+06	49533.6	B0115
1	A1	28	70.3363	1.80052e+06	53756.6	B0115
1	A1	29	70.608	1.78265e+06	57319.9	B0115
1	A1	30	70.8796	1767541	59661.1	B0115
1	A1	31	71.1513	1.7492e+06	61218.7	B0115
1	A1	32	71.423	1.73044e+06	62140.5	B0115
1	A1	33	71.6946	1.71365e+06	62590	B0115
1	A1	34	71.9663	1.69472e+06	62694.3	B0115
1	A1	35	72.238	1.6757e+06	62547.5	B0115
1	A1	36	72.5096	1.65766e+06	62231.6	B0115
1	A1	37	72.7813	1.64065e+06	61828.3	B0115
1	A1	38	73.053	1.62214e+06	61412.2	B0115
1	A1	39	73.3246	1.60469e+06	61032.2	B0115
1	A1	40	73.5963	1.59033e+06	60696.9	B0115
1	A1	41	73.868	1.57242e+06	60380.1	B0115
1	A1	42	74.1396	1.55347e+06	60045.3	B0115
1	A1	43	74.4113	1.53718e+06	59673.8	B0115
1	A1	44	74.683	1520259	59278.1	B0115
1	A1	45	74.9546	1.50548e+06	58891.6	B0115
1	A1	46	75.2263	1.4898e+06	58548.6	B0115
1	A1	47	75.498	1.47084e+06	58264.6	B0115
1	A1	48	75.7696	1.45787e+06	58034.3	B0115
1	A1	49	76.0413	1.4395e+06	57838.1	B0115
1	A1	50	76.313	1.42371e+06	57653.7	B0115
1	A1	51	76.5846	1.40949e+06	57463.4	B0115
1	A1	52	76.8563	1.39074e+06	57257.7	B0115
1	A1	53	77.128	1.37645e+06	57024.1	B0115
1	A1	54	77.3996	1.36058e+06	56758.2	B0115
1	A1	55	77.6713	1.3447e+06	56495.4	B0115
1	A1	56	77.9429	1.32958e+06	56251.5	B0115
1	A1	57	78.2146	1.3122e+06	56037	B0115
1	A1	58	78.4863	1.29863e+06	55847.1	B0115
1	A1	59	78.7579	1.28363e+06	55656	B0115
1	A1	60	79.0296	1.2675e+06	55423.3	B0115
1	A1	61	79.3013	1.25208e+06	55117.4	B0115
1	A1	62	79.573	1.23412e+06	54742	B0115
1	A1	63	79.8446	1.22058e+06	54342.9	B0115
1	A1	64	80.1163	1.2072e+06	53989.9	B0115
1	A1	65	80.3879	1.19345e+06	53741.1	B0115
1	A1	66	80.6596	1.17566e+06	53620.6	B0115
1	A1	67	80.9313	1.16202e+06	53623.3	B0115
1	A1	68	81.2029	1.14659e+06	53748.2	B0115
1	A1	69	81.4746	1.13276e+06	54039.5	B0115
1	A1	70	81.7463	1.11854e+06	54633.7	B0115
1	A1	71	82.0179	1.10197e+06	55826.5	B0115
1	A1	72	82.2896	1.08732e+06	58044.1	B0115
1	A1	73	82.5613	1.07461e+06	61965.1	B0115
1	A1	74	82.8329	1.05605e+06	69102.6	B0115
1	A1	75	83.1046	1.04193e+06	81353.9	B0115
1	A1	76	83.3763	1.0243e+06	100974	B0115
1	A1	77	83.6479	1.00379e+06	129991	B0115
1	A1	78	83.9196	975449	169195	B0115
1	A1	79	84.1913	938199	216924	B0115
1	A1	80	84.4629	869700	268227	B0115
1	A1	81	84.7346	749735	315114	B0115
1	A1	82	85.0063	553130	348264	B0115
1	A1	83	85.2779	339810	359857	B0115
1	A1	84	85.5496	177100	346367	B0115
1	A1	85	85.8213	77057.6	309972	B0115
1	A1	86	86.0929	33454.1	257832	B0115
1	A1	87	86.3646	17869.7	199569	B0115
1	A1	88	86.6363	13559.8	144210	B0115
1	A1	89	86.9079	10462	97919	B0115
1	A1	90	87.1796	8836.29	63241.6	B0115
1	A1	91	87.4513	8139.85	37205.7	B0115
1	A1	92	87.7229	6947.95	20549.4	B0115
1	A1	93	87.9946	9087.7	11115.6	B0115
1	A1	94	88.2663	8477.35	6222.73	B0115
1	A1	95	88.5379	4795.7	3896.35	B0115
1	A1	96	88.8096	5508.58	2856.34	B0115
1	A1	97	89.0813	4298.33	2363.82	B0115
1	A1	98	89.3529	2950.3	2055.05	B0115
1	A1	99	89.6246	3931.29	1801.37	B0115
1	A1	100	89.8963	3942.79	1594.9	B0115
1	A1	101	90.1679	2812.92	1460.81	B0115
1	A1	102	90.4396	2825.92	1403.72	B0115
1	A1	103	90.7113	1358.41	1391.99	B0115
1	A1	104	90.9829	1552.18	1371.47	B0115
1	A1	105	91.2546	969.674	1291.76	B0115
1	A1	106	91.5263	-1213.87	1128.39	B0115
1	A1	107	91.7979	1623.42	891.219	B0115
1	A1	108	92.0696	-1314.7	617.836	B0115
1	A1	109	92.3413	1735.8	356.793	B0115
1	A1	110	92.6129	-354.76	149.641	B0115
1	A1	111	92.8846	-267.175	19.5039	B0115
1	A1	112	93.1563	488.402	-31.6523	B0115
1	A1	113	93.4279	646.426	-20.4961	B0115
1	A1	114	93.6996	138.259	21.5938	B0115
1	A1	115	93.9713	-956.912	54.5742	B0115
1	A1	116	94.2429	-519.233	40.4609	B0115
1	A1	117	94.5146	-509.285	-43.0156	B0115
1	A1	118	94.7863	-1139.73	-193.402	B0115
2	A2	1	63.0013	2410835	71858.8	B0115
2	A2	2	63.273	2.40062e+06	72100.4	B0115
2	A2	3	63.5446	2.38325e+06	72402.5	B0115
2	A2	4	63.8163	2365342	72639.4	B0115
2	A2	5	64.088	2.3505e+06	72729.8	B0115
2	A2	6	64.3596	2.32848e+06	72663.7	B0115
2	A2	7	64.6313	2.30769e+06	72487.6	B0115
2	A2	8	64.903	2289248	72263.9	B0115
2	A2	9	65.1746	2.26629e+06	72038.2	B0115
2	A2	10	65.4463	2.24809e+06	71822.2	B0115
2	A2	11	65.718	2224546	71600.7	B0115
2	A2	12	65.9896	2.20524e+06	71342.3	B0115
2	A2	13	66.2613	2.18382e+06	71013.6	B0115
2	A2	14	66.533	2.16377e+06	70592.2	B0115
2	A2	15	66.8046	2141983	70077	B0115
2	A2	16	67.0763	2.12301e+06	69493.8	B0115
2	A2	17	67.348	2.09972e+06	68895	B0115
2	A2	18	67.6196	2.08276e+06	68342.6	B0115
2	A2	19	67.8913	2.06179e+06	67886.7	B0115
2	A2	20	68.163	2.04125e+06	67548.9	B0115
2	A2	21	68.4346	2.0228e+06	67313.3	B0115
2	A2	22	68.7063	2.00417e+06	67139.2	B0115
2	A2	23	68.978	1.98323e+06	66985.6	B0115
2	A2	24	69.2496	1.96322e+06	66830.5	B0115
2	A2	25	69.5213	1.94182e+06	66674.6	B0115
2	A2	26	69.793	1.92694e+06	66530.4	B0115
2	A2	27	70.0646	1.90742e+06	66406.4	B0115
2	A2	28	70.3363	1.88522e+06	66303.8	B0115
2	A2	29	70.608	1.86867e+06	66220.5	B0115
2	A2	30	70.8796	1.84803e+06	66157	B0115
2	A2	31	71.1513	1.8323e+06	66113.1	B0115
2	A2	32	71.423	1.81156e+06	66081	B0115
2	A2	33	71.6946	1789989	66036.8	B0115
2	A2	34	71.9663	1.77547e+06	65940.3	B0115
2	A2	35	72.238	1.75567e+06	65747.1	B0115
2	A2	36	72.5096	1.73329e+06	65427.3	B0115
2	A2	37	72.7813	1.71489e+06	64983.1	B0115
2	A2	38	73.053	1.69689e+06	64453.8	B0115
2	A2	39	73.3246	1.67923e+06	63897.4	B0115
2	A2	40	73.5963	1.65989e+06	63368.7	B0115
2	A2	41	73.868	1.64255e+06	62895.2	B0115
2	A2	42	74.1396	1.62638e+06	62474.6	B0115
2	A2	43	74.4113	1607216	62084.1	B0115
2	A2	44	74.683	1.59033e+06	61690.4	B0115
2	A2	45	74.9546	1.57223e+06	61274.8	B0115
2	A2	46	75.2263	1.55554e+06	60879.1	B0115
2	A2	47	75.498	1.53847e+06	60534	B0115
2	A2	48	75.7696	1.52157e+06	60259.5	B0115
2	A2	49	76.0413	1.50587e+06	60044.1	B0115
2	A2	50	76.313	1.48809e+06	59844.6	B0115
2	A2	51	76.5846	1471581	59605.6	B0115
2	A2	52	76.8563	1.451e+06	59290.1	B0115
2	A2	53	77.128	1.43851e+06	58902.4	B0115
2	A2	54	77.3996	1420943	58489.2	B0115
2	A2	55	77.6713	1.40246e+06	58118.1	B0115
2	A2	56	77.9429	1.38792e+06	57845	B0115
2	A2	57	78.2146	1.37382e+06	57685.7	B0115
2	A2	58	78.4863	1.35713e+06	57609.2	B0115
2	A2	59	78.7579	1.3376e+06	57557.5	B0115
2	A2	60	79.0296	1.32302e+06	57479.3	B0115
2	A2	61	79.3013	1.30619e+06	57354.7	B0115
2	A2	62	79.573	1291739	57197.8	B0115
2	A2	63	79.8446	1273945	57039.3	B0115
2	A2	64	80.1163	1.25827e+06	56903	B0115
2	A2	65	80.3879	1.24309e+06	56796.8	B0115
2	A2	66	80.6596	1.225e+06	56713.4	B0115
2	A2	67	80.9313	1.211e+06	56643.4	B0115
2	A2	68	81.2029	1.19483e+06	56598	B0115
2	A2	69	81.4746	1.17751e+06	56641.6	B0115
2	A2	70	81.7463	1.16231e+06	56941.9	B0115
2	A2	71	82.0179	1.14684e+06	57839.3	B0115
2	A2	72	82.2896	1.13173e+06	59948	B0115
2	A2	73	82.5613	1.11712e+06	64094.7	B0115
2	A2	74	82.8329	1.10015e+06	71609.9	B0115
2	A2	75	83.1046	1.08434e+06	84690.7	B0115
2	A2	76	83.3763	1.06367e+06	105803	B0115
2	A2	77	83.6479	1.04323e+06	137227	B0115
2	A2	78	83.9196	1.01828e+06	179957	B0115
2	A2	79	84.1913	975779	232333	B0115
2	A2	80	84.4629	908056	289055	B0115
2	A2	81	84.7346	782117	341372	B0115
2	A2	82	85.0063	578065	378924	B0115
2	A2	83	85.2779	347159	392863	B0115
2	A2	84	85.5496	170220	379011	B0115
2	A2	85	85.8213	63512	339531	B0115
2	A2	86	86.0929	15890.9	282205	B0115
2	A2	87	86.3646	496.816	217702	B0115
2	A2	88	86.6363	-5021.73	156152	B0115
2	A2	89	86.9079	-6513.51	104569	B0115
2	A2	90	87.1796	-7315.65	65928.6	B0115
2	A2	91	87.4513	-5838.52	37873.2	B0115
2	A2	92	87.7229	-8163.24	20389.7	B0115
2	A2	93	87.9946	-9139	10539.7	B0115
2	A2	94	88.2663	-8872.17	5417.26	B0115
2	A2	95	88.5379	-10557.3	2931.03	B0115
2	A2	96	88.8096	-8939.92	1790.85	B0115
2	A2	97	89.0813	-8798.64	1289.26	B0115
2	A2	98	89.3529	-10522.1	1059.52	B0115
2	A2	99	89.6246	-11559.3	906.355	B0115
2	A2	100	89.8963	-12319	726.27	B0115
2	A2	101	90.1679	-11328.5	484.77	B0115
2	A2	102	90.4396	-11703.2	206.113	B0115
2	A2	103	90.7113	-10652.9	-49.9531	B0115
2	A2	104	90.9829	-11200	-222.441	B0115
2	A2	105	91.2546	-11486.4	-278.457	B0115
2	A2	106	91.5263	-10829.2	-225.992	B0115
2	A2	107	91.7979	-10356.9	-109.512	B0115
2	A2	108	92.0696	-12183	6.99609	B0115
2	A2	109	92.3413	-13505.8	63.7227	B0115
2	A2	110	92.6129	-11545.1	28.1797	B0115
2	A2	111	92.8846	-12521.3	-92.5898	B0115
2	A2	112	93.1563	-10868.9	-257.727	B0115
2	A2	113	93.4279	-13480.3	-413.246	B0115
2	A2	114	93.6996	-10611.7	-515.633	B0115
2	A2	115	93.9713	-11268.9	-546.535	B0115
2	A2	116	94.2429	-12167.2	-514.277	B0115
2	A2	117	94.5146	-11418.4	-445.016	B0115
2	A2	118	94.7863	-11956.3	-369.387	B0115
3	A3	1	63.0017	2.58855e+06	76272.7	B0115
3	A3	2	63.2737	2.57673e+06	76441.6	B0115
3	A3	3	63.5456	2561713	76641.9	B0115
3	A3	4	63.8176	2.54115e+06	76727.2	B0115
3	A3	5	64.0895	2.51947e+06	76616.8	B0115
3	A3	6	64.3615	2.49943e+06	76320.5	B0115
3	A3	7	64.6334	2.47712e+06	75906.8	B0115
3	A3	8	64.9054	2.4571e+06	75452.5	B0115
3	A3	9	65.1773	2.43373e+06	75011	B0115
3	A3	10	65.4493	2410699	74603	B0115
3	A3	11	65.7212	2.38652e+06	74225.3	B0115
3	A3	12	65.9932	2.36744e+06	73864.8	B0115
3	A3	13	66.2652	2.34581e+06	73500.3	B0115
3	A3	14	66.5371	2320561	73113.9	B0115
3	A3	15	66.8091	2299691	72693	B0115
3	A3	16	67.081	2279141	72229.6	B0115
3	A3	17	67.353	2.25539e+06	71717.4	B0115
3	A3	18	67.6249	2236906	71156.5	B0115
3	A3	19	67.8969	2211630	70564.5	B0115
3	A3	20	68.1688	2192228	69984.9	B0115
3	A3	21	68.4408	2.16853e+06	69475.9	B0115
3	A3	22	68.7127	2.14963e+06	69085.4	B0115
3	A3	23	68.9847	2130382	68825.7	B0115
3	A3	24	69.2566	2.10929e+06	68664.8	B0115
3	A3	25	69.5286	2.08773e+06	68545.7	B0115
3	A3	26	69.8006	2.06703e+06	68416.8	B0115
3	A3	27	70.0725	2.04661e+06	68252.9	B0115
3	A3	28	70.3445	2.02576e+06	68055.8	B0115
3	A3	29	70.6164	2008333	67848.4	B0115
3	A3	30	70.8884	1.98572e+06	67661.9	B0115
3	A3	31	71.1603	1965843	67528.8	B0115
3	A3	32	71.4323	1.94677e+06	67475.7	B0115
3	A3	33	71.7042	1.92749e+06	67513.3	B0115
3	A3	34	71.9762	1.90709e+06	67629.1	B0115
3	A3	35	72.2481	1.88575e+06	67781.5	B0115
3	A3	36	72.5201	1.86664e+06	67908.2	B0115
3	A3	37	72.792	1.84599e+06	67942.4	B0115
3	A3	38	73.064	1.82508e+06	67833.5	B0115
3	A3	39	73.336	1.80317e+06	67560.3	B0115
3	A3	40	73.6079	1.78288e+06	67132.1	B0115
3	A3	41	73.8799	1.76538e+06	66572.7	B0115
3	A3	42	74.1518	1.74515e+06	65901.7	B0115
3	A3	43	74.4238	1.72672e+06	65128	B0115
3	A3	44	74.6957	1.705e+06	64273.6	B0115
3	A3	45	74.9677	1.68685e+06	63402.2	B0115
3	A3	46	75.2396	1.66826e+06	62597.4	B0115
3	A3	47	75.5116	1.65428e+06	61943.6	B0115
3	A3	48	75.7835	1.63408e+06	61485.3	B0115
3	A3	49	76.0555	1.61617e+06	61212.8	B0115
3	A3	50	76.3274	1598354	61073.2	B0115
3	A3	51	76.5994	1.57855e+06	61001.9	B0115
3	A3	52	76.8714	1.56229e+06	60944.7	B0115
3	A3	53	77.1433	1.54556e+06	60862.6	B0115
3	A3	54	77.4153	1.52643e+06	60731.6	B0115
3	A3	55	77.6872	1.50683e+06	60541.9	B0115
3	A3	56	77.9592	1.49005e+06	60300.7	B0115
3	A3	57	78.2311	1.47355e+06	60034.2	B0115
3	A3	58	78.5031	1.45639e+06	59777.8	B0115
3	A3	59	78.775	1.43591e+06	59560.6	B0115
3	A3	60	79.047	1.42154e+06	59395.9	B0115
3	A3	61	79.3189	1.40382e+06	59274.1	B0115
3	A3	62	79.5909	1.38586e+06	59169.1	B0115
3	A3	63	79.8629	1.36749e+06	59045	B0115
3	A3	64	80.1348	1.3509e+06	58873	B0115
3	A3	65	80.4068	1333739	58645.4	B0115
3	A3	66	80.6787	1.3143e+06	58383.3	B0115
3	A3	67	80.9507	1.29876e+06	58135.5	B0115
3	A3	68	81.2226	1.28444e+06	57967.7	B0115
3	A3	69	81.4946	1.26477e+06	57964.9	B0115
3	A3	70	81.7665	1.24829e+06	58252.3	B0115
3	A3	71	82.0385	1.23227e+06	59054.4	B0115
3	A3	72	82.3104	1214739	60790.5	B0115
3	A3	73	82.5824	1.19949e+06	64212.8	B0115
3	A3	74	82.8543	1.18116e+06	70487	B0115
3	A3	75	83.1263	1.16246e+06	81495.3	B0115
3	A3	76	83.3983	1.14346e+06	99748.9	B0115
3	A3	77	83.6702	1.1198e+06	127992	B0115
3	A3	78	83.9422	1.09368e+06	168307	B0115
3	A3	79	84.2141	1.0523e+06	220708	B0115
3	A3	80	84.4861	993044	281687	B0115
3	A3	81	84.758	879496	343562	B0115
3	A3	82	85.03	679537	395463	B0115
3	A3	83	85.3019	427738	426129	B0115
3	A3	84	85.5739	219740	427649	B0115
3	A3	85	85.8458	84958.7	398473	B0115
3	A3	86	86.1178	24856.2	344131	B0115
3	A3	87	86.3897	3320.8	275271	B0115
3	A3	88	86.6617	-4404.09	203979	B0115
3	A3	89	86.9337	-5337.12	140182	B0115
3	A3	90	87.2056	-8698.16	89565.7	B0115
3	A3	91	87.4776	-8117.88	53237.3	B0115
3	A3	92	87.7495	-9771.95	29418.8	B0115
3	A3	93	88.0215	-8201.11	15274.5	B0115
3	A3	94	88.2934	-9961.56	7504.35	B0115
3	A3	95	88.5654	-11088.9	3492.59	B0115
3	A3	96	88.8373	-10366.2	1486.82	B0115
3	A3	97	89.1093	-10667.5	467.422	B0115
3	A3	98	89.3812	-10878.7	-79.4414	B0115
3	A3	99	89.6532	-10216.6	-370.98	B0115
3	A3	100	89.9251	-10279.8	-482.855	B0115
3	A3	101	90.1971	-9623.57	-449.293	B0115
3	A3	102	90.4691	-11305.1	-315.73	B0115
3	A3	103	90.741	-11075.7	-151.863	B0115
3	A3	104	91.013	-12887.1	-35.3281	B0115
3	A3	105	91.2849	-11743.8	-22.0664	B0115
3	A3	106	91.5569	-13948.2	-121.863	B0115
3	A3	107	91.8288	-11680.6	-294.48	B0115
3	A3	108	92.1008	-11407.9	-470.457	B0115
3	A3	109	92.3727	-11982.9	-586.637	B0115
3	A3	110	92.6447	-11841.8	-616.387	B0115
3	A3	111	92.9166	-14307.3	-577.113	B0115
3	A3	112	93.1886	-11762.9	-511.926	B0115
3	A3	113	93.4606	-13319.8	-459.871	B0115
3	A3	114	93.7325	-13672.9	-435.801	B0115
3	A3	115	94.0045	-12037.9	-431.41	B0115
3	A3	116	94.2764	-12744.3	-431.996	B0115
3	A3	117	94.5484	-13445.4	-432.77	B0115
3	A3	118	94.8203	-15510.6	-442.184	B0115
4	A4	1	63.0017	2.66812e+06	81956.4	B0115
4	A4	2	63.2737	2.65394e+06	81840.2	B0115
4	A4	3	63.5456	2633574	81726.8	B0115
4	A4	4	63.8176	2.61389e+06	81504.5	B0115
4	A4	5	64.0895	2.59621e+06	81130	B0115
4	A4	6	64.3615	2.57023e+06	80637.5	B0115
4	A4	7	64.6334	2.5495e+06	80098.9	B0115
4	A4	8	64.9054	2.52815e+06	79573.4	B0115
4	A4	9	65.1773	2503636	79077.2	B0115
4	A4	10	65.4493	2.48193e+06	78592.4	B0115
4	A4	11	65.7212	2.45589e+06	78089.4	B0115
4	A4	12	65.9932	2.434e+06	77544.7	B0115
4	A4	13	66.2652	2.41189e+06	76948.8	B0115
4	A4	14	66.5371	2.38885e+06	76305.3	B0115
4	A4	15	66.8091	2.36597e+06	75633.4	B0115
4	A4	16	67.081	2.34497e+06	74970.4	B0115
4	A4	17	67.353	2319998	74359.4	B0115
4	A4	18	67.6249	2.29965e+06	73832.3	B0115
4	A4	19	67.8969	2.2814e+06	73396.3	B0115
4	A4	20	68.1688	2.25682e+06	73031.7	B0115
4	A4	21	68.4408	2.2343e+06	72707.5	B0115
4	A4	22	68.7127	2.21464e+06	72391.7	B0115
4	A4	23	68.9847	2.19175e+06	72059	B0115
4	A4	24	69.2566	2.17398e+06	71691.3	B0115
4	A4	25	69.5286	2149616	71284.2	B0115
4	A4	26	69.8006	2129651	70858	B0115
4	A4	27	70.0725	2.1087e+06	70461.7	B0115
4	A4	28	70.3445	2.08926e+06	70162.8	B0115
4	A4	29	70.6164	2.06945e+06	70019.6	B0115
4	A4	30	70.8884	2.04969e+06	70056.8	B0115
4	A4	31	71.1603	2.03216e+06	70254.5	B0115
4	A4	32	71.4323	2.00914e+06	70556.8	B0115
4	A4	33	71.7042	1.98863e+06	70890.5	B0115
4	A4	34	71.9762	1.9699e+06	71182	B0115
4	A4	35	72.2481	1.94695e+06	71364.4	B0115
4	A4	36	72.5201	1.92704e+06	71381.5	B0115
4	A4	37	72.792	1.90604e+06	71195.3	B0115
4	A4	38	73.064	1.88333e+06	70801.1	B0115
4	A4	39	73.336	1.86376e+06	70236	B0115
4	A4	40	73.6079	1.84091e+06	69575.4	B0115
4	A4	41	73.8799	1826495	68910.3	B0115
4	A4	42	74.1518	1.80363e+06	68316.5	B0115
4	A4	43	74.4238	1.786e+06	67806.3	B0115
4	A4	44	74.6957	1.76739e+06	67382.7	B0115
4	A4	45	74.9677	1747782	67038.3	B0115
4	A4	46	75.2396	1.72773e+06	66727.8	B0115
4	A4	47	75.5116	1.71131e+06	66420.1	B0115
4	A4	48	75.7835	1.68956e+06	66109.4	B0115
4	A4	49	76.0555	1.67173e+06	65811.3	B0115
4	A4	50	76.3274	1.65326e+06	65546.4	B0115
4	A4	51	76.5994	1635646	65320.5	B0115
4	A4	52	76.8714	1.61691e+06	65114.1	B0115
4	A4	53	77.1433	1597977	64892	B0115
4	A4	54	77.4153	1.57757e+06	64625.8	B0115
4	A4	55	77.6872	1.56245e+06	64314.8	B0115
4	A4	56	77.9592	1.54132e+06	63990.3	B0115
4	A4	57	78.2311	1.52576e+06	63699.4	B0115
4	A4	58	78.5031	1.50722e+06	63478.8	B0115
4	A4	59	78.775	1489113	63335.3	B0115
4	A4	60	79.047	1.47201e+06	63246.5	B0115
4	A4	61	79.3189	1.45293e+06	63173.2	B0115
4	A4	62	79.5909	1.43388e+06	63080	B0115
4	A4	63	79.8629	1.41811e+06	62946.2	B0115
4	A4	64	80.1348	1.39879e+06	62768	B0115
4	A4	65	80.4068	1.38178e+06	62552.6	B0115
4	A4	66	80.6787	1.36259e+06	62317.5	B0115
4	A4	67	80.9507	1.34522e+06	62091.9	B0115
4	A4	68	81.2226	1.32947e+06	61924.2	B0115
4	A4	69	81.4946	1.31088e+06	61894.5	B0115
4	A4	70	81.7665	1.29415e+06	62139.9	B0115
4	A4	71	82.0385	1.2763e+06	62914.1	B0115
4	A4	72	82.3104	1.25904e+06	64687	B0115
4	A4	73	82.5824	1.24317e+06	68273.6	B0115
4	A4	74	82.8543	1.22386e+06	74412.6	B0115
4	A4	75	83.1263	1.20578e+06	85330.5	B0115
4	A4	76	83.3983	1.18686e+06	103492	B0115
4	A4	77	83.6702	1.16238e+06	131540	B0115
4	A4	78	83.9422	1135072	171367	B0115
4	A4	79	84.2141	1.09139e+06	222752	B0115
4	A4	80	84.4861	1.02592e+06	282003	B0115
4	A4	81	84.758	904176	341449	B0115
4	A4	82	85.03	693877	390513	B0115
4	A4	83	85.3019	435364	418489	B0115
4	A4	84	85.5739	225803	418118	B0115
4	A4	85	85.8458	91916.2	388353	B0115
4	A4	86	86.1178	33636.4	334881	B0115
4	A4	87	86.3897	10353.1	268098	B0115
4	A4	88	86.6617	4701.12	199564	B0115
4	A4	89	86.9337	-235.543	138616	B0115
4	A4	90	87.2056	991.844	90488.9	B0115
4	A4	91	87.4776	1245.36	54921.9	B0115
4	A4	92	87.7495	-724.873	30288.8	B0115
4	A4	93	88.0215	-1615.07	15743	B0115
4	A4	94	88.2934	-432.058	7844.45	B0115
4	A4	95	88.5654	-1587.51	3885.21	B0115
4	A4	96	88.8373	-861.056	2051.67	B0115
4	A4	97	89.1093	-1569.24	1265.18	B0115
4	A4	98	89.3812	-2669.29	935.828	B0115
4	A4	99	89.6532	-4164.25	761.469	B0115
4	A4	100	89.9251	-3055.65	604.758	B0115
4	A4	101	90.1971	-2138.91	425.109	B0115
4	A4	102	90.4691	-4152.36	233.18	B0115
4	A4	103	90.741	-2770.08	54.1328	B0115
4	A4	104	91.013	-3009.24	-95.7891	B0115
4	A4	105	91.2849	-4630.52	-213.344	B0115
4	A4	106	91.5569	-3285.08	-298.547	B0115
4	A4	107	91.8288	-2468.42	-345.836	B0115
4	A4	108	92.1008	-3084.8	-346.703	B0115
4	A4	109	92.3727	-3572.24	-300.461	B0115
4	A4	110	92.6447	-4316.24	-220.703	B0115
4	A4	111	92.9166	-4017.05	-129.539	B0115
4	A4	112	93.1886	-2886.54	-44.1953	B0115
4	A4	113	93.4606	-4339.88	32.2656	B0115
4	A4	114	93.7325	-5259.08	109.484	B0115
4	A4	115	94.0045	-3782.68	200.578	B0115
4	A4	116	94.2764	-3262.31	312.703	B0115
4	A4	117	94.5484	-6880.95	442.414	B0115
4	A4	118	94.8203	-5234.72	577.305	B0115
5	A5	1	63.0009	2.79402e+06	83874.3	C1250
5	A5	2	63.2726	2.78216e+06	84303.9	C1250
5	A5	3	63.5443	2760217	84729.4	C1250
5	A5	4	63.816	2742502	85046	C1250
5	A5	5	64.0877	2.7212e+06	85213.2	C1250
5	A5	6	64.3595	2698226	85272.5	C1250
5	A5	7	64.6312	2.67327e+06	85318.9	C1250
5	A5	8	64.9029	2650074	85441.8	C1250
5	A5	9	65.1746	2.62697e+06	85676.6	C1250
5	A5	10	65.4463	2.60436e+06	85986	C1250
5	A5	11	65.718	2.57588e+06	86279	C1250
5	A5	12	65.9897	2553704	86452.8	C1250
5	A5	13	66.2614	2526404	86436.8	C1250
5	A5	14	66.5331	2.50045e+06	86225.9	C1250
5	A5	15	66.8049	2474200	85878.1	C1250
5	A5	16	67.0766	2.44637e+06	85489.3	C1250
5	A5	17	67.3483	2424734	85146.6	C1250
5	A5	18	67.62	2.40123e+06	84893.6	C1250
5	A5	19	67.8917	2.37545e+06	84722.1	C1250
5	A5	20	68.1634	2.35015e+06	84589.6	C1250
5	A5	21	68.4351	2325043	84448.4	C1250
5	A5	22	68.7068	2.30029e+06	84268.2	C1250
5	A5	23	68.9786	2.27527e+06	84043.1	C1250
5	A5	24	69.2503	2.25176e+06	83789.6	C1250
5	A5	25	69.522	2.22676e+06	83539.5	C1250
5	A5	26	69.7937	2.2023e+06	83330.4	C1250
5	A5	27	70.0654	2178762	83191.9	C1250
5	A5	28	70.3371	2.15611e+06	83130.9	C1250
5	A5	29	70.6088	2.13297e+06	83124.9	C1250
5	A5	30	70.8805	2.10982e+06	83128.6	C1250
5	A5	31	71.1522	2084909	83092.1	C1250
5	A5	32	71.424	2.0599e+06	82979.8	C1250
5	A5	33	71.6957	2.03627e+06	82778.8	C1250
5	A5	34	71.9674	2.01479e+06	82498.8	C1250
5	A5	35	72.2391	1.98996e+06	82166.5	C1250
5	A5	36	72.5108	1.9651e+06	81823.2	C1250
5	A5	37	72.7825	1.94199e+06	81516.2	C1250
5	A5	38	73.0542	1.91936e+06	81283.9	C1250
5	A5	39	73.3259	1.8992e+06	81135	C1250
5	A5	40	73.5976	1.87561e+06	81036.3	C1250
5	A5	41	73.8694	1.85046e+06	80906.7	C1250
5	A5	42	74.1411	1.82941e+06	80603.5	C1250
5	A5	43	74.4128	1.80581e+06	80100	C1250
5	A5	44	74.6845	1783922	79393.8	C1250
5	A5	45	74.9562	1.75945e+06	78542.5	C1250
5	A5	46	75.2279	1.73977e+06	77632.3	C1250
5	A5	47	75.4996	1.72084e+06	76735.1	C1250
5	A5	48	75.7713	1.69874e+06	75886.6	C1250
5	A5	49	76.0431	1674855	75091	C1250
5	A5	50	76.3148	1.65539e+06	74345.6	C1250
5	A5	51	76.5865	1.63701e+06	73661.6	C1250
5	A5	52	76.8582	1.6133e+06	73068.2	C1250
5	A5	53	77.1299	1.59481e+06	72590.6	C1250
5	A5	54	77.4016	1.57643e+06	72230.9	C1250
5	A5	55	77.6733	1.55691e+06	71955.9	C1250
5	A5	56	77.945	1.53304e+06	71708.5	C1250
5	A5	57	78.2167	1.51564e+06	71430.9	C1250
5	A5	58	78.4885	1.49527e+06	71089.6	C1250
5	A5	59	78.7602	1474546	70685.3	C1250
5	A5	60	79.0319	1.45607e+06	70246.3	C1250
5	A5	61	79.3036	1.43682e+06	69816.5	C1250
5	A5	62	79.5753	1.41669e+06	69437.9	C1250
5	A5	63	79.847	1397670	69139.3	C1250
5	A5	64	80.1187	1.38084e+06	68926.4	C1250
5	A5	65	80.3904	1.35912e+06	68785.1	C1250
5	A5	66	80.6621	1340445	68693.4	C1250
5	A5	67	80.9339	1.32196e+06	68644.7	C1250
5	A5	68	81.2056	1.3027e+06	68668.7	C1250
5	A5	69	81.4773	1.28199e+06	68840	C1250
5	A5	70	81.749	1.26666e+06	69264.3	C1250
5	A5	71	82.0207	1.24568e+06	70050.5	C1250
5	A5	72	82.2924	1.22897e+06	71280.2	C1250
5	A5	73	82.5641	1.20737e+06	72991	C1250
5	A5	74	82.8358	1.18796e+06	75181	C1250
5	A5	75	83.1076	1165637	77826.9	C1250
5	A5	76	83.3793	1143845	80900.9	C1250
5	A5	77	83.651	1.12085e+06	83228.8	C1250
5	A5	78	83.9227	1.09787e+06	85809.6	C1250
5	A5	79	84.1944	1.07174e+06	88701.2	C1250
5	A5	80	84.4661	1.04251e+06	92043.1	C1250
5	A5	81	84.7378	1.01615e+06	96168.2	C1250
5	A5	82	85.0095	986211	101720	C1250
5	A5	83	85.2812	958371	109748	C1250
5	A5	84	85.553	925671	121697	C1250
5	A5	85	85.8247	890826	139133	C1250
5	A5	86	86.0964	850781	163077	C1250
5	A5	87	86.3681	796943	192985	C1250
5	A5	88	86.6398	709534	225793	C1250
5	A5	89	86.9115	552526	255753	C1250
5	A5	90	87.1832	317096	275660	C1250
5	A5	91	87.4549	121850	279328	C1250
5	A5	92	87.7266	27850.1	264194	C1250
5	A5	93	87.9984	-295.298	232600	C1250
5	A5	94	88.2701	-9586.34	190943	C1250
5	A5	95	88.5418	-14468.1	147176	C1250
5	A5	96	88.8135	-16159.3	108051	C1250
5	A5	97	89.0852	-17119.1	75635.2	C1250
5	A5	98	89.3569	-16172.3	43501.9	C1250
5	A5	99	89.6286	-16980.3	23408	C1250
5	A5	100	89.9003	-17637.7	12054.3	C1250
5	A5	101	90.1721	-17210.1	6241.84	C1250
5	A5	102	90.4438	-18095.7	3550.51	C1250
5	A5	103	90.7155	-18475.3	2434.48	C1250
5	A5	104	90.9872	-19324.2	2031.51	C1250
5	A5	105	91.2589	-19160.2	1914.49	C1250
5	A5	106	91.5306	-19068.4	1892.74	C1250
5	A5	107	91.8023	-20661.4	1885.55	C1250
5	A5	108	92.074	-21554	1854.46	C1250
5	A5	109	92.3457	-19665.2	1774.26	C1250
5	A5	110	92.6175	-21936.6	1627.3	C1250
5	A5	111	92.8892	-22643.2	1410.69	C1250
5	A5	112	93.1609	-22076.7	1147.11	C1250
5	A5	113	93.4326	-21842.7	887.641	C1250
5	A5	114	93.7043	-20840.2	696.633	C1250
5	A5	115	93.976	-20044.6	620.625	C1250
5	A5	116	94.2477	-21324.6	659.203	C1250
5	A5	117	94.5194	-22895.8	760.547	C1250
5	A5	118	94.7911	-23543	848.508	C1250
6	A6	1	63.0009	2.63675e+06	79665.2	C1250
6	A6	2	63.2726	2626094	79799	C1250
6	A6	3	63.5443	2.60955e+06	80005.7	C1250
6	A6	4	63.816	2.59166e+06	80172.4	C1250
6	A6	5	64.0877	2.56949e+06	80220.2	C1250
6	A6	6	64.3595	2.54814e+06	80133.3	C1250
6	A6	7	64.6312	2.52409e+06	79949.5	C1250
6	A6	8	64.9029	2501101	79720	C1250
6	A6	9	65.1746	2.48094e+06	79476.4	C1250
6	A6	10	65.4463	2.45621e+06	79219.9	C1250
6	A6	11	65.718	2431933	78935.1	C1250
6	A6	12	65.9897	2408760	78612	C1250
6	A6	13	66.2614	2.38679e+06	78258.6	C1250
6	A6	14	66.5331	2.36144e+06	77899.7	C1250
6	A6	15	66.8049	2.3404e+06	77566.6	C1250
6	A6	16	67.0766	2.31799e+06	77281.6	C1250
6	A6	17	67.3483	2.29539e+06	77047.9	C1250
6	A6	18	67.62	2.27233e+06	76847	C1250
6	A6	19	67.8917	2252145	76646.8	C1250
6	A6	20	68.1634	2.22772e+06	76417	C1250
6	A6	21	68.4351	2204384	76142.3	C1250
6	A6	22	68.7068	2.18359e+06	75829.2	C1250
6	A6	23	68.9786	2.1605e+06	75503.6	C1250
6	A6	24	69.2503	2.13972e+06	75197.9	C1250
6	A6	25	69.522	2.11709e+06	74938.8	C1250
6	A6	26	69.7937	2098220	74737.8	C1250
6	A6	27	70.0654	2.07482e+06	74589	C1250
6	A6	28	70.3371	2.05542e+06	74476.6	C1250
6	A6	29	70.6088	2.03464e+06	74386	C1250
6	A6	30	70.8805	2.01169e+06	74314.4	C1250
6	A6	31	71.1522	1992422	74271.1	C1250
6	A6	32	71.424	1971445	74281.8	C1250
6	A6	33	71.6957	1.94979e+06	74351.4	C1250
6	A6	34	71.9674	1930043	74473.2	C1250
6	A6	35	72.2391	1.91014e+06	74614.7	C1250
6	A6	36	72.5108	1.88658e+06	74729.4	C1250
6	A6	37	72.7825	1865531	74775.2	C1250
6	A6	38	73.0542	1.84285e+06	74726.2	C1250
6	A6	39	73.3259	1.82265e+06	74574.1	C1250
6	A6	40	73.5976	1.80215e+06	74320.3	C1250
6	A6	41	73.8694	1.77895e+06	73789.2	C1250
6	A6	42	74.1411	1.76135e+06	73090.1	C1250
6	A6	43	74.4128	1737779	72280.4	C1250
6	A6	44	74.6845	1.71861e+06	71421.5	C1250
6	A6	45	74.9562	1699414	70596	C1250
6	A6	46	75.2279	1.6809e+06	69882.5	C1250
6	A6	47	75.4996	1.66141e+06	69326	C1250
6	A6	48	75.7713	1.64402e+06	68923.6	C1250
6	A6	49	76.0431	1.62267e+06	68631.8	C1250
6	A6	50	76.3148	1.60256e+06	68389	C1250
6	A6	51	76.5865	1.58637e+06	68135.7	C1250
6	A6	52	76.8582	1.56503e+06	67825.9	C1250
6	A6	53	77.1299	1547805	67437.4	C1250
6	A6	54	77.4016	1.52681e+06	66974.6	C1250
6	A6	55	77.6733	1508165	66473.4	C1250
6	A6	56	77.945	1.49188e+06	65989.7	C1250
6	A6	57	78.2167	1.47322e+06	65582.5	C1250
6	A6	58	78.4885	1.4543e+06	65291.2	C1250
6	A6	59	78.7602	1.43664e+06	65121.2	C1250
6	A6	60	79.0319	1.4195e+06	65044.8	C1250
6	A6	61	79.3036	1.40082e+06	65014.9	C1250
6	A6	62	79.5753	1382768	64984.7	C1250
6	A6	63	79.847	1362489	64930.1	C1250
6	A6	64	80.1187	1346190	64858.2	C1250
6	A6	65	80.3904	1.32735e+06	64799.2	C1250
6	A6	66	80.6621	1.31092e+06	64789.2	C1250
6	A6	67	80.9339	1291765	64855.9	C1250
6	A6	68	81.2056	1.27389e+06	65020.8	C1250
6	A6	69	81.4773	1.25503e+06	65317.3	C1250
6	A6	70	81.749	1.23833e+06	65806.4	C1250
6	A6	71	82.0207	1.21845e+06	66576.8	C1250
6	A6	72	82.2924	1.20362e+06	67726.4	C1250
6	A6	73	82.5641	1.18266e+06	69336.8	C1250
6	A6	74	82.8358	1.16433e+06	71456.7	C1250
6	A6	75	83.1076	1.14392e+06	74099.5	C1250
6	A6	76	83.3793	1.12203e+06	76157.6	C1250
6	A6	77	83.651	1.10144e+06	78458.6	C1250
6	A6	78	83.9227	1.07847e+06	81067.6	C1250
6	A6	79	84.1944	1.05178e+06	84040	C1250
6	A6	80	84.4661	1.02687e+06	87556.9	C1250
6	A6	81	84.7378	998161	92025.1	C1250
6	A6	82	85.0095	971210	98184	C1250
6	A6	83	85.2812	941423	107161	C1250
6	A6	84	85.553	911117	120382	C1250
6	A6	85	85.8247	877685	139203	C1250
6	A6	86	86.0964	835797	164182	C1250
6	A6	87	86.3681	774286	194128	C1250
6	A6	88	86.6398	669254	225370	C1250
6	A6	89	86.9115	492264	251945	C1250
6	A6	90	87.1832	256181	267083	C1250
6	A6	91	87.4549	85454.4	265670	C1250
6	A6	92	87.7266	16726.8	246482	C1250
6	A6	93	87.9984	-6328.3	212921	C1250
6	A6	94	88.2701	-11168.1	171744	C1250
6	A6	95	88.5418	-14665.5	130489	C1250
6	A6	96	88.8135	-14266	95001	C1250
6	A6	97	89.0852	-15523.8	64609.4	C1250
6	A6	98	89.3569	-16181.4	35990.8	C1250
6	A6	99	89.6286	-17818.3	18604.8	C1250
6	A6	100	89.9003	-17728.5	8987.71	C1250
6	A6	101	90.1721	-17962.1	4086.58	C1250
6	A6	102	90.4438	-16324.9	1760.65	C1250
6	A6	103	90.7155	-17503.7	737.023	C1250
6	A6	104	90.9872	-18704.9	343.094	C1250
6	A6	105	91.2589	-18111.9	241.234	C1250
6	A6	106	91.5306	-17295.7	253.242	C1250
6	A6	107	91.8023	-19703.3	272.664	C1250
6	A6	108	92.074	-19398.9	233.312	C1250
6	A6	109	92.3457	-19954.5	105.055	C1250
6	A6	110	92.6175	-20648.9	-103.438	C1250
6	A6	111	92.8892	-17433.3	-349.102	C1250
6	A6	112	93.1609	-20528.4	-571.367	C1250
6	A6	113	93.4326	-19116.3	-716.695	C1250
6	A6	114	93.7043	-17705	-759.492	C1250
6	A6	115	93.976	-19726.7	-710.453	C1250
6	A6	116	94.2477	-18859.7	-609.734	C1250
6	A6	117	94.5194	-18819.6	-509.117	C1250
6	A6	118	94.7911	-21123.8	-451	C1250
7	A7	1	63.0006	2.67288e+06	81697.5	C1250
7	A7	2	63.2724	2.66097e+06	81780.9	C1250
7	A7	3	63.5441	2.6444e+06	81960.5	C1250
7	A7	4	63.8159	2.62471e+06	82127.8	C1250
7	A7	5	64.0876	2.60432e+06	82197	C1250
7	A7	6	64.3594	2580249	82130.2	C1250
7	A7	7	64.6311	2557512	81934.9	C1250
7	A7	8	64.9029	2.53456e+06	81644	C1250
7	A7	9	65.1746	2.50854e+06	81296.4	C1250
7	A7	10	65.4464	2.48577e+06	80920.6	C1250
7	A7	11	65.7181	2.459e+06	80530	C1250
7	A7	12	65.9899	2.43752e+06	80119.7	C1250
7	A7	13	66.2617	2.41485e+06	79674	C1250
7	A7	14	66.5334	2.38865e+06	79183.1	C1250
7	A7	15	66.8052	2.36608e+06	78654.9	C1250
7	A7	16	67.0769	2.34203e+06	78119.7	C1250
7	A7	17	67.3487	2.3197e+06	77614.9	C1250
7	A7	18	67.6204	2.29702e+06	77166.5	C1250
7	A7	19	67.8922	2.27558e+06	76777.3	C1250
7	A7	20	68.1639	2.2526e+06	76430.9	C1250
7	A7	21	68.4357	2.22935e+06	76107.9	C1250
7	A7	22	68.7075	2.2064e+06	75800.1	C1250
7	A7	23	68.9792	2185045	75516.8	C1250
7	A7	24	69.251	2.16363e+06	75278.3	C1250
7	A7	25	69.5227	2.1408e+06	75103.8	C1250
7	A7	26	69.7945	2.12007e+06	75000.3	C1250
7	A7	27	70.0662	2100077	74958.2	C1250
7	A7	28	70.338	2.07711e+06	74952.1	C1250
7	A7	29	70.6097	2.05638e+06	74950	C1250
7	A7	30	70.8815	2.03537e+06	74922.6	C1250
7	A7	31	71.1532	2.01407e+06	74856	C1250
7	A7	32	71.425	1.99237e+06	74759.3	C1250
7	A7	33	71.6968	1967952	74660.6	C1250
7	A7	34	71.9685	1.95087e+06	74593.2	C1250
7	A7	35	72.2403	1.92921e+06	74576.4	C1250
7	A7	36	72.512	1905683	74603.2	C1250
7	A7	37	72.7838	1.88682e+06	74640.1	C1250
7	A7	38	73.0555	1.86353e+06	74639.2	C1250
7	A7	39	73.3273	1841037	74550.5	C1250
7	A7	40	73.599	1822154	74336.8	C1250
7	A7	41	73.8708	1799109	73829.4	C1250
7	A7	42	74.1425	1.77767e+06	73121.3	C1250
7	A7	43	74.4143	1.75733e+06	72276.1	C1250
7	A7	44	74.6861	1.73771e+06	71376.6	C1250
7	A7	45	74.9578	1718044	70511.4	C1250
7	A7	46	75.2296	1.69746e+06	69751.6	C1250
7	A7	47	75.5013	1.68205e+06	69135.5	C1250
7	A7	48	75.7731	1.65849e+06	68668.3	C1250
7	A7	49	76.0448	1.63982e+06	68329.2	C1250
7	A7	50	76.3166	1623266	68081.7	C1250
7	A7	51	76.5883	1603256	67881.2	C1250
7	A7	52	76.8601	1.58201e+06	67683.5	C1250
7	A7	53	77.1319	1.5647e+06	67451.9	C1250
7	A7	54	77.4036	1.54458e+06	67166.4	C1250
7	A7	55	77.6754	1.52719e+06	66823.4	C1250
7	A7	56	77.9471	1507311	66433.2	C1250
7	A7	57	78.2189	1488192	66015.5	C1250
7	A7	58	78.4906	1.47026e+06	65591.3	C1250
7	A7	59	78.7624	1.45267e+06	65181.2	C1250
7	A7	60	79.0341	1.43421e+06	64801.4	C1250
7	A7	61	79.3059	1.41556e+06	64462.6	C1250
7	A7	62	79.5777	1.39755e+06	64176.2	C1250
7	A7	63	79.8494	1.37996e+06	63955.9	C1250
7	A7	64	80.1212	1362135	63816	C1250
7	A7	65	80.3929	1.34412e+06	63767.2	C1250
7	A7	66	80.6647	1.32572e+06	63809.9	C1250
7	A7	67	80.9364	1.30958e+06	63938.6	C1250
7	A7	68	81.2082	1.28953e+06	64154	C1250
7	A7	69	81.4799	1.27111e+06	64476.5	C1250
7	A7	70	81.7517	1255553	64957.3	C1250
7	A7	71	82.0234	1235769	65676.6	C1250
7	A7	72	82.2952	1.21779e+06	66733.5	C1250
7	A7	73	82.567	1.20055e+06	68228.6	C1250
7	A7	74	82.8387	1.17937e+06	70242.4	C1250
7	A7	75	83.1105	1.16266e+06	72816.4	C1250
7	A7	76	83.3822	1140033	75435.6	C1250
7	A7	77	83.654	1.11918e+06	77934.9	C1250
7	A7	78	83.9257	1.09287e+06	80748.8	C1250
7	A7	79	84.1975	1.07049e+06	83891.8	C1250
7	A7	80	84.4692	1.04444e+06	87498.8	C1250
7	A7	81	84.741	1.01632e+06	91923	C1250
7	A7	82	85.0127	987707	97854.6	C1250
7	A7	83	85.2845	958048	106419	C1250
7	A7	84	85.5563	929011	119154	C1250
7	A7	85	85.828	895768	137713	C1250
7	A7	86	86.0998	855871	163150	C1250
7	A7	87	86.3715	799282	194852	C1250
7	A7	88	86.6433	708459	229556	C1250
7	A7	89	86.915	546608	261207	C1250
7	A7	90	87.1868	312610	282255	C1250
7	A7	91	87.4585	115499	286235	C1250
7	A7	92	87.7303	26033.7	270475	C1250
7	A7	93	88.0021	-4688.54	237436	C1250
7	A7	94	88.2738	-11533.7	193826	C1250
7	A7	95	88.5456	-15253.6	147988	C1250
7	A7	96	88.8173	-16651.4	107006	C1250
7	A7	97	89.0891	-18692.1	74918.5	C1250
7	A7	98	89.3608	-18134.4	42688.4	C1250
7	A7	99	89.6326	-18870.9	22282	C1250
7	A7	100	89.9043	-18800.3	10637.9	C1250
7	A7	101	90.1761	-17674.2	4562.27	C1250
7	A7	102	90.4478	-17805.4	1670.3	C1250
7	A7	103	90.7196	-17389.2	450.297	C1250
7	A7	104	90.9914	-18914.3	46.5547	C1250
7	A7	105	91.2631	-17681.6	7.28125	C1250
7	A7	106	91.5349	-20193.1	102.266	C1250
7	A7	107	91.8066	-16950.7	217.008	C1250
7	A7	108	92.0784	-19919	296.422	C1250
7	A7	109	92.3501	-19878.7	316.938	C1250
7	A7	110	92.6219	-20207.7	276.328	C1250
7	A7	111	92.8936	-19419.5	192.773	C1250
7	A7	112	93.1654	-20245	102.156	C1250
7	A7	113	93.4371	-18935.7	46.2578	C1250
7	A7	114	93.7089	-20065.8	54.7812	C1250
7	A7	115	93.9807	-20320.2	132.102	C1250
7	A7	116	94.2524	-20111.5	257.094	C1250
7	A7	117	94.5242	-20196	395.555	C1250
7	A7	118	94.7959	-21919.5	516.719	C1250
8	A8	1	63.0006	2.59839e+06	77447.8	C1250
8	A8	2	63.2724	2.58788e+06	77645.5	C1250
8	A8	3	63.5441	2.5716e+06	77903.1	C1250
8	A8	4	63.8159	2556420	78106.2	C1250
8	A8	5	64.0876	2.53324e+06	78183.1	C1250
8	A8	6	64.3594	2.50939e+06	78133.6	C1250
8	A8	7	64.6311	2.48977e+06	78010.9	C1250
8	A8	8	64.9029	2467549	77879.3	C1250
8	A8	9	65.1746	2.44366e+06	77771.2	C1250
8	A8	10	65.4464	2.4222e+06	77673.9	C1250
8	A8	11	65.7181	2.39896e+06	77541.5	C1250
8	A8	12	65.9899	2.37538e+06	77325.4	C1250
8	A8	13	66.2617	2.35174e+06	77001	C1250
8	A8	14	66.5334	2.32907e+06	76583.7	C1250
8	A8	15	66.8052	2.30556e+06	76124.2	C1250
8	A8	16	67.0769	2.28302e+06	75688.6	C1250
8	A8	17	67.3487	2.2614e+06	75329	C1250
8	A8	18	67.6204	2.23993e+06	75062.6	C1250
8	A8	19	67.8922	2.21921e+06	74870.3	C1250
8	A8	20	68.1639	2.19691e+06	74713.3	C1250
8	A8	21	68.4357	2171874	74557.1	C1250
8	A8	22	68.7075	2.15136e+06	74384.8	C1250
8	A8	23	68.9792	2.12946e+06	74194.4	C1250
8	A8	24	69.251	2.10807e+06	73989.7	C1250
8	A8	25	69.5227	2.08686e+06	73772.6	C1250
8	A8	26	69.7945	2.06474e+06	73548.1	C1250
8	A8	27	70.0662	2.0439e+06	73330.4	C1250
8	A8	28	70.338	2.02093e+06	73142.6	C1250
8	A8	29	70.6097	2.0034e+06	73005.2	C1250
8	A8	30	70.8815	1.98199e+06	72923.2	C1250
8	A8	31	71.1532	1.96233e+06	72882.7	C1250
8	A8	32	71.425	1.93947e+06	72859.1	C1250
8	A8	33	71.6968	1.91845e+06	72827.1	C1250
8	A8	34	71.9685	1.89788e+06	72766.2	C1250
8	A8	35	72.2403	1.879e+06	72660.6	C1250
8	A8	36	72.512	1.85589e+06	72499.8	C1250
8	A8	37	72.7838	1.83384e+06	72283.8	C1250
8	A8	38	73.0555	1814676	72025.6	C1250
8	A8	39	73.3273	1.79302e+06	71699.1	C1250
8	A8	40	73.599	1.77408e+06	71283.4	C1250
8	A8	41	73.8708	1.75348e+06	70880.7	C1250
8	A8	42	74.1425	1.7352e+06	70485.4	C1250
8	A8	43	74.4143	1.71273e+06	70084.4	C1250
8	A8	44	74.6861	1.69268e+06	69670	C1250
8	A8	45	74.9578	1.67575e+06	69237	C1250
8	A8	46	75.2296	1.65711e+06	68771.9	C1250
8	A8	47	75.5013	1.63511e+06	68250.1	C1250
8	A8	48	75.7731	1.61714e+06	67648.7	C1250
8	A8	49	76.0448	1596940	66967.7	C1250
8	A8	50	76.3166	1.57778e+06	66242.6	C1250
8	A8	51	76.5883	1.56179e+06	65535.8	C1250
8	A8	52	76.8601	1.54175e+06	64911.2	C1250
8	A8	53	77.1319	1.52488e+06	64408.8	C1250
8	A8	54	77.4036	1.50682e+06	64032.2	C1250
8	A8	55	77.6754	1.48902e+06	63751	C1250
8	A8	56	77.9471	1.47152e+06	63516.4	C1250
8	A8	57	78.2189	1.45228e+06	63280.9	C1250
8	A8	58	78.4906	1.4348e+06	63015.9	C1250
8	A8	59	78.7624	1.41831e+06	62720.8	C1250
8	A8	60	79.0341	1.39922e+06	62421	C1250
8	A8	61	79.3059	1.38196e+06	62154	C1250
8	A8	62	79.5777	1365799	61949.6	C1250
8	A8	63	79.8494	1.34926e+06	61818.4	C1250
8	A8	64	80.1212	1.3307e+06	61752	C1250
8	A8	65	80.3929	1.31182e+06	61740.3	C1250
8	A8	66	80.6647	1.29508e+06	61788.8	C1250
8	A8	67	80.9364	1.27895e+06	61921.8	C1250
8	A8	68	81.2082	1.2632e+06	62176.5	C1250
8	A8	69	81.4799	1.24247e+06	62592.3	C1250
8	A8	70	81.7517	1.22678e+06	63215.9	C1250
8	A8	71	82.0234	1.20866e+06	64112.9	C1250
8	A8	72	82.2952	1.18971e+06	65372	C1250
8	A8	73	82.567	1.17474e+06	67090.2	C1250
8	A8	74	82.8387	1154673	69339	C1250
8	A8	75	83.1105	1.1354e+06	72038.7	C1250
8	A8	76	83.3822	1.11337e+06	74237.9	C1250
8	A8	77	83.654	1.09295e+06	76717.4	C1250
8	A8	78	83.9257	1.06827e+06	79437.6	C1250
8	A8	79	84.1975	1.04338e+06	82433.7	C1250
8	A8	80	84.4692	1.01747e+06	85898.2	C1250
8	A8	81	84.741	991218	90278.2	C1250
8	A8	82	85.0127	963065	96372.6	C1250
8	A8	83	85.2845	935011	105381	C1250
8	A8	84	85.5563	906833	118811	C1250
8	A8	85	85.828	872605	138111	C1250
8	A8	86	86.0998	831773	163935	C1250
8	A8	87	86.3715	770555	195151	C1250
8	A8	88	86.6433	668556	228060	C1250
8	A8	89	86.915	494011	256519	C1250
8	A8	90	87.1868	259011	273426	C1250
8	A8	91	87.4585	87225.8	273254	C1250
8	A8	92	87.7303	15721.7	254445	C1250
8	A8	93	88.0021	-5841.47	220283	C1250
8	A8	94	88.2738	-14062.2	177666	C1250
8	A8	95	88.5456	-16404.4	134473	C1250
8	A8	96	88.8173	-18065.1	96945.6	C1250
8	A8	97	89.0891	-18661	66517.1	C1250
8	A8	98	89.3608	-18268	37261.1	C1250
8	A8	99	89.6326	-18807.4	19316.6	C1250
8	A8	100	89.9043	-20384.9	9299.33	C1250
8	A8	101	90.1761	-20331.2	4142.9	C1250
8	A8	102	90.4478	-19980.8	1648.93	C1250
8	A8	103	90.7196	-18684.6	492.438	C1250
8	A8	104	90.9914	-20586.5	-18.9609	C1250
8	A8	105	91.2631	-19287	-211.242	C1250
8	A8	106	91.5349	-20260.9	-234.445	C1250
8	A8	107	91.8066	-19781.5	-164.438	C1250
8	A8	108	92.0784	-21805.8	-45.6953	C1250
8	A8	109	92.3501	-19179.2	90.2344	C1250
8	A8	110	92.6219	-20388.5	212.117	C1250
8	A8	111	92.8936	-22399.5	283.25	C1250
8	A8	112	93.1654	-22819	269.883	C1250
8	A8	113	93.4371	-21962.8	161.68	C1250
8	A8	114	93.7089	-22646.1	-12.1719	C1250
8	A8	115	93.9807	-21216.2	-189.102	C1250
8	A8	116	94.2524	-20754.3	-302.906	C1250
8	A8	117	94.5242	-22385.8	-318.352	C1250
8	A8	118	94.7959	-22302.5	-246.484	C1250
9	A9	1	63.0013	2489902	84423.2	C3670
9	A9	2	63.2727	2.47724e+06	84772.1	C3670
9	A9	3	63.5441	2.4592e+06	85204.2	C3670
9	A9	4	63.8155	2.43893e+06	85563.4	C3670
9	A9	5	64.0869	2.41752e+06	85755.8	C3670
9	A9	6	64.3583	2.3962e+06	85767.9	C3670
9	A9	7	64.6296	2373716	85639.4	C3670
9	A9	8	64.901	2.35085e+06	85414.7	C3670
9	A9	9	65.1724	2.32481e+06	85119	C3670
9	A9	10	65.4438	2.30241e+06	84761.1	C3670
9	A9	11	65.7152	2.27774e+06	84350.2	C3670
9	A9	12	65.9866	2.25366e+06	83905.6	C3670
9	A9	13	66.258	2.22881e+06	83448.8	C3670
9	A9	14	66.5294	2206950	82988.3	C3670
9	A9	15	66.8008	2.18204e+06	82508.3	C3670
9	A9	16	67.0722	2161168	81975	C3670
9	A9	17	67.3436	2.13491e+06	81352.1	C3670
9	A9	18	67.6149	2.11274e+06	80618.1	C3670
9	A9	19	67.8863	2.08892e+06	79776.3	C3670
9	A9	20	68.1577	2.06651e+06	78858.7	C3670
9	A9	21	68.4291	2.04257e+06	77915	C3670
9	A9	22	68.7005	2.02051e+06	77005.4	C3670
9	A9	23	68.9719	1.99798e+06	76183	C3670
9	A9	24	69.2433	1.97714e+06	75482	C3670
9	A9	25	69.5147	1.95552e+06	74911.6	C3670
9	A9	26	69.7861	1.93466e+06	74457.6	C3670
9	A9	27	70.0575	1.91136e+06	74093.5	C3670
9	A9	28	70.3288	1.8931e+06	73787.3	C3670
9	A9	29	70.6002	1.87109e+06	73507.8	C3670
9	A9	30	70.8716	1.84958e+06	73226.4	C3670
9	A9	31	71.143	1.82946e+06	72924	C3670
9	A9	32	71.4144	1.80897e+06	72598.9	C3670
9	A9	33	71.6858	1.78718e+06	72305.1	C3670
9	A9	34	71.9572	1.76629e+06	72073	C3670
9	A9	35	72.2286	1.74594e+06	71960.4	C3670
9	A9	36	72.5	1726370	72049.5	C3670
9	A9	37	72.7714	1.70506e+06	72422.8	C3670
9	A9	38	73.0428	1685980	73235.8	C3670
9	A9	39	73.3141	1.66198e+06	74475.3	C3670
9	A9	40	73.5855	1.64388e+06	76035.9	C3670
9	A9	41	73.8569	1.62378e+06	77678.6	C3670
9	A9	42	74.1283	1.60352e+06	79042.1	C3670
9	A9	43	74.3997	1.57705e+06	79746.4	C3670
9	A9	44	74.6711	1.54893e+06	79536.8	C3670
9	A9	45	74.9425	1.52777e+06	78390.6	C3670
9	A9	46	75.2139	1.505e+06	76518.7	C3670
9	A9	47	75.4853	1.48499e+06	74266.7	C3670
9	A9	48	75.7567	1.46604e+06	72040.3	C3670
9	A9	49	76.0281	1.44672e+06	70201.7	C3670
9	A9	50	76.2994	1.42611e+06	68620.2	C3670
9	A9	51	76.5708	1.40713e+06	67305.5	C3670
9	A9	52	76.8422	1.38815e+06	66233.3	C3670
9	A9	53	77.1136	1.37108e+06	65377.4	C3670
9	A9	54	77.385	1.35364e+06	64713	C3670
9	A9	55	77.6564	1.33317e+06	64212.3	C3670
9	A9	56	77.9278	1.31799e+06	63839.2	C3670
9	A9	57	78.1992	1.29754e+06	63551.3	C3670
9	A9	58	78.4706	1.28035e+06	63305.7	C3670
9	A9	59	78.742	1.2641e+06	63062	C3670
9	A9	60	79.0134	1.2439e+06	62788	C3670
9	A9	61	79.2847	1.22737e+06	62467.4	C3670
9	A9	62	79.5561	1.20898e+06	62105.5	C3670
9	A9	63	79.8275	1191118	61733	C3670
9	A9	64	80.0989	1.17565e+06	61402.9	C3670
9	A9	65	80.3703	1.15608e+06	61185.6	C3670
9	A9	66	80.6417	1140212	61166.2	C3670
9	A9	67	80.9131	1.12326e+06	61454.7	C3670
9	A9	68	81.1845	1.10617e+06	62207.5	C3670
9	A9	69	81.4559	1.0898e+06	63674.8	C3670
9	A9	70	81.7273	1070964	66266.6	C3670
9	A9	71	81.9986	1.05382e+06	70637.8	C3670
9	A9	72	82.27	1.03689e+06	78514.6	C3670
9	A9	73	82.5414	1.01744e+06	91318	C3670
9	A9	74	82.8128	995523	110574	C3670
9	A9	75	83.0842	972373	137990	C3670
9	A9	76	83.3556	942944	174531	C3670
9	A9	77	83.627	905781	219532	C3670
9	A9	78	83.8984	854497	269908	C3670
9	A9	79	84.1698	773883	319899	C3670
9	A9	80	84.4412	661937	361770	C3670
9	A9	81	84.7126	518456	387548	C3670
9	A9	82	84.9839	358763	391299	C3670
9	A9	83	85.2553	217319	371102	C3670
9	A9	84	85.5267	118010	329809	C3670
9	A9	85	85.7981	56688.2	274220	C3670
9	A9	86	86.0695	23617.8	213015	C3670
9	A9	87	86.3409	8719.73	154338	C3670
9	A9	88	86.6123	464.853	103971	C3670
9	A9	89	86.8837	-2608.56	65621.5	C3670
9	A9	90	87.1551	-6110.2	40887.9	C3670
9	A9	91	87.4265	-7464.7	24389.6	C3670
9	A9	92	87.6979	-6471.7	14097.3	C3670
9	A9	93	87.9692	-5839.2	8061.66	C3670
9	A9	94	88.2406	-7849.63	4720.86	C3670
9	A9	95	88.512	-8455.6	2953.88	C3670
9	A9	96	88.7834	-9190.25	2014.91	C3670
9	A9	97	89.0548	-9695.87	1445.84	C3670
9	A9	98	89.3262	-10564.1	1002.72	C3670
9	A9	99	89.5976	-10658.2	595.227	C3670
9	A9	100	89.869	-10191.2	229.984	C3670
9	A9	101	90.1404	-11086.7	-45.2344	C3670
9	A9	102	90.4118	-8881.11	-190.953	C3670
9	A9	103	90.6832	-8596.22	-207.508	C3670
9	A9	104	90.9545	-12131.1	-138.234	C3670
9	A9	105	91.2259	-9917.6	-45.5781	C3670
9	A9	106	91.4973	-11762.1	22.5938	C3670
9	A9	107	91.7687	-11542.9	52.7109	C3670
9	A9	108	92.0401	-9779.9	59.0625	C3670
9	A9	109	92.3115	-11695.3	59.8828	C3670
9	A9	110	92.5829	-11348.7	57.3438	C3670
9	A9	111	92.8543	-12373.5	36.75	C3670
9	A9	112	93.1257	-12063.4	-17.3359	C3670
9	A9	113	93.3971	-12329.1	-103.617	C3670
9	A9	114	93.6684	-11959.5	-199.531	C3670
9	A9	115	93.9398	-12597.4	-272.367	C3670
9	A9	116	94.2112	-11148.8	-297.445	C3670
9	A9	117	94.4826	-12100.8	-271.133	C3670
9	A9	118	94.754	-12723.2	-211.07	C3670
10	A10	1	63.0013	2.32321e+06	76619.5	C3670
10	A10	2	63.2727	2.31007e+06	77083.9	C3670
10	A10	3	63.5441	2.29443e+06	77658	C3670
10	A10	4	63.8155	2.27628e+06	78153.8	C3670
10	A10	5	64.0869	2.25809e+06	78423.7	C3670
10	A10	6	64.3583	2.23586e+06	78414.2	C3670
10	A10	7	64.6296	2.21359e+06	78166.6	C3670
10	A10	8	64.901	2.19098e+06	77779.4	C3670
10	A10	9	65.1724	2.16897e+06	77353.4	C3670
10	A10	10	65.4438	2.14888e+06	76958.9	C3670
10	A10	11	65.7152	2.12421e+06	76624.6	C3670
10	A10	12	65.9866	2.10216e+06	76342.1	C3670
10	A10	13	66.258	2.08282e+06	76078.8	C3670
10	A10	14	66.5294	2.05832e+06	75784.4	C3670
10	A10	15	66.8008	2.03651e+06	75400.2	C3670
10	A10	16	67.0722	2015377	74872.8	C3670
10	A10	17	67.3436	1.99442e+06	74175.2	C3670
10	A10	18	67.6149	1.97035e+06	73326.9	C3670
10	A10	19	67.8863	1.95024e+06	72396.6	C3670
10	A10	20	68.1577	1.92512e+06	71479.9	C3670
10	A10	21	68.4291	1.90782e+06	70655.3	C3670
10	A10	22	68.7005	1.88928e+06	69951	C3670
10	A10	23	68.9719	1.86568e+06	69340.1	C3670
10	A10	24	69.2433	1.8475e+06	68774.6	C3670
10	A10	25	69.5147	1.82577e+06	68222.4	C3670
10	A10	26	69.7861	1.80645e+06	67692.6	C3670
10	A10	27	70.0575	1.78666e+06	67225.3	C3670
10	A10	28	70.3288	1.76824e+06	66864.2	C3670
10	A10	29	70.6002	1.74929e+06	66624.5	C3670
10	A10	30	70.8716	1.73197e+06	66484.5	C3670
10	A10	31	71.143	1.71123e+06	66399.8	C3670
10	A10	32	71.4144	1.69124e+06	66328.6	C3670
10	A10	33	71.6858	1.67325e+06	66260.2	C3670
10	A10	34	71.9572	1.65456e+06	66223.6	C3670
10	A10	35	72.2286	1.63405e+06	66292.2	C3670
10	A10	36	72.5	1.61509e+06	66569.8	C3670
10	A10	37	72.7714	1.59619e+06	67142.3	C3670
10	A10	38	73.0428	1.578e+06	68026.4	C3670
10	A10	39	73.3141	1.55992e+06	69126.1	C3670
10	A10	40	73.5855	1.53915e+06	70225.5	C3670
10	A10	41	73.8569	1519579	71041.2	C3670
10	A10	42	74.1283	1.49595e+06	71316.6	C3670
10	A10	43	74.3997	1.47374e+06	70917.2	C3670
10	A10	44	74.6711	1.45137e+06	69879	C3670
10	A10	45	74.9425	1.43404e+06	68382.6	C3670
10	A10	46	75.2139	1.41443e+06	66674.8	C3670
10	A10	47	75.4853	1.39676e+06	65016.6	C3670
10	A10	48	75.7567	1378724	63523.5	C3670
10	A10	49	76.0281	1.36215e+06	62248.8	C3670
10	A10	50	76.2994	1.34279e+06	61204.9	C3670
10	A10	51	76.5708	1.32539e+06	60385.6	C3670
10	A10	52	76.8422	1.30914e+06	59781.2	C3670
10	A10	53	77.1136	1.29622e+06	59373.5	C3670
10	A10	54	77.385	1.27528e+06	59127.3	C3670
10	A10	55	77.6564	1.2591e+06	58990.6	C3670
10	A10	56	77.9278	1.24302e+06	58900.9	C3670
10	A10	57	78.1992	1.2265e+06	58798.8	C3670
10	A10	58	78.4706	1.20933e+06	58637.4	C3670
10	A10	59	78.742	1192480	58396.9	C3670
10	A10	60	79.0134	1174028	58094.9	C3670
10	A10	61	79.2847	1.15874e+06	57784	C3670
10	A10	62	79.5561	1.1431e+06	57529	C3670
10	A10	63	79.8275	1.12723e+06	57380.2	C3670
10	A10	64	80.0989	1.11165e+06	57354.3	C3670
10	A10	65	80.3703	1.09359e+06	57448.1	C3670
10	A10	66	80.6417	1.07667e+06	57677	C3670
10	A10	67	80.9131	1.06165e+06	58120.2	C3670
10	A10	68	81.1845	1.04397e+06	58962.4	C3670
10	A10	69	81.4559	1.02948e+06	60527.8	C3670
10	A10	70	81.7273	1.01293e+06	63321.3	C3670
10	A10	71	81.9986	994316	68133.1	C3670
10	A10	72	82.27	979742	76114	C3670
10	A10	73	82.5414	961271	88543.7	C3670
10	A10	74	82.8128	938904	106950	C3670
10	A10	75	83.0842	914510	132657	C3670
10	A10	76	83.3556	885988	166156	C3670
10	A10	77	83.627	848384	206340	C3670
10	A10	78	83.8984	791441	249909	C3670
10	A10	79	84.1698	705061	291365	C3670
10	A10	80	84.4412	589406	323881	C3670
10	A10	81	84.7126	446259	340972	C3670
10	A10	82	84.9839	293722	338444	C3670
10	A10	83	85.2553	170047	315829	C3670
10	A10	84	85.5267	86268.8	276635	C3670
10	A10	85	85.7981	37260.4	227285	C3670
10	A10	86	86.0695	9257.92	175193	C3670
10	A10	87	86.3409	-3269.76	126808	C3670
10	A10	88	86.6123	-8851.53	86317.4	C3670
10	A10	89	86.8837	-12895	55639.5	C3670
10	A10	90	87.1551	-15194.8	34324.1	C3670
10	A10	91	87.4265	-16588.9	20245.2	C3670
10	A10	92	87.6979	-15768.9	11481.4	C3670
10	A10	93	87.9692	-15691.3	6308.04	C3670
10	A10	94	88.2406	-16163.3	3410.61	C3670
10	A10	95	88.512	-15908.6	1881.04	C3670
10	A10	96	88.7834	-17327.2	1126.53	C3670
10	A10	97	89.0548	-17144.6	775.555	C3670
10	A10	98	89.3262	-17844.6	608.711	C3670
10	A10	99	89.5976	-17538.3	509	C3670
10	A10	100	89.869	-17956.5	422.844	C3670
10	A10	101	90.1404	-18102.5	331.117	C3670
10	A10	102	90.4118	-19119.8	232.328	C3670
10	A10	103	90.6832	-18758.4	135.188	C3670
10	A10	104	90.9545	-18570.2	53.625	C3670
10	A10	105	91.2259	-18670.7	-0.273438	C3670
10	A10	106	91.4973	-17807.8	-22.6406	C3670
10	A10	107	91.7687	-21075.7	-18.7109	C3670
10	A10	108	92.0401	-18670.2	1.47656	C3670
10	A10	109	92.3115	-18870.3	27.0625	C3670
10	A10	110	92.5829	-19184.5	46.6797	C3670
10	A10	111	92.8543	-20604.7	48.6328	C3670
10	A10	112	93.1257	-20099.4	25.6484	C3670
10	A10	113	93.3971	-20447.5	-17.6172	C3670
10	A10	114	93.6684	-19619.4	-62.8281	C3670
10	A10	115	93.9398	-20870.8	-87.0469	C3670
10	A10	116	94.2112	-19170.7	-77.4375	C3670
10	A10	117	94.4826	-20522.7	-40.1172	C3670
10	A10	118	94.754	-21681.2	4.16406	C3670
11	A11	1	63.001	2.29918e+06	74325.1	C3670
11	A11	2	63.2727	2.29029e+06	74589.8	C3670
11	A11	3	63.5445	2.27043e+06	74920.2	C3670
11	A11	4	63.8162	2255367	75190.1	C3670
11	A11	5	64.0879	2.2365e+06	75331.8	C3670
11	A11	6	64.3596	2.21643e+06	75360.8	C3670
11	A11	7	64.6314	2.19553e+06	75347	C3670
11	A11	8	64.9031	2.17448e+06	75352.4	C3670
11	A11	9	65.1748	2.15349e+06	75381.4	C3670
11	A11	10	65.4465	2.13458e+06	75375.2	C3670
11	A11	11	65.7183	2.11072e+06	75246.3	C3670
11	A11	12	65.99	2.08833e+06	74932.2	C3670
11	A11	13	66.2617	2.06625e+06	74431.3	C3670
11	A11	14	66.5334	2.04576e+06	73806.8	C3670
11	A11	15	66.8052	2.02214e+06	73156.7	C3670
11	A11	16	67.0769	2.00339e+06	72570.2	C3670
11	A11	17	67.3486	1.98256e+06	72090	C3670
11	A11	18	67.6204	1.9617e+06	71701.3	C3670
11	A11	19	67.8921	1.94267e+06	71351.6	C3670
11	A11	20	68.1638	1.92031e+06	70980.9	C3670
11	A11	21	68.4355	1.89655e+06	70548.4	C3670
11	A11	22	68.7073	1.87953e+06	70040.4	C3670
11	A11	23	68.979	1.8594e+06	69468.1	C3670
11	A11	24	69.2507	1.83797e+06	68859.3	C3670
11	A11	25	69.5224	1.81529e+06	68251.9	C3670
11	A11	26	69.7942	1800239	67687.6	C3670
11	A11	27	70.0659	1.77914e+06	67200.9	C3670
11	A11	28	70.3376	1.76055e+06	66809.4	C3670
11	A11	29	70.6094	1.74126e+06	66512.8	C3670
11	A11	30	70.8811	1.72127e+06	66293.5	C3670
11	A11	31	71.1528	1.70456e+06	66123.1	C3670
11	A11	32	71.4245	1685946	65972.6	C3670
11	A11	33	71.6963	1.66405e+06	65837.1	C3670
11	A11	34	71.968	1647487	65751.4	C3670
11	A11	35	72.2397	1626968	65789.3	C3670
11	A11	36	72.5114	1.60775e+06	66060.3	C3670
11	A11	37	72.7832	1.59214e+06	66650.8	C3670
11	A11	38	73.0549	1.57162e+06	67554.1	C3670
11	A11	39	73.3266	1.55303e+06	68650	C3670
11	A11	40	73.5983	1533414	69712.4	C3670
11	A11	41	73.8701	1.5138e+06	70469.9	C3670
11	A11	42	74.1418	1489360	70698.2	C3670
11	A11	43	74.4135	1.46858e+06	70298.7	C3670
11	A11	44	74.6853	1.4475e+06	69329.9	C3670
11	A11	45	74.957	1.42889e+06	67973.2	C3670
11	A11	46	75.2287	1.41307e+06	66456	C3670
11	A11	47	75.5004	1.39121e+06	65016.7	C3670
11	A11	48	75.7722	1.37629e+06	63753.1	C3670
11	A11	49	76.0439	1.35561e+06	62678.4	C3670
11	A11	50	76.3156	1.34044e+06	61778.9	C3670
11	A11	51	76.5873	1.32332e+06	61014.5	C3670
11	A11	52	76.8591	1.30416e+06	60340.9	C3670
11	A11	53	77.1308	1.28852e+06	59726.8	C3670
11	A11	54	77.4025	1.27089e+06	59163	C3670
11	A11	55	77.6742	1.25588e+06	58662.5	C3670
11	A11	56	77.946	1.23665e+06	58251.8	C3670
11	A11	57	78.2177	1.22339e+06	57952.4	C3670
11	A11	58	78.4894	1.2055e+06	57766.7	C3670
11	A11	59	78.7612	1.1901e+06	57669.7	C3670
11	A11	60	79.0329	1173869	57615.7	C3670
11	A11	61	79.3046	1.15608e+06	57558.2	C3670
11	A11	62	79.5763	1.1393e+06	57471.3	C3670
11	A11	63	79.8481	1124593	57362.4	C3670
11	A11	64	80.1198	1.10747e+06	57273.5	C3670
11	A11	65	80.3915	1.09015e+06	57272.2	C3670
11	A11	66	80.6632	1.07687e+06	57448.7	C3670
11	A11	67	80.935	1.05865e+06	57924.6	C3670
11	A11	68	81.2067	1.04229e+06	58879.6	C3670
11	A11	69	81.4784	1.02735e+06	60600	C3670
11	A11	70	81.7502	1.01094e+06	63549.2	C3670
11	A11	71	82.0219	992884	68580.9	C3670
11	A11	72	82.2936	974832	76895.8	C3670
11	A11	73	82.5653	956177	89848.7	C3670
11	A11	74	82.8371	934638	109083	C3670
11	A11	75	83.1088	911290	135975	C3670
11	A11	76	83.3805	878307	170934	C3670
11	A11	77	83.6522	832278	212608	C3670
11	A11	78	83.924	766542	257335	C3670
11	A11	79	84.1957	665965	299245	C3670
11	A11	80	84.4674	533426	331266	C3670
11	A11	81	84.7391	384856	346902	C3670
11	A11	82	85.0109	244526	342203	C3670
11	A11	83	85.2826	139118	317120	C3670
11	A11	84	85.5543	73207.3	275622	C3670
11	A11	85	85.826	38198.7	224487	C3670
11	A11	86	86.0978	19616.7	171304	C3670
11	A11	87	86.3695	12343.6	122509	C3670
11	A11	88	86.6412	7463.93	82155.1	C3670
11	A11	89	86.913	5094.99	52342.3	C3670
11	A11	90	87.1847	3324.55	32100.6	C3670
11	A11	91	87.4564	3427.23	18958.9	C3670
11	A11	92	87.7281	1280.06	10919.2	C3670
11	A11	93	87.9999	1897.62	6218.8	C3670
11	A11	94	88.2716	142.338	3550.36	C3670
11	A11	95	88.5433	2098.23	2056.89	C3670
11	A11	96	88.815	1094.76	1220.27	C3670
11	A11	97	89.0868	220.106	735.566	C3670
11	A11	98	89.3585	-746.441	421.832	C3670
11	A11	99	89.6302	435.657	178.781	C3670
11	A11	100	89.902	-974.631	-29.0781	C3670
11	A11	101	90.1737	-121.771	-186.602	C3670
11	A11	102	90.4454	522.396	-255.977	C3670
11	A11	103	90.7171	1543.06	-214.469	C3670
11	A11	104	90.9889	-1182.03	-83.4219	C3670
11	A11	105	91.2606	-688.392	70.0625	C3670
11	A11	106	91.5323	-1372.11	161.961	C3670
11	A11	107	91.804	-3594.26	134.039	C3670
11	A11	108	92.0758	-640.982	-16.2578	C3670
11	A11	109	92.3475	-1204.97	-237.094	C3670
11	A11	110	92.6192	-1711.17	-451.742	C3670
11	A11	111	92.8909	-272.267	-595.656	C3670
11	A11	112	93.1627	-2300.85	-639.344	C3670
11	A11	113	93.4344	-576.113	-589.281	C3670
11	A11	114	93.7061	-1033.87	-474.891	C3670
11	A11	115	93.9779	-2399.04	-334.102	C3670
11	A11	116	94.2496	-756.56	-203.953	C3670
11	A11	117	94.5213	-2424.1	-114.086	C3670
11	A11	118	94.793	-3616.5	-80.5312	C3670
12	A12	1	63.001	2.19246e+06	72862	C3670
12	A12	2	63.2727	2.18046e+06	72983.1	C3670
12	A12	3	63.5445	2.16672e+06	73165.1	C3670
12	A12	4	63.8162	2.1496e+06	73284.3	C3670
12	A12	5	64.0879	2.13078e+06	73278.9	C3670
12	A12	6	64.3596	2110970	73169.7	C3670
12	A12	7	64.6314	2.09213e+06	73026	C3670
12	A12	8	64.9031	2.07008e+06	72900.8	C3670
12	A12	9	65.1748	2.05384e+06	72786.8	C3670
12	A12	10	65.4465	2.03118e+06	72620.7	C3670
12	A12	11	65.7183	2.01088e+06	72329.1	C3670
12	A12	12	65.99	1988234	71874	C3670
12	A12	13	66.2617	1.96771e+06	71272.9	C3670
12	A12	14	66.5334	1.94692e+06	70586.5	C3670
12	A12	15	66.8052	1.92768e+06	69887.5	C3670
12	A12	16	67.0769	1.90847e+06	69236.8	C3670
12	A12	17	67.3486	1.88954e+06	68671.7	C3670
12	A12	18	67.6204	1.86572e+06	68200.1	C3670
12	A12	19	67.8921	1.84989e+06	67794.3	C3670
12	A12	20	68.1638	1.83161e+06	67399.8	C3670
12	A12	21	68.4355	1.81062e+06	66954.3	C3670
12	A12	22	68.7073	1.78902e+06	66420.2	C3670
12	A12	23	68.979	1.77128e+06	65806.5	C3670
12	A12	24	69.2507	1.75231e+06	65166	C3670
12	A12	25	69.5224	1.73337e+06	64569.6	C3670
12	A12	26	69.7942	1.71617e+06	64076.2	C3670
12	A12	27	70.0659	1698989	63712	C3670
12	A12	28	70.3376	1.67821e+06	63469.8	C3670
12	A12	29	70.6094	1664645	63322.8	C3670
12	A12	30	70.8811	1.64359e+06	63239.9	C3670
12	A12	31	71.1528	1627379	63202.9	C3670
12	A12	32	71.4245	1.60853e+06	63210.8	C3670
12	A12	33	71.6963	1.59078e+06	63274.1	C3670
12	A12	34	71.968	1.5731e+06	63406	C3670
12	A12	35	72.2397	1.55732e+06	63620.6	C3670
12	A12	36	72.5114	1.5365e+06	63942.7	C3670
12	A12	37	72.7832	1.51811e+06	64417.2	C3670
12	A12	38	73.0549	1.50128e+06	65099.5	C3670
12	A12	39	73.3266	1.48182e+06	66014.6	C3670
12	A12	40	73.5983	1.46466e+06	67101.7	C3670
12	A12	41	73.8701	1.44777e+06	68184.4	C3670
12	A12	42	74.1418	1.42838e+06	69000	C3670
12	A12	43	74.4135	1.40306e+06	69289.1	C3670
12	A12	44	74.6853	1.38223e+06	68901.9	C3670
12	A12	45	74.957	1.36257e+06	67861.8	C3670
12	A12	46	75.2287	1.34678e+06	66355	C3670
12	A12	47	75.5004	1.32577e+06	64657.1	C3670
12	A12	48	75.7722	1.30946e+06	63037.2	C3670
12	A12	49	76.0439	1.29281e+06	61681.2	C3670
12	A12	50	76.3156	1.27809e+06	60662	C3670
12	A12	51	76.5873	1.262e+06	59941.5	C3670
12	A12	52	76.8591	1.24217e+06	59419.8	C3670
12	A12	53	77.1308	1.22619e+06	58990.7	C3670
12	A12	54	77.4025	1.20981e+06	58582.1	C3670
12	A12	55	77.6742	1.19458e+06	58162.4	C3670
12	A12	56	77.946	1.17935e+06	57721.8	C3670
12	A12	57	78.2177	1.16011e+06	57255.8	C3670
12	A12	58	78.4894	1.14629e+06	56762.4	C3670
12	A12	59	78.7612	1.13012e+06	56253.4	C3670
12	A12	60	79.0329	1.11337e+06	55764.5	C3670
12	A12	61	79.3046	1.09956e+06	55349	C3670
12	A12	62	79.5763	1.08434e+06	55059.6	C3670
12	A12	63	79.8481	1.0683e+06	54925.7	C3670
12	A12	64	80.1198	1.0552e+06	54945.3	C3670
12	A12	65	80.3915	1.0375e+06	55096.6	C3670
12	A12	66	80.6632	1022370	55370.8	C3670
12	A12	67	80.935	1.00673e+06	55809.4	C3670
12	A12	68	81.2067	991641	56536.5	C3670
12	A12	69	81.4784	975314	57777.7	C3670
12	A12	70	81.7502	961160	59881.6	C3670
12	A12	71	82.0219	946949	63373.8	C3670
12	A12	72	82.2936	927110	69050.4	C3670
12	A12	73	82.5653	909240	78122.1	C3670
12	A12	74	82.8371	890350	92194.2	C3670
12	A12	75	83.1088	867232	112991	C3670
12	A12	76	83.3805	837080	141673	C3670
12	A12	77	83.6522	830218	177862	C3670
12	A12	78	83.924	768072	218785	C3670
12	A12	79	84.1957	675630	259112	C3670
12	A12	80	84.4674	552170	291857	C3670
12	A12	81	84.7391	409043	310244	C3670
12	A12	82	85.0109	273432	309846	C3670
12	A12	83	85.2826	173380	290080	C3670
12	A12	84	85.5543	110647	254381	C3670
12	A12	85	85.826	75837.6	209024	C3670
12	A12	86	86.0978	57321.7	161156	C3670
12	A12	87	86.3695	50984	116890	C3670
12	A12	88	86.6412	44261.8	80121.5	C3670
12	A12	89	86.913	43221.6	52280.9	C3670
12	A12	90	87.1847	40561.6	32906.3	C3670
12	A12	91	87.4564	38277.6	20477.9	C3670
12	A12	92	87.7281	40587.8	13123.5	C3670
12	A12	93	87.9999	38289.8	9149.04	C3670
12	A12	94	88.2716	34018.6	7243.04	C3670
12	A12	95	88.5433	33668.2	6487.44	C3670
12	A12	96	88.815	32383.6	6284.72	C3670
12	A12	97	89.0868	30181.7	6272.68	C3670
12	A12	98	89.3585	26392.9	6255.17	C3670
12	A12	99	89.6302	25910.9	6151.81	C3670
12	A12	100	89.902	24111.9	5959.76	C3670
12	A12	101	90.1737	23588.2	5719.04	C3670
12	A12	102	90.4454	21384.7	5478.12	C3670
12	A12	103	90.7171	20470.3	5265.49	C3670
12	A12	104	90.9889	17908.4	5077.7	C3670
12	A12	105	91.2606	17705.5	4888.05	C3670
12	A12	106	91.5323	14813.9	4668.95	C3670
12	A12	107	91.804	14351	4412.66	C3670
12	A12	108	92.0758	13920.9	4138.05	C3670
12	A12	109	92.3475	12548.6	3880.43	C3670
12	A12	110	92.6192	12513	3672.2	C3670
12	A12	111	92.8909	9617.49	3527.26	C3670
12	A12	112	93.1627	9837.59	3437.57	C3670
12	A12	113	93.4344	8997.74	3380.75	C3670
12	A12	114	93.7061	7285.01	3331.02	C3670
12	A12	115	93.9779	6084.1	3267.04	C3670
12	A12	116	94.2496	6287.69	3175.23	C3670
12	A12	117	94.5213	5218.91	3051.12	C3670
12	A12	118	94.793	3992.16	2899.14	C3670
13	B1	1	63.0013	2.40711e+06	75136.8	B0115
13	B1	2	63.273	2.39456e+06	75216.3	B0115
13	B1	3	63.5446	2378964	75239.3	B0115
13	B1	4	63.8163	2.36014e+06	75075.6	B0115
13	B1	5	64.088	2.34141e+06	74699.6	B0115
13	B1	6	64.3596	2.32029e+06	74190.1	B0115
13	B1	7	64.6313	2303934	73665.2	B0115
13	B1	8	64.903	2284226	73206.6	B0115
13	B1	9	65.1746	2.26277e+06	72821.8	B0115
13	B1	10	65.4463	2.24403e+06	72464	B0115
13	B1	11	65.718	2222680	72078.5	B0115
13	B1	12	65.9896	2.20132e+06	71642.4	B0115
13	B1	13	66.2613	2182410	71177.3	B0115
13	B1	14	66.533	2.16092e+06	70731.6	B0115
13	B1	15	66.8046	2.14342e+06	70353.7	B0115
13	B1	16	67.0763	2122383	70064.7	B0115
13	B1	17	67.348	2103676	69846.8	B0115
13	B1	18	67.6196	2.08523e+06	69650.4	B0115
13	B1	19	67.8913	2.06436e+06	69416.4	B0115
13	B1	20	68.163	2.04433e+06	69098	B0115
13	B1	21	68.4346	2.0249e+06	68678.6	B0115
13	B1	22	68.7063	2.00358e+06	68168.8	B0115
13	B1	23	68.978	1.98686e+06	67595.8	B0115
13	B1	24	69.2496	1966889	66993	B0115
13	B1	25	69.5213	1947722	66400.4	B0115
13	B1	26	69.793	1.93038e+06	65867.6	B0115
13	B1	27	70.0646	1.90998e+06	65454.7	B0115
13	B1	28	70.3363	1.89319e+06	65215.4	B0115
13	B1	29	70.608	1.87852e+06	65176.9	B0115
13	B1	30	70.8796	1.85776e+06	65325.8	B0115
13	B1	31	71.1513	1.8412e+06	65607.8	B0115
13	B1	32	71.423	1823088	65938.7	B0115
13	B1	33	71.6946	1.80348e+06	66209.5	B0115
13	B1	34	71.9663	1.78528e+06	66289.9	B0115
13	B1	35	72.238	1.76837e+06	66041.4	B0115
13	B1	36	72.5096	1.74789e+06	65350.7	B0115
13	B1	37	72.7813	1.72725e+06	64185.3	B0115
13	B1	38	73.053	1.7083e+06	62638.9	B0115
13	B1	39	73.3246	1.6919e+06	60936.5	B0115
13	B1	40	73.5963	1674744	59342.3	B0115
13	B1	41	73.868	1.66202e+06	58142.5	B0115
13	B1	42	74.1396	1.64942e+06	57540.9	B0115
13	B1	43	74.4113	1.63165e+06	57537.2	B0115
13	B1	44	74.683	1.618e+06	57989	B0115
13	B1	45	74.9546	1.60121e+06	58673.7	B0115
13	B1	46	75.2263	1.58332e+06	59364.1	B0115
13	B1	47	75.498	1.56833e+06	59884.5	B0115
13	B1	48	75.7696	1.55011e+06	60133.4	B0115
13	B1	49	76.0413	1.53466e+06	60099.3	B0115
13	B1	50	76.313	1.51521e+06	59831.7	B0115
13	B1	51	76.5846	1499337	59427.7	B0115
13	B1	52	76.8563	1.48571e+06	58985.1	B0115
13	B1	53	77.128	1.46935e+06	58563.8	B0115
13	B1	54	77.3996	1.45381e+06	58168.1	B0115
13	B1	55	77.6713	1.43698e+06	57769.8	B0115
13	B1	56	77.9429	1.41928e+06	57346.3	B0115
13	B1	57	78.2146	1404913	56911.4	B0115
13	B1	58	78.4863	1.38982e+06	56514.6	B0115
13	B1	59	78.7579	1.37721e+06	56216	B0115
13	B1	60	79.0296	1.35945e+06	56060.3	B0115
13	B1	61	79.3013	1.34342e+06	56065.5	B0115
13	B1	62	79.573	1.32841e+06	56224	B0115
13	B1	63	79.8446	1.31704e+06	56509.7	B0115
13	B1	64	80.1163	1.29882e+06	56883.9	B0115
13	B1	65	80.3879	1.28097e+06	57313.3	B0115
13	B1	66	80.6596	1265741	57790.9	B0115
13	B1	67	80.9313	1251228	58344.6	B0115
13	B1	68	81.2029	1.23455e+06	59031.8	B0115
13	B1	69	81.4746	1.22144e+06	59934.4	B0115
13	B1	70	81.7463	1.2031e+06	61155.5	B0115
13	B1	71	82.0179	1.18389e+06	63039.2	B0115
13	B1	72	82.2896	1.16737e+06	66260.5	B0115
13	B1	73	82.5613	1.15331e+06	72034.4	B0115
13	B1	74	82.8329	1.13483e+06	82263.5	B0115
13	B1	75	83.1046	1117450	99501.6	B0115
13	B1	76	83.3763	1.09795e+06	126571	B0115
13	B1	77	83.6479	1.07211e+06	165677	B0115
13	B1	78	83.9196	1.04091e+06	217051	B0115
13	B1	79	84.1913	991218	277514	B0115
13	B1	80	84.4629	905839	339753	B0115
13	B1	81	84.7346	750914	393134	B0115
13	B1	82	85.0063	521268	426323	B0115
13	B1	83	85.2779	299086	430955	B0115
13	B1	84	85.5496	142089	404750	B0115
13	B1	85	85.8213	59665.6	352512	B0115
13	B1	86	86.0929	25694.5	284443	B0115
13	B1	87	86.3646	12826.1	212630	B0115
13	B1	88	86.6363	13406.3	147377	B0115
13	B1	89	86.9079	10632.1	94923.3	B0115
13	B1	90	87.1796	10307.8	56942.2	B0115
13	B1	91	87.4513	10520.8	31103.7	B0115
13	B1	92	87.7229	9266.57	15705.2	B0115
13	B1	93	87.9946	8002.47	7298.17	B0115
13	B1	94	88.2663	11055	3090.69	B0115
13	B1	95	88.5379	9418.5	1184.05	B0115
13	B1	96	88.8096	8769.01	445.402	B0115
13	B1	97	89.0813	7523.58	263.707	B0115
13	B1	98	89.3529	8535.04	333.566	B0115
13	B1	99	89.6246	7888.9	508.051	B0115
13	B1	100	89.8963	7178.98	710.016	B0115
13	B1	101	90.1679	6255.23	885.469	B0115
13	B1	102	90.4396	4836.12	990.789	B0115
13	B1	103	90.7113	4469.5	1004.22	B0115
13	B1	104	90.9829	3054.23	942.355	B0115
13	B1	105	91.2546	5128.06	860.016	B0115
13	B1	106	91.5263	3103.26	824.746	B0115
13	B1	107	91.7979	4787.62	878.379	B0115
13	B1	108	92.0696	1014.2	1010.35	B0115
13	B1	109	92.3413	1694.6	1161.27	B0115
13	B1	110	92.6129	60.8002	1255.2	B0115
13	B1	111	92.8846	-351.01	1240.8	B0115
13	B1	112	93.1563	-1929.79	1116.65	B0115
13	B1	113	93.4279	-31.8694	927.688	B0115
13	B1	114	93.6996	-898.854	737.645	B0115
13	B1	115	93.9713	-2077.08	595.742	B0115
13	B1	116	94.2429	-2642.87	517.445	B0115
13	B1	117	94.5146	-2285.19	487.371	B0115
13	B1	118	94.7863	-2903.11	477.344	B0115
14	B2	1	63.0013	2.60923e+06	78292.4	B0115
14	B2	2	63.273	2597991	78413.6	B0115
14	B2	3	63.5446	2.58122e+06	78555.3	B0115
14	B2	4	63.8163	2.56128e+06	78542.6	B0115
14	B2	5	64.088	2.53892e+06	78277.8	B0115
14	B2	6	64.3596	2517507	77778.6	B0115
14	B2	7	64.6313	2495679	77145.9	B0115
14	B2	8	64.903	2.47323e+06	76494	B0115
14	B2	9	65.1746	2.45038e+06	75892.3	B0115
14	B2	10	65.4463	2428542	75347.4	B0115
14	B2	11	65.718	2.40792e+06	74835.1	B0115
14	B2	12	65.9896	2.38446e+06	74341.2	B0115
14	B2	13	66.2613	2.35871e+06	73886.4	B0115
14	B2	14	66.533	2.33941e+06	73514.7	B0115
14	B2	15	66.8046	2.31794e+06	73257	B0115
14	B2	16	67.0763	2.29784e+06	73101	B0115
14	B2	17	67.348	2276196	72990.4	B0115
14	B2	18	67.6196	2.2533e+06	72853.3	B0115
14	B2	19	67.8913	2.23071e+06	72634.4	B0115
14	B2	20	68.163	2.20934e+06	72317.6	B0115
14	B2	21	68.4346	2.18671e+06	71924.3	B0115
14	B2	22	68.7063	2.16586e+06	71497.4	B0115
14	B2	23	68.978	2.14359e+06	71083.9	B0115
14	B2	24	69.2496	2.12377e+06	70720.6	B0115
14	B2	25	69.5213	2.10167e+06	70427.6	B0115
14	B2	26	69.793	2.08311e+06	70207	B0115
14	B2	27	70.0646	2.06005e+06	70049.9	B0115
14	B2	28	70.3363	2.04127e+06	69942.6	B0115
14	B2	29	70.608	2.02114e+06	69880.3	B0115
14	B2	30	70.8796	1.99984e+06	69878.3	B0115
14	B2	31	71.1513	1.97988e+06	69974.7	B0115
14	B2	32	71.423	1.95804e+06	70220.3	B0115
14	B2	33	71.6946	1.93968e+06	70646.8	B0115
14	B2	34	71.9663	1.91961e+06	71234.3	B0115
14	B2	35	72.238	1.89836e+06	71893	B0115
14	B2	36	72.5096	1.87701e+06	72475.6	B0115
14	B2	37	72.7813	1.85358e+06	72817.4	B0115
14	B2	38	73.053	1.83128e+06	72787.5	B0115
14	B2	39	73.3246	1.80891e+06	72331.9	B0115
14	B2	40	73.5963	1.78735e+06	71487.7	B0115
14	B2	41	73.868	1.76409e+06	70370.8	B0115
14	B2	42	74.1396	1.7465e+06	69134.6	B0115
14	B2	43	74.4113	1.72695e+06	67925.2	B0115
14	B2	44	74.683	1.70982e+06	66805.5	B0115
14	B2	45	74.9546	1.68852e+06	65817.7	B0115
14	B2	46	75.2263	1.66767e+06	65033.7	B0115
14	B2	47	75.498	1.65462e+06	64424.2	B0115
14	B2	48	75.7696	1.63584e+06	63941.1	B0115
14	B2	49	76.0413	1.61347e+06	63535	B0115
14	B2	50	76.313	1.59528e+06	63169	B0115
14	B2	51	76.5846	1.57929e+06	62824	B0115
14	B2	52	76.8563	1.56246e+06	62488.5	B0115
14	B2	53	77.128	1.54205e+06	62151	B0115
14	B2	54	77.3996	1524295	61794.8	B0115
14	B2	55	77.6713	1506413	61410.1	B0115
14	B2	56	77.9429	1.4903e+06	61005.5	B0115
14	B2	57	78.2146	1.46973e+06	60609.2	B0115
14	B2	58	78.4863	1.45543e+06	60258.6	B0115
14	B2	59	78.7579	1.43661e+06	59983.5	B0115
14	B2	60	79.0296	1.42097e+06	59793	B0115
14	B2	61	79.3013	1.40285e+06	59672.8	B0115
14	B2	62	79.573	1.38606e+06	59594.7	B0115
14	B2	63	79.8446	1.36676e+06	59530.4	B0115
14	B2	64	80.1163	1.35255e+06	59462.6	B0115
14	B2	65	80.3879	1.33324e+06	59391.7	B0115
14	B2	66	80.6596	1.31566e+06	59335.3	B0115
14	B2	67	80.9313	1.2998e+06	59328.6	B0115
14	B2	68	81.2029	1.28232e+06	59425.5	B0115
14	B2	69	81.4746	1267224	59717.3	B0115
14	B2	70	81.7463	1.24642e+06	60375.2	B0115
14	B2	71	82.0179	1.23307e+06	61735.3	B0115
14	B2	72	82.2896	1.21393e+06	64433.4	B0115
14	B2	73	82.5613	1.19741e+06	69370.4	B0115
14	B2	74	82.8329	1.17944e+06	77881.5	B0115
14	B2	75	83.1046	1.16051e+06	92455	B0115
14	B2	76	83.3763	1142111	115702	B0115
14	B2	77	83.6479	1.11563e+06	149890	B0115
14	B2	78	83.9196	1.08648e+06	195715	B0115
14	B2	79	84.1913	1.03865e+06	250896	B0115
14	B2	80	84.4629	958901	309296	B0115
14	B2	81	84.7346	812252	361377	B0115
14	B2	82	85.0063	577281	396394	B0115
14	B2	83	85.2779	332537	405773	B0115
14	B2	84	85.5496	154796	386259	B0115
14	B2	85	85.8213	56700.6	341266	B0115
14	B2	86	86.0929	16673.7	279688	B0115
14	B2	87	86.3646	-774.259	212780	B0115
14	B2	88	86.6363	-1749.82	150635	B0115
14	B2	89	86.9079	-2508.49	99764.8	B0115
14	B2	90	87.1796	-3489.6	62005.4	B0115
14	B2	91	87.4513	-4647.45	34831.9	B0115
14	B2	92	87.7229	-4317.78	18427	B0115
14	B2	93	87.9946	-4860.89	9329.79	B0115
14	B2	94	88.2663	-6665.76	4639.15	B0115
14	B2	95	88.5379	-5283.23	2348.44	B0115
14	B2	96	88.8096	-5302.46	1267.93	B0115
14	B2	97	89.0813	-5775.57	778.438	B0115
14	B2	98	89.3529	-4678.28	583.352	B0115
14	B2	99	89.6246	-6227.85	534.961	B0115
14	B2	100	89.8963	-6385.38	544.586	B0115
14	B2	101	90.1679	-6235.24	553.188	B0115
14	B2	102	90.4396	-6713.36	530.211	B0115
14	B2	103	90.7113	-7048.17	475.531	B0115
14	B2	104	90.9829	-6493.87	413.078	B0115
14	B2	105	91.2546	-5983.03	376.07	B0115
14	B2	106	91.5263	-7762.29	390.297	B0115
14	B2	107	91.7979	-5265.77	461.781	B0115
14	B2	108	92.0696	-8416.01	572.547	B0115
14	B2	109	92.3413	-6820.77	684.945	B0115
14	B2	110	92.6129	-7645.94	753.148	B0115
14	B2	111	92.8846	-8524.54	739.891	B0115
14	B2	112	93.1563	-9796.06	633.758	B0115
14	B2	113	93.4279	-8014.42	458.883	B0115
14	B2	114	93.6996	-7605.89	268.539	B0115
14	B2	115	93.9713	-7531.2	121.82	B0115
14	B2	116	94.2429	-8204.78	55.4297	B0115
14	B2	117	94.5146	-7350.27	68.2188	B0115
14	B2	118	94.7863	-8927.54	127.852	B0115
15	B3	1	63.0017	2.78572e+06	82985.7	B0115
15	B3	2	63.2737	2775030	83171.9	B0115
15	B3	3	63.5456	2.75371e+06	83304.6	B0115
15	B3	4	63.8176	2.73024e+06	83238.6	B0115
15	B3	5	64.0895	2.70955e+06	82930.3	B0115
15	B3	6	64.3615	2.68467e+06	82447.2	B0115
15	B3	7	64.6334	2.66408e+06	81912.7	B0115
15	B3	8	64.9054	2.63901e+06	81426.2	B0115
15	B3	9	65.1773	2613175	81020.7	B0115
15	B3	10	65.4493	2.59255e+06	80669.9	B0115
15	B3	11	65.7212	2.56672e+06	80332.8	B0115
15	B3	12	65.9932	2.54006e+06	79990.8	B0115
15	B3	13	66.2652	2.51604e+06	79652.9	B0115
15	B3	14	66.5371	2.49166e+06	79332.4	B0115
15	B3	15	66.8091	2472219	79014.3	B0115
15	B3	16	67.081	2444775	78651.9	B0115
15	B3	17	67.353	2422253	78187.5	B0115
15	B3	18	67.6249	2.39705e+06	77585.4	B0115
15	B3	19	67.8969	2.37164e+06	76851	B0115
15	B3	20	68.1688	2.35016e+06	76028.8	B0115
15	B3	21	68.4408	2.32698e+06	75188.5	B0115
15	B3	22	68.7127	2.3023e+06	74405.4	B0115
15	B3	23	68.9847	2.28119e+06	73741.2	B0115
15	B3	24	69.2566	2.25883e+06	73231.2	B0115
15	B3	25	69.5286	2.23848e+06	72875.4	B0115
15	B3	26	69.8006	2.21661e+06	72643	B0115
15	B3	27	70.0725	2.19386e+06	72493.2	B0115
15	B3	28	70.3445	2.17171e+06	72395.1	B0115
15	B3	29	70.6164	2.15159e+06	72346.8	B0115
15	B3	30	70.8884	2.13025e+06	72376.2	B0115
15	B3	31	71.1603	2.10794e+06	72535.9	B0115
15	B3	32	71.4323	2.08744e+06	72887.1	B0115
15	B3	33	71.7042	2.06499e+06	73478.1	B0115
15	B3	34	71.9762	2.0446e+06	74315.6	B0115
15	B3	35	72.2481	2.02295e+06	75334.1	B0115
15	B3	36	72.5201	1.99843e+06	76381.5	B0115
15	B3	37	72.792	1.97811e+06	77236.2	B0115
15	B3	38	73.064	1951644	77662.2	B0115
15	B3	39	73.336	1.92391e+06	77485.8	B0115
15	B3	40	73.6079	1.90158e+06	76664.6	B0115
15	B3	41	73.8799	1.87737e+06	75314	B0115
15	B3	42	74.1518	1.85549e+06	73675.7	B0115
15	B3	43	74.4238	1.83527e+06	72038.5	B0115
15	B3	44	74.6957	1.81687e+06	70540.7	B0115
15	B3	45	74.9677	1.79865e+06	69430.5	B0115
15	B3	46	75.2396	1.77553e+06	68702.4	B0115
15	B3	47	75.5116	1758686	68229.7	B0115
15	B3	48	75.7835	1.73645e+06	67849.4	B0115
15	B3	49	76.0555	1.71486e+06	67437.1	B0115
15	B3	50	76.3274	1.69457e+06	66950.1	B0115
15	B3	51	76.5994	1.67526e+06	66419.8	B0115
15	B3	52	76.8714	1659300	65904.5	B0115
15	B3	53	77.1433	1.63954e+06	65442	B0115
15	B3	54	77.4153	1617274	65032.7	B0115
15	B3	55	77.6872	1.59994e+06	64655.8	B0115
15	B3	56	77.9592	1.58022e+06	64300.3	B0115
15	B3	57	78.2311	1.56154e+06	63977.4	B0115
15	B3	58	78.5031	1.54486e+06	63710.8	B0115
15	B3	59	78.775	1.52485e+06	63511.9	B0115
15	B3	60	79.047	1.50584e+06	63367.8	B0115
15	B3	61	79.3189	1.48672e+06	63245.6	B0115
15	B3	62	79.5909	1.4705e+06	63109.1	B0115
15	B3	63	79.8629	1.44879e+06	62936.9	B0115
15	B3	64	80.1348	1.43155e+06	62736.2	B0115
15	B3	65	80.4068	1.41105e+06	62541	B0115
15	B3	66	80.6787	1395583	62398.6	B0115
15	B3	67	80.9507	1.37778e+06	62349.6	B0115
15	B3	68	81.2226	1.35782e+06	62419.4	B0115
15	B3	69	81.4946	1.33983e+06	62639.1	B0115
15	B3	70	81.7665	1.32031e+06	63102.3	B0115
15	B3	71	82.0385	1.30358e+06	64055.3	B0115
15	B3	72	82.3104	1.28499e+06	66018.9	B0115
15	B3	73	82.5824	1.26595e+06	69942.7	B0115
15	B3	74	82.8543	1.24845e+06	76970	B0115
15	B3	75	83.1263	1228747	89192.1	B0115
15	B3	76	83.3983	1.20749e+06	109415	B0115
15	B3	77	83.6702	1.18414e+06	140349	B0115
15	B3	78	83.9422	1.15023e+06	183698	B0115
15	B3	79	84.2141	1.10507e+06	238679	B0115
15	B3	80	84.4861	1.03067e+06	300695	B0115
15	B3	81	84.758	890784	361041	B0115
15	B3	82	85.03	655095	408376	B0115
15	B3	83	85.3019	387192	431909	B0115
15	B3	84	85.5739	184554	425152	B0115
15	B3	85	85.8458	66868.8	388475	B0115
15	B3	86	86.1178	17999.6	329099	B0115
15	B3	87	86.3897	1763.51	258511	B0115
15	B3	88	86.6617	-1778.46	188579	B0115
15	B3	89	86.9337	-5887.11	128218	B0115
15	B3	90	87.2056	-6987.88	81832.8	B0115
15	B3	91	87.4776	-7934.18	47882.4	B0115
15	B3	92	87.7495	-8083.15	25932.9	B0115
15	B3	93	88.0215	-8542.09	13184.8	B0115
15	B3	94	88.2934	-8116.78	6311.75	B0115
15	B3	95	88.5654	-9196.08	2831.88	B0115
15	B3	96	88.8373	-7182.61	1148.83	B0115
15	B3	97	89.1093	-11324.9	347.117	B0115
15	B3	98	89.3812	-9538.34	-47.1797	B0115
15	B3	99	89.6532	-8161.3	-252.109	B0115
15	B3	100	89.9251	-9655.76	-354.367	B0115
15	B3	101	90.1971	-8329.98	-388.773	B0115
15	B3	102	90.4691	-10663.2	-381.312	B0115
15	B3	103	90.741	-10583.1	-359.852	B0115
15	B3	104	91.013	-9888.84	-344.805	B0115
15	B3	105	91.2849	-9510.45	-339.703	B0115
15	B3	106	91.5569	-10272.7	-335.609	B0115
15	B3	107	91.8288	-10019.6	-325.234	B0115
15	B3	108	92.1008	-12622.4	-312.742	B0115
15	B3	109	92.3727	-9543.66	-310.555	B0115
15	B3	110	92.6447	-10852.2	-328.438	B0115
15	B3	111	92.9166	-11381.6	-365.641	B0115
15	B3	112	93.1886	-12213.4	-410.961	B0115
15	B3	113	93.4606	-10346.9	-447.859	B0115
15	B3	114	93.7325	-11211.8	-461.188	B0115
15	B3	115	94.0045	-11257.8	-444.188	B0115
15	B3	116	94.2764	-11598.5	-403.773	B0115
15	B3	117	94.5484	-12189.5	-359.602	B0115
15	B3	118	94.8203	-12804.5	-334.789	B0115
16	B4	1	63.0017	2776710	83973.3	B0115
16	B4	2	63.2737	2759435	84099.2	B0115
16	B4	3	63.5456	2742413	84229.3	B0115
16	B4	4	63.8176	2.72359e+06	84179.5	B0115
16	B4	5	64.0895	2.69819e+06	83848.6	B0115
16	B4	6	64.3615	2675441	83262.9	B0115
16	B4	7	64.6334	2.65195e+06	82539.1	B0115
16	B4	8	64.9054	2.62629e+06	81807.1	B0115
16	B4	9	65.1773	2.60428e+06	81147.7	B0115
16	B4	10	65.4493	2580765	80576.1	B0115
16	B4	11	65.7212	2.55739e+06	80070.9	B0115
16	B4	12	65.9932	2.5286e+06	79614	B0115
16	B4	13	66.2652	2508196	79202.2	B0115
16	B4	14	66.5371	2484261	78835.5	B0115
16	B4	15	66.8091	2.4599e+06	78493.8	B0115
16	B4	16	67.081	2.43946e+06	78131.8	B0115
16	B4	17	67.353	2.41412e+06	77699.5	B0115
16	B4	18	67.6249	2.389e+06	77168.2	B0115
16	B4	19	67.8969	2366585	76550.1	B0115
16	B4	20	68.1688	2.34347e+06	75896.4	B0115
16	B4	21	68.4408	2.31978e+06	75272.8	B0115
16	B4	22	68.7127	2.29769e+06	74732.8	B0115
16	B4	23	68.9847	2.27682e+06	74295.9	B0115
16	B4	24	69.2566	2253483	73943.7	B0115
16	B4	25	69.5286	2232051	73633.6	B0115
16	B4	26	69.8006	2.2111e+06	73325.2	B0115
16	B4	27	70.0725	2.1863e+06	73006.9	B0115
16	B4	28	70.3445	2.16641e+06	72707.4	B0115
16	B4	29	70.6164	2145032	72490.3	B0115
16	B4	30	70.8884	2.125e+06	72430.3	B0115
16	B4	31	71.1603	2.10258e+06	72594.9	B0115
16	B4	32	71.4323	2.08396e+06	73019.8	B0115
16	B4	33	71.7042	2.06012e+06	73697.2	B0115
16	B4	34	71.9762	2.03901e+06	74558.3	B0115
16	B4	35	72.2481	2.01956e+06	75467	B0115
16	B4	36	72.5201	1.99443e+06	76232.3	B0115
16	B4	37	72.792	1.97218e+06	76650.4	B0115
16	B4	38	73.064	1.94438e+06	76569.8	B0115
16	B4	39	73.336	1.92239e+06	75946.2	B0115
16	B4	40	73.6079	1.89933e+06	74866.4	B0115
16	B4	41	73.8799	1.87703e+06	73518.8	B0115
16	B4	42	74.1518	1.85615e+06	72130.6	B0115
16	B4	43	74.4238	1.83897e+06	70887.1	B0115
16	B4	44	74.6957	1.81773e+06	69817.4	B0115
16	B4	45	74.9677	1.79905e+06	68984.6	B0115
16	B4	46	75.2396	1.77754e+06	68304	B0115
16	B4	47	75.5116	1.7576e+06	67670.1	B0115
16	B4	48	75.7835	1.73721e+06	67016	B0115
16	B4	49	76.0555	1718913	66338.6	B0115
16	B4	50	76.3274	1.69854e+06	65690.1	B0115
16	B4	51	76.5994	1.68057e+06	65141.8	B0115
16	B4	52	76.8714	1.66181e+06	64748.7	B0115
16	B4	53	77.1433	1644805	64518.3	B0115
16	B4	54	77.4153	1.62565e+06	64407.4	B0115
16	B4	55	77.6872	1604544	64340.6	B0115
16	B4	56	77.9592	1.58842e+06	64244.9	B0115
16	B4	57	78.2311	1.56699e+06	64080	B0115
16	B4	58	78.5031	1.54811e+06	63850	B0115
16	B4	59	78.775	1.53264e+06	63593.3	B0115
16	B4	60	79.047	1.51242e+06	63356.9	B0115
16	B4	61	79.3189	1.49392e+06	63170.8	B0115
16	B4	62	79.5909	1.47673e+06	63035.6	B0115
16	B4	63	79.8629	1.45699e+06	62922.3	B0115
16	B4	64	80.1348	1440424	62788	B0115
16	B4	65	80.4068	1.4189e+06	62596.7	B0115
16	B4	66	80.6787	1.40247e+06	62342	B0115
16	B4	67	80.9507	1.38341e+06	62060.4	B0115
16	B4	68	81.2226	1.36572e+06	61833.8	B0115
16	B4	69	81.4946	1.34875e+06	61782.5	B0115
16	B4	70	81.7665	1.33374e+06	62079.6	B0115
16	B4	71	82.0385	1.31352e+06	63009	B0115
16	B4	72	82.3104	1.29238e+06	65092.1	B0115
16	B4	73	82.5824	1.27859e+06	69274.1	B0115
16	B4	74	82.8543	1261537	76717.4	B0115
16	B4	75	83.1263	1241050	89645.1	B0115
16	B4	76	83.3983	1219179	110877	B0115
16	B4	77	83.6702	1.19632e+06	143152	B0115
16	B4	78	83.9422	1.16191e+06	188131	B0115
16	B4	79	84.2141	1.11798e+06	244888	B0115
16	B4	80	84.4861	1.03994e+06	308595	B0115
16	B4	81	84.758	895528	370276	B0115
16	B4	82	85.03	657723	418372	B0115
16	B4	83	85.3019	393493	442000	B0115
16	B4	84	85.5739	194633	434723	B0115
16	B4	85	85.8458	76261.6	397051	B0115
16	B4	86	86.1178	24713	336374	B0115
16	B4	87	86.3897	7233.94	264320	B0115
16	B4	88	86.6617	154.331	192881	B0115
16	B4	89	86.9337	312.685	131094	B0115
16	B4	90	87.2056	-2435.34	83489.8	B0115
16	B4	91	87.4776	-1977.07	49021.5	B0115
16	B4	92	87.7495	-2118.39	26702.5	B0115
16	B4	93	88.0215	-4936.94	13792.3	B0115
16	B4	94	88.2934	-2987.55	6892.51	B0115
16	B4	95	88.5654	-5440.81	3431.79	B0115
16	B4	96	88.8373	-4025.03	1748.81	B0115
16	B4	97	89.1093	-5343.15	902.555	B0115
16	B4	98	89.3812	-5608.43	423.023	B0115
16	B4	99	89.6532	-5977.53	108.914	B0115
16	B4	100	89.9251	-4853.03	-105.266	B0115
16	B4	101	90.1971	-4947.45	-230.086	B0115
16	B4	102	90.4691	-5141.97	-269.625	B0115
16	B4	103	90.741	-5829.18	-245.078	B0115
16	B4	104	91.013	-6439.28	-194.07	B0115
16	B4	105	91.2849	-7002.63	-152.914	B0115
16	B4	106	91.5569	-5715.63	-137.68	B0115
16	B4	107	91.8288	-6098.72	-139.945	B0115
16	B4	108	92.1008	-6871.65	-139.812	B0115
16	B4	109	92.3727	-7356.98	-124.703	B0115
16	B4	110	92.6447	-6451.76	-98.9375	B0115
16	B4	111	92.9166	-7854.93	-78.7969	B0115
16	B4	112	93.1886	-7894.07	-78.7969	B0115
16	B4	113	93.4606	-8316.47	-100.43	B0115
16	B4	114	93.7325	-6437.97	-130.93	B0115
16	B4	115	94.0045	-8711.7	-151.906	B0115
16	B4	116	94.2764	-7947.37	-151.344	B0115
16	B4	117	94.5484	-7498.87	-130.359	B0115
16	B4	118	94.8203	-9369.24	-100.414	B0115
17	B5	1	63.0009	2.71166e+06	84917.8	C1250
17	B5	2	63.2726	2699378	84917.9	C1250
17	B5	3	63.5443	2.6822e+06	84987.4	C1250
17	B5	4	63.816	2.66295e+06	84986.7	C1250
17	B5	5	64.0877	2.63859e+06	84834.5	C1250
17	B5	6	64.3595	2.61646e+06	84538	C1250
17	B5	7	64.6312	2591223	84162.2	C1250
17	B5	8	64.9029	2568966	83764.2	C1250
17	B5	9	65.1746	2.54603e+06	83351.2	C1250
17	B5	10	65.4463	2.52053e+06	82881.8	C1250
17	B5	11	65.718	2495954	82306.7	C1250
17	B5	12	65.9897	2.47127e+06	81615.8	C1250
17	B5	13	66.2614	2.44612e+06	80853.6	C1250
17	B5	14	66.5331	2421231	80098.3	C1250
17	B5	15	66.8049	2.39977e+06	79422.6	C1250
17	B5	16	67.0766	2376949	78856.7	C1250
17	B5	17	67.3483	2.3561e+06	78390.5	C1250
17	B5	18	67.62	2.3313e+06	77993.1	C1250
17	B5	19	67.8917	2306346	77642.6	C1250
17	B5	20	68.1634	2.28544e+06	77334.8	C1250
17	B5	21	68.4351	2.26282e+06	77070.1	C1250
17	B5	22	68.7068	2.2411e+06	76836.1	C1250
17	B5	23	68.9786	2217049	76601.8	C1250
17	B5	24	69.2503	2197229	76335.3	C1250
17	B5	25	69.522	2.17288e+06	76029.2	C1250
17	B5	26	69.7937	2151379	75717.1	C1250
17	B5	27	70.0654	2.127e+06	75446.6	C1250
17	B5	28	70.3371	2.10834e+06	75278.2	C1250
17	B5	29	70.6088	2.08922e+06	75277.2	C1250
17	B5	30	70.8805	2.06856e+06	75414.1	C1250
17	B5	31	71.1522	2.04179e+06	75617.4	C1250
17	B5	32	71.424	2.02338e+06	75838.6	C1250
17	B5	33	71.6957	2000703	76108.1	C1250
17	B5	34	71.9674	1.9788e+06	76467.8	C1250
17	B5	35	72.2391	1958696	76963	C1250
17	B5	36	72.5108	1.93326e+06	77603.9	C1250
17	B5	37	72.7825	1914624	78336.2	C1250
17	B5	38	73.0542	1.8911e+06	79030	C1250
17	B5	39	73.3259	1866972	79506	C1250
17	B5	40	73.5976	1.84348e+06	79594.6	C1250
17	B5	41	73.8694	1.81799e+06	79205	C1250
17	B5	42	74.1411	1.79192e+06	78369.5	C1250
17	B5	43	74.4128	1.76999e+06	77231.5	C1250
17	B5	44	74.6845	1.75413e+06	75982	C1250
17	B5	45	74.9562	1.73015e+06	74618.3	C1250
17	B5	46	75.2279	1712111	73310.4	C1250
17	B5	47	75.4996	1.68862e+06	72156	C1250
17	B5	48	75.7713	1669705	71113.4	C1250
17	B5	49	76.0431	1.64944e+06	70154.9	C1250
17	B5	50	76.3148	1.6295e+06	69290.7	C1250
17	B5	51	76.5865	1.60926e+06	68555.4	C1250
17	B5	52	76.8582	1.59417e+06	67976.2	C1250
17	B5	53	77.1299	1.57201e+06	67548.8	C1250
17	B5	54	77.4016	1.55402e+06	67233.8	C1250
17	B5	55	77.6733	1.53462e+06	66975.7	C1250
17	B5	56	77.945	1.51633e+06	66725.1	C1250
17	B5	57	78.2167	1.49507e+06	66454.1	C1250
17	B5	58	78.4885	1.47933e+06	66157.5	C1250
17	B5	59	78.7602	1.45909e+06	65846.3	C1250
17	B5	60	79.0319	1.44134e+06	65542.7	C1250
17	B5	61	79.3036	1.42073e+06	65277	C1250
17	B5	62	79.5753	1.40445e+06	65079.5	C1250
17	B5	63	79.847	1.38703e+06	64970	C1250
17	B5	64	80.1187	1.36714e+06	64947.5	C1250
17	B5	65	80.3904	1.34915e+06	64990.8	C1250
[truncated: 9,375 more rows]

## Sheet: Melt Curve Result
Block Type	96-Well 0.1-mL Block
Calibration Background is expired	Yes
Calibration Background performed on	10-29-2017
Calibration Pure Dye ABY is expired	Yes
Calibration Pure Dye ABY performed on	10-29-2017
Calibration Pure Dye CY5 is expired	Yes
Calibration Pure Dye CY5 performed on	10-29-2017
Calibration Pure Dye FAM is expired	Yes
Calibration Pure Dye FAM performed on	10-29-2017
Calibration Pure Dye JUN is expired	Yes
Calibration Pure Dye JUN performed on	10-29-2017
Calibration Pure Dye MUSTANG PURPLE is expired	Yes
Calibration Pure Dye MUSTANG PURPLE performed on	10-29-2017
Calibration Pure Dye NED is expired	Yes
Calibration Pure Dye NED performed on	10-29-2017
Calibration Pure Dye ROX is expired	Yes
Calibration Pure Dye ROX performed on	10-29-2017
Calibration Pure Dye SYBR is expired	Yes
Calibration Pure Dye SYBR performed on	10-29-2017
Calibration Pure Dye TAMRA is expired	Yes
Calibration Pure Dye TAMRA performed on	10-29-2017
Calibration Pure Dye VIC is expired	Yes
Calibration Pure Dye VIC performed on	10-29-2017
Calibration ROI is expired	Yes
Calibration ROI performed on	10-29-2017
Calibration Uniformity is expired	Yes
Calibration Uniformity performed on	10-29-2017
Chemistry	SYBR_GREEN
Date Created	2019-11-26 14:56:57 PM PST
Experiment Barcode
Experiment Comment
Experiment File Name	D:\Users\Administrator\Desktop\SZY FINAL Q-PCR 20191126\Shenzhiyan -2th plate q-pcr results computer savr 20191126.eds
Experiment Name	Shenzhiyan -2th plate q-pcr 20191126
Experiment Run End Time	2019-11-25 22:16:18 PM PST
Experiment Type	Comparative Cт (ΔΔCт)
Instrument Name	272510507
Instrument Serial Number	272510507
Instrument Type	QuantStudio™ 5 System
Passive Reference	ROX
Post-read Stage/Step
Pre-read Stage/Step
Quantification Cycle Method	Ct
Signal Smoothing On	true
Stage where Melt Analysis is performed	Stage3
Stage/ Cycle where Ct Analysis is performed	Stage2, Step2
User Name
Well	Well Position	Sample	Target Name	Tm	Melt Peak Height
1	A1	HLCP8-2	B0115	85.2779	359857
2	A2	HLCP8-2	B0115	85.2779	392863
3	A3	HLCP8-2	B0115	85.4379	430800
4	A4	HLCP8-2	B0115	85.4379	422077
5	A5	HLCP8-2	C1250	87.3191	279794
6	A6	HLCP8-2	C1250	87.3191	268632
7	A7	HLCP8-2	C1250	87.3227	286660
8	A8	HLCP8-2	C1250	87.3227	275685
9	A9	HLCP8-2	C3670	84.8483	392408
10	A10	HLCP8-2	C3670	84.8483	342286
11	A11	HLCP8-2	C3670	84.875	347197
12	A12	HLCP8-2	C3670	84.875	312529
13	B1	HLCP18-2	B0115	85.1421	432519
14	B2	HLCP18-2	B0115	85.2779	405773
15	B3	HLCP18-2	B0115	85.4379	432469
16	B4	HLCP18-2	B0115	85.4379	442369
17	B5	HLCP18-2	C1250	87.1832	325607
18	B6	HLCP18-2	C1250	87.3191	277810
19	B7	HLCP18-2	C1250	87.1868	312679
20	B8	HLCP18-2	C1250	87.1868	306873
21	B9	HLCP18-2	C3670	84.8483	374358
22	B10	HLCP18-2	C3670	84.8483	359568
23	B11	HLCP18-2	C3670	84.7391	338422
24	B12	HLCP18-2	C3670	84.7391	328394
25	C1	HLCP28-2	B0115	85.1421	348791
26	C2	HLCP28-2	B0115	85.1421	393875
27	C3	HLCP28-2	B0115	85.3019	441414
28	C4	HLCP28-2	B0115	85.3019	468865
29	C5	HLCP28-2	C1250	87.1832	291196
30	C6	HLCP28-2	C1250	87.1832	305499
31	C7	HLCP28-2	C1250	87.1868	317800
32	C8	HLCP28-2	C1250	87.1868	295822
33	C9	HLCP28-2	C3670	84.7126	413062
34	C10	HLCP28-2	C3670	84.7126	365797
35	C11	HLCP28-2	C3670	84.6033	319768
36	C12	HLCP28-2	C3670	84.6033	364915
37	D1	CK	B0115	63.5446	3935.54
38	D2	CK	B0115	63.0013	3582.66
39	D3	CK	B0115	63.0017	4878.76
40	D4	CK	B0115	82.8543	1683.89
40	D4	CK	B0115	76.1915	2128.61
40	D4	CK	B0115	79.183	1924.73
40	D4	CK	B0115	92.3727	96.2003
40	D4	CK	B0115	69.9365	3583.56
41	D5	CK	C1250	63.4085	3950.76
42	D6	CK	C1250	83.7868	16290.3
43	D7	CK	C1250	83.3822	2583.84
43	D7	CK	C1250	92.8936	427.422
43	D7	CK	C1250	68.9792	3913.83
43	D7	CK	C1250	65.0388	3951.02
43	D7	CK	C1250	86.7792	798.259
44	D8	CK	C1250	66.1258	3842.55
45	D9	CK	C3670	91.4973	596.902
45	D9	CK	C3670	82.6771	2091.84
45	D9	CK	C3670	87.1551	915.237
45	D9	CK	C3670	69.1076	3932.17
45	D9	CK	C3670	79.8275	1962.92
46	D10	CK	C3670	63.0013	4948.98
47	D11	CK	C3670	63.001	5162.24
48	D12	CK	C3670	94.9289	5131.02
49	E1	HLCP8-2	C5480.1	80.1163	523725
50	E2	HLCP8-2	C5480.1	79.8446	608487
51	E3	HLCP8-2	C5480.1	80.1348	577775
52	E4	HLCP8-2	C5480.1	80.1348	586133
53	E5	HLCP8-2	ACT	83.7868	556873
54	E6	HLCP8-2	ACT	83.7868	613946
55	E7	HLCP8-2	ACT	83.7898	549764
56	E8	HLCP8-2	ACT	83.7898	579737
57	E9	HLCP8-2	TUB	82.1343	596991
58	E10	HLCP8-2	TUB	82.1343	566283
59	E11	HLCP8-2	TUB	82.1577	512396
60	E12	HLCP8-2	TUB	82.1577	449506
61	F1	HLCP18-2	C5480.1	79.8446	568237
62	F2	HLCP18-2	C5480.1	79.8446	588200
63	F3	HLCP18-2	C5480.1	80.1348	577097
64	F4	HLCP18-2	C5480.1	80.1348	584392
65	F5	HLCP18-2	ACT	83.7868	551441
66	F6	HLCP18-2	ACT	83.7868	589097
67	F7	HLCP18-2	ACT	83.7898	566717
68	F8	HLCP18-2	ACT	83.7898	564671
69	F9	HLCP18-2	TUB	82.1343	578592
70	F10	HLCP18-2	TUB	82.1343	543907
71	F11	HLCP18-2	TUB	82.1577	492811
72	F12	HLCP18-2	TUB	82.1577	465172
73	G1	HLCP28-2	C5480.1	79.8446	553195
74	G2	HLCP28-2	C5480.1	79.8446	552431
75	G3	HLCP28-2	C5480.1	80.1348	559520
76	G4	HLCP28-2	C5480.1	80.1348	555964
77	G5	HLCP28-2	ACT	83.7868	531043
78	G6	HLCP28-2	ACT	83.7868	506147
79	G7	HLCP28-2	ACT	83.9257	492154
80	G8	HLCP28-2	ACT	83.7898	515502
81	G9	HLCP28-2	TUB	82.1343	542762
82	G10	HLCP28-2	TUB	82.1343	523422
83	G11	HLCP28-2	TUB	82.0219	509855
84	G12	HLCP28-2	TUB	82.0219	457791
85	H1	CK	C5480.1	63.5446	3366.64
86	H2	CK	C5480.1	63.0013	3446.26
87	H3	CK	C5480.1	63.0017	4074.59
88	H4	CK	C5480.1	63.1377	3203.55
89	H5	CK	ACT	88.9493	9023.73
89	H5	CK	ACT	84.1944	3587.17
90	H6	CK	ACT	87.8625	416.156
90	H6	CK	ACT	91.5306	44.3499
90	H6	CK	ACT	80.798	1543.14
90	H6	CK	ACT	94.2477	-145.036
90	H6	CK	ACT	84.0585	1371.97
91	H7	CK	ACT	83.9257	1610.03
91	H7	CK	ACT	91.8066	-24.5482
91	H7	CK	ACT	87.3227	819.434
91	H7	CK	ACT	76.4525	1905.15
91	H7	CK	ACT	80.6647	1026.38
92	H8	CK	ACT	83.7898	483232
93	H9	CK	TUB	64.7653	5100.75
94	H10	CK	TUB	82.27	1928.7
94	H10	CK	TUB	87.2908	243.898
94	H10	CK	TUB	64.6296	5352.69
94	H10	CK	TUB	90.4118	-117.048
94	H10	CK	TUB	94.0755	51.5969
95	H11	CK	TUB	63.5445	4799.71
96	H12	CK	TUB	63.001	5855.64
