# Supplementary material for: Transcriptomic Analysis Reveal the Molecular Mechanisms of Seed Coat Development in Cucurbita pepo L
Source: Front Plant Sci. 2022 Feb 24;13:772685. doi: 10.3389/fpls.2022.772685 (PMC8912962; doi:10.3389/fpls.2022.772685)
Supplement: Supplementary file 1 [file Data_Sheet_1.zip › Shenzhiyan -2th plate q-pcr results 20191127.xls]

## Sheet: Results
Block Type	96-Well 0.1-mL Block
Calibration Background is expired	Yes
Calibration Background performed on	10-29-2017
Calibration Pure Dye ABY is expired	Yes
Calibration Pure Dye ABY performed on	10-29-2017
Calibration Pure Dye CY5 is expired	Yes
Calibration Pure Dye CY5 performed on	10-29-2017
Calibration Pure Dye FAM is expired	Yes
Calibration Pure Dye FAM performed on	10-29-2017
Calibration Pure Dye JUN is expired	Yes
Calibration Pure Dye JUN performed on	10-29-2017
Calibration Pure Dye MUSTANG PURPLE is expired	Yes
Calibration Pure Dye MUSTANG PURPLE performed on	10-29-2017
Calibration Pure Dye NED is expired	Yes
Calibration Pure Dye NED performed on	10-29-2017
Calibration Pure Dye ROX is expired	Yes
Calibration Pure Dye ROX performed on	10-29-2017
Calibration Pure Dye SYBR is expired	Yes
Calibration Pure Dye SYBR performed on	10-29-2017
Calibration Pure Dye TAMRA is expired	Yes
Calibration Pure Dye TAMRA performed on	10-29-2017
Calibration Pure Dye VIC is expired	Yes
Calibration Pure Dye VIC performed on	10-29-2017
Calibration ROI is expired	Yes
Calibration ROI performed on	10-29-2017
Calibration Uniformity is expired	Yes
Calibration Uniformity performed on	10-29-2017
Chemistry	SYBR_GREEN
Date Created	2019-11-27 13:45:52 PM PST
Experiment Barcode
Experiment Comment
Experiment File Name	D:\Users\Administrator\Desktop\SZY FINAL Q-PCR 20191127\Shenzhiyan -2th plate q-pcr results computer save 20191127.eds
Experiment Name	Shenzhiyan -2th plate q-pcr 20191127
Experiment Run End Time	2019-11-26 21:28:07 PM PST
Experiment Type	Comparative Cт (ΔΔCт)
Instrument Name	272510507
Instrument Serial Number	272510507
Instrument Type	QuantStudio™ 5 System
Passive Reference	ROX
Post-read Stage/Step
Pre-read Stage/Step
Quantification Cycle Method	Ct
Signal Smoothing On	true
Stage where Melt Analysis is performed	Stage3
Stage/ Cycle where Ct Analysis is performed	Stage2, Step2
User Name
Well	Well Position	Omit	Sample Name	Target Name	Task	Reporter	Quencher	Quantity	Quantity Mean	Quantity SD	RQ	RQ Min	RQ Max	CT	Ct Mean	Ct SD	Delta Ct	Delta Ct Mean	Delta Ct SD	Delta Ct SE	Delta Delta Ct	Automatic Ct Threshold	Ct Threshold	Automatic Baseline	Baseline Start	Baseline End	Amp Status	Comments	Cq Conf	HIGHSD	OUTLIERRG	MTP	Tm1	Tm2	Tm3	Tm4
1	A1	FALSE	HLCP8-2	C9140	UNKNOWN	SYBR	None				1	0.904596	1.10547	17.5881	17.5419	0.102147		-1.87136	0.129844	0.064922	0	TRUE	0.148024	TRUE	3	13	Amp		0.969404	N	N	N	79.1382
2	A2	FALSE	HLCP8-2	C9140	UNKNOWN	SYBR	None				1	0.904596	1.10547	17.4561	17.5419	0.102147		-1.87136	0.129844	0.064922	0	TRUE	0.148024	TRUE	3	12	Amp		0.978565	N	N	N	79.2749
3	A3	FALSE	HLCP8-2	C9140	UNKNOWN	SYBR	None				1	0.904596	1.10547	17.4592	17.5419	0.102147		-1.87136	0.129844	0.064922	0	TRUE	0.148024	TRUE	3	12	Amp		0.975781	N	N	N	79.3015
4	A4	FALSE	HLCP8-2	C9140	UNKNOWN	SYBR	None				1	0.904596	1.10547	17.6642	17.5419	0.102147		-1.87136	0.129844	0.064922	0	TRUE	0.148024	TRUE	3	13	Amp		0.974298	N	N	N	79.4385
5	A5	FALSE	HLCP8-2	C9610	UNKNOWN	SYBR	None				1	0.878796	1.13792	24.4626	24.281	0.146862		4.86774	0.167314	0.0836569	0	TRUE	0.201475	TRUE	3	19	Amp		0.979598	N	N	N	80.6486
6	A6	FALSE	HLCP8-2	C9610	UNKNOWN	SYBR	None				1	0.878796	1.13792	24.1984	24.281	0.146862		4.86774	0.167314	0.0836569	0	TRUE	0.201475	TRUE	3	19	Amp		0.978944	N	N	N	80.6486
7	A7	FALSE	HLCP8-2	C9610	UNKNOWN	SYBR	None				1	0.878796	1.13792	24.3315	24.281	0.146862		4.86774	0.167314	0.0836569	0	TRUE	0.201475	TRUE	3	19	Amp		0.979783	N	N	N	80.6501
8	A8	FALSE	HLCP8-2	C9610	UNKNOWN	SYBR	None				1	0.878796	1.13792	24.1315	24.281	0.146862		4.86774	0.167314	0.0836569	0	TRUE	0.201475	TRUE	3	19	Amp		0.978252	N	N	N	80.6501
9	A9	FALSE	HLCP8-2	C6930	UNKNOWN	SYBR	None				1	0.927694	1.07794	22.0314	22.0693	0.0549631		2.6561	0.0971929	0.0485965	0	TRUE	0.14681	TRUE	3	17	Amp		0.975933	N	N	N	82.7929
10	A10	FALSE	HLCP8-2	C6930	UNKNOWN	SYBR	None				1	0.927694	1.07794	22.0501	22.0693	0.0549631		2.6561	0.0971929	0.0485965	0	TRUE	0.14681	TRUE	3	17	Amp		0.977542	N	N	N	82.7929
11	A11	FALSE	HLCP8-2	C6930	UNKNOWN	SYBR	None				1	0.927694	1.07794	22.045	22.0693	0.0549631		2.6561	0.0971929	0.0485965	0	TRUE	0.14681	TRUE	3	17	Amp		0.98612	N	N	N	82.7012
12	A12	FALSE	HLCP8-2	C6930	UNKNOWN	SYBR	None				1	0.927694	1.07794	22.1509	22.0693	0.0549631		2.6561	0.0971929	0.0485965	0	TRUE	0.14681	TRUE	3	17	Amp		0.975142	N	N	N	82.7012
13	B1	FALSE	HLCP18-2	C9140	UNKNOWN	SYBR	None				0.251843	0.164524	0.385505	20.6974	21.2379	0.542577		0.11804	0.551334	0.275667	1.9894	TRUE	0.148024	TRUE	3	15	Amp		0.955488	Y	N	N	79.1382
14	B2	FALSE	HLCP18-2	C9140	UNKNOWN	SYBR	None				0.251843	0.164524	0.385505	21.7265	21.2379	0.542577		0.11804	0.551334	0.275667	1.9894	TRUE	0.148024	TRUE	3	17	Amp		0.946412	Y	N	N	79.2749
15	B3	FALSE	HLCP18-2	C9140	UNKNOWN	SYBR	None				0.251843	0.164524	0.385505	21.6828	21.2379	0.542577		0.11804	0.551334	0.275667	1.9894	TRUE	0.148024	TRUE	3	17	Amp		0.94909	Y	N	N	79.4385
16	B4	FALSE	HLCP18-2	C9140	UNKNOWN	SYBR	None				0.251843	0.164524	0.385505	20.8449	21.2379	0.542577		0.11804	0.551334	0.275667	1.9894	TRUE	0.148024	TRUE	3	16	Amp		0.945103	Y	N	N	79.3015
17	B5	FALSE	HLCP18-2	C9610	UNKNOWN	SYBR	None				0.453619	0.402547	0.511171	26.9754	27.1281	0.119778		6.00819	0.15468	0.0773401	1.14045	TRUE	0.201475	TRUE	3	21	Amp		0.950293	N	N	N	80.5118
18	B6	FALSE	HLCP18-2	C9610	UNKNOWN	SYBR	None				0.453619	0.402547	0.511171	27.2682	27.1281	0.119778		6.00819	0.15468	0.0773401	1.14045	TRUE	0.201475	TRUE	3	22	Amp		0.947637	N	N	N	80.5118
19	B7	FALSE	HLCP18-2	C9610	UNKNOWN	SYBR	None				0.453619	0.402547	0.511171	27.1321	27.1281	0.119778		6.00819	0.15468	0.0773401	1.14045	TRUE	0.201475	TRUE	3	21	Amp		0.947835	N	N	N	80.5133
20	B8	FALSE	HLCP18-2	C9610	UNKNOWN	SYBR	None				0.453619	0.402547	0.511171	27.1365	27.1281	0.119778		6.00819	0.15468	0.0773401	1.14045	TRUE	0.201475	TRUE	3	21	Amp		0.947106	N	N	N	80.5133
21	B9	FALSE	HLCP18-2	C6930	UNKNOWN	SYBR	None				0.70882	0.651752	0.770885	24.2277	24.2725	0.0472862		3.15261	0.108697	0.0543487	0.49651	TRUE	0.14681	TRUE	3	19	Amp		0.94466	N	N	Y	82.6564	75.4218
22	B10	FALSE	HLCP18-2	C6930	UNKNOWN	SYBR	None				0.70882	0.651752	0.770885	24.2357	24.2725	0.0472862		3.15261	0.108697	0.0543487	0.49651	TRUE	0.14681	TRUE	3	19	Amp		0.946758	N	N	Y	82.6564	75.2853
23	B11	FALSE	HLCP18-2	C6930	UNKNOWN	SYBR	None				0.70882	0.651752	0.770885	24.3091	24.2725	0.0472862		3.15261	0.108697	0.0543487	0.49651	TRUE	0.14681	TRUE	3	19	Amp		0.962601	N	N	Y	82.7012	75.4501
24	B12	FALSE	HLCP18-2	C6930	UNKNOWN	SYBR	None				0.70882	0.651752	0.770885	24.3173	24.2725	0.0472862		3.15261	0.108697	0.0543487	0.49651	TRUE	0.14681	TRUE	3	19	Amp		0.941748	N	N	Y	82.7012	75.3133
25	C1	FALSE	HLCP28-2	C9140	UNKNOWN	SYBR	None				0.225901	0.191175	0.266935	21.9352	21.6361	0.207468		0.274873	0.216142	0.108071	2.14624	TRUE	0.148024	TRUE	3	17	Amp		0.97003	N	N	N	79.2749
26	C2	FALSE	HLCP28-2	C9140	UNKNOWN	SYBR	None				0.225901	0.191175	0.266935	21.5545	21.6361	0.207468		0.274873	0.216142	0.108071	2.14624	TRUE	0.148024	TRUE	3	17	Amp		0.976791	N	N	N	79.1382
27	C3	FALSE	HLCP28-2	C9140	UNKNOWN	SYBR	None				0.225901	0.191175	0.266935	21.4588	21.6361	0.207468		0.274873	0.216142	0.108071	2.14624	TRUE	0.148024	TRUE	3	17	Amp		0.974396	N	N	N	79.1645
28	C4	FALSE	HLCP28-2	C9140	UNKNOWN	SYBR	None				0.225901	0.191175	0.266935	21.5959	21.6361	0.207468		0.274873	0.216142	0.108071	2.14624	TRUE	0.148024	TRUE	3	17	Amp		0.973833	N	N	N	79.3015
29	C5	FALSE	HLCP28-2	C9610	UNKNOWN	SYBR	None				1.19599	1.07062	1.33605	25.8414	25.9708	0.129965		4.60954	0.143406	0.0717031	-0.258207	TRUE	0.201475	TRUE	3	20	Amp		0.974409	N	N	N	80.5118
30	C6	FALSE	HLCP28-2	C9610	UNKNOWN	SYBR	None				1.19599	1.07062	1.33605	25.8768	25.9708	0.129965		4.60954	0.143406	0.0717031	-0.258207	TRUE	0.201475	TRUE	3	20	Amp		0.975409	N	N	N	80.5118
31	C7	FALSE	HLCP28-2	C9610	UNKNOWN	SYBR	None				1.19599	1.07062	1.33605	26.0731	25.9708	0.129965		4.60954	0.143406	0.0717031	-0.258207	TRUE	0.201475	TRUE	3	21	Amp		0.971418	N	N	N	80.5133
32	C8	FALSE	HLCP28-2	C9610	UNKNOWN	SYBR	None				1.19599	1.07062	1.33605	26.0918	25.9708	0.129965		4.60954	0.143406	0.0717031	-0.258207	TRUE	0.201475	TRUE	3	21	Amp		0.970215	N	N	N	80.5133
33	C9	FALSE	HLCP28-2	C6930	UNKNOWN	SYBR	None				0.231744	0.218011	0.246342	26.0631	26.1267	0.0508316		4.7655	0.0791087	0.0395544	2.1094	TRUE	0.14681	TRUE	3	21	Amp		0.969856	N	N	N	82.6564
34	C10	FALSE	HLCP28-2	C6930	UNKNOWN	SYBR	None				0.231744	0.218011	0.246342	26.1659	26.1267	0.0508316		4.7655	0.0791087	0.0395544	2.1094	TRUE	0.14681	TRUE	3	21	Amp		0.972053	N	N	N	82.6564
35	C11	FALSE	HLCP28-2	C6930	UNKNOWN	SYBR	None				0.231744	0.218011	0.246342	26.1696	26.1267	0.0508316		4.7655	0.0791087	0.0395544	2.1094	TRUE	0.14681	TRUE	3	21	Amp		0.974314	N	N	N	82.5644
36	C12	FALSE	HLCP28-2	C6930	UNKNOWN	SYBR	None				0.231744	0.218011	0.246342	26.1084	26.1267	0.0508316		4.7655	0.0791087	0.0395544	2.1094	TRUE	0.14681	TRUE	3	21	Amp		0.972261	N	N	N	82.5644
37	D1	FALSE	CK	C9140	NTC	SYBR	None							Undetermined								TRUE	0.148024	TRUE	3	39	No Amp		0	N	N	N	63.4099
38	D2	FALSE	CK	C9140	NTC	SYBR	None							Undetermined								TRUE	0.148024	TRUE	3	39	No Amp		0	N	N	N	62.9996
39	D3	FALSE	CK	C9140	NTC	SYBR	None							Undetermined								TRUE	0.148024	TRUE	3	39	No Amp		0	N	N	N	63
40	D4	FALSE	CK	C9140	NTC	SYBR	None							Undetermined								TRUE	0.148024	TRUE	3	39	No Amp		0	N	N	Y	77.3837	83.8221
41	D5	FALSE	CK	C9610	NTC	SYBR	None							Undetermined								TRUE	0.201475	TRUE	3	35	No Amp		0	N	N	Y	77.3653	72.4402
42	D6	FALSE	CK	C9610	NTC	SYBR	None							Undetermined								TRUE	0.201475	TRUE	3	39	No Amp		0	N	N	N	72.577
43	D7	FALSE	CK	C9610	NTC	SYBR	None							Undetermined								TRUE	0.201475	TRUE	3	39	No Amp		0	N	N	Y	69.1573	80.6501	89.5434
44	D8	FALSE	CK	C9610	NTC	SYBR	None							Undetermined								TRUE	0.201475	TRUE	3	39	No Amp		0	N	N	Y	89.5434	72.3041	82.8392	94.1952
45	D9	FALSE	CK	C6930	NTC	SYBR	None							Undetermined								TRUE	0.14681	TRUE	3	39	No Amp		0	N	N	Y	91.2559	82.5199	76.9233	86.4784
46	D10	FALSE	CK	C6930	NTC	SYBR	None							Undetermined								TRUE	0.14681	TRUE	3	39	No Amp		0	N	N	Y	81.5644	89.6179	77.1964	71.4633
47	D11	FALSE	CK	C6930	NTC	SYBR	None							Undetermined								TRUE	0.14681	TRUE	3	39	No Amp		0	N	N	Y	72.1666	82.0172	91.8677	74.4924
48	D12	FALSE	CK	C6930	NTC	SYBR	None							Undetermined								TRUE	0.14681	TRUE	3	39	No Amp		0	N	N	N	94.8776
49	E1	FALSE	HLCP8-2	C4570	UNKNOWN	SYBR	None				1	0.817317	1.22351	20.8866	20.5146	0.24863		1.10132	0.261233	0.130616	0	TRUE	0.183359	TRUE	3	15	Amp		0.981777	N	Y	N	82.0103
50	E2	FALSE	HLCP8-2	C4570	UNKNOWN	SYBR	None				1	0.817317	1.22351	20.3677	20.5146	0.24863		1.10132	0.261233	0.130616	0	TRUE	0.183359	TRUE	3	15	Amp		0.978506	N	N	N	81.8735
51	E3	FALSE	HLCP8-2	C4570	UNKNOWN	SYBR	None				1	0.817317	1.22351	20.3935	20.5146	0.24863		1.10132	0.261233	0.130616	0	TRUE	0.183359	TRUE	3	15	Amp		0.978961	N	N	N	82.0413
52	E4	FALSE	HLCP8-2	C4570	UNKNOWN	SYBR	None				1	0.817317	1.22351	20.4105	20.5146	0.24863		1.10132	0.261233	0.130616	0	TRUE	0.183359	TRUE	3	15	Amp		0.97717	N	N	N	82.0413
53	E5	FALSE	HLCP8-2	ACT	UNKNOWN	SYBR	None							19.9642	20.0158	0.084622						TRUE	0.195536	TRUE	3	15	Amp		0.977488	N	N	N	83.7952
54	E6	FALSE	HLCP8-2	ACT	UNKNOWN	SYBR	None							20.1423	20.0158	0.084622						TRUE	0.195536	TRUE	3	15	Amp		0.971213	N	N	N	83.7952
55	E7	FALSE	HLCP8-2	ACT	UNKNOWN	SYBR	None							19.9762	20.0158	0.084622						TRUE	0.195536	TRUE	3	15	Amp		0.967797	N	N	N	83.7969
56	E8	FALSE	HLCP8-2	ACT	UNKNOWN	SYBR	None							19.9804	20.0158	0.084622						TRUE	0.195536	TRUE	3	14	Amp		0.990329	N	N	N	83.7969
57	E9	FALSE	HLCP8-2	TUB	UNKNOWN	SYBR	None							18.7664	18.8107	0.0754332						TRUE	0.190619	TRUE	3	13	Amp		0.990947	N	N	N	82.1104
58	E10	FALSE	HLCP8-2	TUB	UNKNOWN	SYBR	None							18.7299	18.8107	0.0754332						TRUE	0.190619	TRUE	3	13	Amp		0.982052	N	N	N	82.1104
59	E11	FALSE	HLCP8-2	TUB	UNKNOWN	SYBR	None							18.8537	18.8107	0.0754332						TRUE	0.190619	TRUE	3	13	Amp		0.982225	N	N	N	82.154
60	E12	FALSE	HLCP8-2	TUB	UNKNOWN	SYBR	None							18.8927	18.8107	0.0754332						TRUE	0.190619	TRUE	3	14	Amp		0.981184	N	N	N	82.0172
61	F1	FALSE	HLCP18-2	C4570	UNKNOWN	SYBR	None				0.724579	0.669185	0.784558	22.7326	22.686	0.0320593		1.5661	0.10299	0.0514949	0.464786	TRUE	0.183359	TRUE	3	17	Amp		0.949883	N	N	N	81.7367
62	F2	FALSE	HLCP18-2	C4570	UNKNOWN	SYBR	None				0.724579	0.669185	0.784558	22.6711	22.686	0.0320593		1.5661	0.10299	0.0514949	0.464786	TRUE	0.183359	TRUE	3	17	Amp		0.937493	N	N	N	81.7367
63	F3	FALSE	HLCP18-2	C4570	UNKNOWN	SYBR	None				0.724579	0.669185	0.784558	22.6798	22.686	0.0320593		1.5661	0.10299	0.0514949	0.464786	TRUE	0.183359	TRUE	3	17	Amp		0.939437	N	N	N	82.0413
64	F4	FALSE	HLCP18-2	C4570	UNKNOWN	SYBR	None				0.724579	0.669185	0.784558	22.6604	22.686	0.0320593		1.5661	0.10299	0.0514949	0.464786	TRUE	0.183359	TRUE	3	17	Amp		0.942451	N	N	N	82.0413
65	F5	FALSE	HLCP18-2	ACT	UNKNOWN	SYBR	None							21.5013	21.4541	0.0391381						TRUE	0.195536	TRUE	3	16	Amp		0.953511	N	N	N	83.7952
66	F6	FALSE	HLCP18-2	ACT	UNKNOWN	SYBR	None							21.4181	21.4541	0.0391381						TRUE	0.195536	TRUE	3	16	Amp		0.968618	N	N	N	83.7952
67	F7	FALSE	HLCP18-2	ACT	UNKNOWN	SYBR	None							21.4709	21.4541	0.0391381						TRUE	0.195536	TRUE	3	16	Amp		0.930156	N	N	N	83.7969
68	F8	FALSE	HLCP18-2	ACT	UNKNOWN	SYBR	None							21.426	21.4541	0.0391381						TRUE	0.195536	TRUE	3	16	Amp		0.931444	N	N	N	83.7969
69	F9	FALSE	HLCP18-2	TUB	UNKNOWN	SYBR	None							20.7234	20.7857	0.132765						TRUE	0.190619	TRUE	3	15	Amp		0.974752	N	N	N	82.1104
70	F10	FALSE	HLCP18-2	TUB	UNKNOWN	SYBR	None							20.6516	20.7857	0.132765						TRUE	0.190619	TRUE	3	15	Amp		0.974946	N	N	N	82.1104
71	F11	FALSE	HLCP18-2	TUB	UNKNOWN	SYBR	None							20.8072	20.7857	0.132765						TRUE	0.190619	TRUE	3	15	Amp		0.96613	N	N	N	82.154
72	F12	FALSE	HLCP18-2	TUB	UNKNOWN	SYBR	None							20.9605	20.7857	0.132765						TRUE	0.190619	TRUE	3	16	Amp		0.97148	N	N	N	82.154
73	G1	FALSE	HLCP28-2	C4570	UNKNOWN	SYBR	None				0.620871	0.586511	0.657245	23.1857	23.1502	0.0419687		1.78895	0.0737272	0.0368636	0.687634	TRUE	0.183359	TRUE	3	18	Amp		0.971805	N	N	N	81.8735
74	G2	FALSE	HLCP28-2	C4570	UNKNOWN	SYBR	None				0.620871	0.586511	0.657245	23.105	23.1502	0.0419687		1.78895	0.0737272	0.0368636	0.687634	TRUE	0.183359	TRUE	3	18	Amp		0.97423	N	N	N	81.7367
75	G3	FALSE	HLCP28-2	C4570	UNKNOWN	SYBR	None				0.620871	0.586511	0.657245	23.1239	23.1502	0.0419687		1.78895	0.0737272	0.0368636	0.687634	TRUE	0.183359	TRUE	3	18	Amp		0.972353	N	N	N	82.0413
76	G4	FALSE	HLCP28-2	C4570	UNKNOWN	SYBR	None				0.620871	0.586511	0.657245	23.1861	23.1502	0.0419687		1.78895	0.0737272	0.0368636	0.687634	TRUE	0.183359	TRUE	3	18	Amp		0.97192	N	N	N	82.0413
77	G5	FALSE	HLCP28-2	ACT	UNKNOWN	SYBR	None							20.8147	20.8523	0.0792225						TRUE	0.195536	TRUE	3	15	Amp		0.973166	N	N	N	83.7952
78	G6	FALSE	HLCP28-2	ACT	UNKNOWN	SYBR	None							20.8153	20.8523	0.0792225						TRUE	0.195536	TRUE	3	15	Amp		0.972383	N	N	N	83.7952
79	G7	FALSE	HLCP28-2	ACT	UNKNOWN	SYBR	None							20.9711	20.8523	0.0792225						TRUE	0.195536	TRUE	3	15	Amp		0.97281	N	N	N	83.9338
80	G8	FALSE	HLCP28-2	ACT	UNKNOWN	SYBR	None							20.8083	20.8523	0.0792225						TRUE	0.195536	TRUE	3	15	Amp		0.972488	N	N	N	83.9338
81	G9	FALSE	HLCP28-2	TUB	UNKNOWN	SYBR	None							21.8708	21.8701	0.0327484						TRUE	0.190619	TRUE	3	16	Amp		0.978896	N	N	N	82.2469
82	G10	FALSE	HLCP28-2	TUB	UNKNOWN	SYBR	None							21.8738	21.8701	0.0327484						TRUE	0.190619	TRUE	3	16	Amp		0.981004	N	N	N	82.2469
83	G11	FALSE	HLCP28-2	TUB	UNKNOWN	SYBR	None							21.908	21.8701	0.0327484						TRUE	0.190619	TRUE	3	17	Amp		0.980299	N	N	N	82.154
84	G12	FALSE	HLCP28-2	TUB	UNKNOWN	SYBR	None							21.828	21.8701	0.0327484						TRUE	0.190619	TRUE	3	16	Amp		0.978238	N	N	N	82.154
85	H1	FALSE	CK	C4570	NTC	SYBR	None							Undetermined	36.2263							TRUE	0.183359	TRUE	3	39	No Amp		0	N	N	N	67.9232
86	H2	FALSE	CK	C4570	NTC	SYBR	None							Undetermined	36.2263							TRUE	0.183359	TRUE	3	39	No Amp		0	N	N	N	62.9996
87	H3	FALSE	CK	C4570	NTC	SYBR	None							36.2263	36.2263							TRUE	0.183359	TRUE	3	31	Amp		0.9798	N	N	N	82.1783
88	H4	FALSE	CK	C4570	NTC	SYBR	None							Undetermined	36.2263							TRUE	0.183359	TRUE	3	39	No Amp		0	N	N	N	64.9178
89	H5	FALSE	CK	ACT	NTC	SYBR	None							Undetermined								TRUE	0.195536	TRUE	3	39	No Amp		0	N	N	N	63.0005
90	H6	FALSE	CK	ACT	NTC	SYBR	None							Undetermined								TRUE	0.195536	TRUE	3	39	No Amp		0	N	N	N	63.0005
91	H7	FALSE	CK	ACT	NTC	SYBR	None							Undetermined								TRUE	0.195536	TRUE	3	39	No Amp		0	N	N	Y	88.7224	84.6179	93.1006	81.471
92	H8	FALSE	CK	ACT	NTC	SYBR	None							39.5901								TRUE	0.195536	TRUE	3	34	Inconclusive		0	N	N	N	78.7346
93	H9	FALSE	CK	TUB	NTC	SYBR	None							Undetermined								TRUE	0.190619	TRUE	3	39	No Amp		0	N	N	Y	81.8374	92.6209	87.9799	78.5614
94	H10	FALSE	CK	TUB	NTC	SYBR	None							Undetermined								TRUE	0.190619	TRUE	3	39	No Amp		0	N	N	Y	81.7009	79.2439	93.0304	75.9678
95	H11	FALSE	CK	TUB	NTC	SYBR	None							Undetermined								TRUE	0.190619	TRUE	3	39	No Amp		0	N	N	N	64.0946
96	H12	FALSE	CK	TUB	NTC	SYBR	None							Undetermined								TRUE	0.190619	TRUE	3	39	No Amp		0	N	N	N	63.0001
Analysis Type	Singleplex
Endogenous Control	ACT, TUB
RQ Min/Max Confidence Level	95.0
Reference Sample	HLCP8-2
