# Supplementary material for: Transcriptomic Analysis Reveal the Molecular Mechanisms of Seed Coat Development in Cucurbita pepo L
Source: Front Plant Sci. 2022 Feb 24;13:772685. doi: 10.3389/fpls.2022.772685 (PMC8912962; doi:10.3389/fpls.2022.772685)
Supplement: Supplementary file 1 [file Data_Sheet_1.zip › Shenzhiyan -3th plate q-pcr 20191125.xls]

## Sheet: Sample Setup
Block Type	96-Well 0.1-mL Block
Calibration Background is expired	Yes
Calibration Background performed on	10-29-2017
Calibration Pure Dye ABY is expired	Yes
Calibration Pure Dye ABY performed on	10-29-2017
Calibration Pure Dye CY5 is expired	Yes
Calibration Pure Dye CY5 performed on	10-29-2017
Calibration Pure Dye FAM is expired	Yes
Calibration Pure Dye FAM performed on	10-29-2017
Calibration Pure Dye JUN is expired	Yes
Calibration Pure Dye JUN performed on	10-29-2017
Calibration Pure Dye MUSTANG PURPLE is expired	Yes
Calibration Pure Dye MUSTANG PURPLE performed on	10-29-2017
Calibration Pure Dye NED is expired	Yes
Calibration Pure Dye NED performed on	10-29-2017
Calibration Pure Dye ROX is expired	Yes
Calibration Pure Dye ROX performed on	10-29-2017
Calibration Pure Dye SYBR is expired	Yes
Calibration Pure Dye SYBR performed on	10-29-2017
Calibration Pure Dye TAMRA is expired	Yes
Calibration Pure Dye TAMRA performed on	10-29-2017
Calibration Pure Dye VIC is expired	Yes
Calibration Pure Dye VIC performed on	10-29-2017
Calibration ROI is expired	Yes
Calibration ROI performed on	10-29-2017
Calibration Uniformity is expired	Yes
Calibration Uniformity performed on	10-29-2017
Chemistry	SYBR_GREEN
Date Created	2019-11-25 20:56:17 PM PST
Experiment Barcode
Experiment Comment
Experiment File Name	D:\Users\Administrator\Desktop\SZY FINAL Q-PCR 201911\Shenzhiyan -3th plate q-pcr 20191125.eds
Experiment Name	Shenzhiyan -3th plate q-pcr 20191125
Experiment Run End Time	2019-11-25 04:37:50 AM PST
Experiment Type	Comparative Cт (ΔΔCт)
Instrument Name	272510507
Instrument Serial Number	272510507
Instrument Type	QuantStudio™ 5 System
Passive Reference	ROX
Post-read Stage/Step
Pre-read Stage/Step
Quantification Cycle Method	Ct
Signal Smoothing On	true
Stage where Melt Analysis is performed	Stage3
Stage/ Cycle where Ct Analysis is performed	Stage2, Step2
User Name
Well	Well Position	Sample Name	Sample Color	Biogroup Name	Biogroup Color	Target Name	Target Color	Task	Reporter	Quencher	Quantity	Comments
1	A1	CP8-3	RGB(139,137,112)			B0115	RGB(176,23,31)	UNKNOWN	SYBR	None
2	A2	CP8-3	RGB(139,137,112)			B0115	RGB(176,23,31)	UNKNOWN	SYBR	None
3	A3	CP8-3	RGB(139,137,112)			B0115	RGB(176,23,31)	UNKNOWN	SYBR	None
4	A4	CP8-3	RGB(139,137,112)			B0115	RGB(176,23,31)	UNKNOWN	SYBR	None
5	A5	CP8-3	RGB(139,137,112)			C1250	RGB(0,0,255)	UNKNOWN	SYBR	None
6	A6	CP8-3	RGB(139,137,112)			C1250	RGB(0,0,255)	UNKNOWN	SYBR	None
7	A7	CP8-3	RGB(139,137,112)			C1250	RGB(0,0,255)	UNKNOWN	SYBR	None
8	A8	CP8-3	RGB(139,137,112)			C1250	RGB(0,0,255)	UNKNOWN	SYBR	None
9	A9	CP8-3	RGB(139,137,112)			C3670	RGB(0,139,69)	UNKNOWN	SYBR	None
10	A10	CP8-3	RGB(139,137,112)			C3670	RGB(0,139,69)	UNKNOWN	SYBR	None
11	A11	CP8-3	RGB(139,137,112)			C3670	RGB(0,139,69)	UNKNOWN	SYBR	None
12	A12	CP8-3	RGB(139,137,112)			C3670	RGB(0,139,69)	UNKNOWN	SYBR	None
13	B1	CP18-3	RGB(0,0,255)			B0115	RGB(176,23,31)	UNKNOWN	SYBR	None
14	B2	CP18-3	RGB(0,0,255)			B0115	RGB(176,23,31)	UNKNOWN	SYBR	None
15	B3	CP18-3	RGB(0,0,255)			B0115	RGB(176,23,31)	UNKNOWN	SYBR	None
16	B4	CP18-3	RGB(0,0,255)			B0115	RGB(176,23,31)	UNKNOWN	SYBR	None
17	B5	CP18-3	RGB(0,0,255)			C1250	RGB(0,0,255)	UNKNOWN	SYBR	None
18	B6	CP18-3	RGB(0,0,255)			C1250	RGB(0,0,255)	UNKNOWN	SYBR	None
19	B7	CP18-3	RGB(0,0,255)			C1250	RGB(0,0,255)	UNKNOWN	SYBR	None
20	B8	CP18-3	RGB(0,0,255)			C1250	RGB(0,0,255)	UNKNOWN	SYBR	None
21	B9	CP18-3	RGB(0,0,255)			C3670	RGB(0,139,69)	UNKNOWN	SYBR	None
22	B10	CP18-3	RGB(0,0,255)			C3670	RGB(0,139,69)	UNKNOWN	SYBR	None
23	B11	CP18-3	RGB(0,0,255)			C3670	RGB(0,139,69)	UNKNOWN	SYBR	None
24	B12	CP18-3	RGB(0,0,255)			C3670	RGB(0,139,69)	UNKNOWN	SYBR	None
25	C1	CP28-3	RGB(0,139,69)			B0115	RGB(176,23,31)	UNKNOWN	SYBR	None
26	C2	CP28-3	RGB(0,139,69)			B0115	RGB(176,23,31)	UNKNOWN	SYBR	None
27	C3	CP28-3	RGB(0,139,69)			B0115	RGB(176,23,31)	UNKNOWN	SYBR	None
28	C4	CP28-3	RGB(0,139,69)			B0115	RGB(176,23,31)	UNKNOWN	SYBR	None
29	C5	CP28-3	RGB(0,139,69)			C1250	RGB(0,0,255)	UNKNOWN	SYBR	None
30	C6	CP28-3	RGB(0,139,69)			C1250	RGB(0,0,255)	UNKNOWN	SYBR	None
31	C7	CP28-3	RGB(0,139,69)			C1250	RGB(0,0,255)	UNKNOWN	SYBR	None
32	C8	CP28-3	RGB(0,139,69)			C1250	RGB(0,0,255)	UNKNOWN	SYBR	None
33	C9	CP28-3	RGB(0,139,69)			C3670	RGB(0,139,69)	UNKNOWN	SYBR	None
34	C10	CP28-3	RGB(0,139,69)			C3670	RGB(0,139,69)	UNKNOWN	SYBR	None
35	C11	CP28-3	RGB(0,139,69)			C3670	RGB(0,139,69)	UNKNOWN	SYBR	None
36	C12	CP28-3	RGB(0,139,69)			C3670	RGB(0,139,69)	UNKNOWN	SYBR	None
37	D1	CK	RGB(255,127,0)			B0115	RGB(176,23,31)	NTC	SYBR	None
38	D2	CK	RGB(255,127,0)			B0115	RGB(176,23,31)	NTC	SYBR	None
39	D3	CK	RGB(255,127,0)			B0115	RGB(176,23,31)	NTC	SYBR	None
40	D4	CK	RGB(255,127,0)			B0115	RGB(176,23,31)	NTC	SYBR	None
41	D5	CK	RGB(255,127,0)			C1250	RGB(0,0,255)	NTC	SYBR	None
42	D6	CK	RGB(255,127,0)			C1250	RGB(0,0,255)	NTC	SYBR	None
43	D7	CK	RGB(255,127,0)			C1250	RGB(0,0,255)	NTC	SYBR	None
44	D8	CK	RGB(255,127,0)			C1250	RGB(0,0,255)	NTC	SYBR	None
45	D9	CK	RGB(255,127,0)			C3670	RGB(0,139,69)	NTC	SYBR	None
46	D10	CK	RGB(255,127,0)			C3670	RGB(0,139,69)	NTC	SYBR	None
47	D11	CK	RGB(255,127,0)			C3670	RGB(0,139,69)	NTC	SYBR	None
48	D12	CK	RGB(255,127,0)			C3670	RGB(0,139,69)	NTC	SYBR	None
49	E1	CP8-3	RGB(139,137,112)			C5480.1	RGB(238,238,0)	UNKNOWN	SYBR	None
50	E2	CP8-3	RGB(139,137,112)			C5480.1	RGB(238,238,0)	UNKNOWN	SYBR	None
51	E3	CP8-3	RGB(139,137,112)			C5480.1	RGB(238,238,0)	UNKNOWN	SYBR	None
52	E4	CP8-3	RGB(139,137,112)			C5480.1	RGB(238,238,0)	UNKNOWN	SYBR	None
53	E5	CP8-3	RGB(139,137,112)			ACT	RGB(238,18,137)	UNKNOWN	SYBR	None
54	E6	CP8-3	RGB(139,137,112)			ACT	RGB(238,18,137)	UNKNOWN	SYBR	None
55	E7	CP8-3	RGB(139,137,112)			ACT	RGB(238,18,137)	UNKNOWN	SYBR	None
56	E8	CP8-3	RGB(139,137,112)			ACT	RGB(238,18,137)	UNKNOWN	SYBR	None
57	E9	CP8-3	RGB(139,137,112)			TUB	RGB(176,23,31)	UNKNOWN	SYBR	None
58	E10	CP8-3	RGB(139,137,112)			TUB	RGB(176,23,31)	UNKNOWN	SYBR	None
59	E11	CP8-3	RGB(139,137,112)			TUB	RGB(176,23,31)	UNKNOWN	SYBR	None
60	E12	CP8-3	RGB(139,137,112)			TUB	RGB(176,23,31)	UNKNOWN	SYBR	None
61	F1	CP18-3	RGB(0,0,255)			C5480.1	RGB(238,238,0)	UNKNOWN	SYBR	None
62	F2	CP18-3	RGB(0,0,255)			C5480.1	RGB(238,238,0)	UNKNOWN	SYBR	None
63	F3	CP18-3	RGB(0,0,255)			C5480.1	RGB(238,238,0)	UNKNOWN	SYBR	None
64	F4	CP18-3	RGB(0,0,255)			C5480.1	RGB(238,238,0)	UNKNOWN	SYBR	None
65	F5	CP18-3	RGB(0,0,255)			ACT	RGB(238,18,137)	UNKNOWN	SYBR	None
66	F6	CP18-3	RGB(0,0,255)			ACT	RGB(238,18,137)	UNKNOWN	SYBR	None
67	F7	CP18-3	RGB(0,0,255)			ACT	RGB(238,18,137)	UNKNOWN	SYBR	None
68	F8	CP18-3	RGB(0,0,255)			ACT	RGB(238,18,137)	UNKNOWN	SYBR	None
69	F9	CP18-3	RGB(0,0,255)			TUB	RGB(176,23,31)	UNKNOWN	SYBR	None
70	F10	CP18-3	RGB(0,0,255)			TUB	RGB(176,23,31)	UNKNOWN	SYBR	None
71	F11	CP18-3	RGB(0,0,255)			TUB	RGB(176,23,31)	UNKNOWN	SYBR	None
72	F12	CP18-3	RGB(0,0,255)			TUB	RGB(176,23,31)	UNKNOWN	SYBR	None
73	G1	CP28-3	RGB(0,139,69)			C5480.1	RGB(238,238,0)	UNKNOWN	SYBR	None
74	G2	CP28-3	RGB(0,139,69)			C5480.1	RGB(238,238,0)	UNKNOWN	SYBR	None
75	G3	CP28-3	RGB(0,139,69)			C5480.1	RGB(238,238,0)	UNKNOWN	SYBR	None
76	G4	CP28-3	RGB(0,139,69)			C5480.1	RGB(238,238,0)	UNKNOWN	SYBR	None
77	G5	CP28-3	RGB(0,139,69)			ACT	RGB(238,18,137)	UNKNOWN	SYBR	None
78	G6	CP28-3	RGB(0,139,69)			ACT	RGB(238,18,137)	UNKNOWN	SYBR	None
79	G7	CP28-3	RGB(0,139,69)			ACT	RGB(238,18,137)	UNKNOWN	SYBR	None
80	G8	CP28-3	RGB(0,139,69)			ACT	RGB(238,18,137)	UNKNOWN	SYBR	None
81	G9	CP28-3	RGB(0,139,69)			TUB	RGB(176,23,31)	UNKNOWN	SYBR	None
82	G10	CP28-3	RGB(0,139,69)			TUB	RGB(176,23,31)	UNKNOWN	SYBR	None
83	G11	CP28-3	RGB(0,139,69)			TUB	RGB(176,23,31)	UNKNOWN	SYBR	None
84	G12	CP28-3	RGB(0,139,69)			TUB	RGB(176,23,31)	UNKNOWN	SYBR	None
85	H1	CK	RGB(255,127,0)			C5480.1	RGB(238,238,0)	NTC	SYBR	None
86	H2	CK	RGB(255,127,0)			C5480.1	RGB(238,238,0)	NTC	SYBR	None
87	H3	CK	RGB(255,127,0)			C5480.1	RGB(238,238,0)	NTC	SYBR	None
88	H4	CK	RGB(255,127,0)			C5480.1	RGB(238,238,0)	NTC	SYBR	None
89	H5	CK	RGB(255,127,0)			ACT	RGB(238,18,137)	NTC	SYBR	None
90	H6	CK	RGB(255,127,0)			ACT	RGB(238,18,137)	NTC	SYBR	None
91	H7	CK	RGB(255,127,0)			ACT	RGB(238,18,137)	NTC	SYBR	None
92	H8	CK	RGB(255,127,0)			ACT	RGB(238,18,137)	NTC	SYBR	None
93	H9	CK	RGB(255,127,0)			TUB	RGB(176,23,31)	NTC	SYBR	None
94	H10	CK	RGB(255,127,0)			TUB	RGB(176,23,31)	NTC	SYBR	None
95	H11	CK	RGB(255,127,0)			TUB	RGB(176,23,31)	NTC	SYBR	None
96	H12	CK	RGB(255,127,0)			TUB	RGB(176,23,31)	NTC	SYBR	None

## Sheet: Raw Data
Block Type	96-Well 0.1-mL Block
Calibration Background is expired	Yes
Calibration Background performed on	10-29-2017
Calibration Pure Dye ABY is expired	Yes
Calibration Pure Dye ABY performed on	10-29-2017
Calibration Pure Dye CY5 is expired	Yes
Calibration Pure Dye CY5 performed on	10-29-2017
Calibration Pure Dye FAM is expired	Yes
Calibration Pure Dye FAM performed on	10-29-2017
Calibration Pure Dye JUN is expired	Yes
Calibration Pure Dye JUN performed on	10-29-2017
Calibration Pure Dye MUSTANG PURPLE is expired	Yes
Calibration Pure Dye MUSTANG PURPLE performed on	10-29-2017
Calibration Pure Dye NED is expired	Yes
Calibration Pure Dye NED performed on	10-29-2017
Calibration Pure Dye ROX is expired	Yes
Calibration Pure Dye ROX performed on	10-29-2017
Calibration Pure Dye SYBR is expired	Yes
Calibration Pure Dye SYBR performed on	10-29-2017
Calibration Pure Dye TAMRA is expired	Yes
Calibration Pure Dye TAMRA performed on	10-29-2017
Calibration Pure Dye VIC is expired	Yes
Calibration Pure Dye VIC performed on	10-29-2017
Calibration ROI is expired	Yes
Calibration ROI performed on	10-29-2017
Calibration Uniformity is expired	Yes
Calibration Uniformity performed on	10-29-2017
Chemistry	SYBR_GREEN
Date Created	2019-11-25 20:56:17 PM PST
Experiment Barcode
Experiment Comment
Experiment File Name	D:\Users\Administrator\Desktop\SZY FINAL Q-PCR 201911\Shenzhiyan -3th plate q-pcr 20191125.eds
Experiment Name	Shenzhiyan -3th plate q-pcr 20191125
Experiment Run End Time	2019-11-25 04:37:50 AM PST
Experiment Type	Comparative Cт (ΔΔCт)
Instrument Name	272510507
Instrument Serial Number	272510507
Instrument Type	QuantStudio™ 5 System
Passive Reference	ROX
Post-read Stage/Step
Pre-read Stage/Step
Quantification Cycle Method	Ct
Signal Smoothing On	true
Stage where Melt Analysis is performed	Stage3
Stage/ Cycle where Ct Analysis is performed	Stage2, Step2
User Name
Well	Well Position	Cycle	x1-m1	x2-m2	x3-m3	x4-m4	x5-m5
1	A1	1	36347.8	15741.8	94591.5	1.17458e+06	6799.85
2	A2	1	33983.6	11390.9	114551	1.25691e+06	4012.76
3	A3	1	29083.8	9459.19	126026	1.24509e+06	5128.38
4	A4	1	55269.8	16913.4	133517	1.1984e+06	2899.68
5	A5	1	28564.9	11851.5	153023	1.31595e+06	2922.79
6	A6	1	23056	10209	164168	1359703	2241.84
7	A7	1	14957.9	8327.89	164713	1.3585e+06	-468.932
8	A8	1	13797.8	8760.08	157521	1.33317e+06	-859.271
9	A9	1	38101.6	12153.7	155380	1.36766e+06	510.764
10	A10	1	33746.5	12428.6	136199	1.30098e+06	-1866.76
11	A11	1	34069.2	11526.8	121946	1289626	343.485
12	A12	1	17649.2	9032.39	109011	1.29686e+06	-12866
13	B1	1	73993.6	13490.7	97757.3	1114818	1838.72
14	B2	1	92796	17231.1	115901	1.17607e+06	2347.82
15	B3	1	88139.1	14390.2	134406	1.22191e+06	3206.6
16	B4	1	127908	17901.2	158359	1.32505e+06	6452.1
17	B5	1	96500.4	13545.8	141755	1.07958e+06	3567.11
18	B6	1	103380	15326.2	175049	1.33832e+06	2650.33
19	B7	1	90253.6	13914.6	177250	1.34491e+06	5044.8
20	B8	1	106706	15222.2	173088	1.3463e+06	887.63
21	B9	1	114463	18685	160299	1303228	3606.81
22	B10	1	73853.7	14248.6	141740	1.25071e+06	-2236.83
23	B11	1	122066	18805.1	124544	1.21604e+06	4115.27
24	B12	1	69228.1	13389.8	107339	1.19207e+06	-3265.88
25	C1	1	49234.7	11180.9	112559	1.23427e+06	2812.68
26	C2	1	62766.1	12605.1	127336	1.20703e+06	1167.53
27	C3	1	76345.6	13842.2	152453	1.31553e+06	1576.27
28	C4	1	133673	15467.9	169284	1.33717e+06	10607.4
29	C5	1	134763	12391.3	184422	1.37588e+06	6619.6
30	C6	1	191728	13739.2	192249	1.38463e+06	6074.41
31	C7	1	97651.6	12652.2	196947	1.41166e+06	3499.03
32	C8	1	52096.1	10616.8	181087	1.3333e+06	2990.85
33	C9	1	111698	15817	179602	1.39396e+06	3166.7
34	C10	1	61849.7	12346.1	156862	1.302e+06	295.912
35	C11	1	59258.9	12513.5	138455	1.29318e+06	1445.24
36	C12	1	54529.8	13296.2	118763	1234581	-2971.47
37	D1	1	15887.6	8497.72	121481	1.26162e+06	1898.72
38	D2	1	16747.7	7904.7	144190	1.32044e+06	1779.37
39	D3	1	20687	8810.57	163852	1.34212e+06	2313.28
40	D4	1	79032.1	13740.8	190617	1441354	11039
41	D5	1	6543.29	5646.83	184893	1.31869e+06	846.317
42	D6	1	67383.1	17466.9	213729	1.47471e+06	4827.71
43	D7	1	49636.7	9664.93	211325	1.45118e+06	12723
44	D8	1	61290.7	11933.2	206658	1.46208e+06	8416.19
45	D9	1	50619.8	10908.5	191124	1.41781e+06	1749.04
46	D10	1	63478.9	12840.4	173268	1381172	10436.3
47	D11	1	28383.8	7607.38	152486	1.33989e+06	-753.68
48	D12	1	33910.9	9268.41	124090	1.24394e+06	-532.385
49	E1	1	33832.9	10634.1	132748	1.39437e+06	4415.8
50	E2	1	32816.8	10614.2	146380	1.35298e+06	5515.18
51	E3	1	41322.8	12636.9	169525	1.40215e+06	2392.24
52	E4	1	39155.9	11614.8	190960	1.45428e+06	2949.66
53	E5	1	112503	17329.6	207146	1.49871e+06	1967.76
54	E6	1	185039	20567	214696	1.49889e+06	13697
55	E7	1	138808	18895.1	215840	1.49656e+06	10653.7
56	E8	1	139830	19572.3	209126	1.49442e+06	10049.1
57	E9	1	124821	21477.8	189755	1.42178e+06	4773.49
58	E10	1	90049.3	20772.6	178236	1.4368e+06	1406.69
59	E11	1	77482.1	20021.6	154598	1.37166e+06	-259.159
60	E12	1	60565.4	18421	130444	1.32147e+06	1348.28
61	F1	1	99379.1	15233.4	115698	1.24305e+06	5007.41
62	F2	1	104303	15939	132463	1.25132e+06	3874.59
63	F3	1	105654	15271.2	150831	1282700	2967.52
64	F4	1	97941.3	14930.8	175456	1.36705e+06	3220.07
65	F5	1	218392	23159.7	173633	1280358	9097.45
66	F6	1	203992	21244	190912	1.37103e+06	10516.5
67	F7	1	211891	21773.1	188305	1.35032e+06	10540.7
68	F8	1	140398	18424	177238	1.30584e+06	3195.44
69	F9	1	191878	26942.9	172235	1321577	10590.5
70	F10	1	134257	23501.6	153708	1.28564e+06	4282.37
71	F11	1	141784	25964	135203	1.24204e+06	2333.33
72	F12	1	103299	23282.4	110047	1.14112e+06	-1569.84
73	G1	1	43754.6	8878.41	103109	1.18195e+06	193.449
74	G2	1	77592.5	13840.7	121525	1.21163e+06	3276.72
75	G3	1	104448	14966.8	143579	1287389	9612.65
76	G4	1	89374.3	12608.4	155320	1.28207e+06	4973.35
77	G5	1	146855	18374.2	163020	1.26543e+06	9843.69
78	G6	1	122161	16382.3	167479	1265337	1958.33
79	G7	1	102723	15376.9	172530	1.30757e+06	3086.46
80	G8	1	120316	17849.1	167949	1.29246e+06	3706.6
81	G9	1	98587.3	19592.7	172325	1.39385e+06	3437.25
82	G10	1	89171.7	20225	146952	1.29517e+06	-287.546
83	G11	1	94050	19193.2	128274	1247113	4481.61
84	G12	1	66942.1	15801.3	101415	1.1165e+06	-1337.16
85	H1	1	-3388.55	1453.91	92593.7	1.1096e+06	9.16299
86	H2	1	6114	3757.07	109835	1174850	-111.078
87	H3	1	-234.633	2730.82	123867	1.17604e+06	-1641.01
88	H4	1	4997.55	5444.89	137866	1.21128e+06	-1354.3
89	H5	1	13556	7703.49	147952	1.2387e+06	-8095.49
90	H6	1	26762.4	9495.74	154524	1.2477e+06	-49.8974
91	H7	1	14702.3	8711.47	148744	1.1959e+06	-3581.86
92	H8	1	16625.7	8156.37	134210	1105249	-3443.63
93	H9	1	25998.1	13241.8	137585	1.19099e+06	-1293.2
94	H10	1	15046.2	12152.8	120746	1.13118e+06	-2757.37
95	H11	1	38756.3	14021.8	117870	1.20351e+06	312.453
96	H12	1	19913.1	8694.84	85772.4	985376	-8279.77
1	A1	2	29597	13646.3	92137	1.14717e+06	2780.48
2	A2	2	34001.6	12330.2	114635	1.26208e+06	4062.02
3	A3	2	30867.3	9634.14	126472	1253712	5052.33
4	A4	2	54327.7	18348.1	134087	1.20455e+06	3149.98
5	A5	2	31159.4	12272.5	154597	1.3239e+06	3054.01
6	A6	2	25126.4	9910.13	164807	1.36737e+06	2573.85
7	A7	2	16019.7	9214.42	164760	1.36122e+06	-400.115
8	A8	2	14840.5	9258.6	158059	1.33515e+06	-766.903
9	A9	2	40924.9	13670.4	156348	1.372e+06	280.074
10	A10	2	35294.7	13095.3	136715	1.30764e+06	-1655.48
11	A11	2	34547.3	11931.8	121573	1.29168e+06	-266.863
12	A12	2	20320.8	8997.19	108342	1.2946e+06	-12658.5
13	B1	2	81886.5	13895.5	97491.6	1126219	2697.12
14	B2	2	97901.3	18600	116527	1182953	3012.53
15	B3	2	93132.6	14778.9	134712	1230671	3280.72
16	B4	2	136382	19194.1	159031	1332416	6734.23
17	B5	2	116347	15121.4	141609	1.08016e+06	5180.14
18	B6	2	111358	15380.3	176417	1.344e+06	2891.59
19	B7	2	94241.5	14696.6	177892	1.35042e+06	4064.82
20	B8	2	114668	15877.5	173975	1.3517e+06	1347.5
21	B9	2	121600	19356.6	161017	1.31016e+06	4457.63
22	B10	2	80423.5	14568	142266	1.25699e+06	-2251.3
23	B11	2	129056	19221.3	124788	1.22033e+06	5517.23
24	B12	2	69852.8	13607.1	107383	1.19163e+06	-3371.21
25	C1	2	56448.9	12048.5	111347	1.2293e+06	2451.3
26	C2	2	66592.2	13365.1	127721	1.21491e+06	1451.36
27	C3	2	84671.6	14706.7	152791	1.3255e+06	2413.74
28	C4	2	132239	15992.8	170250	1.34676e+06	9074.96
29	C5	2	147357	14342.4	184962	1381351	8242.35
30	C6	2	214925	15423.2	193490	1.39588e+06	8237.6
31	C7	2	115641	14500.2	197866	1.42183e+06	4954.87
32	C8	2	60513.4	11224.1	182148	1.34023e+06	2591.53
33	C9	2	125467	16633.2	180125	1402657	4598.52
34	C10	2	66564.2	13360.8	157341	1.30675e+06	319.653
35	C11	2	63994.4	13633.8	139242	1.29707e+06	1547.99
36	C12	2	57222	13556.5	118583	1.23561e+06	-3241.22
37	D1	2	15185.1	8085.25	120092	1.24972e+06	1209.75
38	D2	2	14622.1	8011.32	144810	1.32687e+06	1746.58
39	D3	2	19355.3	8669.35	164451	1.35147e+06	2851.52
40	D4	2	68920.5	13095.9	192068	1.44605e+06	8841.77
41	D5	2	5562.83	5915.41	186249	1.32647e+06	109.235
42	D6	2	77665.5	19159.7	214545	1.47907e+06	5589.47
43	D7	2	56201.1	9726.68	212122	1.45824e+06	12395.6
44	D8	2	66082.9	12386.5	207169	1.46611e+06	10616.9
45	D9	2	57911.9	11835.4	191956	1.42318e+06	3160.22
46	D10	2	60095.6	12032.1	173654	1381974	8321.12
47	D11	2	27798.3	8710.55	152773	1.34177e+06	-1141.99
48	D12	2	34697.4	9858.47	124781	1.25041e+06	-866.733
49	E1	2	35868.2	11102.7	131368	1.38863e+06	4437.96
50	E2	2	36054.4	10857.9	147151	1.36085e+06	5410.25
51	E3	2	41216.1	12839.3	170643	1.41387e+06	2197.31
52	E4	2	40910.4	11877.9	190911	1.4566e+06	3439.59
53	E5	2	126154	17995.5	209060	1.51121e+06	3277.73
54	E6	2	173223	20630.5	215368	1.50567e+06	12287.6
55	E7	2	130643	18159.8	216704	1500660	8391.75
56	E8	2	145596	20231.3	210064	1.50199e+06	12030.8
57	E9	2	132224	22420.4	190944	1.42955e+06	6892.35
58	E10	2	90774.2	21211.3	179012	1.44057e+06	1723.38
59	E11	2	78668.6	20414	155305	1.37781e+06	-821.818
60	E12	2	60048.6	18625.6	130256	1323385	1152.19
61	F1	2	103493	15938.2	114659	1.23673e+06	4112.68
62	F2	2	106786	16275.7	133136	1.25614e+06	3288.17
63	F3	2	110864	15597.3	152228	1.2912e+06	3479.86
64	F4	2	102722	15392	175806	1.37385e+06	2967.69
65	F5	2	221884	23554.2	175117	1.29215e+06	11762.7
66	F6	2	191779	21059.6	191854	1.37795e+06	8946.93
67	F7	2	220415	22627.7	189468	1.36367e+06	12744.2
68	F8	2	155181	19647.6	179067	1.31302e+06	3203.33
69	F9	2	196196	27364.5	173960	1.3323e+06	10773
70	F10	2	141017	24238.2	155451	1.29429e+06	4935.75
71	F11	2	159155	29088	136535	1.24854e+06	7342.71
72	F12	2	98797.2	21928.8	107094	1.11139e+06	-2372.26
73	G1	2	44919.3	9961.86	101600	1.17033e+06	340.871
74	G2	2	84196.3	14704	123161	1.22127e+06	4718.11
75	G3	2	106801	16164.5	144152	1.30095e+06	11021.7
76	G4	2	97620.5	13790.6	156737	1.29249e+06	6249.04
77	G5	2	149558	18795.9	164337	1.2788e+06	10127.5
78	G6	2	133350	17094	168068	1.26968e+06	2639.25
79	G7	2	108668	15587.2	174128	1.31457e+06	3909.77
80	G8	2	128561	18749.6	170259	1.30397e+06	3821.24
81	G9	2	96847.1	18968.1	159229	1.29514e+06	4102.79
82	G10	2	94801.5	20912	148046	1.30632e+06	-553.586
83	G11	2	97664.8	20128.1	128960	1.2549e+06	4265.85
84	G12	2	70259	17577.2	101595	1.11918e+06	-1625.86
85	H1	2	-3767.33	1497.51	92744.9	1.11306e+06	220.228
86	H2	2	7234.59	3965.02	110252	1.18004e+06	334.234
87	H3	2	372.439	3065.43	125150	1.18662e+06	-1414.04
88	H4	2	7304.73	4764.94	139164	1.22329e+06	-979.396
89	H5	2	15379.7	7069.34	149327	1.25021e+06	-8101.76
90	H6	2	28667.2	9074.8	154764	1.2521e+06	210.61
91	H7	2	15890.9	8631.52	149995	1.20603e+06	-2991.12
92	H8	2	18240.6	8267.58	135455	1.11595e+06	-2467.59
93	H9	2	26316.8	13096.2	139523	1.20804e+06	-938.439
94	H10	2	14987.2	11407.6	121486	1.14076e+06	-3012.9
95	H11	2	39359.1	14150.6	117329	1.20131e+06	1047.44
96	H12	2	18566.7	8489.9	85644.7	989454	-7467.81
1	A1	3	32776.4	13265.3	91755.4	1.14746e+06	2890.57
2	A2	3	35646.4	12624.8	114565	1.26116e+06	4576.45
3	A3	3	33096.1	9621.28	126883	1.25735e+06	4710.63
4	A4	3	59251.6	18459	134235	1.20733e+06	3775.53
5	A5	3	32473.3	11851.3	155074	1.32858e+06	2726.98
6	A6	3	25905.9	10755.1	165426	1.37152e+06	2351.78
7	A7	3	16777.1	8803.4	165392	1364914	-792.426
8	A8	3	16601.3	9357.24	158267	1.33767e+06	-626.169
9	A9	3	40263.2	13545	156347	1379344	426.304
10	A10	3	37446.6	12905.5	137402	1.31319e+06	-1818.04
11	A11	3	34972.6	12144.3	122328	1.29735e+06	-741.768
12	A12	3	21829.3	9981.44	108734	1.29722e+06	-12948.5
13	B1	3	82256.6	13762.7	98080.1	1.13044e+06	1484.52
14	B2	3	98441.7	19230.6	116650	1.18565e+06	2915.15
15	B3	3	95060.7	14632.1	134779	1.23549e+06	3316.84
16	B4	3	138571	19221.4	159270	1.33615e+06	6412.55
17	B5	3	120663	15070.2	141512	1.08021e+06	5058.61
18	B6	3	113533	16050.9	176662	1.34927e+06	2486.03
19	B7	3	99273.2	14989	178187	1.35563e+06	4462.83
20	B8	3	118023	16476.8	174906	1.35805e+06	1232.47
21	B9	3	123887	19745.4	161420	1.31623e+06	4788.56
22	B10	3	81803.6	14583.4	142470	1.26289e+06	-1997.72
23	B11	3	127233	19650.1	124743	1.22133e+06	5260.42
24	B12	3	75081.4	13924.1	107846	1.19957e+06	-3142.44
25	C1	3	58520.6	12053.3	112150	1.22846e+06	3570.36
26	C2	3	69151	13794.4	127368	1.21858e+06	1313.18
27	C3	3	88684.8	15329.5	153799	1.33263e+06	2786.41
28	C4	3	131669	16455.3	170977	1.35112e+06	9369.16
29	C5	3	151770	14208.4	185938	1.38793e+06	9070.67
30	C6	3	222187	15472.1	193964	1.40267e+06	8309.16
31	C7	3	123162	15367.4	198801	1.42821e+06	4885.5
32	C8	3	64503.2	12020.4	182772	1.34712e+06	2905.53
33	C9	3	133598	16937.8	180997	1406986	4710.97
34	C10	3	69024.5	13193.6	158062	1.31475e+06	462.158
35	C11	3	65993.5	13396.1	139551	1.29741e+06	1801.28
36	C12	3	59809.9	13763.5	118969	1.2406e+06	-3096.46
37	D1	3	15388.4	8709.69	119974	1.25029e+06	1066.87
38	D2	3	17052.1	8567.63	145141	1.32951e+06	1996.02
39	D3	3	21197.3	9446.19	165994	1.35836e+06	2287.93
40	D4	3	67195.2	13656.8	192352	1.44844e+06	8592.08
41	D5	3	6859.27	6280.37	186923	1.33032e+06	417.832
42	D6	3	83564.8	20058.7	215646	1.48439e+06	6423.83
43	D7	3	58460.9	9508.16	212546	1.46046e+06	12231.1
44	D8	3	70135.9	12904.8	207692	1470511	11351.7
45	D9	3	59201.5	12077.1	192232	1.42953e+06	3239.73
46	D10	3	57093.6	11723.4	174060	1.38764e+06	7337.68
47	D11	3	28870.8	8256.94	152891	1.34626e+06	-363.225
48	D12	3	34493.3	9457.39	125801	1.25463e+06	-571.041
49	E1	3	36288.7	11449.5	131020	1.38587e+06	4351.22
50	E2	3	35440.1	12036.2	147143	1.36384e+06	5276.8
51	E3	3	42583.2	13583.8	171028	1.41786e+06	2037.31
52	E4	3	41960.8	12074.1	192329	1.46288e+06	3364.29
53	E5	3	128871	18462.8	210803	1.5199e+06	3575.19
54	E6	3	171677	20883	216376	1.51012e+06	11714.4
55	E7	3	129944	18836.3	217434	1508116	7713.08
56	E8	3	150237	21223.3	211002	1.50765e+06	12239
57	E9	3	132582	23077.9	191572	1.43618e+06	6150.86
58	E10	3	91979.1	21412	179635	1.45129e+06	1499.64
59	E11	3	80652.1	19893.8	155253	1.37974e+06	-471.776
60	E12	3	59823.1	18706.8	130787	1.32867e+06	1356.53
61	F1	3	104742	16112.8	113975	1.2311e+06	4474.39
62	F2	3	111617	16258.7	133498	1.26238e+06	2507.01
63	F3	3	113720	16723.6	152058	1.29673e+06	3724.04
64	F4	3	107052	15548.1	176077	1.38015e+06	3136.77
65	F5	3	223726	23960.8	175709	1299788	11718
66	F6	3	192683	20429.7	192656	1382535	7807.06
67	F7	3	222260	23040.5	189805	1365601	12584.5
68	F8	3	161234	19814.8	178849	1.31866e+06	2917.59
69	F9	3	197263	27574.5	174635	1.3392e+06	10118.7
70	F10	3	142804	24851	155700	1.29906e+06	4494.82
71	F11	3	161038	29195.9	136447	1.25172e+06	7187.04
72	F12	3	100794	23061.7	106823	1113422	-2189.97
73	G1	3	49105.4	9567.22	101893	1.16481e+06	-163.943
74	G2	3	83526.7	14900.9	122655	1.22206e+06	3927.01
75	G3	3	108655	16210.3	145134	1.30685e+06	10622.5
76	G4	3	100932	14488.7	157178	1.29693e+06	6086.38
77	G5	3	152367	19582.9	165365	1.28661e+06	9926.84
78	G6	3	136082	17532.6	169120	1.27661e+06	2838.94
79	G7	3	111493	16826.6	174889	1.32e+06	3789.71
80	G8	3	132950	18980.1	170329	1.30989e+06	3636.39
81	G9	3	99370.7	19485	159722	1.30301e+06	4293.4
82	G10	3	95528	21232.4	148818	1.30932e+06	-456.267
83	G11	3	99389.1	20411.1	129656	1.25972e+06	4574.42
84	G12	3	70435.3	17134.5	101570	1.12305e+06	-1018.49
85	H1	3	-3157.3	822.621	93177.9	1.11404e+06	-262.867
86	H2	3	8594.52	5358.63	109963	1.17991e+06	711.941
87	H3	3	-758.347	2908.12	125351	1.19049e+06	-1462.65
88	H4	3	5876.49	4964.94	139406	1.22495e+06	-988.315
89	H5	3	15930.9	7187.64	149820	1.25543e+06	-8003.93
90	H6	3	28604	9668.48	155395	1.25651e+06	-53.3042
91	H7	3	16360.3	8991.91	150375	1.20905e+06	-3767.2
92	H8	3	19693.2	8319.67	135919	1.11857e+06	-2706.45
93	H9	3	27314.4	12887.1	139971	1.20973e+06	-1033.16
94	H10	3	14170.3	11478.6	121668	1.1433e+06	-3326.67
95	H11	3	36547.8	14358.1	116337	1195168	1092.46
96	H12	3	17408.1	9285.51	86505.9	990801	-7869.56
1	A1	4	29086.4	13040.4	91963.6	1.14883e+06	2378.43
2	A2	4	34284.4	12389.9	114857	1.26034e+06	3922.26
3	A3	4	33749.2	9896.7	127195	1.25975e+06	5321.59
4	A4	4	59657.1	18496.6	134468	1.20832e+06	2989.69
5	A5	4	32850.4	12260.8	154688	1331560	2722.9
6	A6	4	27289.6	10198.6	165442	1.3699e+06	2701.98
7	A7	4	16952.1	8811.33	165303	1.36636e+06	161.797
8	A8	4	17156.2	9193.84	158796	1.34374e+06	215.933
9	A9	4	41509.2	13879.4	156878	1381375	-190.333
10	A10	4	37908.4	13359.2	137684	1.31503e+06	-2517.8
11	A11	4	36375.4	12443.9	122051	1.29933e+06	224.831
12	A12	4	21246.2	9299.65	108557	1.29567e+06	-12585.6
13	B1	4	84665.6	14193.4	98222.8	1.13236e+06	2264.09
14	B2	4	102116	19463.7	116781	1.18594e+06	3861.86
15	B3	4	96685.1	14489.3	136253	1.23822e+06	3841.75
16	B4	4	142821	20128.8	159957	1.33847e+06	6815.32
17	B5	4	124101	15342	141909	1.0797e+06	5805.77
18	B6	4	116964	16685.8	177131	1.34973e+06	3245
19	B7	4	101774	15386.9	179231	1.35707e+06	5128.15
20	B8	4	120406	16851.6	175501	1.36227e+06	1917.83
21	B9	4	124651	20234.3	162003	1.31772e+06	4689.98
22	B10	4	85265.5	15252.4	143137	1265555	-1904.5
23	B11	4	128613	20285.3	124855	1.22296e+06	5710.49
24	B12	4	76573.2	14718.4	108012	1201029	-2763.08
25	C1	4	59056.2	11903.6	111094	1.22861e+06	3294.13
26	C2	4	69869.2	13299.6	128109	1.22029e+06	1595.19
27	C3	4	90161.4	15137.4	154746	1.33554e+06	2760.87
28	C4	4	133256	15980.4	171012	1.35374e+06	9159.39
29	C5	4	155313	14760.6	186294	1.39231e+06	9595.01
30	C6	4	226211	15240.4	194591	1.4035e+06	8776.43
31	C7	4	124729	15254.2	199010	1.43087e+06	5480.56
32	C8	4	65805.9	12356.2	182699	1.35029e+06	3350.51
33	C9	4	136236	17564.2	181270	1.40863e+06	5170.13
34	C10	4	70230.3	13433.8	158214	1.31586e+06	584.568
35	C11	4	67739.7	14143.3	140254	1.30183e+06	1810.45
36	C12	4	60961.3	14354.9	119277	1.24239e+06	-2941.81
37	D1	4	14769.3	8163.74	119584	1.25082e+06	1320.73
38	D2	4	17360.7	8036.85	145243	1.33068e+06	2361.28
39	D3	4	22254.6	8742.82	166495	1358206	2307.95
40	D4	4	66842.9	12491.2	192638	1456201	8595.27
41	D5	4	7690.84	6153.35	186958	1.33433e+06	102.363
42	D6	4	86299.7	20570.8	216653	1.49094e+06	5202.1
43	D7	4	58033.5	9601.4	212685	1.46819e+06	11581.3
44	D8	4	70813.4	12641.5	208520	1.47646e+06	11112.9
45	D9	4	60338.9	12040.5	192937	1.43248e+06	3122.11
46	D10	4	57100.3	11286.1	174467	1.3951e+06	6891.95
47	D11	4	28310.4	8093.84	153299	1347573	-1330.75
48	D12	4	33629.1	9517.77	125476	1.25722e+06	-578.337
49	E1	4	36489.9	11747.5	131503	1.38759e+06	4509.49
50	E2	4	36131	11586.8	146632	1.3649e+06	5511.09
51	E3	4	43428.9	13859	171874	1.42195e+06	2672.7
52	E4	4	43300.6	12819.2	191789	1.46729e+06	3290.75
53	E5	4	132332	18480.8	210516	1.52363e+06	3369.71
54	E6	4	170961	20906.8	216617	1.51292e+06	11465
55	E7	4	130404	18395.5	218018	1.51169e+06	7356.02
56	E8	4	152616	21035.5	210862	1510630	12208.9
57	E9	4	131259	22738	191898	1.43998e+06	7262.15
58	E10	4	92176.6	21645.6	179722	1.45212e+06	1754.51
59	E11	4	77825	20329.8	155020	1.38292e+06	-311.927
60	E12	4	57764.9	18522.3	130295	1.33055e+06	939.722
61	F1	4	107699	15685	113761	1.23017e+06	3970
62	F2	4	113311	17553.4	133961	1.2622e+06	2349.28
63	F3	4	115531	16339.7	153054	1.29891e+06	3317.71
64	F4	4	108574	15820.7	176538	1.38093e+06	2928.83
65	F5	4	225037	24816.4	176252	1.29993e+06	12102.1
66	F6	4	193064	21324.9	193661	1.38622e+06	7614.49
67	F7	4	225263	23513.5	190302	1.36605e+06	13061.7
68	F8	4	165981	19801.2	179548	1.32071e+06	3229.94
69	F9	4	198205	27626.4	175114	1.34087e+06	10453.9
70	F10	4	145288	24760.7	156697	1.30329e+06	4589.6
71	F11	4	163452	29462.5	136803	1.25164e+06	6662.46
72	F12	4	102870	22560.1	106912	1.11103e+06	-2137.29
73	G1	4	49847.9	10323.7	101640	1.1633e+06	29.7043
74	G2	4	84227.5	15761.8	123249	1.22384e+06	4297.32
75	G3	4	111356	16566.5	145101	1.30904e+06	10702.1
76	G4	4	101863	14863.9	157793	1.29933e+06	5997.5
77	G5	4	154172	19955.9	165563	1.28642e+06	9596.74
78	G6	4	138413	18247.1	169123	1.27654e+06	2700.95
79	G7	4	113639	17400.4	175073	1.32454e+06	4224.57
80	G8	4	133094	19396.5	170977	1.30764e+06	4129.31
81	G9	4	101341	19825.4	160593	1.30577e+06	4189.05
82	G10	4	96644.3	20852.9	148546	1.31135e+06	-390.085
83	G11	4	100752	20759.8	129610	1.26202e+06	4113.93
84	G12	4	73819.2	17580.5	102324	1.12549e+06	-1138.8
85	H1	4	-1945.49	788.646	93277.6	1.11662e+06	450.289
86	H2	4	8487.01	4643.66	110232	1.1799e+06	200.468
87	H3	4	-1528.88	3146.12	126212	1193245	-1378.04
88	H4	4	6571.34	4604.89	139994	1.22787e+06	-281.912
89	H5	4	15132.5	7341.65	150237	1.25805e+06	-8025.65
90	H6	4	29103.3	9593.7	155469	1.26025e+06	58.8857
91	H7	4	16106.8	9193.08	150151	1.20999e+06	-3103.31
92	H8	4	18261.3	8291.96	136564	1.12059e+06	-2370.21
93	H9	4	26432.4	12992.8	140014	1.21223e+06	-634.843
94	H10	4	15208.8	11976.1	122434	1.14515e+06	-2396.12
95	H11	4	35843.4	13742.3	116393	1.19251e+06	1104.21
96	H12	4	19743.7	9156.17	85925.6	988518	-6934.58
1	A1	5	25663.8	13201.6	91469.3	1.14821e+06	3280.9
2	A2	5	35247.1	12748.9	114782	1.25985e+06	4272.95
3	A3	5	32552.8	10435.3	126906	1.26038e+06	5264.12
4	A4	5	58759.1	18963.9	134282	1.20922e+06	4143.16
5	A5	5	33445.1	12913.5	154617	1.32998e+06	3236.73
6	A6	5	27167.3	10323.4	165142	1369842	2427.13
7	A7	5	17666.7	8816.26	165328	1.3668e+06	-316.924
8	A8	5	16488.6	9383.31	158561	1.34372e+06	24.7202
9	A9	5	40919.5	13539.8	157242	1.38358e+06	882.614
10	A10	5	37183.8	13851	137438	1316230	-1773.66
11	A11	5	36132.6	12339.8	122431	1.29858e+06	27.1502
12	A12	5	18945.3	10078	108377	1.29509e+06	-12178.2
13	B1	5	87269.7	14986.4	98622.3	1.13294e+06	1487.91
14	B2	5	104391	20007.4	116563	1.18576e+06	3297.28
15	B3	5	98775.8	15492.3	135776	1.23881e+06	3377.05
16	B4	5	144955	19635.8	160223	1.33956e+06	6596.01
17	B5	5	123861	15522.8	141638	1.08074e+06	5495.76
18	B6	5	119328	16400.8	177511	1.35238e+06	3036.31
19	B7	5	103016	15384.6	178675	1.35994e+06	4477.09
20	B8	5	122499	17177.1	175648	1.36134e+06	1320.52
21	B9	5	125886	19932.8	161948	1321281	4548.09
22	B10	5	85942	14861.2	143403	1267670	-2193.65
23	B11	5	129779	19643.7	125116	1.22263e+06	4866.94
24	B12	5	77205.4	15573.8	107775	1.20231e+06	-3032.66
25	C1	5	60352	13262.7	111367	1226148	3202.55
26	C2	5	72329.8	13382.5	127823	1.22232e+06	650.853
27	C3	5	92485.7	15502.8	153674	1.33662e+06	2029.84
28	C4	5	135323	16448.9	170892	1.35354e+06	8774.31
29	C5	5	154495	14789.2	186429	1.39076e+06	8930.27
30	C6	5	227034	16058.5	194494	1.40438e+06	8678.74
31	C7	5	128436	15588.3	199103	1.43215e+06	5820.28
32	C8	5	67095.7	12146.2	183339	1.34877e+06	2867.29
33	C9	5	138251	17797	180999	1.41334e+06	4860.54
34	C10	5	71134.2	13495.7	158173	1319050	197.595
35	C11	5	68733	14080.2	139887	1.30119e+06	1613.92
36	C12	5	62004	14577.9	119158	1.24526e+06	-2545.39
37	D1	5	15415	7904.79	119758	1.2501e+06	592.335
38	D2	5	17615.7	7942.79	145274	1.33178e+06	1547.71
39	D3	5	22453.4	9131.2	165954	1.36271e+06	2330.19
40	D4	5	65745.1	12674.4	192383	1.45291e+06	8218.32
41	D5	5	7370.17	5543.99	187182	1.33193e+06	-67.1443
42	D6	5	89236.9	20795.6	216321	1.49072e+06	5937.63
43	D7	5	59988.9	9730.14	212960	1.46706e+06	12409.9
44	D8	5	70913.7	12437	208179	1.47788e+06	11603.2
45	D9	5	61325.4	12122	192996	1.43303e+06	3197.99
46	D10	5	57620.2	11398.6	174864	1.39347e+06	6852.79
47	D11	5	29089.4	8193.48	152329	1.34477e+06	-1630.15
48	D12	5	32805.9	9173.81	125027	1.25477e+06	-751.207
49	E1	5	36209.9	11366.9	130632	1.38795e+06	3881.78
50	E2	5	36200.9	11558.9	147432	1364899	4481.35
51	E3	5	45357.2	13502.4	171710	1.42279e+06	1813.71
52	E4	5	43051.1	12332.5	192235	1.46693e+06	3038.07
53	E5	5	134327	19316	210792	1524435	3542.48
54	E6	5	171708	20610.8	216514	1.51248e+06	11508.4
55	E7	5	129888	18977.4	217947	1.50954e+06	7527.63
56	E8	5	152595	20734.7	211145	1.51046e+06	12269.7
57	E9	5	130973	23230.7	191871	1442834	7609.9
58	E10	5	93049.2	21721.7	180100	1.45332e+06	1778.94
59	E11	5	80047.9	20171.2	155526	1.38164e+06	-300.549
60	E12	5	60175.9	18799.7	130800	1.33538e+06	1173.58
61	F1	5	107511	16730.2	113714	1229228	4349.39
62	F2	5	115196	17208.9	133807	1.26391e+06	3901.59
63	F3	5	119284	16797.9	152752	1.29933e+06	3245.75
64	F4	5	112786	16202.8	176868	1.38331e+06	3071.85
65	F5	5	228762	24528.2	176017	1.30482e+06	11183.5
66	F6	5	196431	21124.9	193221	1388477	7281.56
67	F7	5	229269	23233.8	190768	1.3669e+06	12488.1
68	F8	5	169561	20016.6	180054	1.31961e+06	2922.55
69	F9	5	201084	27354.5	175260	1343976	10624
70	F10	5	147527	24758.5	156187	1.30229e+06	4368.43
71	F11	5	165031	28997.2	136825	1.254e+06	6755.36
72	F12	5	103528	22488.4	106521	1109835	-1843.72
73	G1	5	51008.8	10697.1	101400	1.16183e+06	283.445
74	G2	5	85881.6	15186.5	123767	1224659	3708.3
75	G3	5	112919	17272	145928	1.3099e+06	10279.9
76	G4	5	103780	14374.3	157637	1.29998e+06	6125.36
77	G5	5	154514	19832.1	165743	1287220	9722.49
78	G6	5	141329	18224.1	169380	1.27901e+06	2404.25
79	G7	5	115195	17255.8	175823	1.32548e+06	3634.27
80	G8	5	137236	19566.2	170993	1.31069e+06	3355.09
81	G9	5	102120	19246	160486	1.30843e+06	3615.71
82	G10	5	98297.2	20947.6	149147	1.31158e+06	-1500.84
83	G11	5	101104	20791.6	129914	1.26269e+06	3996.07
84	G12	5	74175.5	17287.4	102103	1.1262e+06	-1288.72
85	H1	5	-1909.39	1534.96	93428.3	1.11719e+06	-303.922
86	H2	5	9926.88	5455.63	109730	1.18094e+06	-2.94678
87	H3	5	-1060.49	3425.5	125941	1.19502e+06	-1091.3
88	H4	5	6100.62	5415.15	140008	1.22819e+06	-1063.82
89	H5	5	15279.3	7449.36	150340	1.25958e+06	-7938.97
90	H6	5	29132.5	9869.37	155274	1.25659e+06	-504.862
91	H7	5	17543	8731.56	150215	1.21131e+06	-3918.61
92	H8	5	19931.7	8321.9	135651	1.11836e+06	-2429.9
93	H9	5	27327.8	13127.8	140092	1.2152e+06	-1236.04
94	H10	5	15003.5	11877.1	122137	1145848	-3283.36
95	H11	5	35523.8	13368.6	115730	1.19036e+06	237.813
96	H12	5	17664.5	9010.61	85477.4	989365	-7184.51
1	A1	6	30021	13547.8	91355.1	1.14855e+06	3179.29
2	A2	6	34970.4	12152.6	114545	1.26119e+06	4114.12
3	A3	6	32132.2	10429.4	127326	1259717	5633.76
4	A4	6	59723.9	18546.1	134404	1.20963e+06	4402.24
5	A5	6	34125.1	12643.9	154894	1.33037e+06	3249.69
6	A6	6	26469.2	10124.9	165765	1.37044e+06	3151.1
7	A7	6	17408.4	8800.72	164863	1.36814e+06	-238.118
8	A8	6	15662.5	9612.53	159103	1.34305e+06	-143.496
9	A9	6	41732.2	14015.5	157175	1.38317e+06	290.323
10	A10	6	37086.9	13767.6	137672	1.31586e+06	-1542.89
11	A11	6	36610.2	11916.6	122404	1.29757e+06	-83.8909
12	A12	6	20536.7	10048.5	108615	1296492	-12432.4
13	B1	6	89475.1	15799	98392.4	1.13378e+06	1726.89
14	B2	6	104063	19954.2	116411	1.18607e+06	3799.8
15	B3	6	101099	15321.1	135880	1.24e+06	3218.47
16	B4	6	146830	20150.6	159627	1.34025e+06	6638.38
17	B5	6	124410	15830	141653	1.07945e+06	5258.58
18	B6	6	121005	16765.2	176933	1353212	3125.12
19	B7	6	104917	15495.5	178948	1.36258e+06	5098.79
20	B8	6	124685	16654.6	175932	1.36533e+06	1695.98
21	B9	6	129266	20259.4	161953	1.3205e+06	4420.97
22	B10	6	86874.9	15626.1	143296	1.26769e+06	-2181.6
23	B11	6	128291	20261.1	124878	1.22226e+06	5267.63
24	B12	6	81079.1	15075.9	107963	1.20329e+06	-3454.49
25	C1	6	61367.4	12879.9	111549	1.22622e+06	2797.61
26	C2	6	72468.8	13733.9	127893	1.22295e+06	1400.39
27	C3	6	93296	15777.1	154078	1.33695e+06	2339.54
28	C4	6	136622	16646.5	170636	1354237	8934.3
29	C5	6	157548	15302.8	186570	1.39411e+06	8869.59
30	C6	6	228390	16239.9	194507	1.40537e+06	8372.26
31	C7	6	130632	15781	199499	1.43062e+06	5408.81
32	C8	6	68909.6	12435.6	182949	1.35215e+06	2691.33
33	C9	6	140417	18136.4	181349	1.41204e+06	5122.16
34	C10	6	72911.6	14336.5	158318	1.31913e+06	647.256
35	C11	6	69991.3	14678.8	139999	1.3013e+06	2129.69
36	C12	6	62353.2	14498.9	119523	1.24776e+06	-3205.55
37	D1	6	17007.4	7675.67	119827	1.24898e+06	1465.78
38	D2	6	18512.9	8278.23	145560	1.33193e+06	2177.09
39	D3	6	24279.2	9006.57	166286	1362156	2494.09
40	D4	6	67010.2	12591.9	192863	1.45369e+06	8193.75
41	D5	6	8480.8	5952.64	186352	1.33003e+06	280.998
42	D6	6	91645.5	21393.1	216335	1.49172e+06	5633.8
43	D7	6	59560.4	9364.93	213244	1.46776e+06	11891.2
44	D8	6	71913.5	12650.3	208256	1.47485e+06	11321.2
45	D9	6	61438.8	12323.7	193070	1.43616e+06	3414.22
46	D10	6	57709	11419.4	174492	1396190	7239.19
47	D11	6	29765.2	8247.06	152680	1.34326e+06	-1243.17
48	D12	6	33186.8	8815.94	125245	1.26024e+06	-556.03
49	E1	6	34628.8	12209.6	131036	1.38774e+06	4894.19
50	E2	6	35553.8	11573.3	147039	1.36578e+06	4861.93
51	E3	6	47134.2	14466	171119	1.42337e+06	2730.41
52	E4	6	43527.3	12637.6	192234	1.46555e+06	2790.93
53	E5	6	135709	19169.5	210367	1520301	2940.1
54	E6	6	171166	21032.1	215980	1.51174e+06	11348.3
55	E7	6	131264	18525.5	217903	1.51307e+06	7236.13
56	E8	6	154350	21203.2	210728	1.51129e+06	12803.5
57	E9	6	131542	22710.3	191928	1.44135e+06	8026.57
58	E10	6	92220.9	21340	179991	1453599	1942.52
59	E11	6	79678.2	20188.3	155444	1.37836e+06	-158.225
60	E12	6	59369.9	18744.8	130543	1.33708e+06	1605.35
61	F1	6	110768	16337	114357	1.22902e+06	3786.38
62	F2	6	116219	17499.4	134105	1.26457e+06	2597.31
63	F3	6	119896	17139	152225	1.30005e+06	3634.96
64	F4	6	114376	15993.4	177049	1.38113e+06	3075.49
65	F5	6	229744	24340.4	176689	1.30417e+06	11677.1
66	F6	6	197016	21367.7	192970	1.38482e+06	7388.29
67	F7	6	230463	23938.4	190375	1.36977e+06	13463.5
68	F8	6	171166	20247.2	179697	1.32104e+06	2731.1
69	F9	6	200917	27409.8	174876	1.34085e+06	10330.6
70	F10	6	149507	24829.5	155965	1.30206e+06	4487.21
71	F11	6	164403	29117.5	136777	1.25134e+06	6366.16
72	F12	6	103701	22500.2	106258	1.10933e+06	-2209.15
73	G1	6	50143	10291.6	100777	1.15859e+06	-102.874
74	G2	6	84497.2	15327.8	123509	1.22515e+06	3667.47
75	G3	6	113629	16751.4	145128	1310041	10397.4
76	G4	6	104436	14060.8	157460	1.29941e+06	6290.67
77	G5	6	156259	19576.6	165222	1.28561e+06	9539.45
78	G6	6	140232	17891.9	169258	1.27987e+06	2825.52
79	G7	6	116498	16896.8	175474	1.3264e+06	3750.4
80	G8	6	137228	19605.3	171024	1.30946e+06	3946.55
81	G9	6	102352	18976.2	160424	1.30881e+06	4315.6
82	G10	6	97785.5	20963.3	148959	1.31146e+06	-955.655
83	G11	6	100540	20638.2	129645	1.26339e+06	4467.69
84	G12	6	73530.1	17551.4	101624	1.125e+06	-1691.18
85	H1	6	-2077.53	1275.98	93362	1.11761e+06	50.0124
86	H2	6	10172.1	5859.64	110294	1181438	-5.51611
87	H3	6	-82.4001	2969.15	125920	1195104	-1895.73
88	H4	6	6268.47	5468.44	139733	1.2287e+06	-908.934
89	H5	6	15098.3	7773.36	150095	1.25839e+06	-7403.44
90	H6	6	29959.7	9499.33	155691	1.25569e+06	-955.888
91	H7	6	18409.6	9085.06	150265	1.21056e+06	-3891.27
92	H8	6	18836.8	8162.38	135166	1.11579e+06	-2849.39
93	H9	6	27049.4	13253.3	140166	1216631	-1814.02
94	H10	6	13903.1	11851.5	122136	1.14512e+06	-2920.58
95	H11	6	34454.2	13738.4	115695	1186284	832.697
96	H12	6	18310.4	8557.6	85655.6	988460	-7755.97
1	A1	7	29113.9	13616.9	91470.4	1.14871e+06	2665.79
2	A2	7	35307.3	12036	114229	1.25997e+06	3820.96
3	A3	7	35289.8	9883.5	126758	1.25998e+06	5328.41
4	A4	7	59391.1	19142.8	134792	1.21063e+06	3643.03
5	A5	7	35870.5	12903.3	154300	1.32887e+06	2670.66
6	A6	7	26267.3	10205.4	165044	1371860	2542.13
7	A7	7	17486.1	9090.91	165916	1.36735e+06	-267.853
8	A8	7	17232.4	9745.1	159024	1.34387e+06	-365.376
9	A9	7	42772.3	13600.6	156609	1385870	310.723
10	A10	7	37598	13520.2	137451	1.3141e+06	-2296.81
11	A11	7	37758.4	12303	121402	1.29533e+06	252.585
12	A12	7	21804.5	10005.2	108035	1.29264e+06	-12053.4
13	B1	7	87929.2	15213.1	98984.3	1.13478e+06	1790.71
14	B2	7	106796	20150.1	116977	1.18612e+06	3173.79
15	B3	7	98885.2	15521	135693	1.24075e+06	4043.24
16	B4	7	147535	20895.4	159417	1.34e+06	6362.46
17	B5	7	125038	15252	141188	1.07831e+06	4868.67
18	B6	7	121172	17176.1	176816	1.3549e+06	2937.47
19	B7	7	106149	15565.8	178742	1.36068e+06	5102.36
20	B8	7	123997	17083.2	175118	1.36322e+06	1778.5
21	B9	7	130731	20373.9	161571	1.32287e+06	4996.83
22	B10	7	88583.2	15842.7	143108	1.2681e+06	-2072.37
23	B11	7	133070	20659	124598	1.22259e+06	5432.77
24	B12	7	83305.7	15137.9	108255	1.20677e+06	-3570.96
25	C1	7	63362.6	12143.3	111354	1226048	3311.05
26	C2	7	74016.2	14013.6	128458	1.22362e+06	1157.79
27	C3	7	93886.6	15255.5	154206	1.33682e+06	3259.25
28	C4	7	137544	16866.5	170683	1.35456e+06	8634.1
29	C5	7	159328	14981.9	186735	1.39219e+06	9796.4
30	C6	7	230783	15783.5	194113	1.40479e+06	8993.44
31	C7	7	131586	16084.4	199384	1.43228e+06	5299.05
32	C8	7	70115	12216	183112	1.35197e+06	2573.72
33	C9	7	141817	18439.6	181391	1.41203e+06	5384.88
34	C10	7	73080.5	13924.7	158166	1.31681e+06	798.331
35	C11	7	71226	14320.3	139783	1305714	1663.41
36	C12	7	59103.1	13919.6	116515	1.22258e+06	-3627.36
37	D1	7	14862.4	8715.18	118664	1.24759e+06	1660.09
38	D2	7	18779.8	9208.38	145617	1.33098e+06	2120.16
39	D3	7	22418	8899.86	165736	1.36299e+06	2245.69
40	D4	7	67150.3	13167.7	192411	1.45286e+06	8319.28
41	D5	7	9619.6	5933.26	186190	1.32851e+06	308.919
42	D6	7	92613.4	21494.4	216440	1.49252e+06	6544.17
43	D7	7	60611.5	9717.12	214003	1.46817e+06	11775.9
44	D8	7	73013.8	12716.4	208445	1.47495e+06	11859.5
45	D9	7	61126.8	12544.4	192873	1.4337e+06	2712.5
46	D10	7	56828.5	11674.6	174623	1.39504e+06	6548.08
47	D11	7	29604.6	8735.37	152259	1.34279e+06	-1080.29
48	D12	7	31125.3	9686.64	125599	1.26373e+06	-610.055
49	E1	7	35758.4	12002.7	131115	1.38976e+06	4479.82
50	E2	7	36749.1	11973.4	147060	1364647	5422.66
51	E3	7	47584	14751.1	172072	1.4232e+06	2064.77
52	E4	7	44932.3	12985.5	191990	1.46677e+06	3118.38
53	E5	7	136831	18999.4	210123	1.51988e+06	3711.06
54	E6	7	170965	20955.1	216485	1.51114e+06	10986.7
55	E7	7	132223	18787.7	218290	1.51086e+06	6818.55
56	E8	7	157439	21165	210898	1.50937e+06	12859
57	E9	7	131861	23552.6	192126	1.44389e+06	7592.63
58	E10	7	93338.4	21558.9	180413	1.45231e+06	1305.78
59	E11	7	78980.6	20260	155505	1.38135e+06	-909.806
60	E12	7	59396.3	18580.4	131166	1.33867e+06	1250.98
61	F1	7	112700	16225.7	113627	1.22938e+06	5136.75
62	F2	7	119094	17321.7	134053	1.26419e+06	3563.43
63	F3	7	121023	17321.8	152504	1.29888e+06	3929.28
64	F4	7	116082	16354.2	176483	1.38193e+06	3495.79
65	F5	7	231139	24542.7	176616	1.30091e+06	11552.3
66	F6	7	198471	22101.4	193109	1.38566e+06	7257.27
67	F7	7	230356	23599.1	190809	1.36865e+06	13286.9
68	F8	7	171476	20303.5	179647	1.32131e+06	3222.06
69	F9	7	200849	27430.3	174778	1.34067e+06	10283.6
70	F10	7	149327	25178.1	156450	1.30226e+06	4935.53
71	F11	7	169147	29428.7	136912	1.24991e+06	6462.06
72	F12	7	105764	22860.1	106253	1.10815e+06	-1936.95
73	G1	7	51879.4	10256.4	100720	1.16005e+06	95.4065
74	G2	7	85095.9	14397	123702	1.22376e+06	3673.49
75	G3	7	116166	16075.2	145474	1.30996e+06	10365.4
76	G4	7	105346	14537.4	157213	1299063	6262.25
77	G5	7	158233	20224.6	165136	1.28756e+06	9579.24
78	G6	7	141975	17760	168854	1.28176e+06	2597.76
79	G7	7	119048	17556.7	175171	1.32783e+06	4096.74
80	G8	7	138337	19941.2	170583	1309374	4336.95
81	G9	7	104022	19153.3	160193	1.30976e+06	4133.7
82	G10	7	98244.2	21158.4	148439	1311432	-979.364
83	G11	7	100237	20918.9	129616	1.262e+06	4089.26
84	G12	7	74364.4	17482	101834	1.12405e+06	-1336.07
85	H1	7	-2461.12	1096.39	93092.3	1.11732e+06	-100.353
86	H2	7	10079.8	4848.98	110129	1.18147e+06	92.717
87	H3	7	-199.695	2863.73	125574	1.19589e+06	-1958.61
88	H4	7	6798.11	4976.26	139521	1.2297e+06	-493.883
89	H5	7	16885.5	7367.11	149743	1.25825e+06	-8050.06
90	H6	7	30956.2	9683.25	155172	1.25444e+06	109.754
91	H7	7	17541.6	8878.42	150095	1.20989e+06	-3451.2
92	H8	7	18885.3	8232.13	134967	1.11455e+06	-2238.5
93	H9	7	26775.1	13007.9	140297	1.21555e+06	-896.671
94	H10	7	14784.3	11550.4	122418	1.14471e+06	-2730.8
95	H11	7	35118.5	12719.6	115215	1.18412e+06	852.285
96	H12	7	17467.5	8410.21	85840.5	988054	-7415.1
1	A1	8	28912.2	13811.7	91295.9	1.14775e+06	1990.91
2	A2	8	34966.3	12994.2	114578	1.2601e+06	3209.48
3	A3	8	33983.6	11590.4	126874	1.26007e+06	5181.28
4	A4	8	60933.9	19232.2	134379	1.21004e+06	2854.67
5	A5	8	34292.5	13017.9	155111	1.32845e+06	2577.52
6	A6	8	27741.2	10534.6	165415	1.36815e+06	2224.8
7	A7	8	19827.7	9620.64	165336	1.36683e+06	-415.963
8	A8	8	19335.2	10037.7	159103	1.34282e+06	-579.561
9	A9	8	41389	14069.9	157521	1382353	950.339
10	A10	8	39555.6	14165.4	137341	1.31322e+06	-2131.35
11	A11	8	36081.8	12429.4	122184	1.29555e+06	-235.366
12	A12	8	21996	10089.3	108569	1.29239e+06	-13146.2
13	B1	8	91567.3	15863.9	98904.7	1.13483e+06	1177.03
14	B2	8	109536	20865.9	116926	1.18532e+06	2860.79
15	B3	8	101318	15866.5	135564	1240426	3032.93
16	B4	8	149878	20692.1	160059	1.34033e+06	6945.91
17	B5	8	122891	15917.9	140704	1076027	5675.45
18	B6	8	123638	17257	177200	1.35834e+06	3017.33
19	B7	8	107581	16290.7	178978	1.36388e+06	4852.48
20	B8	8	128662	17600.6	175604	1.36543e+06	1609.16
21	B9	8	131818	20316.3	162614	1.32308e+06	4965.61
22	B10	8	90930.1	15570.1	143054	1.26942e+06	-2359.43
23	B11	8	133932	20126.9	125353	1223012	5056.35
24	B12	8	86502.4	16097.4	108789	1.20948e+06	-2441.5
25	C1	8	62589.9	12487.1	111459	1.22672e+06	2987.81
26	C2	8	73995.5	14523.5	128253	1.22268e+06	1455.66
27	C3	8	95721.9	15775.4	154248	1.3368e+06	2647
28	C4	8	137014	16699.5	170855	1353342	9007.76
29	C5	8	159571	15172.8	186976	1392713	9159.63
30	C6	8	231566	16686.6	194804	1.40658e+06	8795.14
31	C7	8	133016	16514.1	199418	1.43354e+06	5480.66
32	C8	8	70055.9	12720.5	182861	1.35065e+06	2982.01
33	C9	8	144677	17869.6	180978	1.41133e+06	5535.43
34	C10	8	72538.1	13555	157978	1315563	441.825
35	C11	8	73207.4	14309.8	140556	1.29996e+06	1681.87
36	C12	8	61130.3	13964.2	116930	1.22615e+06	-3126.21
37	D1	8	14774.4	9186.45	119245	1.24905e+06	632.232
38	D2	8	16815.5	8444.27	145158	1.33158e+06	1483.01
39	D3	8	23534	9295.32	166329	1.3624e+06	1870.84
40	D4	8	65919.2	13719.3	192367	1453706	8138.26
41	D5	8	7779.45	6260.69	185923	1.3282e+06	12.8684
42	D6	8	94347.9	22336.7	216253	1.49003e+06	5515.72
43	D7	8	60419.6	9585.42	212979	1.46659e+06	11828.2
44	D8	8	72989.5	12731	208269	1.47386e+06	11163.6
45	D9	8	61607.9	12388.8	192944	1.43448e+06	3232.39
46	D10	8	59199.8	11413.2	174762	1.39613e+06	6093.39
47	D11	8	29420.2	8461.05	152120	1.34295e+06	-1461.58
48	D12	8	31324.2	8736.84	125943	1267665	-611.81
49	E1	8	35871.2	11413.7	130641	1391914	4482.44
50	E2	8	36514.7	12443.5	146710	1.36559e+06	5539.69
51	E3	8	47773.5	14998.5	171300	1.42112e+06	2056.61
52	E4	8	45769.1	12868.1	191739	1.46263e+06	3104.97
53	E5	8	138011	19312.6	209943	1.5196e+06	3532.66
54	E6	8	172246	21258	215642	1.50662e+06	11435
55	E7	8	132372	19219.6	217967	1.50989e+06	7116.29
56	E8	8	156005	21658.9	210632	1.50626e+06	12502.3
57	E9	8	130936	22916.6	191674	1.44162e+06	7456.67
58	E10	8	93658.6	21476.3	180284	1.45087e+06	1885.51
59	E11	8	79659.7	20343.9	154994	1.38195e+06	-595.145
60	E12	8	59521.9	18695.5	131276	1.34272e+06	1408.59
61	F1	8	112911	16685.8	113730	1.23151e+06	4635.07
62	F2	8	120452	18387.5	133378	1.26424e+06	3789.1
63	F3	8	122889	17702.3	152727	1.29888e+06	3701.76
64	F4	8	117738	17005	176616	1.38122e+06	2874.24
65	F5	8	232471	24924.7	176353	1.30216e+06	11724.8
66	F6	8	199977	22232.4	192799	1384141	7037.22
67	F7	8	232196	24578.4	190411	1.36803e+06	12929.5
68	F8	8	174316	20633	179807	1.32224e+06	2411.67
69	F9	8	203017	27518.4	174430	1.33842e+06	10031.4
70	F10	8	150857	24660.5	156264	1304744	5051.12
71	F11	8	168680	29909.1	136447	1.24917e+06	6529.96
72	F12	8	104872	23828.1	106646	1.10714e+06	-2602.25
73	G1	8	53770.8	10478.1	100938	1.15911e+06	355.838
74	G2	8	85833.2	15189.1	123613	1.22484e+06	3333.6
75	G3	8	115037	17411.8	145539	1309451	10970.9
76	G4	8	105020	14981.9	157543	1.29918e+06	6119.67
77	G5	8	159281	20029.5	165157	1.28633e+06	9758.41
78	G6	8	142727	18312.1	169310	1.27981e+06	3212.46
79	G7	8	119511	17349.8	175873	1.32985e+06	4238.77
80	G8	8	139051	19671.8	171341	1.31031e+06	3715.75
81	G9	8	103291	19331.2	160493	1.30973e+06	3993.56
82	G10	8	98741.8	20982.4	149013	1310439	-815.099
83	G11	8	100828	20574.4	129677	1.26202e+06	4213.55
84	G12	8	75627.8	17510.7	102193	1.12498e+06	-855.462
85	H1	8	-2794.46	1807.94	93029.6	1.11782e+06	-473.961
86	H2	8	10398.1	5929.55	110121	1.1818e+06	330.906
87	H3	8	772.349	3998.8	126088	1.19501e+06	-1939.96
88	H4	8	7877.4	5388.14	140065	1.22898e+06	-809.039
89	H5	8	17219.8	8348.4	149867	1.25788e+06	-7339.06
90	H6	8	32570	10144.3	155134	1.25579e+06	-789.359
91	H7	8	18668.9	9015.9	150231	1.20977e+06	-3132.29
92	H8	8	20291.9	8477.54	135158	1.11455e+06	-2729.21
93	H9	8	26895	13478.8	140292	1218237	-1019.67
94	H10	8	14922.7	11579.1	122321	1.1457e+06	-2493.91
95	H11	8	34729.8	13778.6	115332	1.18238e+06	449.252
96	H12	8	18378.5	9156.47	85871.9	986136	-8119.46
1	A1	9	33334.8	13162	92112.6	1146198	2934.62
2	A2	9	36774	12827.1	114512	1.25998e+06	4289.52
3	A3	9	34217.1	10561.7	127203	1.25994e+06	5804.61
4	A4	9	61545.7	19102.4	134968	1.20982e+06	3853.59
5	A5	9	36352.7	12735.8	154798	1.32889e+06	2811.19
6	A6	9	26814.6	10900.8	165535	1.37011e+06	2779.4
7	A7	9	19213.5	9326.34	165948	1.36642e+06	-282.316
8	A8	9	18579.8	9430.03	158864	1.34286e+06	-866.178
9	A9	9	45189.3	14010	157274	1384274	215.435
10	A10	9	38555.2	13740.1	137599	1.31351e+06	-1765.81
11	A11	9	36849.8	12308.9	121759	1.29448e+06	66.525
12	A12	9	22240.4	9825.85	108306	1.28963e+06	-12328.6
13	B1	9	93490.4	15899.8	98818.1	1.13597e+06	1321.95
14	B2	9	110981	20655.6	116909	1185934	3451.47
15	B3	9	102742	16502.9	136257	1.24086e+06	3731.01
16	B4	9	151334	20599.2	160172	1.34088e+06	6807.34
17	B5	9	124498	15794.7	140694	1.07481e+06	5428.79
18	B6	9	124356	17868.9	177021	1.35403e+06	3192.73
19	B7	9	108425	16496.3	179183	1.36129e+06	4533.14
20	B8	9	129527	17614.9	175535	1.36692e+06	1185.48
21	B9	9	132326	20595.2	162452	1.32067e+06	4721.68
22	B10	9	91108	15946.9	143769	1.2687e+06	-1653.99
23	B11	9	133734	20644.7	125474	1.22299e+06	5346.36
24	B12	9	88247.5	15885.9	108122	1212372	-3375.67
25	C1	9	63842.3	12472.8	110938	1.22936e+06	2907.91
26	C2	9	73651.3	14939.7	128663	1.22296e+06	1419.87
27	C3	9	96646.8	16298.2	154317	1.33715e+06	2618.57
28	C4	9	137859	16630	171286	1353630	8730.47
29	C5	9	160793	15896.2	186712	1.39277e+06	9439.24
30	C6	9	233368	16490.9	194563	1.4059e+06	9223.5
31	C7	9	135718	16839.6	199157	1432995	5852.21
32	C8	9	70547.3	12548.3	183266	1.35384e+06	2863.22
33	C9	9	144593	18170.2	181156	1.41349e+06	4483.23
34	C10	9	74841.7	14220.4	157974	1.31724e+06	823.624
35	C11	9	72218.7	15225.8	140191	1.30342e+06	2283.6
36	C12	9	62041	14962.5	117377	1.23041e+06	-3104.13
37	D1	9	16000.6	7799.95	118975	1.24961e+06	1236.99
38	D2	9	17423.4	8436.85	144731	1.33182e+06	2577.38
39	D3	9	22153.5	8650.24	165479	1.36303e+06	2813.85
40	D4	9	66549.4	12888.8	191795	1.45212e+06	8586.34
41	D5	9	8402.34	5636.24	185968	1328174	128.939
42	D6	9	94727.2	22195.8	215836	1.49266e+06	6278.83
43	D7	9	60630.4	9558.1	213166	1.46618e+06	11944.7
44	D8	9	73131	12596.4	208366	1.47631e+06	11121.5
45	D9	9	62156.8	12050.6	192926	1.43379e+06	3873.99
46	D10	9	58229.7	11282.1	174899	1.39568e+06	6526.94
47	D11	9	28612	8201.47	152079	1.34321e+06	-705.532
48	D12	9	30869.3	8806.79	126115	1.2722e+06	-694.113
49	E1	9	35953.3	11968.7	131044	1.39419e+06	4704.96
50	E2	9	35884.6	12214.5	146817	1366385	5871.08
51	E3	9	47548.8	15438.9	171648	1423364	2342.86
52	E4	9	46419.4	13240.4	191891	1.45969e+06	3753
53	E5	9	138691	18974.7	210139	1.52009e+06	3745.3
54	E6	9	171954	21434.5	215546	1.50849e+06	10897.5
55	E7	9	133913	18945	217596	1.51154e+06	7222.99
56	E8	9	156782	21463.3	210757	1.50865e+06	12644.3
57	E9	9	130777	22946.5	192095	1.44371e+06	7265.28
58	E10	9	93121.5	20837.3	179995	1.45506e+06	1567.05
59	E11	9	79042.1	20817.8	154969	1.38496e+06	-44.0246
60	E12	9	59359.1	18343.6	131678	1.34903e+06	1747.83
61	F1	9	114448	16831.7	113460	1.23618e+06	4626.64
62	F2	9	120665	17626	133947	1.26362e+06	3469.91
63	F3	9	124126	16948.5	152502	1.29937e+06	4333.36
64	F4	9	117845	16563.7	176673	1.38404e+06	3037.3
65	F5	9	232975	24750.4	176351	1.3017e+06	11965.3
66	F6	9	201898	21291.2	193088	1386357	7710.23
67	F7	9	232988	24315.4	190305	1.3697e+06	13345.9
68	F8	9	176888	20583.6	179694	1.32105e+06	3232.22
69	F9	9	203995	27551.8	174902	1342330	9888.89
70	F10	9	152379	24657	156160	1.30419e+06	4615.23
71	F11	9	171361	30161.9	136183	1.2506e+06	6687.61
72	F12	9	105794	23405.5	106338	1107756	-2148.06
73	G1	9	53370	10495.6	101045	1159257	449.461
74	G2	9	87159	15325.1	123328	1.22556e+06	3622.43
75	G3	9	116748	16839.7	145368	1.31068e+06	10911.1
76	G4	9	106942	14928.4	157380	1.29989e+06	5996.27
77	G5	9	158738	20005.4	165531	1.28353e+06	9564.29
78	G6	9	142061	18352.4	168627	1.27789e+06	2867.81
79	G7	9	118819	17284.1	175429	1.32884e+06	4485.77
80	G8	9	139205	19938	170640	1.30956e+06	4291.93
81	G9	9	103985	19512.4	160599	1309591	4272.78
82	G10	9	99256.2	21126.7	148598	1.31098e+06	-829.193
83	G11	9	101019	20503.8	129268	1.26254e+06	4599.64
84	G12	9	75289.1	17518.8	101216	1.12479e+06	-1132.94
85	H1	9	-1772.29	2355.08	93518	1116974	-55.2771
86	H2	9	8858.6	5279.21	109244	1.18225e+06	1119.63
87	H3	9	-776.37	3578.43	125674	1194751	-1725.36
88	H4	9	7324.34	5573.73	139899	1229813	-1164.92
89	H5	9	16007.5	7445.45	149836	1.25751e+06	-8040.64
90	H6	9	29887.1	9975.59	154685	1.25515e+06	-2.11213
91	H7	9	18661.6	9138.09	149677	1209229	-3153.55
92	H8	9	18685.3	8357.98	134594	1.11416e+06	-2539.76
93	H9	9	26886.5	13175.2	140283	1.21568e+06	-1100.03
94	H10	9	15051.8	11349.4	122241	1.14495e+06	-2701.72
95	H11	9	32678	12993.6	114995	1.18032e+06	951.847
96	H12	9	19373.2	8998.34	85188.8	987148	-8124.57
1	A1	10	30250	14124.7	91780.5	1.14835e+06	2727.25
2	A2	10	36053.9	12198.9	114123	1.2604e+06	3817.76
3	A3	10	32425.1	10378.4	126632	1.25963e+06	5730.6
4	A4	10	58124.6	19371.4	134640	1.21068e+06	3218.47
5	A5	10	37557.1	12273.1	155142	1.32847e+06	2964.28
6	A6	10	28493	10842.1	165057	1.36746e+06	2041.02
7	A7	10	19156	9482.59	165395	1.36624e+06	-543.75
8	A8	10	19064.5	9884.37	158964	1.34449e+06	-721.487
9	A9	10	43185.1	14273.9	157055	1.38324e+06	1188.63
10	A10	10	38822.2	14101.8	137529	1.31357e+06	-1207.72
11	A11	10	37243.4	12325.4	121780	1.29478e+06	468.05
12	A12	10	22958.1	10326.1	108217	1.28883e+06	-12967.7
13	B1	10	92905.3	15411.4	98836.7	1.13683e+06	1214.11
14	B2	10	112015	20626.4	116457	1187313	2795.68
15	B3	10	103216	16224.5	136134	1.2423e+06	3488.31
16	B4	10	154814	21330.6	159751	1.3418e+06	6341.5
17	B5	10	125193	15650.5	140640	1.07383e+06	4939.71
18	B6	10	125294	16996.7	177227	1.35563e+06	2599.9
19	B7	10	110690	15796.2	179481	1.36357e+06	4859.41
20	B8	10	130557	17281.1	176310	1.36804e+06	1573.23
21	B9	10	134003	20979	162290	1.325e+06	4399.76
22	B10	10	92121.7	16108.4	143280	1.26915e+06	-2312.11
23	B11	10	135862	20226.8	125059	1.22246e+06	5454.08
24	B12	10	90373.4	16106.2	109098	1.21672e+06	-2962.35
25	C1	10	62768.7	13108.4	111210	1.23149e+06	3160.52
26	C2	10	75325.4	13873.1	128429	1224025	1259.5
27	C3	10	97177.6	16544.5	153830	1.33794e+06	2894.2
28	C4	10	138413	16431.7	170955	1.35418e+06	8713.78
29	C5	10	161163	15864	186645	1.39623e+06	9431.89
30	C6	10	233021	16454.6	194580	1.40675e+06	8929.08
31	C7	10	136486	16403	199493	1.43264e+06	5360.33
32	C8	10	72640.1	12843.5	183218	1.34971e+06	3150.71
33	C9	10	146537	18141.7	181281	1.41407e+06	5008.69
34	C10	10	76170.6	13936	158373	1.31698e+06	317.14
35	C11	10	74209.9	14559.9	140002	1.3017e+06	1531.61
36	C12	10	60836.2	14680.7	117795	1.2324e+06	-3414.87
37	D1	10	15371.9	8180.75	118843	1.25109e+06	1280.61
38	D2	10	17791.3	8374.2	144821	1.33303e+06	2290.69
39	D3	10	22741.2	8622.17	165595	1.36078e+06	2997.89
40	D4	10	67718.8	13313.6	192073	1.44859e+06	8257.02
41	D5	10	8349.7	6445.78	185823	1.32794e+06	515.885
42	D6	10	96033.5	22650	215877	1.49272e+06	6193.47
43	D7	10	61740.5	9675.47	213343	1.46758e+06	11767.4
44	D8	10	73880	12826.5	208039	1.47578e+06	11282.1
45	D9	10	62317.5	12830	192781	1435050	3479.41
46	D10	10	56750.3	11260	173974	1.39585e+06	6187.54
47	D11	10	27619.1	7979.68	152106	1.34333e+06	-1309.47
48	D12	10	30076.5	8958.36	126273	1.27891e+06	-482.659
49	E1	10	36610.4	12065.3	131344	1.39719e+06	4769.01
50	E2	10	37327.3	11863.7	147112	1.36604e+06	5331.92
51	E3	10	48337.9	15254.5	171481	1.41947e+06	2090.07
52	E4	10	44527	12615.7	191682	1460734	3854.19
53	E5	10	139061	19034.2	210019	1.52045e+06	3536.53
54	E6	10	173610	21932.7	215554	1.50888e+06	11090.9
55	E7	10	133541	19120.3	218308	1.51183e+06	7009.17
56	E8	10	157310	21022.1	210872	1.50899e+06	12712.9
57	E9	10	132993	22540.2	192215	1.4446e+06	7603.94
58	E10	10	93574.9	21321.5	180391	1.45173e+06	1955.97
59	E11	10	80108.2	19718.2	155302	1.38237e+06	-606.523
60	E12	10	58418.8	18017.8	132075	1.35559e+06	1425.33
61	F1	10	118979	17782.4	114137	1.23983e+06	5294.63
62	F2	10	124243	18076.1	133594	1.26389e+06	3852.99
63	F3	10	126839	17561.9	152238	1.29874e+06	3316.93
64	F4	10	120649	16838.7	176861	1.3824e+06	2961.48
65	F5	10	235593	24579.1	176168	1.30106e+06	11759.9
66	F6	10	205543	21780.5	192930	1385165	7906.23
67	F7	10	237226	24275.6	190241	1.36716e+06	12762.6
68	F8	10	179147	20864	179639	1.32277e+06	2957.01
69	F9	10	204910	27331.3	174798	1.34042e+06	10177
70	F10	10	154702	25153	155615	1.30145e+06	4709.21
71	F11	10	172471	30500.4	136515	1250634	6644.31
72	F12	10	108798	23158.9	106508	1.10777e+06	-2102.28
73	G1	10	55202.7	10940.5	100689	1159686	292.223
74	G2	10	89731.7	15702.6	122995	1226426	4020.56
75	G3	10	118308	17474.3	145537	1.31041e+06	10563.7
76	G4	10	108810	15175.8	157740	1.30062e+06	6569.79
77	G5	10	161138	20067.4	165423	1.2888e+06	10036.8
78	G6	10	142592	18508.1	168523	1.28093e+06	2577.74
79	G7	10	119396	17602.8	175420	1.32969e+06	4068.22
80	G8	10	140273	20386.3	170321	1.31107e+06	3925.61
81	G9	10	104435	19873.2	160525	1311316	3899.6
82	G10	10	99571.3	21460.5	148663	1310856	-1094.09
83	G11	10	101615	20706.9	129740	1.26161e+06	3980.2
84	G12	10	75579	17473.8	102030	1.12564e+06	-1382.65
85	H1	10	-891.369	1663.56	93058.5	1118066	87.5337
86	H2	10	12360.4	5005.91	110103	1.18297e+06	-157.764
87	H3	10	433.983	2613.01	125238	1.19688e+06	-1455.39
88	H4	10	8580.95	4809.1	139607	1.23031e+06	-437.107
89	H5	10	17867.1	7441.46	149613	1257620	-8413.59
90	H6	10	31011.3	9702.81	154616	1.25466e+06	-892.753
91	H7	10	19158.4	9171.8	149816	1.20884e+06	-3748.81
92	H8	10	20961.4	8016.4	135087	1.11353e+06	-2638.36
93	H9	10	28910.2	12677.9	140004	1217083	-1240.15
94	H10	10	13772.7	11298.1	121905	1.14526e+06	-2469.29
95	H11	10	32920.2	12386.1	115096	1179210	707.625
96	H12	10	18008.5	7855.95	85771.4	987188	-7459.65
1	A1	11	30615.9	12290.5	91634.7	1.14777e+06	2848.83
2	A2	11	37139.5	12720	113718	1.25841e+06	3632.09
3	A3	11	35841.3	10508.1	126721	1.26003e+06	5468.13
4	A4	11	61243.1	18802.5	134066	1.20939e+06	3765.28
5	A5	11	38051	12581	154543	1329236	2638.36
6	A6	11	30284.2	10390	164968	1.36949e+06	2507.91
7	A7	11	19492.8	9388.84	165116	1.36474e+06	-395.948
8	A8	11	20042.2	9584	158919	1.34183e+06	-917.592
9	A9	11	44471.1	13898.6	156869	1.38436e+06	335.105
10	A10	11	38668.9	13488.3	137382	1.31206e+06	-2270.06
11	A11	11	36722.4	11827.5	121397	1.293e+06	-199.091
12	A12	11	23440.4	9866	108080	1.2878e+06	-12713.5
13	B1	11	94728	15935.4	98389.6	1.1364e+06	1312.95
14	B2	11	112476	20260.3	117116	1.18627e+06	3131.41
15	B3	11	104752	16178.3	135939	1.24224e+06	3764.76
16	B4	11	154537	21412.3	160033	1.34124e+06	6725.58
17	B5	11	126269	16096.8	140662	1.0727e+06	5356.31
18	B6	11	126976	17908.4	176908	1.35679e+06	2771.48
19	B7	11	112353	16649.4	179239	1.36326e+06	4807.18
20	B8	11	130475	17416	175652	1366971	1422.61
21	B9	11	135271	21188.3	162217	1325041	4629.04
22	B10	11	94901.3	16350.3	143294	1.26616e+06	-2075.14
23	B11	11	135834	21055.7	125072	1.22339e+06	5061.06
24	B12	11	91827.6	16665	109072	1.221e+06	-2749.24
25	C1	11	63098.8	12357.4	110818	1.23354e+06	3091.56
26	C2	11	77769	14520.9	128391	1.22371e+06	871.931
27	C3	11	97566.2	16184.9	154506	1.33762e+06	2523.21
28	C4	11	139376	17216	170855	1.35455e+06	9091.45
29	C5	11	161648	15376.9	186436	1.39637e+06	9878.26
30	C6	11	233994	16871.5	194034	1.40516e+06	8762.77
31	C7	11	137560	16795.1	199333	1.43372e+06	5682.48
32	C8	11	72983	12511.7	183475	1.35184e+06	2606
33	C9	11	145211	18369.7	180941	1.4145e+06	5469.8
34	C10	11	76576	14475.5	158114	1.31856e+06	732.122
35	C11	11	75321.6	14599.4	139657	1.30433e+06	2830.55
36	C12	11	62429.1	14423.4	117560	1.23328e+06	-3023.02
37	D1	11	13920	8605.21	118689	1.25379e+06	1377.55
38	D2	11	18847.1	8700.49	145568	1.33174e+06	1948.08
39	D3	11	23146.4	9555.36	165791	1.36286e+06	2835.63
40	D4	11	67345.8	13432.6	191949	1.45267e+06	8356.38
41	D5	11	10135.7	6012.35	185954	1.3283e+06	109.736
42	D6	11	97447.7	23202.1	216237	1.49155e+06	6229.69
43	D7	11	61858.3	9550.71	212796	1.46829e+06	12057.9
44	D8	11	73279.2	12585.8	207653	1474992	11251.1
45	D9	11	63126.3	12090.4	192933	1.43186e+06	3262.6
46	D10	11	58759.4	11479.5	174124	1.39515e+06	6676.18
47	D11	11	28125.8	8208.69	151984	1.3415e+06	-722.247
48	D12	11	29031.9	9497.65	127192	1.2835e+06	-1068.1
49	E1	11	34879.9	11505.6	131369	1.40037e+06	5351.21
50	E2	11	37694.4	10985	146740	1.36637e+06	5389.83
51	E3	11	50308.8	15520.9	171433	1.42198e+06	2914.47
52	E4	11	45914.4	12614.4	190669	1.46097e+06	3357.37
53	E5	11	139977	19438.6	210319	1.51963e+06	3584.89
54	E6	11	175377	21513.6	215728	1.50728e+06	11188.7
55	E7	11	134901	19355.3	218045	1.50766e+06	6838.44
56	E8	11	156732	21740.4	210687	1.50963e+06	13106.5
57	E9	11	131527	22887.1	192058	1.44471e+06	7672.95
58	E10	11	94019	21622.4	179986	1.45268e+06	1988.09
59	E11	11	79050.1	20596.9	155226	1.38147e+06	-37.2249
60	E12	11	59728.1	18166.7	132355	1.35713e+06	1801.82
61	F1	11	121161	16702.1	114552	1.24454e+06	4842.56
62	F2	11	126393	18646	133923	1263968	3691.88
63	F3	11	129093	17854.2	152430	1.29866e+06	3627.35
64	F4	11	122458	17405	176889	1.38305e+06	3257.68
65	F5	11	235309	25318.2	176243	1.30407e+06	11543.2
66	F6	11	207023	21845	193322	1383717	7278.63
67	F7	11	237448	24550.1	190441	1.36817e+06	13017.1
68	F8	11	179979	21316.6	180312	1.32485e+06	3267.26
69	F9	11	206294	27336.3	174978	1.34141e+06	10420.6
70	F10	11	156535	25141	156006	1.30432e+06	4964.93
71	F11	11	173977	30420.9	136964	1.24949e+06	6367.67
72	F12	11	108249	23329.9	106925	1.10781e+06	-1739.98
73	G1	11	58313.8	10735.9	100740	1.15784e+06	-403.037
74	G2	11	88728.6	15405.3	123771	1225506	3897.91
75	G3	11	119844	17309.9	145356	1.31057e+06	10477.1
76	G4	11	110156	15210.6	157020	1301348	6197.36
77	G5	11	161155	20131	165559	1.28779e+06	10208.6
78	G6	11	144453	18621.3	168897	1.27971e+06	2960.22
79	G7	11	121796	17726.1	175848	1329673	4288.59
80	G8	11	140235	20219.2	170752	1.31188e+06	3450.04
81	G9	11	103808	19409.3	160524	1.31169e+06	4026.47
82	G10	11	99188.1	21377.4	148935	1313092	-1184.56
83	G11	11	101159	20324.7	129364	1.26092e+06	4289.31
84	G12	11	77277.7	17807.9	102169	1.12513e+06	-1053.71
85	H1	11	-1869.8	1494.97	93087.9	1116662	-115.889
86	H2	11	11759.1	5284.93	110005	1182172	775.59
87	H3	11	653.159	2443.84	126053	1.19543e+06	-2101.63
88	H4	11	7703.13	5443.8	139865	1.22949e+06	-442.458
89	H5	11	18093.8	7759.71	149511	1.257e+06	-8315.64
90	H6	11	31130.2	9890.54	155345	1.25547e+06	-425.768
91	H7	11	18179.3	9012.74	150111	1.20788e+06	-3613.84
92	H8	11	21235.3	8143.61	134961	1.1126e+06	-2507.79
93	H9	11	27093.9	12878.2	140514	1.21821e+06	-1708.35
94	H10	11	14756.2	10920	121844	1144290	-2954.28
95	H11	11	32408.8	12666.8	114853	1.17693e+06	640.885
96	H12	11	17378.4	8209.77	85499.3	985657	-7721.6
1	A1	12	30639.3	13934.1	91346.1	1.14753e+06	3037.25
2	A2	12	36553.1	12623.5	114452	1.25892e+06	4146.12
3	A3	12	35716.3	10643.4	126868	1259898	5906.7
4	A4	12	60331.6	19431	134422	1.20935e+06	3436.41
5	A5	12	36402.8	13383.3	155058	1328394	3337.14
6	A6	12	28855.5	11124.4	165277	1.37038e+06	2286.2
7	A7	12	19547.4	9165.01	165121	1.36352e+06	-285.753
8	A8	12	18352.4	9706.76	159129	1.34336e+06	-847.766
9	A9	12	43912.2	14233.4	156983	1.38661e+06	648.584
10	A10	12	40657.7	13474.2	137319	1.3117e+06	-1780.6
11	A11	12	36758.3	12078.6	121705	1.29333e+06	-151.902
12	A12	12	24951.3	9674.69	107830	1.28633e+06	-12926
13	B1	12	95044.6	16179	98079.1	1.13623e+06	1501.82
14	B2	12	112945	20337.5	116690	1.18722e+06	3252.42
15	B3	12	105421	16398.8	136286	1242018	3554.62
16	B4	12	154894	21599.1	159461	1.342e+06	6319.84
17	B5	12	124623	15739.2	139430	1071275	5142.29
18	B6	12	127538	17729.8	177514	1.35778e+06	2985.03
19	B7	12	113134	16213.5	179446	1.36152e+06	5115.72
20	B8	12	131113	17674.6	175753	1.36682e+06	1426.43
21	B9	12	136525	21052	162467	1.32332e+06	4625.83
22	B10	12	96447.8	16523.3	143719	1.26999e+06	-2131.43
23	B11	12	135470	20289.2	124685	1.22328e+06	5398.47
24	B12	12	95809.3	16736.6	109309	1.22552e+06	-2584.07
25	C1	12	64706.1	12047.1	111079	1234609	2588.61
26	C2	12	75282.8	14268.3	128326	1.22352e+06	1174.1
27	C3	12	98439.9	15748.4	154142	1.33837e+06	2204.92
28	C4	12	140849	16358.8	170993	1.35421e+06	8659.6
29	C5	12	162523	15496	186886	1.39326e+06	9436.51
30	C6	12	233227	16435.4	194612	1.40514e+06	8898.67
31	C7	12	136665	16478.5	199174	1.43489e+06	5513
32	C8	12	72994.5	13135.9	183116	1.35182e+06	3281.42
33	C9	12	148605	18414	181311	1.41407e+06	4727
34	C10	12	76173.5	13864.7	158611	1.31803e+06	736.945
35	C11	12	75795.9	14463.9	139996	1.30488e+06	1830.16
36	C12	12	61694.4	14744.7	118021	1.23388e+06	-3186.14
37	D1	12	16383.5	8245.63	119234	1.25707e+06	1584.09
38	D2	12	18664.5	8470.42	145177	1.33079e+06	1297.63
39	D3	12	24285	8749.61	165738	1363318	2299.79
40	D4	12	69289.3	12613.9	191894	1.45205e+06	8332.54
41	D5	12	10098	6203.46	186061	1.32579e+06	-57.3094
42	D6	12	98269	22556.6	215811	1.48986e+06	6454.34
43	D7	12	63213	9459.06	212938	1.46623e+06	11912
44	D8	12	75577.6	12892	207426	1.47209e+06	10862.7
45	D9	12	63051.4	12340.7	192964	1.43756e+06	3376.01
46	D10	12	58387.2	11537.9	174573	1.39616e+06	5885.15
47	D11	12	29774.6	8221.85	152104	1.34132e+06	-1587.83
48	D12	12	30439.9	8543.85	127579	1.28869e+06	-527.322
49	E1	12	37483.9	11315	131607	1.40148e+06	4752.81
50	E2	12	38428.7	11656	147019	1.36665e+06	5203.61
51	E3	12	51212.4	15841.8	171974	1.42218e+06	2359.9
52	E4	12	45504.2	13031.1	191567	1461022	3262.76
53	E5	12	139010	19464.4	209877	1517683	3703.84
54	E6	12	176463	21651.4	216153	1.50988e+06	10997
55	E7	12	135869	19358.7	218654	1.51037e+06	7551.6
56	E8	12	158170	21306.7	210217	1.50785e+06	12773.7
57	E9	12	132093	22779.3	191849	1443967	7826.15
58	E10	12	94197.2	21039	180127	1.45711e+06	1664.8
59	E11	12	79783.2	19969.1	155446	1.3838e+06	-439.875
60	E12	12	58380	17892.3	132712	1.36436e+06	1328.73
61	F1	12	123275	17316	114435	1.24887e+06	4616.89
62	F2	12	127561	18784.1	133598	1.2636e+06	3323.57
63	F3	12	130709	17667.2	152784	1.29911e+06	3928.56
64	F4	12	126025	17548.6	176607	1.38063e+06	2932.56
65	F5	12	237478	25164.2	175721	1.30207e+06	11967
66	F6	12	208012	22158.1	192563	1.38644e+06	7330.45
67	F7	12	239333	24877.9	190123	1.36926e+06	13723.4
68	F8	12	181413	21454.1	179881	1.32411e+06	2633.77
69	F9	12	209520	28153	174846	1.34133e+06	9893.01
70	F10	12	157858	25489.6	156468	1.3027e+06	4581.82
71	F11	12	175941	30670.3	136150	1.24842e+06	6614.83
72	F12	12	111620	23982.7	106257	1.10742e+06	-2241.25
73	G1	12	57425.3	11853.8	100737	1159637	-576.703
74	G2	12	90648.1	16217.4	123525	1.22719e+06	4041.12
75	G3	12	120403	18178.6	145692	1.31091e+06	10355.2
76	G4	12	112013	15512.1	157628	1.29979e+06	5662.92
77	G5	12	161221	20158.4	165612	1.28772e+06	10017.7
78	G6	12	143985	18969.5	169642	1.28106e+06	2774.88
79	G7	12	121339	17866.7	175627	1.32764e+06	3980.2
80	G8	12	141241	20510.5	171013	1.31291e+06	3816.98
81	G9	12	104357	19537.7	160828	1.3106e+06	3881.13
82	G10	12	99579.9	21019.8	148544	1.31277e+06	-803.047
83	G11	12	101800	20410.2	129913	1.2586e+06	4486.99
84	G12	12	76029.4	17659.5	102057	1.12537e+06	-1115.5
85	H1	12	-2024.17	1708.26	92458.1	1116513	-310.74
86	H2	12	11833.4	5113.57	109873	1182599	-238.698
87	H3	12	-275.472	2500.29	125817	1.19593e+06	-1665.78
88	H4	12	7221.62	5380.47	139512	1228847	-1310.59
89	H5	12	17433.4	7575.18	149542	1.25644e+06	-8583.18
90	H6	12	31361.2	10010	154967	1256059	-310.21
91	H7	12	18685.1	8968.31	149801	1.20848e+06	-3149.06
92	H8	12	19520.5	8601.08	134651	1.11247e+06	-2638.65
93	H9	12	25705.3	12854.2	140455	1.2173e+06	-1372.1
94	H10	12	12471.2	11162	121802	1.14454e+06	-2696.38
95	H11	12	31134.1	12467.6	114547	1.17589e+06	726.486
96	H12	12	17256.1	8291.57	85444.4	985835	-7600.05
1	A1	13	33795.9	13479.8	90921.6	1.14919e+06	2579.72
2	A2	13	37669.7	12080.3	114803	1.2585e+06	3787.08
3	A3	13	34764	10297	126396	1.26073e+06	5003.92
4	A4	13	61150.7	18956.9	134391	1.21052e+06	3903.9
5	A5	13	37905.8	12552.1	154877	1.32908e+06	2674.8
6	A6	13	29497.7	10279.6	164585	1367773	2146.32
7	A7	13	21663.9	8989.12	164524	1.36485e+06	-180.392
8	A8	13	18825.8	10234.5	158534	1344626	-320.857
9	A9	13	44013.8	13459.1	156372	1.381e+06	60.2499
10	A10	13	39553.7	13424.2	137366	1313131	-2184.89
11	A11	13	37935.8	12563.4	121133	1.29244e+06	-195.02
12	A12	13	23841.3	10171.3	107585	1.28662e+06	-12383.5
13	B1	13	96446.2	16120.9	98078.5	1.13758e+06	1556.05
14	B2	13	114341	20670.2	117135	1.18786e+06	3462.23
15	B3	13	108559	16226.8	136075	1.24314e+06	3071.94
16	B4	13	157606	21059.3	159708	1.34332e+06	6096
17	B5	13	125619	15694.9	140231	1.06965e+06	4815.24
18	B6	13	128752	17777	177069	1.35873e+06	2588.72
19	B7	13	114028	16850.6	178826	1.36324e+06	4538.38
20	B8	13	132821	18206	175841	1.36649e+06	1493.18
21	B9	13	140790	21524.4	162015	1.32603e+06	4004.08
22	B10	13	102035	16918.7	143089	1269269	-2270.53
23	B11	13	138323	21157	125198	1.223e+06	5350.52
24	B12	13	99216.1	17150	109420	1.23053e+06	-2725.77
25	C1	13	64668.8	12788.5	111832	1.23773e+06	2965.91
26	C2	13	75771.8	14522.4	128687	1.2242e+06	1326.77
27	C3	13	100235	16599.4	154216	1.33983e+06	3019.62
28	C4	13	141263	17491.2	171125	1356276	8776.29
29	C5	13	164218	15927.5	186467	1.3963e+06	9377.9
30	C6	13	235953	17033.6	194591	1.40786e+06	9087.08
31	C7	13	138960	16400.2	199342	1.43355e+06	5403.03
32	C8	13	74605.2	13048.7	183597	1.35103e+06	3353.41
33	C9	13	148342	18560.5	181190	1.41481e+06	5747.27
34	C10	13	78933	14303.3	158175	1.31867e+06	487.519
35	C11	13	77591.8	14797.2	140138	1304161	2242.57
36	C12	13	65671.6	14677.4	117659	1.2354e+06	-2632.14
37	D1	13	13454.6	8133.1	119374	1.25939e+06	1212.54
38	D2	13	16417.9	8588.98	145393	1331900	2082.93
39	D3	13	22645.2	8808.93	165484	1361525	2688.92
40	D4	13	69076.7	13220.5	191952	1452181	8087.36
41	D5	13	8966.19	6359.51	185532	1.32818e+06	435.222
42	D6	13	97584.5	22643	216041	1.49134e+06	6109.45
43	D7	13	60686.7	9139.41	212748	1.47103e+06	11506.2
44	D8	13	73702.6	12894	207889	1472855	10780.1
45	D9	13	62449.9	12395.7	193095	1.43605e+06	3898.45
46	D10	13	56178.5	11452.9	174274	1.39618e+06	6704.44
47	D11	13	29129.8	8142.52	152283	1.34346e+06	-1287.69
48	D12	13	29100.8	8841.74	127709	1.29321e+06	-1072.51
49	E1	13	36361.8	12779.7	131708	1.4079e+06	4246.13
50	E2	13	38773.5	12709.1	147285	1.36698e+06	4975.03
51	E3	13	52534.5	16153.5	171432	1.42192e+06	2611.52
52	E4	13	46072.7	13282.2	191714	1.46238e+06	3456.15
53	E5	13	140525	20338	210377	1521610	3618.19
54	E6	13	175724	21873.8	215472	1.50865e+06	11755.8
55	E7	13	136489	18996.8	218544	1512686	7237.41
56	E8	13	158299	21912.6	210737	1.51027e+06	12395
57	E9	13	133422	23170.6	192512	1.44511e+06	8122.14
58	E10	13	96026.2	21361.5	180777	1454734	1969.29
59	E11	13	80472.4	20314.8	154963	1378538	-936.018
60	E12	13	58721.7	18309.9	133487	1.36993e+06	1491.13
61	F1	13	125624	17502.2	115163	1.25226e+06	4376.83
62	F2	13	132107	19113.9	133909	1263995	3664.44
63	F3	13	134054	18594	152538	1.29947e+06	3873.16
64	F4	13	129555	17489.8	176679	1.37985e+06	2885.35
65	F5	13	238458	25253.1	176014	1.30167e+06	11565.2
66	F6	13	210160	22173.4	193253	1.38899e+06	7011.69
67	F7	13	240452	24673.1	190473	1367641	13363.4
68	F8	13	185436	21070.6	179794	1.3253e+06	3352.43
69	F9	13	214081	28027	174898	1.34206e+06	10326.2
70	F10	13	164075	25255.1	156323	1.30641e+06	5012.27
71	F11	13	181304	30435.2	136424	1247385	6088.11
72	F12	13	115142	23326.5	106151	1.10768e+06	-2149.53
73	G1	13	64389.6	11954.4	100858	1.1597e+06	-205.824
74	G2	13	97210	16639.1	123640	1228307	3475.92
75	G3	13	128000	18341.3	145608	1.31146e+06	10321.7
76	G4	13	118795	15512.4	157768	1.30182e+06	6167.87
77	G5	13	163121	19857.1	165948	1287630	10072.9
78	G6	13	144773	18651	169319	1.28155e+06	2722.96
79	G7	13	121244	17639.1	175890	1.32739e+06	3804.21
80	G8	13	141518	20334.2	170641	1.31291e+06	3563.65
81	G9	13	103562	19192.9	160723	1311725	4407.06
82	G10	13	100747	21166.9	149050	1314358	-1115.43
83	G11	13	102378	19925.6	129946	1.26264e+06	4536.36
84	G12	13	76621.9	17521.6	102195	1.12566e+06	-994.718
85	H1	13	-1852.75	2122.43	92605.9	1.11585e+06	-17.0342
86	H2	13	11688.9	6266.19	109873	1184324	141.286
87	H3	13	300.488	3385.67	125547	1.19601e+06	-1442.35
88	H4	13	8040.79	4743.04	139083	1229693	-639.866
89	H5	13	17977.1	7988.29	149410	1.25486e+06	-7656.9
90	H6	13	30922.2	9657.49	154697	1256653	-230.961
91	H7	13	19459.5	9386.87	149955	1.20807e+06	-3083.33
92	H8	13	20312.6	8380.49	134938	1.1129e+06	-2036.48
93	H9	13	27041.1	12849.8	140507	1.21777e+06	-1021.72
94	H10	13	13473.7	11028.8	121971	1.14351e+06	-2746.55
95	H11	13	32307.4	12699	114258	1.17491e+06	591.563
96	H12	13	17487.9	8396.18	85567	985483	-7751.32
1	A1	14	34203.1	13310.5	92055.3	1.14907e+06	2635.59
2	A2	14	40298.2	12900.7	115108	1.25903e+06	3646.78
3	A3	14	35553.8	10657.6	127347	1.26071e+06	5778.08
4	A4	14	63280.1	19160.4	134173	1.21001e+06	3431.19
5	A5	14	38578	12638.4	154749	1.32905e+06	2831.72
6	A6	14	29681.1	10175.8	165602	1.37012e+06	2472.34
7	A7	14	20000.8	9294.76	165054	1.36468e+06	-373.663
8	A8	14	19972.3	9805.59	159226	1344695	-529.377
9	A9	14	45460.9	13808.2	157327	1383823	522.501
10	A10	14	39945.2	14018.4	137116	1.31316e+06	-2297.98
11	A11	14	38121.8	12624.5	121841	1.29342e+06	-98.02
12	A12	14	24440.3	10448.8	108199	1.28502e+06	-12701.3
13	B1	14	98251.5	16141	98956.7	1.13639e+06	1581.36
14	B2	14	117215	20769.7	117188	1.18765e+06	3374.38
15	B3	14	109782	16498.1	136617	1.24378e+06	3815.64
16	B4	14	161339	22158.5	160233	1.34209e+06	6593.08
17	B5	14	129661	16083.2	140096	1.07038e+06	5550.1
18	B6	14	131271	17517.3	177493	1.36086e+06	3038.83
19	B7	14	118311	16542.9	179469	1.36421e+06	5119.69
20	B8	14	136148	18153.9	175635	1.36683e+06	1724.32
21	B9	14	147962	22084	162206	1325144	4929.46
22	B10	14	106516	17648.4	143588	1.26682e+06	-1729.58
23	B11	14	145114	21579.2	125009	1.22268e+06	5633.41
24	B12	14	106489	18456.6	109430	1.23399e+06	-3193.7
25	C1	14	65047.3	12722	111495	1.2397e+06	2365.65
26	C2	14	76788.1	15302.7	128256	1225030	1538.79
27	C3	14	100643	16316.3	153796	1.33863e+06	2595.53
28	C4	14	141524	16841.6	171135	1.34965e+06	8645.68
29	C5	14	165051	15990.9	186953	1395579	9722.87
30	C6	14	237183	16880.6	194670	1408846	8623.41
31	C7	14	140667	16998	199527	1.43665e+06	5201.43
32	C8	14	74664.1	12893.5	183505	1355017	3512.32
33	C9	14	149948	18881	181254	1.41648e+06	5572.84
34	C10	14	79045.4	14301	158149	1.32225e+06	405.777
35	C11	14	77064.3	15289.8	140160	1.30438e+06	1287.39
36	C12	14	65322	15015.8	117955	1.23495e+06	-3264.03
37	D1	14	15457	8022.83	119561	1261404	1320.33
38	D2	14	19852.8	8457.34	144604	1.33278e+06	1796.57
39	D3	14	23450.9	9022.96	165864	1.36346e+06	2589.65
40	D4	14	69111.6	12949.4	191302	1.44934e+06	8442.26
41	D5	14	9696.81	6258.42	185780	1.32801e+06	-496.268
42	D6	14	100501	22924.2	216039	1.4903e+06	6195.38
43	D7	14	62215.2	9849.58	212533	1468222	11967.5
44	D8	14	75813.9	12946.7	207790	1.47404e+06	11181.6
45	D9	14	64531.1	12777.3	192452	1435643	3358.5
46	D10	14	59025	11831.4	174266	1400372	6390.21
47	D11	14	30132.5	8412.59	151816	1.34071e+06	-1336.91
48	D12	14	29549.4	8666.34	127784	1.30045e+06	-418.531
49	E1	14	36640.9	12146.4	132149	1.41261e+06	4837.91
50	E2	14	40760.7	11659.9	147040	1.36696e+06	5839.13
51	E3	14	53367	16012.1	172123	1424816	2728.75
52	E4	14	48346	13278.8	191370	1.4609e+06	3642.56
53	E5	14	141959	20073.9	210245	1.5229e+06	3944.59
54	E6	14	178383	21770.3	215864	1.51138e+06	11440
55	E7	14	137546	19405.5	218007	1.51479e+06	7249.01
56	E8	14	160135	21470.7	210600	1507074	12869.5
57	E9	14	135139	23227.4	192215	1.44751e+06	8184.66
58	E10	14	98453.3	21250.4	180324	1.45673e+06	2288.1
59	E11	14	84021.7	20327.2	155361	1.38391e+06	-264.848
60	E12	14	61903.1	18489.5	133588	1377274	1373.63
61	F1	14	131228	18571.9	114987	1.25669e+06	4961.86
62	F2	14	137013	20249.9	134140	1.2646e+06	3885.79
63	F3	14	138437	19047.2	152356	1300156	4600.07
64	F4	14	135467	18687.5	176424	1.38253e+06	3322.89
65	F5	14	240362	25548.1	176224	1301669	11609
66	F6	14	212328	22741.2	192835	1.38819e+06	7903.88
67	F7	14	242634	25177.5	190380	1.37022e+06	13243.7
68	F8	14	185553	21553	179570	1.32652e+06	3691.79
69	F9	14	223236	28943.9	174701	1.3415e+06	10440.1
70	F10	14	170861	26329.1	156109	1.3055e+06	4484.78
71	F11	14	187194	31617.2	136613	1.25279e+06	5929.49
72	F12	14	122051	24918	106029	1108400	-2067.59
73	G1	14	70724.5	13633.4	101186	1160718	19.0664
74	G2	14	106248	18226.9	123376	1.22817e+06	3876.88
75	G3	14	139286	19569	145554	1312135	10235.1
76	G4	14	131163	17576.5	157759	1.30149e+06	5791.7
77	G5	14	163662	20548.7	165578	1.29029e+06	9796.61
78	G6	14	144661	18600.5	169413	1.28001e+06	2749.61
79	G7	14	124064	17925.6	175546	1.32794e+06	4145.78
80	G8	14	142718	20186.1	170985	1.31098e+06	3996.02
81	G9	14	106437	19072.2	161213	1.31091e+06	3718.09
82	G10	14	100903	21036.4	149390	1313228	-900.224
83	G11	14	101182	20721.8	129934	1.26233e+06	3958.01
84	G12	14	77074.2	17620.3	102102	1.12635e+06	-931.954
85	H1	14	-606.707	1191.29	92512.5	1.115e+06	120.431
86	H2	14	10441.3	6168.38	110269	1.1834e+06	21.6808
87	H3	14	1723.19	2625.46	125702	1.19586e+06	-2017.57
88	H4	14	6965.36	4896.33	139916	1.23042e+06	-813.498
89	H5	14	16696.1	7639.57	149085	1.25449e+06	-8251.83
90	H6	14	29766.4	9739.51	154576	1.25575e+06	69.4946
91	H7	14	18619.3	9155.4	149713	1.20895e+06	-3737.81
92	H8	14	20837.6	7952.41	134714	1.11173e+06	-2314.81
93	H9	14	25231.9	12773.7	139989	1.21776e+06	-1183.7
94	H10	14	13791.6	10756.5	121519	1143096	-2312.88
95	H11	14	32452.2	12369.9	114318	1.17343e+06	847.768
96	H12	14	16929.2	8146.56	85545.6	984475	-7900.45
1	A1	15	31287.4	12502	91371.9	1.14873e+06	2911.44
2	A2	15	35945.2	12894.6	114049	1259834	3527.53
3	A3	15	36661	10711.9	127084	1.26147e+06	5166.79
4	A4	15	61381.6	19139.8	134789	1210947	2988.17
5	A5	15	38721.2	13644.4	154700	1.32851e+06	2768.74
6	A6	15	29636.7	10973	165575	1.36797e+06	2395.87
7	A7	15	20821.1	9603.92	165308	1.3651e+06	-612.991
8	A8	15	18451.6	10262.8	159239	1343911	-797.336
9	A9	15	43858.7	13848.2	157479	1.38255e+06	877.701
10	A10	15	39919.3	13753.1	137515	1.3135e+06	-2088.54
11	A11	15	39279.7	12282.2	121672	1.29276e+06	-489.361
12	A12	15	23863.7	10407.8	107627	1.28505e+06	-12957.2
13	B1	15	100389	17586.2	98742.4	1137835	1893.01
14	B2	15	116526	21202.3	117495	1.18923e+06	3161.81
15	B3	15	111041	17093.8	136776	1.24403e+06	3722.18
16	B4	15	162677	22072.7	159823	1.34231e+06	6271.15
17	B5	15	133952	16864	140113	1.07003e+06	5854.45
18	B6	15	133861	18389.7	177544	1358583	2459.91
19	B7	15	118574	17052.2	179689	1.36354e+06	5257.93
20	B8	15	136815	18453.7	176139	1.3655e+06	1773.26
21	B9	15	157098	23226.3	162339	1.32583e+06	4318.49
22	B10	15	116858	18592.9	143741	1.2702e+06	-2680.95
23	B11	15	155135	22861.8	125150	1.22372e+06	5072.5
24	B12	15	117430	19135.2	110221	1.23887e+06	-2977.74
25	C1	15	65617.3	13335.7	111922	1.24346e+06	2871.49
26	C2	15	77726.9	14188.6	128369	1.22588e+06	745.083
27	C3	15	100802	16365.8	154735	1.33896e+06	2717.08
28	C4	15	142539	16952	170856	1.35572e+06	9124.31
29	C5	15	164786	15990.5	186644	1.3967e+06	9335.95
30	C6	15	236496	17167.8	194130	1408613	9052.06
31	C7	15	141466	17547.1	199905	1.43275e+06	5286.59
32	C8	15	76338.8	13262.2	183795	1.35103e+06	3158.84
33	C9	15	153648	19000.7	181849	1.41431e+06	5804.56
34	C10	15	82286.7	15210.6	158506	1.31822e+06	188.424
35	C11	15	79745.8	15284.4	140210	1.30385e+06	1776.22
36	C12	15	67972.9	14894.7	118328	1.23528e+06	-3199.4
37	D1	15	14526.1	8304.25	119718	1.26419e+06	1590.54
38	D2	15	19084	8052.97	144338	1331733	2153.4
39	D3	15	24823.7	8772.52	165706	1.36368e+06	2289.63
40	D4	15	68805.1	13500.5	191467	1.45182e+06	8366.59
41	D5	15	9428.99	5838.69	185961	1.3294e+06	120.494
42	D6	15	98381.9	23160.9	215978	1493076	6089.53
43	D7	15	61452.4	9913.3	212560	1470649	12072.6
44	D8	15	75960.9	12689.7	207203	1.4731e+06	11243.8
45	D9	15	63382.7	12055.2	192435	1.43694e+06	3815.95
46	D10	15	58690.4	11649	174262	1.39605e+06	6900.96
47	D11	15	30467.9	7965.72	151962	1338962	-951.23
48	D12	15	28836	8722.83	128533	1307294	-251.226
49	E1	15	38312.8	12106.1	132565	1.41672e+06	4729.9
50	E2	15	42732.1	12550.4	147324	1368543	5295.52
51	E3	15	57060.3	16065.8	171334	1.42507e+06	2175.39
52	E4	15	50688.9	13415.2	191216	1.46277e+06	3289.44
53	E5	15	145379	19808	210670	1.51952e+06	3763.46
54	E6	15	181681	22225.4	215996	1.50725e+06	11375.4
55	E7	15	141722	19499.9	218511	1.51167e+06	7050.33
56	E8	15	163932	21795	210481	1.50737e+06	12744.8
57	E9	15	141908	23773.6	192163	1.44492e+06	7810.4
58	E10	15	103402	21691.2	180267	1.45647e+06	1478.94
59	E11	15	88627.5	20640	155113	1.3826e+06	-768.901
60	E12	15	65580.7	18592.8	133852	1.38248e+06	1702.69
61	F1	15	140582	19534.5	115488	1.26168e+06	4742.42
62	F2	15	143867	20119.2	133859	1265262	3639.15
63	F3	15	147757	19763.1	152605	1.30059e+06	2895.72
64	F4	15	144154	19113.2	176623	1.38552e+06	3439.27
65	F5	15	242731	25857.2	176370	1.30333e+06	11921.8
66	F6	15	215140	22778.1	192778	1.38737e+06	7448.53
67	F7	15	245524	24698.5	189871	1.36618e+06	13523.8
68	F8	15	189682	21852.8	179934	1.3248e+06	3550.81
69	F9	15	235214	30278.1	174710	1.34313e+06	10683.4
70	F10	15	184122	27773.3	156562	1.30358e+06	4527.5
71	F11	15	198460	32557.6	136411	1.25e+06	6180.49
72	F12	15	132621	25679.8	106761	1107789	-1943.31
73	G1	15	91273.2	14853.6	100471	1.16134e+06	184.274
74	G2	15	126658	20245.5	123130	1.22814e+06	3750.85
75	G3	15	159874	21613.4	145681	1.31309e+06	10018.2
76	G4	15	150730	19867.7	157969	1.30149e+06	5245.88
77	G5	15	167080	20601.7	164873	1.28819e+06	9902.38
78	G6	15	146507	19440.3	169197	1.28106e+06	2650.36
79	G7	15	125382	17945.8	175278	1.32843e+06	4017.95
80	G8	15	145632	20399.7	170476	1.30992e+06	3665.72
81	G9	15	108192	19588.6	160830	1.311e+06	4311.25
82	G10	15	103189	21289.2	148822	1.31206e+06	-942.147
83	G11	15	104036	20735.5	129939	1.26204e+06	3925.64
84	G12	15	78039.4	17804.7	101666	1.12572e+06	-1089.46
85	H1	15	-1323.59	1907.91	93218.9	1.11547e+06	-726.185
86	H2	15	13071.4	6336.88	110229	1.18472e+06	226.249
87	H3	15	-414.044	3524.18	125935	1.19595e+06	-1265.66
88	H4	15	7977.88	5385.41	140335	1.2306e+06	-1568.36
89	H5	15	16733.6	8174.4	149249	1.25466e+06	-7779.3
90	H6	15	31193.7	9821.98	154520	1.25029e+06	70.6604
91	H7	15	19074	9377.96	149922	1.2079e+06	-3961.23
92	H8	15	20267.1	8203.52	134761	1.11135e+06	-2582.02
93	H9	15	26726.6	12838.4	139947	1.21862e+06	-991.73
94	H10	15	14025.8	10855.7	121486	1.14312e+06	-2706.57
95	H11	15	32870	12489.9	114152	1.17293e+06	936.98
96	H12	15	17105.9	8219.83	84908.6	984736	-7920.99
1	A1	16	32125	13365.3	91749.9	1.14881e+06	3198.42
2	A2	16	40620.9	12960	114187	1.25919e+06	4230
3	A3	16	36155.4	10704.5	127804	1.26218e+06	5915.34
4	A4	16	61290.1	19125.5	134399	1.21118e+06	3914.21
5	A5	16	42555.1	13334.7	154995	1.32989e+06	2985.32
6	A6	16	30835.4	11421	165755	1.36853e+06	2590.25
7	A7	16	22882.2	9685.31	164662	1.36558e+06	-139.284
8	A8	16	23535.8	10475.3	158657	1.34267e+06	-311.16
9	A9	16	45322.1	14385.2	156435	1.38285e+06	1043.9
10	A10	16	41499.5	13935.6	137792	1.31248e+06	-2090.44
11	A11	16	38023.2	12645.3	121393	1.29208e+06	-383.5
12	A12	16	23662.3	10665.1	107855	1283647	-12224.3
13	B1	16	104817	16883.5	98649.2	1.13902e+06	2139.25
14	B2	16	121309	20775.9	116928	1189182	2523.51
15	B3	16	116899	16847.1	136549	1.24469e+06	3372.98
16	B4	16	165731	22084	159987	1.34356e+06	6454.78
17	B5	16	145178	17638.7	139954	1.07003e+06	5026.6
18	B6	16	138692	18741.2	177595	1.36148e+06	2676.86
19	B7	16	123186	17401.9	179215	1364197	4586.25
20	B8	16	141294	18750.6	175434	1.36576e+06	1285.23
21	B9	16	179260	25266.5	162439	1.32666e+06	4075.72
22	B10	16	137054	20347.7	143858	1.27046e+06	-2369.78
23	B11	16	174147	25062.8	124575	1224265	4721.76
24	B12	16	134769	21496.4	110418	1244436	-3039.03
25	C1	16	66949.8	12772.4	112571	1.24644e+06	2716.23
26	C2	16	78652.1	14552.6	128896	1.22492e+06	1126.31
27	C3	16	102062	16519.6	154876	1.33976e+06	3127.52
28	C4	16	144156	17670.3	171113	1.35464e+06	9037.53
29	C5	16	168134	15688.8	186380	1.39499e+06	9505.23
30	C6	16	238425	17316.2	194559	1406525	8697.14
31	C7	16	143562	17462.2	199489	1.43787e+06	5515.33
32	C8	16	78011.2	12996.1	183817	1.35592e+06	3639.06
33	C9	16	158008	18701.4	181630	1.41512e+06	5538.81
34	C10	16	85631.8	15147.9	158265	1.31946e+06	289.877
35	C11	16	83854	15618.2	140378	1305597	1682.16
36	C12	16	70977.9	15783.7	117971	1.23706e+06	-3297.41
37	D1	16	14735.4	7615.75	119823	1.26779e+06	1397.07
38	D2	16	17907	8726.04	144459	1.33217e+06	2425.54
39	D3	16	23660.9	8835.18	165755	1.35907e+06	2907.4
40	D4	16	70368.7	13174.1	191075	1.45092e+06	8680.19
41	D5	16	10684.8	6403.37	185660	1.32708e+06	179.697
42	D6	16	99745.9	23383.3	216235	1494324	6797.29
43	D7	16	62581.5	9727.62	212128	1.46972e+06	12096.1
44	D8	16	75392.4	12627.3	207183	1.47235e+06	11729.4
45	D9	16	63274.8	12490.1	192858	1.43569e+06	3748.03
46	D10	16	58987.9	11410.5	174069	1.39598e+06	6659.76
47	D11	16	29354.2	8512.33	151418	1.34337e+06	-554.096
48	D12	16	27377.4	8631.55	129106	1.31353e+06	-592.99
49	E1	16	41433.2	13118.8	132810	1.42203e+06	4503.81
50	E2	16	46660.3	13264.6	147259	1.36852e+06	4793.91
51	E3	16	61288.5	17272.9	171908	1.42386e+06	2150.62
52	E4	16	54289.7	13475.9	191350	1.46356e+06	3467.79
53	E5	16	149123	20348.7	210251	1.52452e+06	3475.24
54	E6	16	187300	22673.6	216017	1.50954e+06	11788.7
55	E7	16	147182	20581.7	218090	1.5142e+06	7319.5
56	E8	16	167899	22109.1	210562	1.50983e+06	12629.1
57	E9	16	152818	24877.6	192629	1.44705e+06	7880.11
58	E10	16	115247	22687.4	180840	1.45661e+06	1895.84
59	E11	16	99082.4	21630.5	155360	1.38322e+06	-673.965
60	E12	16	73026.5	19568.2	134921	1.39024e+06	1564.56
61	F1	16	153270	21669.5	115917	1.26678e+06	4108
62	F2	16	160305	22350.2	133621	1.26489e+06	3922.35
63	F3	16	165436	22023.5	152874	1.30027e+06	3550.07
64	F4	16	160109	20846.3	176847	1.3854e+06	3131.48
65	F5	16	246788	25680.7	176321	1.30475e+06	11731.7
66	F6	16	219105	23168.3	193369	1.38735e+06	7548.59
67	F7	16	248783	25711.5	190642	1.36863e+06	12977.7
68	F8	16	193600	22215.6	180102	1.32681e+06	2865.56
69	F9	16	264138	32602.1	174782	1.34156e+06	10297
70	F10	16	209721	30097.3	156670	1.30479e+06	4928.65
71	F11	16	223119	35534.2	136302	1.25309e+06	6013.88
72	F12	16	157128	28722.6	106485	1.10814e+06	-2660.84
73	G1	16	122063	20321.8	100530	1.16082e+06	571.827
74	G2	16	160616	23986	123664	1.22892e+06	3675.27
75	G3	16	197439	25997.2	145488	1.31213e+06	10660.6
76	G4	16	190162	23154.2	158245	1.30201e+06	5982.5
77	G5	16	167638	21188.9	165504	1.28867e+06	10221.4
78	G6	16	148008	19281.4	168919	1.28257e+06	2497.09
79	G7	16	126058	18128.6	175612	1.32829e+06	4310.1
80	G8	16	148400	20758.2	170589	1311668	3844.3
81	G9	16	109959	19703.5	160915	1.30909e+06	4239.02
82	G10	16	104774	21445.8	148947	1.3113e+06	-1411.4
83	G11	16	104592	21200.4	129931	1.25789e+06	4282.01
84	G12	16	78482.6	17198.4	102175	1.12577e+06	-1435.45
85	H1	16	-2242.73	1948.34	92433.9	1115422	33.8582
86	H2	16	10130.6	6049.56	110146	1.18382e+06	282.41
87	H3	16	245.524	3445.54	125155	1.19708e+06	-1025.96
88	H4	16	7105.85	5709.33	139823	1.23027e+06	-882.177
89	H5	16	16139.6	7638.4	149028	1.25421e+06	-7337.43
90	H6	16	30680	10365.5	154694	1.2509e+06	-22.3584
91	H7	16	17988.2	9827.24	149421	1.20743e+06	-3175.11
92	H8	16	19799.1	8574	134780	1.11122e+06	-2359.07
93	H9	16	24677.4	12471.5	139743	1.21858e+06	-1165.91
94	H10	16	13918.2	11287.5	121821	1.1438e+06	-2481.93
95	H11	16	32995.1	12441.8	113900	1.17212e+06	819.808
96	H12	16	17015.8	8333.6	85078	983872	-7385.28
1	A1	17	34222.7	13735.4	91434.6	1.14969e+06	3013.13
2	A2	17	40348.3	13136.9	114368	1261040	3844.94
3	A3	17	39741.3	11387.4	126560	1.26348e+06	5648.29
4	A4	17	66728.3	19948.5	134849	1.21168e+06	3816.48
5	A5	17	43383.4	14226.2	155140	1.33022e+06	2617.32
6	A6	17	34161.3	11132.9	165647	1.36984e+06	2715.31
7	A7	17	25570.9	9574.88	165294	1.36687e+06	-24.665
8	A8	17	23052	10142.3	159275	1.34397e+06	-148.904
9	A9	17	48083	14738.3	156723	1387022	947.81
10	A10	17	42179.1	14760.7	136988	1.31391e+06	-1287.07
11	A11	17	41055.4	12480.1	121916	1.29322e+06	-269.976
12	A12	17	26581	10439.3	108167	1.2847e+06	-12488.7
13	B1	17	107269	17654.7	98409.6	1.13987e+06	1893.93
14	B2	17	125610	22144.2	116982	1.18998e+06	3234.31
15	B3	17	118981	17222.7	136408	1.24665e+06	4219.96
16	B4	17	171509	22596.8	160314	1.34458e+06	7353.23
17	B5	17	161958	19219.3	139555	1.07111e+06	5696.65
18	B6	17	143581	19494.2	177521	1.36175e+06	2889.18
19	B7	17	130945	17498.5	179143	1.36436e+06	5127.89
20	B8	17	148218	18925.7	175973	1369103	1915.51
21	B9	17	217679	28648.5	162638	1.32697e+06	4711.74
22	B10	17	173977	24693.5	143394	1.27156e+06	-2074.61
23	B11	17	206980	29223.1	125256	1.2237e+06	4630.83
24	B12	17	165072	25369.5	110749	1.25079e+06	-2981.08
25	C1	17	69503.9	13310.3	112372	1250473	2964.1
26	C2	17	79743	14739.3	128356	1.22729e+06	1410.81
27	C3	17	104141	16641.5	154714	1.34154e+06	2483.88
28	C4	17	145904	17784.4	171108	1.35745e+06	8689.28
29	C5	17	169212	16271	187058	1.39707e+06	9659.61
30	C6	17	240937	17154	194932	1.41007e+06	8938.6
31	C7	17	146372	17602.6	199585	1.43718e+06	5571.85
32	C8	17	79872	13662	183915	1.35649e+06	2999.27
33	C9	17	167070	20378.9	181918	1418222	5235.62
34	C10	17	92561.1	15994.1	158408	1.32094e+06	575.42
35	C11	17	89351	16896	139941	1.30829e+06	1987.66
36	C12	17	77744.8	16213.1	118697	1.23772e+06	-3228.91
37	D1	17	15275.9	7558.97	120056	1.27348e+06	1381.41
38	D2	17	19187.3	9197.02	145512	1.33401e+06	1990.73
39	D3	17	24010.1	9233.5	165388	1.36143e+06	2295.63
40	D4	17	69933.8	13486.4	191652	1.45197e+06	8926.23
41	D5	17	11144.9	6195.82	185524	1.32775e+06	151.799
42	D6	17	100930	23591.3	216170	1.49218e+06	6235.73
43	D7	17	62990.2	9383.7	211945	1.46937e+06	11889.1
44	D8	17	75907.3	13164.8	207347	1.47421e+06	11405
45	D9	17	62874.1	12399	192822	1.43607e+06	3724.24
46	D10	17	58911.4	11598.3	174498	1.39342e+06	6699.24
47	D11	17	28997.4	8399.9	151765	1.34161e+06	-747.061
48	D12	17	29310.1	8089.2	129558	1.32259e+06	-58.126
49	E1	17	48877.7	13217	132784	1.42807e+06	4448.58
50	E2	17	52116.5	13586.9	147329	1.37013e+06	5004.49
51	E3	17	68128.8	18129	171742	1424840	1987.55
52	E4	17	62734.4	14685.5	191537	1.46419e+06	3614
53	E5	17	158442	21031.9	210356	1.52426e+06	3210.74
54	E6	17	197798	23636.7	216562	1.51155e+06	11449.2
55	E7	17	155658	21063.7	218251	1.5135e+06	7362.97
56	E8	17	177980	23140	210622	1.51008e+06	12081.7
57	E9	17	171114	26531.2	192815	1447724	7785.75
58	E10	17	132204	24600.8	181000	1458616	1935.57
59	E11	17	117450	23763	155027	1.38459e+06	-472.565
60	E12	17	84149.8	20622.4	135278	1.39635e+06	1554.1
61	F1	17	180058	23929	116264	1.27207e+06	4369.07
62	F2	17	188902	25193.1	133575	1.2671e+06	3561.25
63	F3	17	195937	25010.2	153460	1.30233e+06	2711.87
64	F4	17	193489	24115.5	176648	1.38305e+06	2992.29
65	F5	17	252374	25941.2	176264	1.30468e+06	11865.4
66	F6	17	227115	23259.6	192784	1.38796e+06	7509.15
67	F7	17	255256	26003.2	190327	1.37067e+06	13524
68	F8	17	197959	22282.5	179484	1.32593e+06	3290.64
69	F9	17	314761	37055.2	174862	1340901	10660.1
70	F10	17	259223	35087.9	156620	1.30431e+06	4511.38
71	F11	17	270814	40034.5	136687	1.25063e+06	6579.43
72	F12	17	198996	33520	106893	1.10963e+06	-2124.58
73	G1	17	181769	27413.5	101225	1.16245e+06	327.185
74	G2	17	226859	31333.6	123431	1.23031e+06	4093.28
75	G3	17	269257	33544.8	146037	1.31384e+06	10924.1
76	G4	17	262201	30775.2	158262	1.30319e+06	5444.55
77	G5	17	170520	20786.1	165722	1287637	10434.5
78	G6	17	151038	19189.2	169113	1.28302e+06	2434.28
79	G7	17	129633	18223.6	175676	1.33147e+06	3888.56
80	G8	17	150698	20934.1	171007	1.3108e+06	3846.16
81	G9	17	112821	20091.1	161110	1.31454e+06	3711.02
82	G10	17	106768	21425.4	149256	1.31566e+06	-1180.05
83	G11	17	106866	20737.8	129644	1.26078e+06	4073.28
84	G12	17	80641.8	17294.3	102008	1.12863e+06	-1407.59
85	H1	17	-3299.67	970.582	92977.8	1116695	-77.9843
86	H2	17	12884.4	6167.28	110056	1.18558e+06	186.965
87	H3	17	269.913	3191.91	125655	1.1972e+06	-1203.93
88	H4	17	8562.85	5444.72	139640	1.23177e+06	-938.66
89	H5	17	18561.2	7419.95	149039	1.25577e+06	-7917.75
90	H6	17	29859.9	9148.55	154637	1.25264e+06	-210.935
91	H7	17	18920.1	9505.14	149805	1209222	-3913.61
92	H8	17	20217.1	8814.29	134606	1.11244e+06	-2473.82
93	H9	17	24866.7	12185	140366	1.21873e+06	-1375.81
94	H10	17	12566.2	11001.6	121565	1.14432e+06	-2377.84
95	H11	17	30316.9	12539.9	114474	1.17265e+06	553.395
96	H12	17	16195.5	7609	85077.1	985778	-7343.24
1	A1	18	36344.3	14521.1	91975.5	1.15002e+06	3330.54
2	A2	18	43833.1	14235.9	114297	1.26012e+06	3875.6
3	A3	18	41845	11265.5	127341	1.262e+06	5228.88
4	A4	18	69631.2	19879.8	134371	1.21103e+06	4302.67
5	A5	18	47712.6	13834.3	154741	1.33025e+06	3654.19
6	A6	18	37496.1	10999.7	164566	1.36726e+06	3109.38
7	A7	18	29109.1	9851.84	164930	1.36675e+06	39.9338
8	A8	18	26942.6	10809.8	158848	1.34676e+06	-446.719
9	A9	18	50584	15007.5	157126	1.38286e+06	996.464
10	A10	18	47127.3	14450.7	137080	1.31425e+06	-1513.45
11	A11	18	45674.6	13402.8	121652	1.29237e+06	-160.99
12	A12	18	29463.4	11227.4	108048	1.28319e+06	-12259
13	B1	18	114938	18266.9	98762.9	1.13909e+06	1650.38
14	B2	18	136111	23460.6	117197	1.19044e+06	3551.61
15	B3	18	130078	18257.6	136688	1.24674e+06	3551.23
16	B4	18	181698	23617.4	160599	1343808	6910.31
17	B5	18	195618	22046.5	139575	1.06708e+06	5506.01
18	B6	18	157455	19982.4	177582	1.36108e+06	3095.72
19	B7	18	142814	18873.3	179056	1364599	5348.45
20	B8	18	161399	20122.4	176177	1.36986e+06	1707.28
21	B9	18	288420	35997.7	162599	1.32602e+06	4772.05
22	B10	18	243538	31778.5	143788	1.27149e+06	-2291.95
23	B11	18	275060	36988.8	125152	1.22386e+06	4266.71
24	B12	18	222353	32314.2	111520	1.2555e+06	-2941.84
25	C1	18	70236.9	13652.3	112496	1.2537e+06	2989.57
26	C2	18	82364.9	14286.9	128507	1.22704e+06	1342.86
27	C3	18	105074	17172.4	154204	1341697	3041.26
28	C4	18	148586	17899	171301	1.35618e+06	8664.63
29	C5	18	171667	16848.2	187234	1.39644e+06	9982.72
30	C6	18	243418	17291.6	194925	1.41069e+06	9078.55
31	C7	18	148599	17532.6	199761	1.43828e+06	5389.44
32	C8	18	84287	13780.9	183557	1.35718e+06	3334.05
33	C9	18	180301	21700.1	181845	1.41971e+06	5520.04
34	C10	18	106227	17284.4	158505	1.3205e+06	561.2
35	C11	18	103625	18111.4	140346	1.30488e+06	2097.66
36	C12	18	89725.8	17984.3	117834	1.23685e+06	-3105.38
37	D1	18	15641.3	7815	120096	1.27747e+06	1888.11
38	D2	18	19711.3	8074.57	145336	1332959	1763.8
39	D3	18	25665.9	8773.95	165298	1.36443e+06	2170.66
40	D4	18	70651.1	12675	191496	1.45426e+06	8344.96
41	D5	18	10492.1	6042.26	185627	1.32922e+06	-139.977
42	D6	18	101884	23694.6	216016	1.49255e+06	6430.75
43	D7	18	64296.6	10134.4	212197	1.47001e+06	11670.7
44	D8	18	76593.4	12396.5	207547	1.47222e+06	11354
45	D9	18	64840.9	12580	192593	1435843	3247.55
46	D10	18	58560.8	11781.8	174078	1.39805e+06	6885.63
47	D11	18	29850.9	8130.36	151368	1.34436e+06	-1033.94
48	D12	18	28227.8	8190.82	130503	1.33053e+06	-690.626
49	E1	18	61230.5	15025.3	133671	1433690	5277.98
50	E2	18	65621.3	15441.5	147144	1.36962e+06	5381.19
51	E3	18	85183.8	19676.2	171765	1.42782e+06	2550.13
52	E4	18	79196.5	15515.4	191664	1.46234e+06	3434.94
53	E5	18	177579	22318	210135	1523216	3715.1
54	E6	18	218436	25231	215374	1.51008e+06	11696.7
55	E7	18	175914	22693.2	218466	1.51455e+06	7632.1
56	E8	18	195674	24291.3	210624	1.50805e+06	12670.9
57	E9	18	213902	29849.2	192459	1.44951e+06	7835.6
58	E10	18	172949	28395.3	180596	1.45602e+06	1591.14
59	E11	18	155566	27876.1	155597	1.38566e+06	-311.607
60	E12	18	110088	23975.1	135648	1.40729e+06	1603.21
61	F1	18	225321	30399.6	115916	1.27592e+06	4558.57
62	F2	18	241693	31567	133599	1.26601e+06	3921.39
63	F3	18	252284	30869.8	153186	1.30214e+06	3299.87
64	F4	18	250119	29567	176766	1.38535e+06	3349.47
65	F5	18	265146	28120.5	176296	1.30355e+06	11700.1
66	F6	18	238665	24649.4	192862	1.38635e+06	8273.29
67	F7	18	267204	26877.6	190652	1.36849e+06	13137.9
68	F8	18	210483	23529.7	180213	1.32759e+06	2956.54
69	F9	18	408482	46681.4	174913	1.34121e+06	10243.3
70	F10	18	352094	44163.7	155908	1.30566e+06	5058.66
71	F11	18	353844	48758.7	136328	1.25353e+06	5746.01
72	F12	18	275917	43141.1	106204	1.10808e+06	-2369.5
73	G1	18	291322	42490.6	101384	1.16266e+06	-60.6114
74	G2	18	346510	46012.9	123948	1.22984e+06	4100.36
75	G3	18	394449	47116.5	145544	1.31347e+06	10254.5
76	G4	18	392931	44314.4	157634	1.30329e+06	5624.52
77	G5	18	177714	21314.8	165739	1.28568e+06	9991.34
78	G6	18	158203	20399.6	169056	1.27943e+06	2439.58
79	G7	18	134716	18886.5	175978	1332110	4261.58
80	G8	18	157389	21821.9	170915	1.31377e+06	4077.51
81	G9	18	119776	20835.3	161091	1.31333e+06	3668.88
82	G10	18	114572	22197.3	148937	1.3132e+06	-1201.78
83	G11	18	116203	21434.1	130028	1.25882e+06	4438.3
84	G12	18	87047.3	19075.3	102276	1126566	-1066.3
85	H1	18	280.062	1372.18	92775.4	1.11601e+06	-364.033
86	H2	18	12411.1	5856.44	110259	1184864	507.503
87	H3	18	815.155	2859.7	125148	1.19683e+06	-1759.79
88	H4	18	7808.17	5334.12	139445	1.23154e+06	-683.863
89	H5	18	18606	7627.03	149184	1.25393e+06	-7633.49
90	H6	18	31044.6	10240.2	154964	1.25683e+06	3.70397
91	H7	18	18282.1	8868.37	149607	1.20788e+06	-3250.7
92	H8	18	21534.5	8460.56	134310	1.11182e+06	-2404.53
93	H9	18	25264.4	12258.9	140192	1.21991e+06	-1448.58
94	H10	18	12161.1	11059.3	121731	1.14306e+06	-2198.44
95	H11	18	31891	12578.1	114046	1.17095e+06	1180.53
96	H12	18	15998.8	8005.89	85005.3	984171	-7014.23
1	A1	19	46705	16019.1	91925.8	1.15047e+06	2607.48
2	A2	19	52996.1	14862.8	114435	1.26106e+06	4183.83
3	A3	19	50684.3	12453.7	127080	1.26364e+06	5995.91
4	A4	19	75994	20675.6	135025	1.21282e+06	3374.05
5	A5	19	53712.8	14638.6	154624	1.33186e+06	3042.41
6	A6	19	43974.7	12141.8	164986	1370664	2748.06
7	A7	19	36524.5	11102.4	165250	1.36674e+06	-244.209
8	A8	19	34972.8	11329	158876	1.3447e+06	-543.13
9	A9	19	57585.4	15442.6	156797	1.38702e+06	961.459
10	A10	19	52173.2	14904.8	136957	1.31377e+06	-2104.53
11	A11	19	49260.1	14303.1	121986	1.29433e+06	-4.27154
12	A12	19	35106.7	11456.9	107329	1.28404e+06	-13021
13	B1	19	130706	20053.1	98909.5	1139618	1831.05
14	B2	19	152471	24527.3	117118	1.19083e+06	3298.2
15	B3	19	145476	20547.8	136182	1.24704e+06	3073.64
16	B4	19	197461	25948.3	159911	1.34558e+06	6183.71
17	B5	19	260851	28302.6	139401	1.06647e+06	5295.7
18	B6	19	178278	22604.7	177646	1.36136e+06	2951.92
19	B7	19	167130	21098.3	179048	1.36452e+06	5085.9
20	B8	19	180277	22296.1	175971	1.36777e+06	1553.62
21	B9	19	415589	48737.6	162038	1.32792e+06	4393.1
22	B10	19	366448	45201	143395	1.27178e+06	-2205.05
23	B11	19	393829	50440.9	125296	1225079	4815.32
24	B12	19	317233	44764.3	111721	1263174	-3264.02
25	C1	19	70494.7	13381.7	113297	1.25902e+06	3343.4
26	C2	19	85358	15599.4	128911	1.22647e+06	1311.82
27	C3	19	108854	17432.9	154800	1.34139e+06	2445.05
28	C4	19	151316	18048.3	171139	1.35753e+06	8642.65
29	C5	19	178449	17339.6	187063	1.39685e+06	9796.17
30	C6	19	250522	18470.6	194692	1.40839e+06	9453.76
31	C7	19	156505	18210.6	200036	1436508	5653.37
32	C8	19	90636.5	14865.8	183802	1.35629e+06	3208.54
33	C9	19	209564	24559.8	181993	1.41889e+06	5626.51
34	C10	19	131576	19925.4	158449	1.32486e+06	758.932
35	C11	19	127397	20589.2	140242	1.30676e+06	2057.31
36	C12	19	113348	21030.6	117917	1.23722e+06	-3279.99
37	D1	19	16726.1	7619.36	120901	1282473	1147.91
38	D2	19	18706.8	8284.31	144598	1.33399e+06	2355.24
39	D3	19	23066.3	9135.67	165423	1.36603e+06	2357.02
40	D4	19	70257.1	13074.9	191576	1.4523e+06	8540.84
41	D5	19	10504.6	6006.91	185393	1.33034e+06	76.3679
42	D6	19	102520	23879.8	215972	1.49301e+06	6419.03
43	D7	19	63331.5	9608.59	212243	1467854	12237.8
44	D8	19	76509.6	12741.8	207339	1.47334e+06	10668.5
45	D9	19	65358.2	12419.3	192776	1.43922e+06	3752.72
46	D10	19	58218.1	11483.2	174650	1.39869e+06	6683.08
47	D11	19	28930.4	8427.52	151562	1.34412e+06	-1534.54
48	D12	19	28284.8	8489.78	130698	1.34368e+06	-398.588
49	E1	19	81120.7	17981.5	134211	1.43952e+06	5080.22
50	E2	19	94925.5	18753.2	147264	1.37161e+06	5846.91
51	E3	19	113409	22519.8	171783	1.42674e+06	2130.16
52	E4	19	109477	18662.1	191628	1.46538e+06	4032.83
53	E5	19	211192	25701.8	210651	1.52416e+06	3509.55
54	E6	19	255389	28046.5	216534	1.51196e+06	11605.2
55	E7	19	210535	25017.2	218684	1516279	7078.18
56	E8	19	229778	27424.1	210891	1.5126e+06	12466.6
57	E9	19	292113	37538.1	192520	1.45218e+06	8185.97
58	E10	19	248242	36106.6	180808	1.45747e+06	1540.55
59	E11	19	227446	35620.7	155401	1.38474e+06	74.6059
60	E12	19	158383	29259.9	136757	1.41242e+06	1416.82
61	F1	19	305540	40427.7	117566	1.283e+06	4764.02
62	F2	19	337493	42844.4	133589	1.26729e+06	3482.66
63	F3	19	357194	41640.8	153132	1.30276e+06	3310.48
64	F4	19	357111	39511.3	177011	1.38584e+06	2970.3
65	F5	19	285874	29535.1	176681	1.30514e+06	11632.7
66	F6	19	258673	26418	193296	1.38934e+06	7516.21
67	F7	19	287413	28607.8	190498	1368869	13269.7
68	F8	19	231782	25444.7	179879	1.32754e+06	3257.44
69	F9	19	579257	61962.9	174931	1.34542e+06	10222.8
70	F10	19	513543	60572.1	156435	1.30575e+06	4599.97
71	F11	19	506546	65585.5	136409	1.25389e+06	6025.44
72	F12	19	414170	59114.7	106846	1.10972e+06	-1797.61
73	G1	19	475868	66289	101166	1.16376e+06	987.529
74	G2	19	544150	69402.2	124304	1.2309e+06	3816.42
75	G3	19	611080	70613.1	145849	1.31469e+06	10371.2
76	G4	19	614419	66268.6	158245	1.30501e+06	6000.81
77	G5	19	189477	23067.1	165631	1.29333e+06	9698.73
78	G6	19	169274	21157.9	169400	1.28458e+06	2607.41
79	G7	19	146547	19885.7	175959	1.3335e+06	3849.6
80	G8	19	167524	22807.2	170814	1.31399e+06	4081.68
81	G9	19	132189	21765.1	161418	1.31663e+06	3848.07
82	G10	19	124135	23620.6	149375	1316134	-1389.38
83	G11	19	125533	22518.7	129615	1.26361e+06	4181.38
84	G12	19	97330.8	20082.4	101943	1.12727e+06	-878.989
85	H1	19	-414.29	1365.34	92447.8	1115778	-287.945
86	H2	19	12752.4	6104.02	109710	1185139	-263.135
87	H3	19	1687.96	3784.78	125449	1.19722e+06	-1928.99
88	H4	19	8688.33	5716.8	139778	1.23257e+06	-1064.42
89	H5	19	18060.9	7073.62	148861	1.25471e+06	-7536.96
90	H6	19	32947.8	9712.24	154141	1.25413e+06	-503.955
91	H7	19	19727.8	9391.94	149172	1.20889e+06	-3706.66
92	H8	19	21245.2	8348.69	134475	1.11257e+06	-2643.72
93	H9	19	25900.3	12111.4	139822	1.22267e+06	-1563.14
94	H10	19	13627.9	10355.1	120975	1.14426e+06	-2528.76
95	H11	19	32165.4	11871.7	113461	1.17104e+06	1458.82
96	H12	19	15788.3	7414.9	85141.8	985546	-7814.98
1	A1	20	59311.3	16346.6	91580.2	1.15159e+06	3116.85
2	A2	20	64765.1	15489.4	114601	1.26139e+06	3579.77
3	A3	20	64984.7	12981.9	127388	1.2637e+06	5172.14
4	A4	20	88543.2	21824.4	135117	1.21241e+06	2746.98
5	A5	20	71992.9	15870.3	155114	1.33164e+06	2940.65
6	A6	20	58796.2	13102	165237	1.36882e+06	2000.2
7	A7	20	52135.2	11592.5	165421	1365994	-240.336
8	A8	20	48641.6	12739.2	159572	1.34762e+06	-1063.89
9	A9	20	70234.7	16747.8	156878	1.38605e+06	314.402
10	A10	20	64907.1	16506.6	137626	1.31374e+06	-1855.74
11	A11	20	62513.5	15166.2	122051	1.2938e+06	16.3486
12	A12	20	46524.3	12826.6	107551	1.28332e+06	-12694.8
13	B1	20	159118	24577.8	98642.3	1140212	2080.38
14	B2	20	179814	28091.3	117655	1.19011e+06	3345.19
15	B3	20	177272	23695.4	135916	1.2473e+06	3599.05
16	B4	20	228894	27918.4	160522	1.34445e+06	6093.16
17	B5	20	384676	39453.7	139391	1.06569e+06	5204.11
18	B6	20	221793	25569.4	177641	1.36291e+06	3257.99
19	B7	20	210310	24683	179591	1.36618e+06	4490.24
20	B8	20	219724	25824.1	176690	1.37137e+06	1212.26
21	B9	20	621296	69856.5	162687	1.32823e+06	4830.47
22	B10	20	568177	66438.1	143827	1.27425e+06	-2444.93
23	B11	20	587384	72539.8	124961	1.22409e+06	4637.22
24	B12	20	472267	64789.9	112400	1.26866e+06	-2896.92
25	C1	20	75931.1	14031.7	112846	1263182	2985.85
26	C2	20	91139.3	16454.6	128881	1.2273e+06	1415.11
27	C3	20	113097	18368	154563	1.34108e+06	2644.33
28	C4	20	158120	19117.5	171142	1357271	8821.7
29	C5	20	190017	18299.5	187033	1.40034e+06	9198.59
30	C6	20	262708	19367.2	195005	1.40979e+06	9206.96
31	C7	20	168327	19614.6	199828	1.43576e+06	5401.97
32	C8	20	104969	16157.6	184220	1.35536e+06	3508.06
33	C9	20	261616	29322.5	182232	1.4183e+06	5337.79
34	C10	20	182421	25101	158584	1.3228e+06	821.914
35	C11	20	174709	26674.1	140536	1.30552e+06	1933.76
36	C12	20	154731	26288.1	117877	1.23718e+06	-2891.41
37	D1	20	14340.4	7761.59	120735	1.28676e+06	2027.67
38	D2	20	18413.5	8463.62	144343	1.33361e+06	2138.44
39	D3	20	23597.4	9200.77	164970	1.35897e+06	2651.78
40	D4	20	72740.5	13979.3	191558	1451904	8875.08
41	D5	20	9718.73	6588.31	185594	1.32795e+06	600.342
42	D6	20	102135	24285.6	215723	1.49192e+06	6131.01
43	D7	20	65296.7	9966.3	212049	1468359	11446.1
44	D8	20	75970.2	12648.9	207040	1.47373e+06	11346.6
45	D9	20	65612.5	12619.5	192476	1435553	3839.7
46	D10	20	58636.3	12302.5	174118	1.39477e+06	7148.33
47	D11	20	29574.5	8544.14	151375	1341325	-1851.48
48	D12	20	29023.6	9307.2	131560	1.34673e+06	-936.02
49	E1	20	121512	22180.9	134758	1445224	5047.97
50	E2	20	145896	24204	147415	1.37147e+06	5804.64
51	E3	20	168225	28372.9	172473	1.42604e+06	2577.92
52	E4	20	168869	24192.5	191891	1.46379e+06	3893.06
53	E5	20	271193	30755.5	210830	1.52477e+06	3648.6
54	E6	20	326641	33929.2	216157	1.50912e+06	11689.8
55	E7	20	275792	30558.4	218690	1.51397e+06	7473.12
56	E8	20	294333	32830.5	211419	1.50849e+06	12905.8
57	E9	20	433438	50726	192722	1.4457e+06	7952.8
58	E10	20	382681	48751.3	180696	1.45662e+06	1656.41
59	E11	20	356418	48976	155841	1.38563e+06	-448.871
60	E12	20	242301	39389.3	137511	1.41818e+06	1430.49
61	F1	20	445507	57437.7	117732	1.28585e+06	4716.49
62	F2	20	506233	61646.9	133986	1.26637e+06	3943.26
63	F3	20	538729	60710.6	152946	1.30284e+06	3876.52
64	F4	20	539499	57319.8	176935	1.38554e+06	3284.95
65	F5	20	323898	33015.7	176764	1.30434e+06	11142.7
66	F6	20	296013	29726.1	193253	1.38741e+06	7982.85
67	F7	20	325779	31769.5	190713	1.37148e+06	14146.4
68	F8	20	267544	28411.8	180450	1.32675e+06	3339.76
69	F9	20	848236	87249.5	175176	1.3423e+06	10178.6
70	F10	20	774820	87537.9	156852	1.3045e+06	4589.66
71	F11	20	753146	92833.5	136463	1.24923e+06	6044.34
72	F12	20	636572	86931.6	106750	1108985	-1903.66
73	G1	20	750434	102934	101187	1.16285e+06	333.708
74	G2	20	843441	104995	124120	1.23084e+06	3198.98
75	G3	20	927931	105124	146390	1.31349e+06	10264.2
76	G4	20	936115	98768.7	158126	1.3041e+06	6128.76
77	G5	20	210840	24335.1	165570	1.29037e+06	10713.7
78	G6	20	191910	23088.1	169685	1.28217e+06	2952.74
79	G7	20	167679	21758.8	175526	1331212	4328.23
80	G8	20	186855	24327.4	170793	1.31173e+06	4265.09
81	G9	20	154468	24147.7	161450	1.31339e+06	4008.42
82	G10	20	146420	25583.6	149431	1.31516e+06	-1416.93
83	G11	20	145400	25195.7	129892	1.26436e+06	4343.79
84	G12	20	115651	22149.8	101821	1.12705e+06	-1113.16
85	H1	20	-1769.8	1413.77	92555.8	1.11464e+06	-190.917
86	H2	20	14008.6	6838.23	110024	1.18638e+06	439.883
87	H3	20	2598	3659.67	125137	1.19706e+06	-1857.69
88	H4	20	8575.62	5046.89	139748	1.23163e+06	-812.3
89	H5	20	17782.5	7483.32	148806	1.25384e+06	-7860.06
90	H6	20	30281.6	9757.49	154128	1.25324e+06	-473.786
91	H7	20	19359.5	9516.76	149121	1.20786e+06	-3260.43
92	H8	20	21179.3	8371.85	134711	1.11164e+06	-2456.2
93	H9	20	25301.2	11928.7	140024	1.22097e+06	-1089.44
94	H10	20	13307.4	10448.7	121090	1.14332e+06	-2484.91
95	H11	20	29907.2	11949	113416	1.16994e+06	1022.01
96	H12	20	16513	7538.23	84733.3	985398	-7985.21
1	A1	21	81179.5	21183.2	91671.1	1.152e+06	3152.05
2	A2	21	90801.4	19474.7	114494	1.26176e+06	3446.48
3	A3	21	89372.9	16747.3	127334	1.264e+06	5455.89
4	A4	21	117227	24303.3	134621	1.21334e+06	3310.33
5	A5	21	102286	19506.1	155546	1.33143e+06	2994.84
6	A6	21	85590.5	16202.6	165337	1.37013e+06	2633.29
7	A7	21	81336.3	14939.4	165446	1.36824e+06	-420.323
8	A8	21	73746.3	15219.7	159503	1.34805e+06	-530.815
9	A9	21	94779.5	19379.4	157487	1.38547e+06	494.283
10	A10	21	85782.4	19018.3	137675	1.31329e+06	-1589.85
11	A11	21	84569.6	18313.5	121681	1.29444e+06	71.6549
12	A12	21	69561	16208.5	107676	1.28342e+06	-12637.2
13	B1	21	213223	31157.2	99002.7	1.14073e+06	1749.82
14	B2	21	236901	33948.6	117088	1.19008e+06	2796.28
15	B3	21	237431	29921.3	136789	1.24775e+06	3538.69
16	B4	21	286010	34287.9	159816	1.34442e+06	6177.3
17	B5	21	599241	58484.3	139855	1.06704e+06	5166.4
18	B6	21	301341	33304.7	177970	1.36417e+06	3136.87
19	B7	21	289464	32156.6	179891	1.36613e+06	4633.32
20	B8	21	292892	32456.8	175844	1.3734e+06	1987.09
21	B9	21	927037	100745	163028	1.32609e+06	4445.69
22	B10	21	862653	98494.2	144463	1.27369e+06	-2489.97
23	B11	21	870625	106291	125683	1.22576e+06	4579.25
24	B12	21	693803	93510	113358	1.27595e+06	-2913.56
25	C1	21	85157.2	14481.6	113229	1.26718e+06	2726.71
26	C2	21	102238	17317.8	128942	1.22787e+06	751.879
27	C3	21	125746	19311.8	155195	1342392	2441.19
28	C4	21	169745	20183.7	171607	1.35811e+06	9172.18
29	C5	21	210259	20066.5	187427	1.39896e+06	9617.97
30	C6	21	285833	21055.7	194989	1.41044e+06	9097.62
31	C7	21	191410	21707.6	200148	1.43958e+06	5574.96
32	C8	21	129120	17733.8	184062	1.35628e+06	3240.99
33	C9	21	359189	38745.1	182285	1.42023e+06	5492.9
[truncated: 13,215 more rows]

## Sheet: Amplification Data
Block Type	96-Well 0.1-mL Block
Calibration Background is expired	Yes
Calibration Background performed on	10-29-2017
Calibration Pure Dye ABY is expired	Yes
Calibration Pure Dye ABY performed on	10-29-2017
Calibration Pure Dye CY5 is expired	Yes
Calibration Pure Dye CY5 performed on	10-29-2017
Calibration Pure Dye FAM is expired	Yes
Calibration Pure Dye FAM performed on	10-29-2017
Calibration Pure Dye JUN is expired	Yes
Calibration Pure Dye JUN performed on	10-29-2017
Calibration Pure Dye MUSTANG PURPLE is expired	Yes
Calibration Pure Dye MUSTANG PURPLE performed on	10-29-2017
Calibration Pure Dye NED is expired	Yes
Calibration Pure Dye NED performed on	10-29-2017
Calibration Pure Dye ROX is expired	Yes
Calibration Pure Dye ROX performed on	10-29-2017
Calibration Pure Dye SYBR is expired	Yes
Calibration Pure Dye SYBR performed on	10-29-2017
Calibration Pure Dye TAMRA is expired	Yes
Calibration Pure Dye TAMRA performed on	10-29-2017
Calibration Pure Dye VIC is expired	Yes
Calibration Pure Dye VIC performed on	10-29-2017
Calibration ROI is expired	Yes
Calibration ROI performed on	10-29-2017
Calibration Uniformity is expired	Yes
Calibration Uniformity performed on	10-29-2017
Chemistry	SYBR_GREEN
Date Created	2019-11-25 20:56:17 PM PST
Experiment Barcode
Experiment Comment
Experiment File Name	D:\Users\Administrator\Desktop\SZY FINAL Q-PCR 201911\Shenzhiyan -3th plate q-pcr 20191125.eds
Experiment Name	Shenzhiyan -3th plate q-pcr 20191125
Experiment Run End Time	2019-11-25 04:37:50 AM PST
Experiment Type	Comparative Cт (ΔΔCт)
Instrument Name	272510507
Instrument Serial Number	272510507
Instrument Type	QuantStudio™ 5 System
Passive Reference	ROX
Post-read Stage/Step
Pre-read Stage/Step
Quantification Cycle Method	Ct
Signal Smoothing On	true
Stage where Melt Analysis is performed	Stage3
Stage/ Cycle where Ct Analysis is performed	Stage2, Step2
User Name
Well	Well Position	Cycle	Target Name	Rn	Delta Rn
1	A1	1	B0115	-0.0480442	0.00313611
1	A1	2	B0115	-0.0481466	0.00264217
1	A1	3	B0115	-0.0489549	0.00144219
1	A1	4	B0115	-0.0510384	-0.0010329
1	A1	5	B0115	-0.0510185	-0.00140454
1	A1	6	B0115	-0.0489344	0.000287937
1	A1	7	B0115	-0.0485889	0.000241879
1	A1	8	B0115	-0.0485024	-6.32647e-05
1	A1	9	B0115	-0.0476348	0.000412758
1	A1	10	B0115	-0.0475003	0.000155629
1	A1	11	B0115	-0.047415	-0.00015064
1	A1	12	B0115	-0.0468104	6.23443e-05
1	A1	13	B0115	-0.0453666	0.00111452
1	A1	14	B0115	-0.0463085	-0.000218982
1	A1	15	B0115	-0.0466771	-0.000979163
1	A1	16	B0115	-0.0458737	-0.000567331
1	A1	17	B0115	-0.0442152	0.000699564
1	A1	18	B0115	-0.0411636	0.00335958
1	A1	19	B0115	-0.0330688	0.0110628
1	A1	20	B0115	-0.0212512	0.0224887
1	A1	21	B0115	-0.000172937	0.0431754
1	A1	22	B0115	0.0413457	0.0843025
1	A1	23	B0115	0.11709	0.159655
1	A1	24	B0115	0.242659	0.284832
1	A1	25	B0115	0.429916	0.471698
1	A1	26	B0115	0.672239	0.713629
1	A1	27	B0115	0.929736	0.970735
1	A1	28	B0115	1.15775	1.19836
1	A1	29	B0115	1.3354	1.37562
1	A1	30	B0115	1.46668	1.5065
1	A1	31	B0115	1.55908	1.59852
1	A1	32	B0115	1.62842	1.66746
1	A1	33	B0115	1.67923	1.71788
1	A1	34	B0115	1.71987	1.75813
1	A1	35	B0115	1.75075	1.78861
1	A1	36	B0115	1.77231	1.80979
1	A1	37	B0115	1.79135	1.82843
1	A1	38	B0115	1.8074	1.84409
1	A1	39	B0115	1.82006	1.85635
1	A1	40	B0115	1.82909	1.865
2	A2	1	B0115	-0.0455736	0.00132431
2	A2	2	B0115	-0.0454967	0.00101048
2	A2	3	B0115	-0.0452429	0.000873596
2	A2	4	B0115	-0.0451469	0.000578872
2	A2	5	B0115	-0.044805	0.000530103
2	A2	6	B0115	-0.0447321	0.000212275
2	A2	7	B0115	-0.0445981	-4.43651e-05
2	A2	8	B0115	-0.0444788	-0.000315813
2	A2	9	B0115	-0.0439327	-0.000160418
2	A2	10	B0115	-0.043805	-0.000423335
2	A2	11	B0115	-0.0434085	-0.000417573
2	A2	12	B0115	-0.0432627	-0.000662434
2	A2	13	B0115	-0.0429252	-0.000715669
2	A2	14	B0115	-0.0435922	-0.00177329
2	A2	15	B0115	-0.043276	-0.00184783
2	A2	16	B0115	-0.0409036	0.000133924
2	A2	17	B0115	-0.0399722	0.000674567
2	A2	18	B0115	-0.0368987	0.00335739
2	A2	19	B0115	-0.0301025	0.00976297
2	A2	20	B0115	-0.0193385	0.0201363
2	A2	21	B0115	0.00255998	0.041644
2	A2	22	B0115	0.0445786	0.083272
2	A2	23	B0115	0.120208	0.158511
2	A2	24	B0115	0.244996	0.282908
2	A2	25	B0115	0.431921	0.469443
2	A2	26	B0115	0.671813	0.708944
2	A2	27	B0115	0.928185	0.964925
2	A2	28	B0115	1.15515	1.1915
2	A2	29	B0115	1.3327	1.36866
2	A2	30	B0115	1.46495	1.50052
2	A2	31	B0115	1.56295	1.59813
2	A2	32	B0115	1.63426	1.66904
2	A2	33	B0115	1.68723	1.72163
2	A2	34	B0115	1.72554	1.75954
2	A2	35	B0115	1.75872	1.79233
2	A2	36	B0115	1.78315	1.81637
2	A2	37	B0115	1.80471	1.83754
2	A2	38	B0115	1.81961	1.85206
2	A2	39	B0115	1.83007	1.86212
2	A2	40	B0115	1.83989	1.87156
3	A3	1	B0115	-0.0468325	0.000163416
3	A3	2	B0115	-0.0463023	0.00029277
3	A3	3	B0115	-0.045025	0.00116909
3	A3	4	B0115	-0.0449815	0.000811738
3	A3	5	B0115	-0.0452472	0.00014515
3	A3	6	B0115	-0.0451143	-0.000122814
3	A3	7	B0115	-0.044005	0.000585539
3	A3	8	B0115	-0.0440393	0.000150363
3	A3	9	B0115	-0.0448731	-0.00108432
3	A3	10	B0115	-0.044734	-0.00134612
3	A3	11	B0115	-0.0430884	-0.000101406
3	A3	12	B0115	-0.0431384	-0.000552352
3	A3	13	B0115	-0.0432704	-0.00108516
3	A3	14	B0115	-0.0427579	-0.000973543
3	A3	15	B0115	-0.042247	-0.000863539
3	A3	16	B0115	-0.0418202	-0.000837677
3	A3	17	B0115	-0.0397023	0.000879369
3	A3	18	B0115	-0.0369551	0.00322569
3	A3	19	B0115	-0.0301735	0.0096063
3	A3	20	B0115	-0.0183458	0.0210331
3	A3	21	B0115	0.00280128	0.0417793
3	A3	22	B0115	0.0435657	0.0821428
3	A3	23	B0115	0.117921	0.156097
3	A3	24	B0115	0.242377	0.280152
3	A3	25	B0115	0.428575	0.46595
3	A3	26	B0115	0.667435	0.704409
3	A3	27	B0115	0.923772	0.960345
3	A3	28	B0115	1.15383	1.19
3	A3	29	B0115	1.33422	1.36999
3	A3	30	B0115	1.46936	1.50473
3	A3	31	B0115	1.56788	1.60285
3	A3	32	B0115	1.64204	1.67661
3	A3	33	B0115	1.69548	1.72965
3	A3	34	B0115	1.73592	1.76968
3	A3	35	B0115	1.76784	1.8012
3	A3	36	B0115	1.79362	1.82658
3	A3	37	B0115	1.8138	1.84636
3	A3	38	B0115	1.82889	1.86105
3	A3	39	B0115	1.84147	1.87323
3	A3	40	B0115	1.85027	1.88163
4	A4	1	B0115	-0.0234727	-0.00102797
4	A4	2	B0115	-0.0231842	-0.0011556
4	A4	3	B0115	-0.0205796	0.00103279
4	A4	4	B0115	-0.0201219	0.00107438
4	A4	5	B0115	-0.02018	0.000600156
4	A4	6	B0115	-0.0197921	0.000571927
4	A4	7	B0115	-0.0196072	0.000340669
4	A4	8	B0115	-0.0191278	0.000403984
4	A4	9	B0115	-0.0203659	-0.00125035
4	A4	10	B0115	-0.0204964	-0.00179692
4	A4	11	B0115	-0.0191492	-0.000865882
4	A4	12	B0115	-0.01887	-0.00100284
4	A4	13	B0115	-0.0184554	-0.00100436
4	A4	14	B0115	-0.0181081	-0.00107316
4	A4	15	B0115	-0.0182187	-0.00159989
4	A4	16	B0115	-0.0175768	-0.00137416
4	A4	17	B0115	-0.0142029	0.00158364
4	A4	18	B0115	-0.0110103	0.00436002
4	A4	19	B0115	-0.00545781	0.00949641
4	A4	20	B0115	0.00618779	0.0207259
4	A4	21	B0115	0.0305775	0.0446994
4	A4	22	B0115	0.0753506	0.0890564
4	A4	23	B0115	0.155475	0.168765
4	A4	24	B0115	0.290136	0.303009
4	A4	25	B0115	0.492254	0.504711
4	A4	26	B0115	0.752593	0.764635
4	A4	27	B0115	1.0253	1.03693
4	A4	28	B0115	1.25982	1.27103
4	A4	29	B0115	1.43663	1.44742
4	A4	30	B0115	1.5606	1.57098
4	A4	31	B0115	1.64794	1.6579
4	A4	32	B0115	1.71101	1.72055
4	A4	33	B0115	1.75832	1.76745
4	A4	34	B0115	1.79511	1.80383
4	A4	35	B0115	1.82237	1.83067
4	A4	36	B0115	1.84198	1.84986
4	A4	37	B0115	1.85859	1.86605
4	A4	38	B0115	1.87239	1.87944
4	A4	39	B0115	1.88232	1.88896
4	A4	40	B0115	1.8884	1.89462
5	A5	1	C1250	-0.0451987	0.000517745
5	A5	2	C1250	-0.0445233	0.00056768
5	A5	3	C1250	-0.0436123	0.000853094
5	A5	4	C1250	-0.0432305	0.000609462
5	A5	5	C1250	-0.0427472	0.000467176
5	A5	6	C1250	-0.0422863	0.000302639
5	A5	7	C1250	-0.0419502	1.31849e-05
5	A5	8	C1250	-0.0417763	-0.000438457
5	A5	9	C1250	-0.0406676	4.4767e-05
5	A5	10	C1250	-0.0399237	0.000163113
5	A5	11	C1250	-0.0401591	-0.000697733
5	A5	12	C1250	-0.0402485	-0.00141266
5	A5	13	C1250	-0.0395171	-0.00130676
5	A5	14	C1250	-0.0389754	-0.00139057
5	A5	15	C1250	-0.0382952	-0.0013359
5	A5	16	C1250	-0.0362847	4.9102e-05
5	A5	17	C1250	-0.0348447	0.000863556
5	A5	18	C1250	-0.0318668	0.00321598
5	A5	19	C1250	-0.026096	0.00836122
5	A5	20	C1250	-0.0124674	0.0213643
5	A5	21	C1250	0.0122381	0.0454443
5	A5	22	C1250	0.0584849	0.0910656
5	A5	23	C1250	0.142553	0.174508
5	A5	24	C1250	0.283785	0.315114
5	A5	25	C1250	0.485742	0.516446
5	A5	26	C1250	0.723632	0.753711
5	A5	27	C1250	0.941504	0.970957
5	A5	28	C1250	1.11033	1.13916
5	A5	29	C1250	1.25276	1.28096
5	A5	30	C1250	1.37346	1.40104
5	A5	31	C1250	1.46607	1.49302
5	A5	32	C1250	1.53623	1.56255
5	A5	33	C1250	1.5898	1.6155
5	A5	34	C1250	1.63338	1.65845
5	A5	35	C1250	1.66751	1.69196
5	A5	36	C1250	1.69526	1.71908
5	A5	37	C1250	1.71954	1.74274
5	A5	38	C1250	1.73972	1.76229
5	A5	39	C1250	1.75692	1.77886
5	A5	40	C1250	1.76974	1.79106
6	A6	1	C1250	-0.0490962	0.000578512
6	A6	2	C1250	-0.0485971	0.000650979
6	A6	3	C1250	-0.0478506	0.000970924
6	A6	4	C1250	-0.0471613	0.00123365
6	A6	5	C1250	-0.0473438	0.000624548
6	A6	6	C1250	-0.0475849	-4.31779e-05
6	A6	7	C1250	-0.0476437	-0.000528588
6	A6	8	C1250	-0.0472522	-0.000563693
6	A6	9	C1250	-0.0470373	-0.000775339
6	A6	10	C1250	-0.0461102	-0.000274899
6	A6	11	C1250	-0.0456555	-0.000246808
6	A6	12	C1250	-0.0456716	-0.000689452
6	A6	13	C1250	-0.0453631	-0.000807582
6	A6	14	C1250	-0.0452392	-0.00111024
6	A6	15	C1250	-0.0450062	-0.00130391
6	A6	16	C1250	-0.0440141	-0.000738377
6	A6	17	C1250	-0.0419248	0.000924368
6	A6	18	C1250	-0.0390939	0.00332857
6	A6	19	C1250	-0.0337766	0.0082193
6	A6	20	C1250	-0.0225362	0.0190331
6	A6	21	C1250	-0.00155272	0.03959
6	A6	22	C1250	0.0380894	0.0788055
6	A6	23	C1250	0.110745	0.151035
6	A6	24	C1250	0.233586	0.273449
6	A6	25	C1250	0.417004	0.45644
6	A6	26	C1250	0.646763	0.685773
6	A6	27	C1250	0.87127	0.909853
6	A6	28	C1250	1.0503	1.08846
6	A6	29	C1250	1.19991	1.23764
6	A6	30	C1250	1.32953	1.36684
6	A6	31	C1250	1.43376	1.47063
6	A6	32	C1250	1.51149	1.54794
6	A6	33	C1250	1.5717	1.60772
6	A6	34	C1250	1.61861	1.6542
6	A6	35	C1250	1.65552	1.69069
6	A6	36	C1250	1.68781	1.72256
6	A6	37	C1250	1.71483	1.74915
6	A6	38	C1250	1.737	1.77089
6	A6	39	C1250	1.75315	1.78661
6	A6	40	C1250	1.76839	1.80143
7	A7	1	C1250	-0.0543408	0.00103534
7	A7	2	C1250	-0.0540336	0.00088417
7	A7	3	C1250	-0.0535572	0.000902145
7	A7	4	C1250	-0.0533377	0.000663295
7	A7	5	C1250	-0.0530742	0.000468414
7	A7	6	C1250	-0.0530538	3.03616e-05
7	A7	7	C1250	-0.0527647	-0.000138915
7	A7	8	C1250	-0.0517948	0.000372516
7	A7	9	C1250	-0.0516917	1.72874e-05
7	A7	10	C1250	-0.0517286	-0.000478049
7	A7	11	C1250	-0.0515534	-0.000761256
7	A7	12	C1250	-0.051375	-0.00104129
7	A7	13	C1250	-0.0510427	-0.00116733
7	A7	14	C1250	-0.0509907	-0.00157373
7	A7	15	C1250	-0.0503686	-0.00141006
7	A7	16	C1250	-0.048953	-0.00045283
7	A7	17	C1250	-0.0469981	0.00104362
7	A7	18	C1250	-0.0440575	0.00352582
7	A7	19	C1250	-0.0381171	0.0090078
7	A7	20	C1250	-0.0261086	0.0205579
7	A7	21	C1250	-0.00324949	0.0429586
7	A7	22	C1250	0.0400221	0.0857718
7	A7	23	C1250	0.11836	0.163651
7	A7	24	C1250	0.250072	0.294905
7	A7	25	C1250	0.444022	0.488397
7	A7	26	C1250	0.678691	0.722607
7	A7	27	C1250	0.900639	0.944097
7	A7	28	C1250	1.07467	1.11767
7	A7	29	C1250	1.2183	1.26084
7	A7	30	C1250	1.34292	1.38501
7	A7	31	C1250	1.44011	1.48173
7	A7	32	C1250	1.51168	1.55284
7	A7	33	C1250	1.56789	1.60859
7	A7	34	C1250	1.61205	1.6523
7	A7	35	C1250	1.64766	1.68745
7	A7	36	C1250	1.67763	1.71696
7	A7	37	C1250	1.70278	1.74166
7	A7	38	C1250	1.72337	1.76179
7	A7	39	C1250	1.74226	1.78022
7	A7	40	C1250	1.75757	1.79507
8	A8	1	C1250	-0.0539929	0.000513208
8	A8	2	C1250	-0.053642	0.000455754
8	A8	3	C1250	-0.0526522	0.00103718
8	A8	4	C1250	-0.0525415	0.000739579
8	A8	5	C1250	-0.0529608	-8.80825e-05
8	A8	6	C1250	-0.052954	-0.000489649
8	A8	7	C1250	-0.0520204	3.55475e-05
8	A8	8	C1250	-0.0510681	0.000579501
8	A8	9	C1250	-0.0509513	0.000287976
8	A8	10	C1250	-0.0508414	-1.05492e-05
8	A8	11	C1250	-0.0510232	-0.000600705
8	A8	12	C1250	-0.051098	-0.00108381
8	A8	13	C1250	-0.0508777	-0.00127197
8	A8	14	C1250	-0.0508953	-0.00169785
8	A8	15	C1250	-0.0504651	-0.00167602
8	A8	16	C1250	-0.0481148	0.00026589
8	A8	17	C1250	-0.0472013	0.000771055
8	A8	18	C1250	-0.044362	0.00320192
8	A8	19	C1250	-0.0382035	0.00895204
8	A8	20	C1250	-0.0274123	0.0193349
8	A8	21	C1250	-0.00707293	0.0392659
8	A8	22	C1250	0.0324058	0.0783363
8	A8	23	C1250	0.102851	0.148373
8	A8	24	C1250	0.223429	0.268543
8	A8	25	C1250	0.403894	0.4486
8	A8	26	C1250	0.62868	0.672977
8	A8	27	C1250	0.84758	0.891469
8	A8	28	C1250	1.02582	1.0693
8	A8	29	C1250	1.17466	1.21774
8	A8	30	C1250	1.30194	1.34461
8	A8	31	C1250	1.40446	1.44672
8	A8	32	C1250	1.48141	1.52326
8	A8	33	C1250	1.54119	1.58263
8	A8	34	C1250	1.58782	1.62885
8	A8	35	C1250	1.62524	1.66586
8	A8	36	C1250	1.65696	1.69717
8	A8	37	C1250	1.68514	1.72494
8	A8	38	C1250	1.71002	1.74942
8	A8	39	C1250	1.72934	1.76833
8	A8	40	C1250	1.74106	1.77964
9	A9	1	C3670	-0.0356139	0.000481019
9	A9	2	C3670	-0.035153	0.000563612
9	A9	3	C3670	-0.0348101	0.000528236
9	A9	4	C3670	-0.0345121	0.000447963
9	A9	5	C3670	-0.0343822	0.000199608
9	A9	6	C3670	-0.0339857	0.00021772
9	A9	7	C3670	-0.0339527	-0.000127548
9	A9	8	C3670	-0.0338239	-0.000377024
9	A9	9	C3670	-0.0328946	0.000173946
9	A9	10	C3670	-0.0326876	2.68954e-06
9	A9	11	C3670	-0.0323746	-6.25894e-05
9	A9	12	C3670	-0.0324131	-0.000479409
9	A9	13	C3670	-0.0322654	-0.00071002
9	A9	14	C3670	-0.0321933	-0.00101624
9	A9	15	C3670	-0.0321417	-0.00134287
9	A9	16	C3670	-0.0311539	-0.000733408
9	A9	17	C3670	-0.0294334	0.000608754
9	A9	18	C3670	-0.0269937	0.00267019
9	A9	19	C3670	-0.0218798	0.00740582
9	A9	20	C3670	-0.0120345	0.0168729
9	A9	21	C3670	0.00676119	0.0352902
9	A9	22	C3670	0.0421745	0.0703252
9	A9	23	C3670	0.107904	0.135677
9	A9	24	C3670	0.219697	0.247091
9	A9	25	C3670	0.391315	0.418331
9	A9	26	C3670	0.619025	0.645663
9	A9	27	C3670	0.867632	0.893892
9	A9	28	C3670	1.08875	1.11463
9	A9	29	C3670	1.25705	1.28255
9	A9	30	C3670	1.37264	1.39777
9	A9	31	C3670	1.45566	1.48041
9	A9	32	C3670	1.51395	1.53832
9	A9	33	C3670	1.55444	1.57842
9	A9	34	C3670	1.58291	1.60652
9	A9	35	C3670	1.60166	1.62489
9	A9	36	C3670	1.61407	1.63692
9	A9	37	C3670	1.61939	1.64187
9	A9	38	C3670	1.6249	1.647
9	A9	39	C3670	1.62887	1.65059
9	A9	40	C3670	1.631	1.65234
10	A10	1	C3670	-0.0368521	-5.99632e-05
10	A10	2	C3670	-0.0363889	4.37136e-05
10	A10	3	C3670	-0.0352295	0.00084345
10	A10	4	C3670	-0.035044	0.000669395
10	A10	5	C3670	-0.0351534	0.000200454
10	A10	6	C3670	-0.0351755	-0.000181282
10	A10	7	C3670	-0.0347529	-0.000118293
10	A10	8	C3670	-0.0340796	0.000195408
10	A10	9	C3670	-0.0340141	-9.86831e-05
10	A10	10	C3670	-0.0339271	-0.00037119
10	A10	11	C3670	-0.0338298	-0.000633515
10	A10	12	C3670	-0.0333328	-0.000496143
10	A10	13	C3670	-0.0332617	-0.000784646
10	A10	14	C3670	-0.0330708	-0.000953326
10	A10	15	C3670	-0.0328526	-0.0010947
10	A10	16	C3670	-0.0319438	-0.000545425
10	A10	17	C3670	-0.0307648	0.000273988
10	A10	18	C3670	-0.0275846	0.00309451
10	A10	19	C3670	-0.0228089	0.00751068
10	A10	20	C3670	-0.0130673	0.0168926
10	A10	21	C3670	0.00494115	0.0345415
10	A10	22	C3670	0.0414087	0.0706495
10	A10	23	C3670	0.107263	0.136144
10	A10	24	C3670	0.217916	0.246437
10	A10	25	C3670	0.388992	0.417154
10	A10	26	C3670	0.613382	0.641185
10	A10	27	C3670	0.855901	0.883344
10	A10	28	C3670	1.0699	1.09698
10	A10	29	C3670	1.23289	1.25961
10	A10	30	C3670	1.34647	1.37283
10	A10	31	C3670	1.42458	1.45058
10	A10	32	C3670	1.48022	1.50587
10	A10	33	C3670	1.51995	1.54524
10	A10	34	C3670	1.54795	1.57287
10	A10	35	C3670	1.5675	1.59207
10	A10	36	C3670	1.57773	1.60194
10	A10	37	C3670	1.58508	1.60893
10	A10	38	C3670	1.58861	1.6121
10	A10	39	C3670	1.59136	1.61449
10	A10	40	C3670	1.595	1.61777
11	A11	1	C3670	-0.0365532	0.000649942
11	A11	2	C3670	-0.0364163	0.00045221
11	A11	3	C3670	-0.0360412	0.000492497
11	A11	4	C3670	-0.0353595	0.000839529
11	A11	5	C3670	-0.0352434	0.000620868
11	A11	6	C3670	-0.035085	0.000444534
11	A11	7	C3670	-0.0351455	4.93758e-05
11	A11	8	C3670	-0.0351605	-0.000300404
11	A11	9	C3670	-0.0347635	-0.000238082
11	A11	10	C3670	-0.0346551	-0.000464432
11	A11	11	C3670	-0.0347491	-0.000893139
11	A11	12	C3670	-0.0345962	-0.00107497
11	A11	13	C3670	-0.0339164	-0.000729896
11	A11	14	C3670	-0.0336509	-0.000799166
11	A11	15	C3670	-0.0335524	-0.00103538
11	A11	16	C3670	-0.0332854	-0.00110309
11	A11	17	C3670	-0.0312148	0.000632815
11	A11	18	C3670	-0.0279539	0.00355895
11	A11	19	C3670	-0.0238303	0.00734781
11	A11	20	C3670	-0.0137562	0.0170872
11	A11	21	C3670	0.00487331	0.035382
11	A11	22	C3670	0.0406666	0.0708405
11	A11	23	C3670	0.106571	0.13641
11	A11	24	C3670	0.21815	0.247655
11	A11	25	C3670	0.391865	0.421035
11	A11	26	C3670	0.621615	0.65045
11	A11	27	C3670	0.870195	0.898695
11	A11	28	C3670	1.09043	1.1186
11	A11	29	C3670	1.25773	1.28556
11	A11	30	C3670	1.37312	1.40062
11	A11	31	C3670	1.45294	1.4801
11	A11	32	C3670	1.50884	1.53567
11	A11	33	C3670	1.54728	1.57378
11	A11	34	C3670	1.57593	1.60209
11	A11	35	C3670	1.59607	1.62189
11	A11	36	C3670	1.60784	1.63333
11	A11	37	C3670	1.6131	1.63825
11	A11	38	C3670	1.61768	1.6425
11	A11	39	C3670	1.62146	1.64595
11	A11	40	C3670	1.62352	1.64767
12	A12	1	C3670	-0.0482411	0.000627041
12	A12	2	C3670	-0.0474647	0.000997092
12	A12	3	C3670	-0.0467831	0.0012722
12	A12	4	C3670	-0.047801	-0.000152055
12	A12	5	C3670	-0.0480019	-0.000759352
12	A12	6	C3670	-0.047131	-0.000294805
12	A12	7	C3670	-0.0461872	0.000242628
12	A12	8	C3670	-0.0459079	0.000115521
12	A12	9	C3670	-0.0456203	-3.34947e-06
12	A12	10	C3670	-0.0451216	8.89818e-05
12	A12	11	C3670	-0.0447045	9.97479e-05
12	A12	12	C3670	-0.0442687	0.000129088
12	A12	13	C3670	-0.0442977	-0.000306245
12	A12	14	C3670	-0.0441458	-0.000560742
12	A12	15	C3670	-0.0442982	-0.00111958
12	A12	16	C3670	-0.0440367	-0.0012644
12	A12	17	C3670	-0.0422277	0.000138133
12	A12	18	C3670	-0.0395852	0.00237422
12	A12	19	C3670	-0.0348494	0.00670363
12	A12	20	C3670	-0.0252205	0.0159261
12	A12	21	C3670	-0.00649167	0.0342486
12	A12	22	C3670	0.0281311	0.068465
12	A12	23	C3670	0.0930377	0.132965
12	A12	24	C3670	0.202303	0.241824
12	A12	25	C3670	0.369676	0.408791
12	A12	26	C3670	0.592428	0.631136
12	A12	27	C3670	0.834602	0.872904
12	A12	28	C3670	1.04957	1.08747
12	A12	29	C3670	1.2165	1.25399
12	A12	30	C3670	1.33425	1.37133
12	A12	31	C3670	1.41652	1.4532
12	A12	32	C3670	1.47487	1.51114
12	A12	33	C3670	1.51479	1.55065
12	A12	34	C3670	1.54281	1.57826
12	A12	35	C3670	1.56104	1.59609
12	A12	36	C3670	1.57211	1.60676
12	A12	37	C3670	1.57921	1.61345
12	A12	38	C3670	1.58286	1.61669
12	A12	39	C3670	1.58571	1.61913
12	A12	40	C3670	1.5878	1.62082
13	B1	1	B0115	-0.00693484	-0.0008899
13	B1	2	B0115	-0.00481793	-0.000117491
13	B1	3	B0115	-0.00343896	-8.30265e-05
13	B1	4	B0115	-0.00170512	0.000306303
13	B1	5	B0115	0.000314732	0.000981654
13	B1	6	B0115	0.00120896	0.000531379
13	B1	7	B0115	0.00162107	-0.000401015
13	B1	8	B0115	0.00394369	0.000577097
13	B1	9	B0115	0.00535006	0.000638965
13	B1	10	B0115	0.00555019	-0.000505412
13	B1	11	B0115	0.00664086	-0.000759245
13	B1	12	B0115	0.00731106	-0.00143355
13	B1	13	B0115	0.00837414	-0.00171497
13	B1	14	B0115	0.00996959	-0.00146402
13	B1	15	B0115	0.0121174	-0.000660743
13	B1	16	B0115	0.0152171	0.00109451
13	B1	17	B0115	0.0183592	0.00289207
13	B1	18	B0115	0.0254874	0.00867574
13	B1	19	B0115	0.0399056	0.0217495
13	B1	20	B0115	0.0666476	0.0471469
13	B1	21	B0115	0.116169	0.0953242
13	B1	22	B0115	0.202829	0.180639
13	B1	23	B0115	0.344186	0.320651
13	B1	24	B0115	0.551392	0.526514
13	B1	25	B0115	0.807855	0.781632
13	B1	26	B0115	1.07283	1.04526
13	B1	27	B0115	1.30486	1.27595
13	B1	28	B0115	1.48407	1.45381
13	B1	29	B0115	1.61812	1.58652
13	B1	30	B0115	1.71842	1.68548
13	B1	31	B0115	1.79299	1.7587
13	B1	32	B0115	1.84888	1.81325
13	B1	33	B0115	1.89231	1.85533
13	B1	34	B0115	1.92284	1.88452
13	B1	35	B0115	1.94635	1.90669
13	B1	36	B0115	1.96725	1.92623
13	B1	37	B0115	1.98464	1.94228
13	B1	38	B0115	1.99765	1.95395
13	B1	39	B0115	2.00639	1.96135
13	B1	40	B0115	2.01138	1.96499
14	B2	1	B0115	0.00629151	-0.00157143
14	B2	2	B0115	0.00764301	-0.00145741
14	B2	3	B0115	0.00901092	-0.00132698
14	B2	4	B0115	0.011428	-0.000147419
14	B2	5	B0115	0.0131919	0.000379015
14	B2	6	B0115	0.0136933	-0.000356978
14	B2	7	B0115	0.0155694	0.000281627
14	B2	8	B0115	0.0177421	0.00121678
14	B2	9	B0115	0.01902	0.00125723
14	B2	10	B0115	0.0197809	0.000780671
14	B2	11	B0115	0.0202362	-1.52407e-06
14	B2	12	B0115	0.0207091	-0.000766127
14	B2	13	B0115	0.0219014	-0.000811259
14	B2	14	B0115	0.0235317	-0.000418477
14	B2	15	B0115	0.0241973	-0.000990322
14	B2	16	B0115	0.0273288	0.000903759
14	B2	17	B0115	0.031854	0.00419147
14	B2	18	B0115	0.040568	0.011668
14	B2	19	B0115	0.054918	0.0247804
14	B2	20	B0115	0.0804731	0.0490981
14	B2	21	B0115	0.130191	0.0975785
14	B2	22	B0115	0.217228	0.183378
14	B2	23	B0115	0.357878	0.322791
14	B2	24	B0115	0.563338	0.527013
14	B2	25	B0115	0.81649	0.778928
14	B2	26	B0115	1.0754	1.0366
14	B2	27	B0115	1.30183	1.26179
14	B2	28	B0115	1.4774	1.43613
14	B2	29	B0115	1.6077	1.56518
14	B2	30	B0115	1.70213	1.65838
14	B2	31	B0115	1.77401	1.72902
14	B2	32	B0115	1.82759	1.78136
14	B2	33	B0115	1.86996	1.8225
14	B2	34	B0115	1.90049	1.85179
14	B2	35	B0115	1.92552	1.87558
14	B2	36	B0115	1.94543	1.89426
14	B2	37	B0115	1.96145	1.90904
14	B2	38	B0115	1.975	1.92136
14	B2	39	B0115	1.9844	1.92951
14	B2	40	B0115	1.98907	1.93294
15	B3	1	B0115	0.000739462	0.000654187
15	B3	2	B0115	0.00201104	0.00069837
15	B3	3	B0115	0.00359577	0.00105569
15	B3	4	B0115	0.00482174	0.00105427
15	B3	5	B0115	0.00620113	0.00120626
15	B3	6	B0115	0.00662144	0.000399168
15	B3	7	B0115	0.00678547	-0.0006642
15	B3	8	B0115	0.00825317	-0.000423897
15	B3	9	B0115	0.00939809	-0.000506382
15	B3	10	B0115	0.00996221	-0.00116966
15	B3	11	B0115	0.0109136	-0.00144571
15	B3	12	B0115	0.0118893	-0.00169739
15	B3	13	B0115	0.0137427	-0.00107132
15	B3	14	B0115	0.0149427	-0.0010988
15	B3	15	B0115	0.0165465	-0.000722393
15	B3	16	B0115	0.0200285	0.00153228
15	B3	17	B0115	0.0232757	0.00355209
15	B3	18	B0115	0.031498	0.0105469
15	B3	19	B0115	0.0454287	0.0232503
15	B3	20	B0115	0.0724041	0.0489982
15	B3	21	B0115	0.123016	0.0983827
15	B3	22	B0115	0.212505	0.186644
15	B3	23	B0115	0.358889	0.331801
15	B3	24	B0115	0.573353	0.545038
15	B3	25	B0115	0.839365	0.809822
15	B3	26	B0115	1.11208	1.08131
15	B3	27	B0115	1.34901	1.31701
15	B3	28	B0115	1.5296	1.49637
15	B3	29	B0115	1.66051	1.62606
15	B3	30	B0115	1.75549	1.71981
15	B3	31	B0115	1.82581	1.78891
15	B3	32	B0115	1.87738	1.83925
15	B3	33	B0115	1.91589	1.87653
15	B3	34	B0115	1.94532	1.90473
15	B3	35	B0115	1.97002	1.9282
15	B3	36	B0115	1.98825	1.94521
15	B3	37	B0115	2.00335	1.95908
15	B3	38	B0115	2.01567	1.97017
15	B3	39	B0115	2.02471	1.97798
15	B3	40	B0115	2.02964	1.98168
16	B4	1	B0115	0.0275441	-0.00185206
16	B4	2	B0115	0.029611	-0.00125397
16	B4	3	B0115	0.031966	-0.00036785
16	B4	4	B0115	0.0344472	0.000644511
16	B4	5	B0115	0.0361398	0.000868298
16	B4	6	B0115	0.0373946	0.000654252
16	B4	7	B0115	0.0382996	9.04277e-05
16	B4	8	B0115	0.0396899	1.18037e-05
16	B4	9	B0115	0.0410693	-7.76126e-05
16	B4	10	B0115	0.0429144	0.000298636
16	B4	11	B0115	0.0432692	-0.000815406
16	B4	12	B0115	0.0436965	-0.00185692
16	B4	13	B0115	0.0454567	-0.00156561
16	B4	14	B0115	0.0478708	-0.000620333
16	B4	15	B0115	0.0493483	-0.0006117
16	B4	16	B0115	0.0516276	0.000198731
16	B4	17	B0115	0.0560465	0.00314877
16	B4	18	B0115	0.0637618	0.0093953
16	B4	19	B0115	0.076643	0.0208076
16	B4	20	B0115	0.10118	0.0438755
16	B4	21	B0115	0.146579	0.0878063
16	B4	22	B0115	0.228253	0.168011
16	B4	23	B0115	0.360649	0.298938
16	B4	24	B0115	0.553243	0.490063
16	B4	25	B0115	0.79246	0.727811
16	B4	26	B0115	1.04179	0.975676
16	B4	27	B0115	1.26317	1.19558
16	B4	28	B0115	1.43967	1.37061
16	B4	29	B0115	1.57533	1.50481
16	B4	30	B0115	1.67756	1.60557
16	B4	31	B0115	1.75404	1.68057
16	B4	32	B0115	1.81161	1.73668
16	B4	33	B0115	1.85681	1.78041
16	B4	34	B0115	1.89288	1.81501
16	B4	35	B0115	1.91975	1.84042
16	B4	36	B0115	1.94169	1.86088
16	B4	37	B0115	1.96029	1.87802
16	B4	38	B0115	1.9753	1.89156
16	B4	39	B0115	1.98581	1.9006
16	B4	40	B0115	1.99269	1.906
17	B5	1	C1250	0.0279634	-0.0125554
17	B5	2	C1250	0.0344099	-0.00668688
17	B5	3	C1250	0.0405909	-0.00108379
17	B5	4	C1250	0.0433478	0.00109513
17	B5	5	C1250	0.0438038	0.000973085
17	B5	6	C1250	0.0441261	0.000717442
17	B5	7	C1250	0.043839	-0.00014765
17	B5	8	C1250	0.0436537	-0.000910856
17	B5	9	C1250	0.0447441	-0.000398485
17	B5	10	C1250	0.045559	-0.00016157
17	B5	11	C1250	0.0458255	-0.000473051
17	B5	12	C1250	0.0456772	-0.00119935
17	B5	13	C1250	0.0468828	-0.000571633
17	B5	14	C1250	0.0501932	0.00216073
17	B5	15	C1250	0.0552511	0.00664062
17	B5	16	C1250	0.065507	0.0163186
17	B5	17	C1250	0.0830296	0.0332632
17	B5	18	C1250	0.116992	0.0666472
17	B5	19	C1250	0.182329	0.131407
17	B5	20	C1250	0.303103	0.251602
17	B5	21	C1250	0.506888	0.45481
17	B5	22	C1250	0.805917	0.753261
17	B5	23	C1250	1.15039	1.09716
17	B5	24	C1250	1.43588	1.38207
17	B5	25	C1250	1.6199	1.56551
17	B5	26	C1250	1.74744	1.69247
17	B5	27	C1250	1.8531	1.79756
17	B5	28	C1250	1.93379	1.87766
17	B5	29	C1250	1.99287	1.93616
17	B5	30	C1250	2.0339	1.97662
17	B5	31	C1250	2.06373	2.00587
17	B5	32	C1250	2.0876	2.02917
17	B5	33	C1250	2.10767	2.04866
17	B5	34	C1250	2.12247	2.06288
17	B5	35	C1250	2.13573	2.07556
17	B5	36	C1250	2.1475	2.08675
17	B5	37	C1250	2.15721	2.09588
17	B5	38	C1250	2.16614	2.10424
17	B5	39	C1250	2.17224	2.10976
17	B5	40	C1250	2.17778	2.11472
18	B6	1	C1250	0.0103976	-0.00269125
18	B6	2	C1250	0.01236	-0.00184331
18	B6	3	C1250	0.014573	-0.000744938
18	B6	4	C1250	0.0167346	0.00030213
18	B6	5	C1250	0.0183786	0.000831653
18	B6	6	C1250	0.0194425	0.00078102
18	B6	7	C1250	0.0199387	0.00016269
18	B6	8	C1250	0.0211692	0.000278606
18	B6	9	C1250	0.0220571	5.19642e-05
18	B6	10	C1250	0.0227332	-0.000386492
18	B6	11	C1250	0.0236837	-0.000550478
18	B6	12	C1250	0.0242381	-0.00111067
18	B6	13	C1250	0.0251236	-0.00133967
18	B6	14	C1250	0.0267357	-0.000842162
18	B6	15	C1250	0.0289532	0.000260812
18	B6	16	C1250	0.0321124	0.00230554
18	B6	17	C1250	0.036738	0.00581657
18	B6	18	C1250	0.0466526	0.0146166
18	B6	19	C1250	0.0637892	0.0306387
18	B6	20	C1250	0.0970961	0.0628311
18	B6	21	C1250	0.158659	0.12328
18	B6	22	C1250	0.267103	0.230609
18	B6	23	C1250	0.439671	0.402062
18	B6	24	C1250	0.674015	0.635292
18	B6	25	C1250	0.928186	0.888348
18	B6	26	C1250	1.14367	1.10272
18	B6	27	C1250	1.3078	1.26573
18	B6	28	C1250	1.45002	1.40684
18	B6	29	C1250	1.56687	1.52257
18	B6	30	C1250	1.65627	1.61086
18	B6	31	C1250	1.72823	1.6817
18	B6	32	C1250	1.78416	1.73652
18	B6	33	C1250	1.82733	1.77858
18	B6	34	C1250	1.86407	1.8142
18	B6	35	C1250	1.89356	1.84258
18	B6	36	C1250	1.91794	1.86585
18	B6	37	C1250	1.93891	1.8857
18	B6	38	C1250	1.95519	1.90087
18	B6	39	C1250	1.9711	1.91566
18	B6	40	C1250	1.98424	1.92768
19	B7	1	C1250	-5.76617e-05	-0.00180965
19	B7	2	C1250	0.00107501	-0.00188266
19	B7	3	C1250	0.00410069	-6.26608e-05
19	B7	4	C1250	0.00597066	0.000601623
19	B7	5	C1250	0.00696985	0.000395135
19	B7	6	C1250	0.00809326	0.000312857
19	B7	7	C1250	0.00912018	0.000134095
19	B7	8	C1250	0.0100272	-0.000164551
19	B7	9	C1250	0.0109294	-0.00046806
19	B7	10	C1250	0.0122449	-0.000358201
19	B7	11	C1250	0.0134574	-0.000351388
19	B7	12	C1250	0.01419	-0.00082452
19	B7	13	C1250	0.0151902	-0.00102997
19	B7	14	C1250	0.0173519	-7.39834e-05
19	B7	15	C1250	0.0185797	-5.18628e-05
19	B7	16	C1250	0.0217787	0.00194149
19	B7	17	C1250	0.0275209	0.00647803
19	B7	18	C1250	0.0371937	0.0149451
19	B7	19	C1250	0.0557081	0.0322538
19	B7	20	C1250	0.0891856	0.0645257
19	B7	21	C1250	0.150778	0.124912
19	B7	22	C1250	0.260715	0.233644
19	B7	23	C1250	0.435458	0.407181
19	B7	24	C1250	0.670817	0.641335
19	B7	25	C1250	0.923322	0.892634
19	B7	26	C1250	1.13546	1.10357
19	B7	27	C1250	1.29865	1.26555
19	B7	28	C1250	1.44071	1.40641
19	B7	29	C1250	1.55783	1.52232
19	B7	30	C1250	1.64752	1.6108
19	B7	31	C1250	1.71592	1.678
19	B7	32	C1250	1.76889	1.72976
19	B7	33	C1250	1.81137	1.77103
19	B7	34	C1250	1.8464	1.80486
19	B7	35	C1250	1.8763	1.83356
19	B7	36	C1250	1.90233	1.85838
19	B7	37	C1250	1.92106	1.87591
19	B7	38	C1250	1.93688	1.89052
19	B7	39	C1250	1.95393	1.90636
19	B7	40	C1250	1.96541	1.91663
20	B8	1	C1250	0.0140034	-0.00280936
20	B8	2	C1250	0.016018	-0.00191503
20	B8	3	C1250	0.0185749	-0.000478347
20	B8	4	C1250	0.0201797	6.2043e-06
20	B8	5	C1250	0.0217096	0.000415785
20	B8	6	C1250	0.0227912	0.000377136
20	B8	7	C1250	0.0233138	-0.000220511
20	B8	8	C1250	0.0255266	0.000871999
20	B8	9	C1250	0.0265241	0.00074925
20	B8	10	C1250	0.0270475	0.000152398
20	B8	11	C1250	0.0272478	-0.000767632
20	B8	12	C1250	0.0277927	-0.00134298
20	B8	13	C1250	0.0291361	-0.00111978
20	B8	14	C1250	0.0310482	-0.000327975
20	B8	15	C1250	0.0323703	-0.000126111
20	B8	16	C1250	0.0354273	0.00181056
20	B8	17	C1250	0.0407305	0.00599354
20	B8	18	C1250	0.0502288	0.0143716
20	B8	19	C1250	0.0658217	0.0288442
20	B8	20	C1250	0.0958559	0.0577581
20	B8	21	C1250	0.151891	0.112673
20	B8	22	C1250	0.251361	0.211022
20	B8	23	C1250	0.411941	0.370483
20	B8	24	C1250	0.632063	0.589484
20	B8	25	C1250	0.877925	0.834226
20	B8	26	C1250	1.0934	1.04858
20	B8	27	C1250	1.25929	1.21336
20	B8	28	C1250	1.40264	1.35558
20	B8	29	C1250	1.52496	1.47678
20	B8	30	C1250	1.61888	1.56958
20	B8	31	C1250	1.691	1.64058
20	B8	32	C1250	1.74557	1.69403
20	B8	33	C1250	1.79155	1.73889
20	B8	34	C1250	1.82605	1.77226
20	B8	35	C1250	1.85771	1.8028
20	B8	36	C1250	1.88556	1.82954
20	B8	37	C1250	1.90735	1.85021
20	B8	38	C1250	1.92322	1.86496
20	B8	39	C1250	1.93839	1.87901
20	B8	40	C1250	1.95151	1.891
21	B9	1	C3670	0.0229088	-0.000958103
21	B9	2	C3670	0.0246758	-0.000338858
21	B9	3	C3670	0.0264575	0.000295137
21	B9	4	C3670	0.0271178	-0.000192342
21	B9	5	C3670	0.0280673	-0.000390625
21	B9	6	C3670	0.0300703	0.000464641
21	B9	7	C3670	0.0312605	0.000507106
21	B9	8	C3670	0.0320574	0.000156323
21	B9	9	C3670	0.0327132	-0.000335634
21	B9	10	C3670	0.0336048	-0.000591762
21	B9	11	C3670	0.0345924	-0.000751967
21	B9	12	C3670	0.0359418	-0.000550271
21	B9	13	C3670	0.0390292	0.00138939
21	B9	14	C3670	0.0443017	0.00551419
21	B9	15	C3670	0.0525187	0.0125834
21	B9	16	C3670	0.0695087	0.0284257
21	B9	17	C3670	0.100363	0.0581323
21	B9	18	C3670	0.15659	0.113212
21	B9	19	C3670	0.254774	0.210248
21	B9	20	C3670	0.412372	0.366698
21	B9	21	C3670	0.637312	0.59049
21	B9	22	C3670	0.89995	0.85198
21	B9	23	C3670	1.14971	1.10059
21	B9	24	C3670	1.34918	1.29891
21	B9	25	C3670	1.49263	1.44122
21	B9	26	C3670	1.5926	1.54004
21	B9	27	C3670	1.65876	1.60506
21	B9	28	C3670	1.70641	1.65155
21	B9	29	C3670	1.73925	1.68324
21	B9	30	C3670	1.7605	1.70335
21	B9	31	C3670	1.77451	1.71621
21	B9	32	C3670	1.78209	1.72264
21	B9	33	C3670	1.7873	1.7267
21	B9	34	C3670	1.78801	1.72627
21	B9	35	C3670	1.78986	1.72697
21	B9	36	C3670	1.79139	1.72735
21	B9	37	C3670	1.79227	1.72709
21	B9	38	C3670	1.79127	1.72494
21	B9	39	C3670	1.79335	1.72587
21	B9	40	C3670	1.79435	1.72573
22	B10	1	C3670	-0.00554232	-0.000634505
22	B10	2	C3670	-0.00383608	-0.000245974
22	B10	3	C3670	-0.0020764	0.000195994
22	B10	4	C3670	-0.000134719	0.00081997
22	B10	5	C3670	0.000681904	0.000318885
22	B10	6	C3670	0.00149327	-0.000187457
22	B10	7	C3670	0.00279733	-0.000201102
22	B10	8	C3670	0.00420671	-0.00010943
22	B10	9	C3670	0.00476122	-0.000872626
22	B10	10	C3670	0.00571152	-0.00124004
22	B10	11	C3670	0.00757585	-0.000693415
22	B10	12	C3670	0.00935963	-0.000227346
22	B10	13	C3670	0.0131012	0.00219656
22	B10	14	C3670	0.0176088	0.00538637
22	B10	15	C3670	0.026111	0.0125709
22	B10	16	C3670	0.042774	0.0279162
22	B10	17	C3670	0.0737633	0.0575878
22	B10	18	C3670	0.131005	0.113512
22	B10	19	C3670	0.230648	0.211837
22	B10	20	C3670	0.390277	0.370149
22	B10	21	C3670	0.6168	0.595353
22	B10	22	C3670	0.881082	0.858318
22	B10	23	C3670	1.13121	1.10713
22	B10	24	C3670	1.33141	1.30601
22	B10	25	C3670	1.47824	1.45153
22	B10	26	C3670	1.57917	1.55113
22	B10	27	C3670	1.64437	1.61501
22	B10	28	C3670	1.69192	1.66124
22	B10	29	C3670	1.72457	1.69258
22	B10	30	C3670	1.74618	1.71288
22	B10	31	C3670	1.76003	1.72541
22	B10	32	C3670	1.76624	1.7303
22	B10	33	C3670	1.7708	1.73354
22	B10	34	C3670	1.77093	1.73235
22	B10	35	C3670	1.77306	1.73316
22	B10	36	C3670	1.77766	1.73644
22	B10	37	C3670	1.77936	1.73683
22	B10	38	C3670	1.77929	1.73544
22	B10	39	C3670	1.77974	1.73458
22	B10	40	C3670	1.78045	1.73397
23	B11	1	C3670	0.0352573	0.000122735
23	B11	2	C3670	0.0366222	0.000582722
23	B11	3	C3670	0.0372921	0.00034767
23	B11	4	C3670	0.0379471	9.77281e-05
23	B11	5	C3670	0.0381044	-0.000649823
23	B11	6	C3670	0.0385883	-0.00107091
23	B11	7	C3670	0.0412293	0.000665214
23	B11	8	C3670	0.0422522	0.000783178
23	B11	9	C3670	0.0425684	0.000194484
23	B11	10	C3670	0.0436946	0.000415739
23	B11	11	C3670	0.0439023	-0.000281457
23	B11	12	C3670	0.044058	-0.00103069
23	B11	13	C3670	0.0465224	0.000528869
23	B11	14	C3670	0.0519626	0.0050641
23	B11	15	C3670	0.0608444	0.013041
23	B11	16	C3670	0.0769647	0.0282563
23	B11	17	C3670	0.106671	0.0570575
23	B11	18	C3670	0.164236	0.113718
23	B11	19	C3670	0.264213	0.21279
23	B11	20	C3670	0.424004	0.371676
23	B11	21	C3670	0.649873	0.59664
23	B11	22	C3670	0.91487	0.860733
23	B11	23	C3670	1.16481	1.10976
23	B11	24	C3670	1.36123	1.30529
23	B11	25	C3670	1.50162	1.44477
23	B11	26	C3670	1.59852	1.54077
23	B11	27	C3670	1.66572	1.60705
23	B11	28	C3670	1.71048	1.65091
23	B11	29	C3670	1.74242	1.68195
23	B11	30	C3670	1.76455	1.70318
23	B11	31	C3670	1.7786	1.71632
23	B11	32	C3670	1.78508	1.7219
23	B11	33	C3670	1.78912	1.72503
23	B11	34	C3670	1.79242	1.72743
23	B11	35	C3670	1.79261	1.72671
23	B11	36	C3670	1.79272	1.72591
23	B11	37	C3670	1.79382	1.72611
23	B11	38	C3670	1.79508	1.72646
23	B11	39	C3670	1.79552	1.726
23	B11	40	C3670	1.79629	1.72586
24	B12	1	C3670	-0.00818468	0.000749635
24	B12	2	C3670	-0.00774392	-0.000650488
24	B12	3	C3670	-0.00482382	0.000428742
24	B12	4	C3670	-0.00326706	0.000144616
24	B12	5	C3670	-0.00219558	-0.00062478
24	B12	6	C3670	0.000205072	-6.50003e-05
24	B12	7	C3670	0.00221566	0.000104706
24	B12	8	C3670	0.00438507	0.00043324
24	B12	9	C3670	0.0058669	7.42002e-05
24	B12	10	C3670	0.00721581	-0.000417768
24	B12	11	C3670	0.00859114	-0.000883319
24	B12	12	C3670	0.0111083	-0.000207022
24	B12	13	C3670	0.0141686	0.00101238
24	B12	14	C3670	0.0197773	0.00478022
24	B12	15	C3670	0.0285771	0.0117392
24	B12	16	C3670	0.042921	0.0242421
24	B12	17	C3670	0.0684288	0.047909
24	B12	18	C3670	0.114731	0.0923699
24	B12	19	C3670	0.191714	0.167512
24	B12	20	C3670	0.313267	0.287225
24	B12	21	C3670	0.481875	0.453992
24	B12	22	C3670	0.681221	0.651496
24	B12	23	C3670	0.879718	0.848153
24	B12	24	C3670	1.0494	1.01599
24	B12	25	C3670	1.18411	1.14886
24	B12	26	C3670	1.28705	1.24997
24	B12	27	C3670	1.36694	1.32801
24	B12	28	C3670	1.42479	1.38402
24	B12	29	C3670	1.46657	1.42396
24	B12	30	C3670	1.49642	1.45197
24	B12	31	C3670	1.51632	1.47003
24	B12	32	C3670	1.52775	1.47961
24	B12	33	C3670	1.53436	1.48438
24	B12	34	C3670	1.53587	1.48406
24	B12	35	C3670	1.535	1.48135
24	B12	36	C3670	1.53165	1.47615
24	B12	37	C3670	1.52814	1.4708
24	B12	38	C3670	1.52335	1.46417
24	B12	39	C3670	1.51726	1.45624
24	B12	40	C3670	1.51312	1.45026
25	C1	1	B0115	-0.0341978	-0.00350853
25	C1	2	B0115	-0.032001	-0.00187021
25	C1	3	B0115	-0.0297885	-0.000216309
25	C1	4	B0115	-0.0290514	-3.76564e-05
25	C1	5	B0115	-0.0279728	0.000482334
25	C1	6	B0115	-0.0270273	0.000869337
25	C1	7	B0115	-0.0260999	0.0012382
25	C1	8	B0115	-0.0260764	0.00070318
25	C1	9	B0115	-0.0259609	0.000260184
25	C1	10	B0115	-0.026112	-0.000449436
25	C1	11	B0115	-0.0259031	-0.000799081
25	C1	12	B0115	-0.0250984	-0.00055285
25	C1	13	B0115	-0.0249221	-0.000935091
25	C1	14	B0115	-0.0247366	-0.00130807
25	C1	15	B0115	-0.0243216	-0.00145165
25	C1	16	B0115	-0.0233734	-0.00106201
25	C1	17	B0115	-0.0218912	-0.0001383
25	C1	18	B0115	-0.0212792	-8.48295e-05
25	C1	19	B0115	-0.0205649	7.10191e-05
25	C1	20	B0115	-0.0166663	0.00341102
25	C1	21	B0115	-0.00947091	0.0100479
25	C1	22	B0115	0.00343998	0.0224003
25	C1	23	B0115	0.0295952	0.047997
25	C1	24	B0115	0.0730677	0.0909109
25	C1	25	B0115	0.146896	0.164181
25	C1	26	B0115	0.260927	0.277653
25	C1	27	B0115	0.417386	0.433554
25	C1	28	B0115	0.599657	0.615266
25	C1	29	B0115	0.787994	0.803045
25	C1	30	B0115	0.959162	0.973654
25	C1	31	B0115	1.10457	1.1185
25	C1	32	B0115	1.22342	1.23679
25	C1	33	B0115	1.31862	1.33143
25	C1	34	B0115	1.39451	1.40677
25	C1	35	B0115	1.45716	1.46886
25	C1	36	B0115	1.5055	1.51664
25	C1	37	B0115	1.54701	1.5576
25	C1	38	B0115	1.58113	1.59116
25	C1	39	B0115	1.60762	1.61708
25	C1	40	B0115	1.62729	1.63619
26	C2	1	B0115	-0.0220883	-0.00197964
26	C2	2	B0115	-0.0210041	-0.00152983
26	C2	3	B0115	-0.0191631	-0.000323167
26	C2	4	B0115	-0.0182278	-2.22114e-05
26	C2	5	B0115	-0.0168667	0.000704513
26	C2	6	B0115	-0.0162728	0.000664108
26	C2	7	B0115	-0.0154156	0.000886898
26	C2	8	B0115	-0.0151963	0.000471909
26	C2	9	B0115	-0.0151532	-0.000119396
26	C2	10	B0115	-0.0143357	6.38273e-05
26	C2	11	B0115	-0.0139433	-0.00017817
26	C2	12	B0115	-0.0140508	-0.000919982
26	C2	13	B0115	-0.0137116	-0.00121516
26	C2	14	B0115	-0.0129796	-0.00111751
26	C2	15	B0115	-0.0123014	-0.0010737
26	C2	16	B0115	-0.0115191	-0.000925772
26	C2	17	B0115	-0.0105233	-0.000564283
26	C2	18	B0115	-0.00858724	0.000737416
26	C2	19	B0115	-0.00575963	0.00293068
26	C2	20	B0115	-0.000730241	0.00732571
26	C2	21	B0115	0.00859419	0.0160158
26	C2	22	B0115	0.0258464	0.0326337
26	C2	23	B0115	0.0596505	0.0658034
26	C2	24	B0115	0.119738	0.125256
26	C2	25	B0115	0.223404	0.228288
26	C2	26	B0115	0.387221	0.391471
26	C2	27	B0115	0.613263	0.616879
26	C2	28	B0115	0.874742	0.877723
26	C2	29	B0115	1.12955	1.1319
26	C2	30	B0115	1.34276	1.34448
26	C2	31	B0115	1.50158	1.50266
26	C2	32	B0115	1.61768	1.61812
26	C2	33	B0115	1.70268	1.70249
26	C2	34	B0115	1.76737	1.76655
26	C2	35	B0115	1.81635	1.8149
26	C2	36	B0115	1.85209	1.85
26	C2	37	B0115	1.88266	1.87993
26	C2	38	B0115	1.90316	1.8998
26	C2	39	B0115	1.92056	1.91657
26	C2	40	B0115	1.93321	1.92858
27	C3	1	B0115	-0.0132105	-0.00422258
27	C3	2	B0115	-0.0110652	-0.00285361
27	C3	3	B0115	-0.0081637	-0.000728387
27	C3	4	B0115	-0.00682266	-0.000163627
27	C3	5	B0115	-0.00543621	0.00044654
27	C3	6	B0115	-0.00468759	0.000418879
27	C3	7	B0115	-0.00408981	0.00024038
27	C3	8	B0115	-0.00297212	0.00058179
27	C3	9	B0115	-0.00220745	0.000570177
27	C3	10	B0115	-0.00179766	0.000203681
27	C3	11	B0115	-0.00146023	-0.000235171
27	C3	12	B0115	-0.000817491	-0.000368716
27	C3	13	B0115	0.000210907	-0.0001166
27	C3	14	B0115	0.000675413	-0.000428376
27	C3	15	B0115	0.000946414	-0.000933658
27	C3	16	B0115	0.00179986	-0.000856492
27	C3	17	B0115	0.00302931	-0.000403324
27	C3	18	B0115	0.004216	7.08355e-06
27	C3	19	B0115	0.00675102	0.00176582
27	C3	20	B0115	0.0109058	0.00514428
27	C3	21	B0115	0.0203316	0.0137938
27	C3	22	B0115	0.0374594	0.0301453
27	C3	23	B0115	0.0683198	0.0602295
27	C3	24	B0115	0.124994	0.116127
27	C3	25	B0115	0.22352	0.213877
27	C3	26	B0115	0.380113	0.369694
27	C3	27	B0115	0.598866	0.58767
27	C3	28	B0115	0.855839	0.843867
27	C3	29	B0115	1.10819	1.09544
27	C3	30	B0115	1.3211	1.30758
27	C3	31	B0115	1.48509	1.47079
27	C3	32	B0115	1.60556	1.59048
27	C3	33	B0115	1.69577	1.67991
27	C3	34	B0115	1.76297	1.74634
27	C3	35	B0115	1.81467	1.79726
27	C3	36	B0115	1.85392	1.83574
27	C3	37	B0115	1.88424	1.86528
27	C3	38	B0115	1.90991	1.89018
27	C3	39	B0115	1.93123	1.91072
27	C3	40	B0115	1.94542	1.92414
28	C4	1	B0115	0.0244069	0.00177288
28	C4	2	B0115	0.0241028	0.000736404
28	C4	3	B0115	0.0240591	-3.97348e-05
28	C4	4	B0115	0.0249298	9.85773e-05
28	C4	5	B0115	0.0262776	0.00071395
28	C4	6	B0115	0.0272378	0.000941703
28	C4	7	B0115	0.0277273	0.00069883
28	C4	8	B0115	0.0277817	2.08827e-05
28	C4	9	B0115	0.0281992	-0.000294063
28	C4	10	B0115	0.0286522	-0.000573434
28	C4	11	B0115	0.0293722	-0.000585903
28	C4	12	B0115	0.0302465	-0.000444009
28	C4	13	B0115	0.0307467	-0.000676194
28	C4	14	B0115	0.031198	-0.000957283
28	C4	15	B0115	0.0316971	-0.00119061
28	C4	16	B0115	0.0327955	-0.000824611
28	C4	17	B0115	0.0340711	-0.000281479
28	C4	18	B0115	0.0359286	0.000843636
28	C4	19	B0115	0.0383671	0.00254974
28	C4	20	B0115	0.0434588	0.00690904
28	C4	21	B0115	0.0525571	0.015275
28	C4	22	B0115	0.069746	0.0317314
28	C4	23	B0115	0.102861	0.064114
28	C4	24	B0115	0.161639	0.12216
28	C4	25	B0115	0.263016	0.222805
28	C4	26	B0115	0.425497	0.384552
28	C4	27	B0115	0.653833	0.612156
28	C4	28	B0115	0.922987	0.880578
28	C4	29	B0115	1.18292	1.13978
28	C4	30	B0115	1.39593	1.35205
28	C4	31	B0115	1.55691	1.51231
28	C4	32	B0115	1.6739	1.62856
28	C4	33	B0115	1.7601	1.71403
28	C4	34	B0115	1.8242	1.7774
28	C4	35	B0115	1.87373	1.82619
28	C4	36	B0115	1.91249	1.86422
28	C4	37	B0115	1.94133	1.89233
28	C4	38	B0115	1.96195	1.91222
28	C4	39	B0115	1.97538	1.92491
28	C4	40	B0115	1.98698	1.93578
29	C5	1	C1250	0.0297276	-0.00593999
29	C5	2	C1250	0.0328664	-0.00359107
29	C5	3	C1250	0.0364215	-0.000825752
29	C5	4	C1250	0.0382174	0.000180402
29	C5	5	C1250	0.0386431	-0.000183707
29	C5	6	C1250	0.0401258	0.000509191
29	C5	7	C1250	0.0413815	0.000975013
29	C5	8	C1250	0.0418514	0.000655179
29	C5	9	C1250	0.0424826	0.000496524
29	C5	10	C1250	0.0426817	-9.41609e-05
29	C5	11	C1250	0.0430635	-0.000502191
29	C5	12	C1250	0.0438267	-0.000528789
29	C5	13	C1250	0.0447257	-0.000419543
29	C5	14	C1250	0.0452816	-0.000653468
29	C5	15	C1250	0.0456342	-0.00109063
29	C5	16	C1250	0.0473423	-0.000172315
29	C5	17	C1250	0.0484668	0.000162377
29	C5	18	C1250	0.0505861	0.00149187
29	C5	19	C1250	0.0554161	0.00553207
29	C5	20	C1250	0.0639295	0.0132556
29	C5	21	C1250	0.0791406	0.0276769
29	C5	22	C1250	0.107126	0.0548729
29	C5	23	C1250	0.161744	0.108701
29	C5	24	C1250	0.257157	0.203324
29	C5	25	C1250	0.408812	0.354189
29	C5	26	C1250	0.619531	0.564118
29	C5	27	C1250	0.852131	0.795929
29	C5	28	C1250	1.05355	0.996557
29	C5	29	C1250	1.21764	1.15986
29	C5	30	C1250	1.36694	1.30836
29	C5	31	C1250	1.49135	1.43198
29	C5	32	C1250	1.58591	1.52576
29	C5	33	C1250	1.66072	1.59977
29	C5	34	C1250	1.7209	1.65917
29	C5	35	C1250	1.76772	1.7052
29	C5	36	C1250	1.80503	1.74171
29	C5	37	C1250	1.83329	1.76919
29	C5	38	C1250	1.85883	1.79394
29	C5	39	C1250	1.88206	1.81638
29	C5	40	C1250	1.89911	1.83264
30	C6	1	C1250	0.0742321	-0.0116304
30	C6	2	C1250	0.0797395	-0.00691482
30	C6	3	C1250	0.0856574	-0.0017888
30	C6	4	C1250	0.0882882	5.00945e-05
30	C6	5	C1250	0.0892383	0.000208331
30	C6	6	C1250	0.0901854	0.000363513
30	C6	7	C1250	0.0915458	0.000932039
30	C6	8	C1250	0.0923203	0.000914591
30	C6	9	C1250	0.0932298	0.00103223
30	C6	10	C1250	0.0934023	0.000412871
30	C6	11	C1250	0.0938181	3.67302e-05
30	C6	12	C1250	0.093846	-0.000727236
30	C6	13	C1250	0.0949703	-0.000394864
30	C6	14	C1250	0.0956789	-0.000478101
30	C6	15	C1250	0.0958274	-0.00112151
30	C6	16	C1250	0.0970021	-0.000738749
30	C6	17	C1250	0.0984366	-9.61055e-05
30	C6	18	C1250	0.10072	0.00139497
30	C6	19	C1250	0.105907	0.00579096
30	C6	20	C1250	0.115099	0.0141909
30	C6	21	C1250	0.132453	0.0307527
30	C6	22	C1250	0.165426	0.0629336
30	C6	23	C1250	0.226112	0.122828
30	C6	24	C1250	0.329921	0.225845
30	C6	25	C1250	0.495939	0.391071
30	C6	26	C1250	0.719055	0.613395
30	C6	27	C1250	0.95546	0.849008
30	C6	28	C1250	1.15322	1.04597
30	C6	29	C1250	1.31668	1.20864
30	C6	30	C1250	1.46231	1.35348
30	C6	31	C1250	1.58023	1.47061
30	C6	32	C1250	1.66999	1.55958
30	C6	33	C1250	1.73966	1.62845
30	C6	34	C1250	1.79301	1.68101
30	C6	35	C1250	1.83818	1.72539
30	C6	36	C1250	1.87599	1.76241
30	C6	37	C1250	1.90686	1.79249
30	C6	38	C1250	1.9322	1.81704
30	C6	39	C1250	1.95137	1.83542
30	C6	40	C1250	1.96843	1.85168
31	C7	1	C1250	0.00473505	-0.00924279
31	C7	2	C1250	0.00915798	-0.00586464
31	C7	3	C1250	0.0145801	-0.00148732
31	C7	4	C1250	0.0164163	-0.00069589
31	C7	5	C1250	0.0185161	0.000359141
31	C7	6	C1250	0.0201044	0.000902685
31	C7	7	C1250	0.0209097	0.000663239
31	C7	8	C1250	0.0219469	0.0006556
31	C7	9	C1250	0.0234731	0.00113702
31	C7	10	C1250	0.0242306	0.000849755
31	C7	11	C1250	0.0245883	0.000162677
31	C7	12	C1250	0.0245862	-0.000884194
31	C7	13	C1250	0.0257777	-0.000737416
31	C7	14	C1250	0.0268943	-0.000665687
31	C7	15	C1250	0.0277779	-0.000826778
31	C7	16	C1250	0.0289681	-0.000681355
31	C7	17	C1250	0.0307219	2.75822e-05
31	C7	18	C1250	0.03296	0.00122094
31	C7	19	C1250	0.0383111	0.00552728
31	C7	20	C1250	0.0473776	0.013549
31	C7	21	C1250	0.0643031	0.0294297
31	C7	22	C1250	0.096794	0.0608758
31	C7	23	C1250	0.156523	0.11956
31	C7	24	C1250	0.26001	0.222003
31	C7	25	C1250	0.424292	0.38524
31	C7	26	C1250	0.645138	0.605041
31	C7	27	C1250	0.87991	0.838768
31	C7	28	C1250	1.07732	1.03514
31	C7	29	C1250	1.241	1.19777
31	C7	30	C1250	1.38753	1.34325
31	C7	31	C1250	1.50656	1.46124
31	C7	32	C1250	1.59885	1.55248
31	C7	33	C1250	1.67117	1.62376
31	C7	34	C1250	1.72711	1.67865
31	C7	35	C1250	1.77296	1.72346
31	C7	36	C1250	1.81075	1.76021
31	C7	37	C1250	1.84144	1.78985
31	C7	38	C1250	1.8641	1.81147
31	C7	39	C1250	1.88618	1.8325
31	C7	40	C1250	1.90065	1.84592
32	C8	1	C1250	-0.0278498	-0.00387425
32	C8	2	C1250	-0.0256249	-0.00244101
32	C8	3	C1250	-0.0226487	-0.000256518
32	C8	4	C1250	-0.0214616	0.000138879
32	C8	5	C1250	-0.0204508	0.000358033
32	C8	6	C1250	-0.0193244	0.000692696
32	C8	7	C1250	-0.0185373	0.000688203
32	C8	8	C1250	-0.0183297	0.000104077
32	C8	9	C1250	-0.0179119	-0.000269769
32	C8	10	C1250	-0.016682	0.000168373
32	C8	11	C1250	-0.0162872	-0.00022843
32	C8	12	C1250	-0.0160303	-0.000763228
32	C8	13	C1250	-0.0152435	-0.000768175
32	C8	14	C1250	-0.014916	-0.00123235
32	C8	15	C1250	-0.0138086	-0.000916618
32	C8	16	C1250	-0.0126729	-0.000572622
32	C8	17	C1250	-0.0110583	0.000250347
32	C8	18	C1250	-0.00790984	0.0026071
32	C8	19	C1250	-0.00245882	0.00726643
32	C8	20	C1250	0.00833064	0.0172642
32	C8	21	C1250	0.0276371	0.035779
32	C8	22	C1250	0.0643457	0.0716959
32	C8	23	C1250	0.131833	0.138392
32	C8	24	C1250	0.248908	0.254675
32	C8	25	C1250	0.429882	0.434857
32	C8	26	C1250	0.663428	0.667612
32	C8	27	C1250	0.90071	0.904102
32	C8	28	C1250	1.0925	1.0951
32	C8	29	C1250	1.25125	1.25306
32	C8	30	C1250	1.39288	1.3939
32	C8	31	C1250	1.5055	1.50572
32	C8	32	C1250	1.59292	1.59236
32	C8	33	C1250	1.65984	1.65849
32	C8	34	C1250	1.71192	1.70977
32	C8	35	C1250	1.75418	1.75124
32	C8	36	C1250	1.78768	1.78395
32	C8	37	C1250	1.81749	1.81297
32	C8	38	C1250	1.84246	1.83714
32	C8	39	C1250	1.8643	1.85819
32	C8	40	C1250	1.88153	1.87463
33	C9	1	C3670	0.0152397	-0.00783899
33	C9	2	C3670	0.0187249	-0.00545385
33	C9	3	C3670	0.0241909	-0.00108796
33	C9	4	C3670	0.0264691	9.01126e-05
33	C9	5	C3670	0.027781	0.000301924
33	C9	6	C3670	0.0292106	0.000631405
33	C9	7	C3670	0.0304823	0.000803002
33	C9	8	C3670	0.0319612	0.00118186
33	C9	9	C3670	0.0323117	0.000432239
33	C9	10	C3670	0.0327893	-0.000190249
33	C9	11	C3670	0.03299	-0.00108967
33	C9	12	C3670	0.034475	-0.000704748
33	C9	13	C3670	0.0348955	-0.00138434
33	C9	14	C3670	0.0360141	-0.00136592
33	C9	15	C3670	0.0384931	1.29894e-05
33	C9	16	C3670	0.0419496	0.00236935
33	C9	17	C3670	0.0480995	0.00741917
33	C9	18	C3670	0.0586795	0.0168991
33	C9	19	C3670	0.0800659	0.0371854
33	C9	20	C3670	0.119314	0.0753335
33	C9	21	C3670	0.190623	0.145542
33	C9	22	C3670	0.312066	0.265885
33	C9	23	C3670	0.498163	0.450883
33	C9	24	C3670	0.738296	0.689915
33	C9	25	C3670	0.994408	0.944927
33	C9	26	C3670	1.22033	1.16975
33	C9	27	C3670	1.39198	1.3403
33	C9	28	C3670	1.51292	1.46014
33	C9	29	C3670	1.59585	1.54197
33	C9	30	C3670	1.6519	1.59692
33	C9	31	C3670	1.69377	1.63768
33	C9	32	C3670	1.72116	1.66398
33	C9	33	C3670	1.73931	1.68103
33	C9	34	C3670	1.74938	1.69
33	C9	35	C3670	1.75917	1.69869
33	C9	36	C3670	1.76316	1.70157
33	C9	37	C3670	1.76429	1.7016
33	C9	38	C3670	1.76815	1.70437
33	C9	39	C3670	1.77052	1.70564
33	C9	40	C3670	1.76954	1.70355
34	C10	1	C3670	-0.020292	-0.000985269
34	C10	2	C3670	-0.0190187	-0.00054001
34	C10	3	C3670	-0.0172841	0.000366613
34	C10	4	C3670	-0.0163543	0.000468406
34	C10	5	C3670	-0.0156125	0.000382231
34	C10	6	C3670	-0.0145811	0.000585655
34	C10	7	C3670	-0.0143153	2.33899e-05
34	C10	8	C3670	-0.0142142	-0.000703481
34	C10	9	C3670	-0.0129588	-0.000276087
34	C10	10	C3670	-0.0119729	-0.000118143
34	C10	11	C3670	-0.0116786	-0.000651822
34	C10	12	C3670	-0.0115093	-0.00131053
34	C10	13	C3670	-0.0101934	-0.000822634
34	C10	14	C3670	-0.00947228	-0.000929546
34	C10	15	C3670	-0.00727562	0.00043911
34	C10	16	C3670	-0.00433989	0.00254684
34	C10	17	C3670	0.0012323	0.00729103
34	C10	18	C3670	0.0121289	0.0173597
34	C10	19	C3670	0.0328208	0.0372235
34	C10	20	C3670	0.0725818	0.0761566
34	C10	21	C3670	0.142787	0.145533
34	C10	22	C3670	0.26438	0.266299
34	C10	23	C3670	0.450827	0.451918
34	C10	24	C3670	0.691599	0.691862
34	C10	25	C3670	0.948378	0.947813
34	C10	26	C3670	1.17506	1.17367
34	C10	27	C3670	1.34691	1.34469
34	C10	28	C3670	1.46662	1.46357
34	C10	29	C3670	1.55046	1.54658
34	C10	30	C3670	1.608	1.6033
34	C10	31	C3670	1.64851	1.64297
34	C10	32	C3670	1.67582	1.66946
34	C10	33	C3670	1.69637	1.68918
34	C10	34	C3670	1.7086	1.70058
34	C10	35	C3670	1.71447	1.70563
34	C10	36	C3670	1.71731	1.70764
34	C10	37	C3670	1.72124	1.71074
34	C10	38	C3670	1.72122	1.70989
34	C10	39	C3670	1.72247	1.71031
34	C10	40	C3670	1.72298	1.71
35	C11	1	C3670	-0.0218945	-0.00136599
35	C11	2	C3670	-0.0205934	-0.000948778
35	C11	3	C3670	-0.0188142	-5.34698e-05
35	C11	4	C3670	-0.0176322	0.000244691
35	C11	5	C3670	-0.0167471	0.000245843
35	C11	6	C3670	-0.0158407	0.000268396
35	C11	7	C3670	-0.015022	0.00020321
35	C11	8	C3670	-0.0141026	0.000238676
35	C11	9	C3670	-0.0138486	-0.00039114
35	C11	10	C3670	-0.0127521	-0.000178591
35	C11	11	C3670	-0.0119578	-0.00026815
35	C11	12	C3670	-0.0113894	-0.00058361
35	C11	13	C3670	-0.0104473	-0.000525368
35	C11	14	C3670	-0.0101175	-0.00107954
35	C11	15	C3670	-0.00830194	-0.000147816
35	C11	16	C3670	-0.00524338	0.00202687
35	C11	17	C3670	-0.000155725	0.00623063
35	C11	18	C3670	0.0109135	0.0164159
35	C11	19	C3670	0.0308207	0.0354393
35	C11	20	C3670	0.068955	0.0726897
35	C11	21	C3670	0.137781	0.140632
35	C11	22	C3670	0.255251	0.257218
35	C11	23	C3670	0.435926	0.437009
35	C11	24	C3670	0.672023	0.672222
35	C11	25	C3670	0.92464	0.923955
35	C11	26	C3670	1.14767	1.1461
35	C11	27	C3670	1.32149	1.31903
35	C11	28	C3670	1.44509	1.44175
35	C11	29	C3670	1.52882	1.5246
35	C11	30	C3670	1.58986	1.58476
35	C11	31	C3670	1.63379	1.6278
35	C11	32	C3670	1.6623	1.65543
35	C11	33	C3670	1.68205	1.67429
35	C11	34	C3670	1.69262	1.68398
35	C11	35	C3670	1.70261	1.69309
35	C11	36	C3670	1.70782	1.69741
35	C11	37	C3670	1.70883	1.69754
35	C11	38	C3670	1.71092	1.69875
35	C11	39	C3670	1.70948	1.69642
35	C11	40	C3670	1.70915	1.69521
36	C12	1	C3670	-0.0242258	-0.000477119
36	C12	2	C3670	-0.0233827	-0.000220612
36	C12	3	C3670	-0.0216226	0.000952803
36	C12	4	C3670	-0.0205892	0.00139953
36	C12	5	C3670	-0.0201508	0.00125128
36	C12	6	C3670	-0.0208863	-7.08392e-05
36	C12	7	C3670	-0.0210063	-0.000777487
36	C12	8	C3670	-0.0200832	-0.000440984
36	C12	9	C3670	-0.0200016	-0.000946029
36	C12	10	C3670	-0.0200376	-0.00156869
36	C12	11	C3670	-0.0195202	-0.00163792
36	C12	12	C3670	-0.0190379	-0.00174229
36	C12	13	C3670	-0.0170492	-0.000340204
36	C12	14	C3670	-0.0163434	-0.000221067
36	C12	15	C3670	-0.014591	0.000944617
36	C12	16	C3670	-0.0117517	0.00319728
36	C12	17	C3670	-0.00614473	0.00821764
36	C12	18	C3670	0.00441806	0.0181938
36	C12	19	C3670	0.0243006	0.0374897
36	C12	20	C3670	0.060009	0.0726114
36	C12	21	C3670	0.124959	0.136974
36	C12	22	C3670	0.237219	0.248648
36	C12	23	C3670	0.409202	0.420045
36	C12	24	C3670	0.633315	0.643571
36	C12	25	C3670	0.876048	0.885717
36	C12	26	C3670	1.09659	1.10568
36	C12	27	C3670	1.26919	1.27768
36	C12	28	C3670	1.39399	1.4019
36	C12	29	C3670	1.4832	1.49053
36	C12	30	C3670	1.54696	1.5537
36	C12	31	C3670	1.59109	1.59723
36	C12	32	C3670	1.62155	1.62712
36	C12	33	C3670	1.64405	1.64903
36	C12	34	C3670	1.65774	1.66213
36	C12	35	C3670	1.66591	1.66971
36	C12	36	C3670	1.66953	1.67275
36	C12	37	C3670	1.67277	1.6754
36	C12	38	C3670	1.67456	1.6766
36	C12	39	C3670	1.67542	1.67687
36	C12	40	C3670	1.67731	1.67817
37	D1	1	B0115	-0.0649684	0.000921802
37	D1	2	B0115	-0.064927	0.000906255
37	D1	3	B0115	-0.0650029	0.000773495
37	D1	4	B0115	-0.0651243	0.000595167
37	D1	5	B0115	-0.0648581	0.000804374
37	D1	6	B0115	-0.0648223	0.000783209
37	D1	7	B0115	-0.0650173	0.000531367
37	D1	8	B0115	-0.0649956	0.000496068
37	D1	9	B0115	-0.0648309	0.00060388
37	D1	10	B0115	-0.065572	-0.000194157
37	D1	11	B0115	-0.0659088	-0.00058791
37	D1	12	B0115	-0.0661807	-0.000916792
37	D1	13	B0115	-0.0661636	-0.000956598
37	D1	14	B0115	-0.0655898	-0.000439742
37	D1	15	B0115	-0.0655003	-0.000407143
37	D1	16	B0115	-0.06542	-0.000383835
37	D1	17	B0115	-0.0651278	-0.000148492
37	D1	18	B0115	-0.0650739	-0.000151567
37	D1	19	B0115	-0.0657674	-0.000901957
37	D1	20	B0115	-0.0658088	-0.00100029
37	D1	21	B0115	-0.0652506	-0.000499055
37	D1	22	B0115	-0.0651259	-0.000431275
37	D1	23	B0115	-0.0655966	-0.000958923
37	D1	24	B0115	-0.0654794	-0.00089872
37	D1	25	B0115	-0.0646325	-0.000108726
37	D1	26	B0115	-0.0639847	0.000482189
37	D1	27	B0115	-0.0640858	0.000324113
37	D1	28	B0115	-0.0639474	0.000405602
37	D1	29	B0115	-0.0635395	0.000756541
37	D1	30	B0115	-0.0634352	0.000803907
37	D1	31	B0115	-0.0635784	0.000603771
37	D1	32	B0115	-0.0637039	0.000421353
37	D1	33	B0115	-0.0642424	-0.000174065
37	D1	34	B0115	-0.0639563	5.50276e-05
37	D1	35	B0115	-0.063166	0.000788472
37	D1	36	B0115	-0.0639022	-4.68447e-06
37	D1	37	B0115	-0.0639912	-0.000150654
37	D1	38	B0115	-0.0639572	-0.0001736
37	D1	39	B0115	-0.063467	0.000259646
37	D1	40	B0115	-0.0620674	0.0016024
38	D2	1	B0115	-0.0647637	-0.000248327
38	D2	2	B0115	-0.0645422	-0.000240385
38	D2	3	B0115	-0.0632417	0.000846558
38	D2	4	B0115	-0.0627985	0.00107615
38	D2	5	B0115	-0.0625471	0.00111402
38	D2	6	B0115	-0.0622566	0.00119087
38	D2	7	B0115	-0.0629054	0.000328533
38	D2	8	B0115	-0.063084	-6.36802e-05
38	D2	9	B0115	-0.0627666	4.01883e-05
38	D2	10	B0115	-0.06241	0.000183157
38	D2	11	B0115	-0.0621013	0.000278309
38	D2	12	B0115	-0.0631239	-0.000957855
38	D2	13	B0115	-0.0630958	-0.00114336
38	D2	14	B0115	-0.0618235	-8.46318e-05
38	D2	15	B0115	-0.0620855	-0.000560169
38	D2	16	B0115	-0.0621709	-0.000859176
38	D2	17	B0115	-0.0616114	-0.000513286
38	D2	18	B0115	-0.0616618	-0.000777205
38	D2	19	B0115	-0.0618354	-0.00116442
38	D2	20	B0115	-0.0618754	-0.00141799
38	D2	21	B0115	-0.0612118	-0.000968003
38	D2	22	B0115	-0.0603179	-0.000287631
38	D2	23	B0115	-0.0602034	-0.000386679
38	D2	24	B0115	-0.0598881	-0.000285005
38	D2	25	B0115	-0.0592676	0.000121979
38	D2	26	B0115	-0.0588066	0.000369316
38	D2	27	B0115	-0.058663	0.000299381
38	D2	28	B0115	-0.0585473	0.00020154
38	D2	29	B0115	-0.0576227	0.000912474
38	D2	30	B0115	-0.0578379	0.000483768
38	D2	31	B0115	-0.0580478	6.02804e-05
38	D2	32	B0115	-0.05782	7.44848e-05
38	D2	33	B0115	-0.0578835	-0.000202628
38	D2	34	B0115	-0.0574556	1.17209e-05
38	D2	35	B0115	-0.0561577	0.00109609
38	D2	36	B0115	-0.0560477	0.000992508
38	D2	37	B0115	-0.0565667	0.00025987
38	D2	38	B0115	-0.056774	-0.000160954
38	D2	39	B0115	-0.056508	-0.000108536
38	D2	40	B0115	-0.0564208	-0.000234994
39	D3	1	B0115	-0.0604401	-0.000283098
39	D3	2	B0115	-0.0602155	-0.000288274
39	D3	3	B0115	-0.0591443	0.000553207
39	D3	4	B0115	-0.0584288	0.001039
39	D3	5	B0115	-0.0582216	0.00101639
39	D3	6	B0115	-0.0581812	0.000827101
39	D3	7	B0115	-0.0582589	0.000519629
39	D3	8	B0115	-0.0583766	0.00017221
39	D3	9	B0115	-0.0584257	-0.00010663
39	D3	10	B0115	-0.0580487	4.06706e-05
39	D3	11	B0115	-0.0577735	8.611e-05
39	D3	12	B0115	-0.0579017	-0.00027187
39	D3	13	B0115	-0.0579592	-0.000559095
39	D3	14	B0115	-0.0575375	-0.000367095
39	D3	15	B0115	-0.0572113	-0.000270679
39	D3	16	B0115	-0.0572379	-0.000527047
39	D3	17	B0115	-0.0572121	-0.000730994
39	D3	18	B0115	-0.057676	-0.00142461
39	D3	19	B0115	-0.057901	-0.00187938
39	D3	20	B0115	-0.0573513	-0.00155935
39	D3	21	B0115	-0.0566827	-0.00112053
39	D3	22	B0115	-0.0559107	-0.000578224
39	D3	23	B0115	-0.0551221	-1.9406e-05
39	D3	24	B0115	-0.0546388	0.000234143
39	D3	25	B0115	-0.0541424	0.000500831
39	D3	26	B0115	-0.0540101	0.000403372
39	D3	27	B0115	-0.0533446	0.00083914
39	D3	28	B0115	-0.0531704	0.000783639
39	D3	29	B0115	-0.0532329	0.00049134
39	D3	30	B0115	-0.0532254	0.000269091
39	D3	31	B0115	-0.0527389	0.000525841
39	D3	32	B0115	-0.0528225	0.000212523
39	D3	33	B0115	-0.0528624	-5.70626e-05
39	D3	34	B0115	-0.0521121	0.000463448
39	D3	35	B0115	-0.0517158	0.000630008
39	D3	36	B0115	-0.0514943	0.000621748
39	D3	37	B0115	-0.0521378	-0.000251421
39	D3	38	B0115	-0.0522948	-0.000638197
39	D3	39	B0115	-0.0512947	0.000132143
39	D3	40	B0115	-0.0504637	0.000733392
40	D4	1	B0115	-0.0268076	0.00400697
40	D4	2	B0115	-0.0272681	0.00315667
40	D4	3	B0115	-0.0280346	0.00200029
40	D4	4	B0115	-0.0285208	0.00112431
40	D4	5	B0115	-0.0284832	0.000772108
40	D4	6	B0115	-0.0280407	0.000824749
40	D4	7	B0115	-0.0283357	0.000139966
40	D4	8	B0115	-0.0284085	-0.000322611
40	D4	9	B0115	-0.0280488	-0.0003527
40	D4	10	B0115	-0.0275514	-0.000245194
40	D4	11	B0115	-0.0272564	-0.000340016
40	D4	12	B0115	-0.0264256	0.00010099
40	D4	13	B0115	-0.0263142	-0.000177386
40	D4	14	B0115	-0.0263572	-0.000610168
40	D4	15	B0115	-0.026283	-0.000925819
40	D4	16	B0115	-0.025706	-0.000738625
40	D4	17	B0115	-0.0256047	-0.00102712
40	D4	18	B0115	-0.0254347	-0.0012469
40	D4	19	B0115	-0.0252395	-0.00144159
40	D4	20	B0115	-0.024321	-0.00091284
40	D4	21	B0115	-0.0241404	-0.00112204
40	D4	22	B0115	-0.0237407	-0.00111219
40	D4	23	B0115	-0.0228022	-0.000563522
40	D4	24	B0115	-0.021872	-2.31069e-05
40	D4	25	B0115	-0.0207932	0.000665858
40	D4	26	B0115	-0.0201412	0.000928109
40	D4	27	B0115	-0.0199876	0.00069183
40	D4	28	B0115	-0.0197627	0.000526969
40	D4	29	B0115	-0.0187033	0.00119654
40	D4	30	B0115	-0.0184754	0.00103466
40	D4	31	B0115	-0.0181989	0.000921286
40	D4	32	B0115	-0.0183184	0.000411981
40	D4	33	B0115	-0.0184776	-0.000136965
40	D4	34	B0115	-0.0179592	-8.37707e-06
40	D4	35	B0115	-0.0172378	0.000323163
40	D4	36	B0115	-0.0170683	0.000102847
40	D4	37	B0115	-0.0167588	2.25838e-05
40	D4	38	B0115	-0.0165156	-0.000124053
40	D4	39	B0115	-0.0163587	-0.000357014
40	D4	40	B0115	-0.0165485	-0.000936546
41	D5	1	C1250	-0.0688544	0.000399591
41	D5	2	C1250	-0.0686556	0.000307315
41	D5	3	C1250	-0.0678615	0.00081034
41	D5	4	C1250	-0.0674315	0.000949241
41	D5	5	C1250	-0.0673516	0.000738038
41	D5	6	C1250	-0.066842	0.000956503
41	D5	7	C1250	-0.0669089	0.000598554
41	D5	8	C1250	-0.0669891	0.000227194
41	D5	9	C1250	-0.0667307	0.000194545
41	D5	10	C1250	-0.0664519	0.000182296
41	D5	11	C1250	-0.0657643	0.000578725
41	D5	12	C1250	-0.066033	1.89475e-05
41	D5	13	C1250	-0.0661165	-0.000355586
41	D5	14	C1250	-0.0658845	-0.00041473
41	D5	15	C1250	-0.0657765	-0.000597836
41	D5	16	C1250	-0.0650934	-0.000205787
41	D5	17	C1250	-0.0649682	-0.00037172
41	D5	18	C1250	-0.0651185	-0.000813116
41	D5	19	C1250	-0.0653887	-0.00137441
41	D5	20	C1250	-0.0653865	-0.0016633
41	D5	21	C1250	-0.0646449	-0.00121277
41	D5	22	C1250	-0.0645385	-0.00139748
41	D5	23	C1250	-0.0644117	-0.00156175
41	D5	24	C1250	-0.0632912	-0.000732408
41	D5	25	C1250	-0.062448	-0.000180242
41	D5	26	C1250	-0.061792	0.000184668
41	D5	27	C1250	-0.0615956	8.99066e-05
41	D5	28	C1250	-0.0608961	0.000498362
41	D5	29	C1250	-0.0609561	0.000147226
41	D5	30	C1250	-0.0610878	-0.000275532
41	D5	31	C1250	-0.0603625	0.000158684
41	D5	32	C1250	-0.0592564	0.000973627
41	D5	33	C1250	-0.0591424	0.000796597
41	D5	34	C1250	-0.0586449	0.00100294
41	D5	35	C1250	-0.0573065	0.00205028
41	D5	36	C1250	-0.0552921	0.00377355
41	D5	37	C1250	-0.0509711	0.0078035
41	D5	38	C1250	-0.0422722	0.0162113
41	D5	39	C1250	-0.0253196	0.0328728
41	D5	40	C1250	-0.00229295	0.0556084
42	D6	1	C1250	-0.0226419	-0.00712453
42	D6	2	C1250	-0.0200808	-0.00529235
42	D6	3	C1250	-0.0161519	-0.00209239
42	D6	4	C1250	-0.0141347	-0.000804147
42	D6	5	C1250	-0.0122902	0.00031147
42	D6	6	C1250	-0.0107998	0.00107288
42	D6	7	C1250	-0.00991687	0.00122692
42	D6	8	C1250	-0.00891326	0.0015016
42	D6	9	C1250	-0.00845913	0.0012268
42	D6	10	C1250	-0.00767595	0.00128105
42	D6	11	C1250	-0.00676253	0.00146554
42	D6	12	C1250	-0.00631932	0.00117982
42	D6	13	C1250	-0.00638081	0.000389405
42	D6	14	C1250	-0.00590322	0.000138066
42	D6	15	C1250	-0.00590884	-0.000596482
42	D6	16	C1250	-0.00526348	-0.000680053
42	D6	17	C1250	-0.00441828	-0.000563786
42	D6	18	C1250	-0.00378563	-0.000660064
42	D6	19	C1250	-0.00343772	-0.00104108
42	D6	20	C1250	-0.00347594	-0.00180823
42	D6	21	C1250	-0.00315725	-0.00221847
42	D6	22	C1250	-0.00195937	-0.00174951
42	D6	23	C1250	-0.0013379	-0.00185698
42	D6	24	C1250	0.00041129	-0.000836714
42	D6	25	C1250	0.00191545	-6.14836e-05
42	D6	26	C1250	0.00242028	-0.00028558
42	D6	27	C1250	0.00344606	1.12675e-05
42	D6	28	C1250	0.00469564	0.000531924
42	D6	29	C1250	0.00535106	0.00045841
42	D6	30	C1250	0.00566879	4.721e-05
42	D6	31	C1250	0.00659129	0.000240786
42	D6	32	C1250	0.00828025	0.00120082
42	D6	33	C1250	0.0107794	0.002971
42	D6	34	C1250	0.0142668	0.00572949
42	D6	35	C1250	0.0229556	0.0136893
42	D6	36	C1250	0.0395143	0.0295191
42	D6	37	C1250	0.068857	0.0581329
42	D6	38	C1250	0.124612	0.113159
42	D6	39	C1250	0.223921	0.211739
42	D6	40	C1250	0.351011	0.3381
43	D7	1	C1250	-0.0355181	-0.00078914
43	D7	2	C1250	-0.0339985	0.000296156
43	D7	3	C1250	-0.032618	0.00124241
43	D7	4	C1250	-0.0322867	0.00113948
43	D7	5	C1250	-0.0314859	0.00150603
43	D7	6	C1250	-0.0313193	0.00123837
43	D7	7	C1250	-0.0309069	0.00121645
43	D7	8	C1250	-0.0308117	0.00087746
43	D7	9	C1250	-0.0306029	0.000651966
43	D7	10	C1250	-0.0300957	0.000724933
43	D7	11	C1250	-0.0300773	0.000308989
43	D7	12	C1250	-0.0305726	-0.000620554
43	D7	13	C1250	-0.0306899	-0.00117204
43	D7	14	C1250	-0.0301973	-0.00111374
43	D7	15	C1250	-0.030085	-0.00143569
43	D7	16	C1250	-0.0295556	-0.00134056
43	D7	17	C1250	-0.0291497	-0.00136897
43	D7	18	C1250	-0.0287571	-0.00141055
43	D7	19	C1250	-0.0286492	-0.00173698
43	D7	20	C1250	-0.0278321	-0.00135413
43	D7	21	C1250	-0.0275929	-0.00154915
43	D7	22	C1250	-0.0271982	-0.00158875
43	D7	23	C1250	-0.0264737	-0.00129847
43	D7	24	C1250	-0.0256715	-0.000930589
43	D7	25	C1250	-0.0247353	-0.000428612
43	D7	26	C1250	-0.024005	-0.000132599
43	D7	27	C1250	-0.0234944	-5.61974e-05
43	D7	28	C1250	-0.0229602	4.3668e-05
43	D7	29	C1250	-0.0220123	0.000557376
43	D7	30	C1250	-0.021004	0.00113137
43	D7	31	C1250	-0.0196781	0.00202298
43	D7	32	C1250	-0.0163908	0.0048761
43	D7	33	C1250	-0.0112578	0.00957483
43	D7	34	C1250	-0.00145976	0.0189386
43	D7	35	C1250	0.0180444	0.0380085
43	D7	36	C1250	0.0548339	0.0743637
43	D7	37	C1250	0.123169	0.142264
43	D7	38	C1250	0.243277	0.261938
43	D7	39	C1250	0.433666	0.451893
43	D7	40	C1250	0.64347	0.661263
44	D8	1	C1250	-0.0278441	-0.0018746
44	D8	2	C1250	-0.026611	-0.00107144
44	D8	3	C1250	-0.0242984	0.000811124
44	D8	4	C1250	-0.023708	0.000971559
44	D8	5	C1250	-0.0235524	0.00069728
44	D8	6	C1250	-0.0228878	0.000931917
44	D8	7	C1250	-0.0222597	0.00112998
44	D8	8	C1250	-0.0221179	0.000841896
44	D8	9	C1250	-0.0220384	0.000491397
44	D8	10	C1250	-0.0217999	0.000299973
44	D8	11	C1250	-0.0218324	-0.000162571
44	D8	12	C1250	-0.0214706	-0.000230718
44	D8	13	C1250	-0.0213167	-0.000506741
44	D8	14	C1250	-0.0204316	-5.16313e-05
44	D8	15	C1250	-0.0202014	-0.000251396
44	D8	16	C1250	-0.0203519	-0.000831841
44	D8	17	C1250	-0.0201256	-0.00103547
44	D8	18	C1250	-0.0197641	-0.00110393
44	D8	19	C1250	-0.0198266	-0.00159643
44	D8	20	C1250	-0.0200452	-0.00224498
44	D8	21	C1250	-0.0198633	-0.00249306
44	D8	22	C1250	-0.0188954	-0.00195508
44	D8	23	C1250	-0.0175974	-0.00108704
44	D8	24	C1250	-0.0164861	-0.000405741
44	D8	25	C1250	-0.0152111	0.000439357
44	D8	26	C1250	-0.0144056	0.000814876
44	D8	27	C1250	-0.0139367	0.000853808
44	D8	28	C1250	-0.0134265	0.000934053
44	D8	29	C1250	-0.0131944	0.000736213
44	D8	30	C1250	-0.0126585	0.000842103
44	D8	31	C1250	-0.0127281	0.000342583
44	D8	32	C1250	-0.0123726	0.000268051
44	D8	33	C1250	-0.0114653	0.000745469
44	D8	34	C1250	-0.0111119	0.000668834
44	D8	35	C1250	-0.0102147	0.00113615
44	D8	36	C1250	-0.0093382	0.00158264
44	D8	37	C1250	-0.00801385	0.00247703
44	D8	38	C1250	-0.00445847	0.00560245
44	D8	39	C1250	0.0038713	0.0135023
44	D8	40	C1250	0.0145246	0.0237256
45	D9	1	C3670	-0.0331656	-0.00112983
45	D9	2	C3670	-0.0314271	0.000184314
45	D9	3	C3670	-0.0300038	0.00118313
45	D9	4	C3670	-0.0293082	0.00145428
45	D9	5	C3670	-0.0287523	0.00158577
45	D9	6	C3670	-0.0286831	0.00123052
45	D9	7	C3670	-0.0286999	0.000789316
45	D9	8	C3670	-0.028455	0.000609783
45	D9	9	C3670	-0.0281401	0.000500207
45	D9	10	C3670	-0.0279237	0.000292241
45	D9	11	C3670	-0.0275306	0.00026084
45	D9	12	C3670	-0.0276446	-0.000277537
45	D9	13	C3670	-0.027741	-0.00079841
45	D9	14	C3670	-0.0272578	-0.000739639
45	D9	15	C3670	-0.0273058	-0.00121205
45	D9	16	C3670	-0.0274031	-0.00173379
45	D9	17	C3670	-0.0273668	-0.0021219
45	D9	18	C3670	-0.0264653	-0.00164482
45	D9	19	C3670	-0.0260568	-0.00166077
45	D9	20	C3670	-0.0257005	-0.00172894
45	D9	21	C3670	-0.0251337	-0.00158654
45	D9	22	C3670	-0.0243503	-0.00122755
45	D9	23	C3670	-0.0239048	-0.00120655
45	D9	24	C3670	-0.0229954	-0.000721529
45	D9	25	C3670	-0.0217634	8.60462e-05
45	D9	26	C3670	-0.0213584	6.66307e-05
45	D9	27	C3670	-0.0208953	0.000105265
45	D9	28	C3670	-0.0196669	0.000909259
45	D9	29	C3670	-0.0185339	0.00161777
45	D9	30	C3670	-0.017403	0.00232422
45	D9	31	C3670	-0.0156581	0.00364474
45	D9	32	C3670	-0.0117245	0.00715395
45	D9	33	C3670	-0.00353313	0.0149208
45	D9	34	C3670	0.0102399	0.0282694
45	D9	35	C3670	0.0380238	0.0556289
45	D9	36	C3670	0.0908178	0.107999
45	D9	37	C3670	0.184116	0.200872
45	D9	38	C3670	0.337659	0.353991
45	D9	39	C3670	0.561392	0.577299
45	D9	40	C3670	0.788978	0.804461
46	D10	1	C3670	-0.0290583	0.00402426
46	D10	2	C3670	-0.0299383	0.00283162
46	D10	3	C3670	-0.0305569	0.00190043
46	D10	4	C3670	-0.0305014	0.00164328
46	D10	5	C3670	-0.0302758	0.00155619
46	D10	6	C3670	-0.0305489	0.000970526
46	D10	7	C3670	-0.0305113	0.000695516
46	D10	8	C3670	-0.0299883	0.00090583
46	D10	9	C3670	-0.030572	9.54555e-06
46	D10	10	C3670	-0.0305931	-0.000324205
46	D10	11	C3670	-0.0300238	-6.75519e-05
46	D10	12	C3670	-0.0309334	-0.00128979
46	D10	13	C3670	-0.0309091	-0.00157807
46	D10	14	C3670	-0.029689	-0.000670609
46	D10	15	C3670	-0.0293875	-0.000681705
46	D10	16	C3670	-0.0293341	-0.000941
46	D10	17	C3670	-0.0295145	-0.001434
46	D10	18	C3670	-0.0297313	-0.00196341
46	D10	19	C3670	-0.0297979	-0.0023427
46	D10	20	C3670	-0.0293482	-0.00220559
46	D10	21	C3670	-0.0285538	-0.00172387
46	D10	22	C3670	-0.02741	-0.00089265
46	D10	23	C3670	-0.0268271	-0.000622416
46	D10	24	C3670	-0.0258767	1.54187e-05
46	D10	25	C3670	-0.0250974	0.000482104
46	D10	26	C3670	-0.0244683	0.000798528
46	D10	27	C3670	-0.0237649	0.00118934
46	D10	28	C3670	-0.0230053	0.0016363
46	D10	29	C3670	-0.0228439	0.00148509
46	D10	30	C3670	-0.0224071	0.00160924
46	D10	31	C3670	-0.0222654	0.00143829
46	D10	32	C3670	-0.022286	0.00110509
46	D10	33	C3670	-0.0227294	0.000349053
46	D10	34	C3670	-0.0228496	-8.38396e-05
46	D10	35	C3670	-0.0223081	0.00014504
46	D10	36	C3670	-0.0224001	-0.000259518
46	D10	37	C3670	-0.0224363	-0.000608382
46	D10	38	C3670	-0.0218556	-0.000340335
46	D10	39	C3670	-0.0211078	9.48477e-05
46	D10	40	C3670	-0.0207526	0.000137444
47	D11	1	C3670	-0.050815	0.00174109
47	D11	2	C3670	-0.0507948	0.00150451
47	D11	3	C3670	-0.0506487	0.0013939
47	D11	4	C3670	-0.0505662	0.00121953
47	D11	5	C3670	-0.0500386	0.00149042
47	D11	6	C3670	-0.0495687	0.00170354
47	D11	7	C3670	-0.0496509	0.00136454
47	D11	8	C3670	-0.0502447	0.000513961
47	D11	9	C3670	-0.0509217	-0.000419829
47	D11	10	C3670	-0.0510195	-0.000774384
47	D11	11	C3670	-0.0505868	-0.000598514
47	D11	12	C3670	-0.0500368	-0.000305287
47	D11	13	C3670	-0.0498631	-0.000388332
47	D11	14	C3670	-0.0494183	-0.000200374
47	D11	15	C3670	-0.0496836	-0.000722433
47	D11	16	C3670	-0.049856	-0.00115164
47	D11	17	C3670	-0.0499493	-0.00150172
47	D11	18	C3670	-0.0499864	-0.00179554
47	D11	19	C3670	-0.050019	-0.00208497
47	D11	20	C3670	-0.0494734	-0.00179613
47	D11	21	C3670	-0.0486884	-0.00126791
47	D11	22	C3670	-0.0483872	-0.00122345
47	D11	23	C3670	-0.0479778	-0.00107086
47	D11	24	C3670	-0.0470388	-0.000388642
47	D11	25	C3670	-0.0462108	0.00018253
47	D11	26	C3670	-0.0459963	0.000140228
47	D11	27	C3670	-0.0454585	0.000421326
47	D11	28	C3670	-0.0452115	0.00041155
47	D11	29	C3670	-0.0443616	0.0010046
47	D11	30	C3670	-0.0430811	0.00202834
47	D11	31	C3670	-0.0410371	0.00381556
47	D11	32	C3670	-0.0370262	0.00756973
47	D11	33	C3670	-0.0295092	0.0148299
47	D11	34	C3670	-0.0155989	0.0284834
47	D11	35	C3670	0.011151	0.0549766
47	D11	36	C3670	0.062964	0.106533
47	D11	37	C3670	0.153894	0.197206
47	D11	38	C3670	0.304598	0.347653
47	D11	39	C3670	0.524292	0.56709
47	D11	40	C3670	0.751074	0.793616
48	D12	1	C3670	-0.0444395	0.00224149
48	D12	2	C3670	-0.0443131	0.00254684
48	D12	3	C3670	-0.0447735	0.00226537
48	D12	4	C3670	-0.0453058	0.001912
48	D12	5	C3670	-0.0458664	0.00153036
48	D12	6	C3670	-0.0467855	0.000790117
48	D12	7	C3670	-0.0471847	0.000569872
48	D12	8	C3670	-0.0475456	0.000387912
48	D12	9	C3670	-0.0482751	-0.000162643
48	D12	10	C3670	-0.0489536	-0.000662224
48	D12	11	C3670	-0.0491757	-0.00070544
48	D12	12	C3670	-0.0492616	-0.000612369
48	D12	13	C3670	-0.049426	-0.000597872
48	D12	14	C3670	-0.0499556	-0.000948513
48	D12	15	C3670	-0.0508476	-0.00166158
48	D12	16	C3670	-0.0509994	-0.00163445
48	D12	17	C3670	-0.050907	-0.00136315
48	D12	18	C3670	-0.0510579	-0.00133504
48	D12	19	C3670	-0.0510528	-0.00115101
48	D12	20	C3670	-0.0515132	-0.00143252
48	D12	21	C3670	-0.0513101	-0.00105052
48	D12	22	C3670	-0.0509369	-0.000498333
48	D12	23	C3670	-0.0511307	-0.000513217
48	D12	24	C3670	-0.0511595	-0.000363127
48	D12	25	C3670	-0.0510597	-8.43395e-05
48	D12	26	C3670	-0.0510071	0.000147167
48	D12	27	C3670	-0.0511839	0.000149266
48	D12	28	C3670	-0.0507613	0.00075088
48	D12	29	C3670	-0.049375	0.00231607
48	D12	30	C3670	-0.0479127	0.00395734
48	D12	31	C3670	-0.0433882	0.00866072
48	D12	32	C3670	-0.0371747	0.0150532
48	D12	33	C3670	-0.0236305	0.0287763
48	D12	34	C3670	0.000955041	0.0535408
48	D12	35	C3670	0.0450922	0.0978569
48	D12	36	C3670	0.11875	0.171693
48	D12	37	C3670	0.227889	0.281012
48	D12	38	C3670	0.369039	0.42234
48	D12	39	C3670	0.525551	0.579031
48	D12	40	C3670	0.657455	0.711114
49	E1	1	C5480.1	-0.0514458	0.00015327
49	E1	2	C5480.1	-0.0508387	0.00060702
49	E1	3	C5480.1	-0.0502274	0.00106516
49	E1	4	C5480.1	-0.0502951	0.000844137
49	E1	5	C5480.1	-0.0510195	-3.34606e-05
49	E1	6	C5480.1	-0.0511515	-0.000318796
49	E1	7	C5480.1	-0.0506774	2.08412e-06
49	E1	8	C5480.1	-0.0505543	-2.81066e-05
49	E1	9	C5480.1	-0.0506708	-0.0002978
49	E1	10	C5480.1	-0.0512909	-0.0010712
49	E1	11	C5480.1	-0.051271	-0.00120449
49	E1	12	C5480.1	-0.0506426	-0.000729415
49	E1	13	C5480.1	-0.050416	-0.000656073
49	E1	14	C5480.1	-0.0501826	-0.000575861
49	E1	15	C5480.1	-0.0490962	0.000357249
49	E1	16	C5480.1	-0.0466536	0.00264657
49	E1	17	C5480.1	-0.0415449	0.00760201
49	E1	18	C5480.1	-0.0327761	0.0162176
49	E1	19	C5480.1	-0.0176594	0.031181
49	E1	20	C5480.1	0.0114535	0.0601406
49	E1	21	C5480.1	0.0643183	0.112852
49	E1	22	C5480.1	0.153975	0.202355
49	E1	23	C5480.1	0.293618	0.341846
49	E1	24	C5480.1	0.484208	0.532282
49	E1	25	C5480.1	0.701461	0.749382
49	E1	26	C5480.1	0.911689	0.959456
49	E1	27	C5480.1	1.09142	1.13903
49	E1	28	C5480.1	1.23083	1.27829
49	E1	29	C5480.1	1.33512	1.38242
49	E1	30	C5480.1	1.41351	1.46067
49	E1	31	C5480.1	1.47109	1.51809
49	E1	32	C5480.1	1.51562	1.56247
49	E1	33	C5480.1	1.54743	1.59412
[truncated: 1,887 more rows]

## Sheet: Multicomponent Data
Block Type	96-Well 0.1-mL Block
Calibration Background is expired	Yes
Calibration Background performed on	10-29-2017
Calibration Pure Dye ABY is expired	Yes
Calibration Pure Dye ABY performed on	10-29-2017
Calibration Pure Dye CY5 is expired	Yes
Calibration Pure Dye CY5 performed on	10-29-2017
Calibration Pure Dye FAM is expired	Yes
Calibration Pure Dye FAM performed on	10-29-2017
Calibration Pure Dye JUN is expired	Yes
Calibration Pure Dye JUN performed on	10-29-2017
Calibration Pure Dye MUSTANG PURPLE is expired	Yes
Calibration Pure Dye MUSTANG PURPLE performed on	10-29-2017
Calibration Pure Dye NED is expired	Yes
Calibration Pure Dye NED performed on	10-29-2017
Calibration Pure Dye ROX is expired	Yes
Calibration Pure Dye ROX performed on	10-29-2017
Calibration Pure Dye SYBR is expired	Yes
Calibration Pure Dye SYBR performed on	10-29-2017
Calibration Pure Dye TAMRA is expired	Yes
Calibration Pure Dye TAMRA performed on	10-29-2017
Calibration Pure Dye VIC is expired	Yes
Calibration Pure Dye VIC performed on	10-29-2017
Calibration ROI is expired	Yes
Calibration ROI performed on	10-29-2017
Calibration Uniformity is expired	Yes
Calibration Uniformity performed on	10-29-2017
Chemistry	SYBR_GREEN
Date Created	2019-11-25 20:56:18 PM PST
Experiment Barcode
Experiment Comment
Experiment File Name	D:\Users\Administrator\Desktop\SZY FINAL Q-PCR 201911\Shenzhiyan -3th plate q-pcr 20191125.eds
Experiment Name	Shenzhiyan -3th plate q-pcr 20191125
Experiment Run End Time	2019-11-25 04:37:50 AM PST
Experiment Type	Comparative Cт (ΔΔCт)
Instrument Name	272510507
Instrument Serial Number	272510507
Instrument Type	QuantStudio™ 5 System
Passive Reference	ROX
Post-read Stage/Step
Pre-read Stage/Step
Quantification Cycle Method	Ct
Signal Smoothing On	true
Stage where Melt Analysis is performed	Stage3
Stage/ Cycle where Ct Analysis is performed	Stage2, Step2
User Name
Well	Well Position	Cycle	ROX	SYBR
1	A1	1	1.14865e+06	-55185.8
2	A2	1	1.2608e+06	-57459.3
3	A3	1	1.25174e+06	-58622.3
4	A4	1	1.20413e+06	-28264.1
5	A5	1	1.32319e+06	-59806.4
6	A6	1	1.36699e+06	-67114
7	A7	1	1.36344e+06	-74090.5
8	A8	1	1.33738e+06	-72209.1
9	A9	1	1.37343e+06	-48913.1
10	A10	1	1.30711e+06	-48169.7
11	A11	1	1.29309e+06	-47266.6
12	A12	1	1.29658e+06	-62548.6
13	B1	1	1.12235e+06	-7783.33
14	B2	1	1.1815e+06	7433.43
15	B3	1	1.22894e+06	908.755
16	B4	1	1.33192e+06	36686.6
17	B5	1	1.08303e+06	30285.2
18	B6	1	1.34531e+06	13988
19	B7	1	1.35191e+06	-77.9537
20	B8	1	1.35312e+06	18948.3
21	B9	1	1310351	30018.6
22	B10	1	1.25685e+06	-6965.89
23	B11	1	1.22018e+06	43020.2
24	B12	1	1.194e+06	-9772.52
25	C1	1	1.2307e+06	-42087.2
26	C2	1	1.21339e+06	-26801.7
27	C3	1	1323800	-17488
28	C4	1	1.34564e+06	32842.9
29	C5	1	1.38311e+06	41116.6
30	C6	1	1.39507e+06	103559
31	C7	1	1.42182e+06	6732.39
32	C8	1	1.34142e+06	-37358.4
33	C9	1	1.40223e+06	21369.5
34	C10	1	1308103	-26544
35	C11	1	1297314	-28404.1
36	C12	1	1.23742e+06	-29977.5
37	D1	1	1.25183e+06	-81329.2
38	D2	1	1.32642e+06	-85904.1
39	D3	1	1.35071e+06	-81637.3
40	D4	1	1.44811e+06	-38820.4
41	D5	1	1327407	-91397.8
42	D6	1	1.4828e+06	-33573.3
43	D7	1	1460243	-51865
44	D8	1	1.46944e+06	-40915.1
45	D9	1	1.42538e+06	-47273.6
46	D10	1	1.38568e+06	-40265.4
47	D11	1	1.34409e+06	-68300
48	D12	1	1.24959e+06	-55531
49	E1	1	1.38936e+06	-71476.7
50	E2	1	1.35962e+06	-68112.9
51	E3	1	1.41157e+06	-63786.1
52	E4	1	1.4601e+06	-67123.8
53	E5	1	1.51038e+06	9393.36
54	E6	1	1507678	62785.5
55	E7	1	1.50452e+06	21499
56	E8	1	1.50341e+06	34905.8
57	E9	1	1.43028e+06	25638.6
58	E10	1	1.44319e+06	-13210.2
59	E11	1	1.37759e+06	-21476.7
60	E12	1	1.32494e+06	-36456.3
61	F1	1	1.23583e+06	8230.2
62	F2	1	1.2565e+06	12860.5
63	F3	1	1.29017e+06	13878
64	F4	1	1.37459e+06	869.215
65	F5	1	1.29062e+06	126883
66	F6	1	1.37909e+06	92262.2
67	F7	1	1.36116e+06	118303
68	F8	1	1.3137e+06	53936.5
69	F9	1	1.33101e+06	98462.5
70	F10	1	1293096	44526.9
71	F11	1	1.24774e+06	60070.6
72	F12	1	1.11309e+06	17612.4
73	G1	1	1.16929e+06	-40821.9
74	G2	1	1.21841e+06	-6979.33
75	G3	1	1.2971e+06	13151.2
76	G4	1	1.29057e+06	2147.43
77	G5	1	1.2761e+06	58247.7
78	G6	1	1.27167e+06	38237.1
79	G7	1	1.31515e+06	13133.5
80	G8	1	1.30203e+06	32686.6
81	G9	1	1.2989e+06	2278.9
82	G10	1	1.30342e+06	-997.54
83	G11	1	1.2534e+06	5476.59
84	G12	1	1.11967e+06	-13162.8
85	H1	1	1.11288e+06	-81381.1
86	H2	1	1.17913e+06	-74620.7
87	H3	1	1.18385e+06	-81973.2
88	H4	1	1.21997e+06	-77954.9
89	H5	1	1.24777e+06	-70615.2
90	H6	1	1.25346e+06	-57856.4
91	H7	1	1.20429e+06	-67041.8
92	H8	1	1.11348e+06	-59224.1
93	H9	1	1.20219e+06	-57267.5
94	H10	1	1.13824e+06	-65116.9
95	H11	1	1.20063e+06	-47273.5
96	H12	1	988691	-53117.4
1	A1	2	1.14862e+06	-55302.2
2	A2	2	1.26228e+06	-57429.5
3	A3	2	1.2549e+06	-58104.5
4	A4	2	1.2064e+06	-27969.4
5	A5	2	1.32621e+06	-59047.3
6	A6	2	1.36978e+06	-66567.3
7	A7	2	1.36459e+06	-73733.9
8	A8	2	1338225	-71785.1
9	A9	2	1.37538e+06	-48348.8
10	A10	2	1.30972e+06	-47659.3
11	A11	2	1.29413e+06	-47127.5
12	A12	2	1296535	-61539.6
13	B1	2	1.12647e+06	-5427.26
14	B2	2	1.18401e+06	9049.43
15	B3	2	1.23221e+06	2478.02
16	B4	2	1.33466e+06	39520.6
17	B5	2	1.08321e+06	37273.3
18	B6	2	1.3476e+06	16656.4
19	B7	2	1.35412e+06	1455.69
20	B8	2	1.35537e+06	21710.2
21	B9	2	1.31309e+06	32401.5
22	B10	2	1.25936e+06	-4830.99
23	B11	2	1.2217e+06	44741.2
24	B12	2	1.1945e+06	-9250.14
25	C1	2	1230414	-39374.4
26	C2	2	1.21629e+06	-25547.1
27	C3	2	1.32762e+06	-14690.4
28	C4	2	1.34917e+06	32518.9
29	C5	2	1.38538e+06	45532.6
30	C6	2	1.39932e+06	111581
31	C7	2	1.42567e+06	13056.2
32	C8	2	1.34422e+06	-34445.5
33	C9	2	1.40544e+06	26316.8
34	C10	2	1.31022e+06	-24918.8
35	C11	2	1.29867e+06	-26744
36	C12	2	1.23808e+06	-28949.5
37	D1	2	1.2518e+06	-81275.5
38	D2	2	1.32878e+06	-85762.4
39	D3	2	1.35432e+06	-81551.3
40	D4	2	1449896	-39535.8
41	D5	2	1.33032e+06	-91333.7
42	D6	2	1.48463e+06	-29812.5
43	D7	2	1.46278e+06	-49732.3
44	D8	2	1.47108e+06	-39147
45	D9	2	1.42761e+06	-44865.6
46	D10	2	1.38632e+06	-41504
47	D11	2	1.34502e+06	-68319.9
48	D12	2	1.25206e+06	-55482.8
49	E1	2	1.38835e+06	-70581.9
50	E2	2	1.36249e+06	-67408.1
51	E3	2	1.41581e+06	-63715.9
52	E4	2	1.46128e+06	-66544.7
53	E5	2	1.5152e+06	13834.1
54	E6	2	1.51027e+06	62065.2
55	E7	2	1.5064e+06	21064.3
56	E8	2	1.50635e+06	36954.3
57	E9	2	1.43336e+06	27882.1
58	E10	2	1.44516e+06	-13017.6
59	E11	2	1379807	-21293.2
60	E12	2	1.32592e+06	-36810.2
61	F1	2	1.23379e+06	9904.59
62	F2	2	1.25854e+06	13855.4
63	F3	2	1293423	15586.4
64	F4	2	1.37728e+06	2568.78
65	F5	2	1.29511e+06	127864
66	F6	2	1.38175e+06	92292.7
67	F7	2	1.3658e+06	120985
68	F8	2	1.31653e+06	59132.6
69	F9	2	1.33512e+06	99701.3
70	F10	2	1.29636e+06	46703
71	F11	2	1.25017e+06	65958.1
72	F12	2	1.11299e+06	17735
73	G1	2	1.16729e+06	-39812
74	G2	2	1221755	-5126.03
75	G3	2	1.30207e+06	13746.2
76	G4	2	1.29441e+06	4899.8
77	G5	2	1.28114e+06	58994.7
78	G6	2	1.27359e+06	42065.7
79	G7	2	1.3179e+06	15132.1
80	G8	2	1306239	35460.9
81	G9	2	1.29939e+06	4209.26
82	G10	2	1.30741e+06	678.285
83	G11	2	1.25635e+06	6619.6
84	G12	2	1.12082e+06	-12054.1
85	H1	2	1.11412e+06	-81355.1
86	H2	2	1.18088e+06	-74264.1
87	H3	2	1.18771e+06	-82505.5
88	H4	2	1.22416e+06	-77997.4
89	H5	2	1.25202e+06	-70338.8
90	H6	2	1.25523e+06	-57398.2
91	H7	2	1.20793e+06	-66877.6
92	H8	2	1117295	-58943.6
93	H9	2	1.2081e+06	-57334.5
94	H10	2	1.14165e+06	-65474
95	H11	2	1.19834e+06	-47734.4
96	H12	2	990029	-53527.5
1	A1	3	1.14893e+06	-56245.9
2	A2	3	1.26238e+06	-57113.8
3	A3	3	1.25916e+06	-56693.7
4	A4	3	1.20944e+06	-24889.8
5	A5	3	1330973	-58046.8
6	A6	3	1.37297e+06	-65697.4
7	A7	3	1.36776e+06	-73253.6
8	A8	3	1.34124e+06	-70619.5
9	A9	3	1.38132e+06	-48084
10	A10	3	1.31485e+06	-46321.6
11	A11	3	1.29854e+06	-46801
12	A12	3	1.29739e+06	-60695.9
13	B1	3	1.1315e+06	-3891.18
14	B2	3	1.187e+06	10696
15	B3	3	1.23732e+06	4449.12
16	B4	3	1.33876e+06	42794.7
17	B5	3	1.08325e+06	43970
18	B6	3	1.35214e+06	19704.6
19	B7	3	1.35875e+06	5571.81
20	B8	3	1.36117e+06	25283.6
21	B9	3	1.31853e+06	34885.1
22	B10	3	1.26477e+06	-2626.17
23	B11	3	1.22333e+06	45620.6
24	B12	3	1.20006e+06	-5788.85
25	C1	3	1.22976e+06	-36632.9
26	C2	3	1220299	-23384.7
27	C3	3	1.33454e+06	-10894.8
28	C4	3	1.35413e+06	32579.1
29	C5	3	1.39126e+06	50671.6
30	C6	3	1405837	120420
31	C7	3	1.43206e+06	20879.5
32	C8	3	1.35033e+06	-30583.3
33	C9	3	1.41006e+06	34110.7
34	C10	3	1.31654e+06	-22755.2
35	C11	3	1.30025e+06	-24463.1
36	C12	3	1.24188e+06	-26852.7
37	D1	3	1.25214e+06	-81392.5
38	D2	3	1.33181e+06	-84225.7
39	D3	3	1.36052e+06	-80466.8
40	D4	3	1.4531e+06	-40737.1
41	D5	3	1.33455e+06	-90564.6
42	D6	3	1.49003e+06	-24066.9
43	D7	3	1.46661e+06	-47837.9
44	D8	3	1.47569e+06	-35856.9
45	D9	3	1.43322e+06	-43002.1
46	D10	3	1.39128e+06	-42513.1
47	D11	3	1.34812e+06	-68280.5
48	D12	3	1.25608e+06	-56239.1
49	E1	3	1.38814e+06	-69722.7
50	E2	3	1365948	-67085.9
51	E3	3	1.4211e+06	-62867.2
52	E4	3	1.46663e+06	-65716.4
53	E5	3	1.52375e+06	17855.7
54	E6	3	1.51487e+06	61057.7
55	E7	3	1.51239e+06	20797.6
56	E8	3	1511890	41035.8
57	E9	3	1439706	28009.8
58	E10	3	1.45307e+06	-12619.4
59	E11	3	1382484	-21975.4
60	E12	3	1330073	-38457.6
61	F1	3	1231997	12272.3
62	F2	3	1.26348e+06	17385.6
63	F3	3	1.29887e+06	18301.8
64	F4	3	1.38272e+06	6093.59
65	F5	3	1.3022e+06	129405
66	F6	3	1.38661e+06	92660.8
67	F7	3	1.36939e+06	123888
68	F8	3	1.32169e+06	65998.6
69	F9	3	1.34179e+06	100808
70	F10	3	1301603	49063.8
71	F11	3	1.25335e+06	70269.5
72	F12	3	1.11266e+06	19401.8
73	G1	3	1.16508e+06	-36320.7
74	G2	3	1.22416e+06	-4298.32
75	G3	3	1.30863e+06	15357.9
76	G4	3	1.29951e+06	8304.1
77	G5	3	1288566	61132.4
78	G6	3	1.27895e+06	45763.6
79	G7	3	1.32347e+06	18028.2
80	G8	3	1.31088e+06	39388.9
81	G9	3	1.3051e+06	6712.74
82	G10	3	1.31162e+06	1985.93
83	G11	3	1.26126e+06	8257.81
84	G12	3	1.12425e+06	-11092.9
85	H1	3	1.11579e+06	-80901.7
86	H2	3	1.18164e+06	-73155.4
87	H3	3	1.19251e+06	-83430.1
88	H4	3	1.22776e+06	-78008.1
89	H5	3	1.25786e+06	-70660.2
90	H6	3	1.25899e+06	-57226.7
91	H7	3	1211787	-66756.8
92	H8	3	1.12087e+06	-58955.8
93	H9	3	1.21249e+06	-57399.8
94	H10	3	1.14525e+06	-65621.5
95	H11	3	1.19515e+06	-48384.5
96	H12	3	990226	-53776
1	A1	4	1.14955e+06	-58671.5
2	A2	4	1.26187e+06	-56969.4
3	A3	4	1.26145e+06	-56741.9
4	A4	4	1210711	-24361.8
5	A5	4	1.33289e+06	-57621.6
6	A6	4	1.37318e+06	-64760.7
7	A7	4	1.3694e+06	-73040.8
8	A8	4	1345675	-70703.8
9	A9	4	1384273	-47774.2
10	A10	4	1.3172e+06	-46160.1
11	A11	4	1.30039e+06	-45981.2
12	A12	4	1297172	-62006.1
13	B1	4	1.13359e+06	-1932.91
14	B2	4	1.18762e+06	13572
15	B3	4	1.2401e+06	5979.44
16	B4	4	1.34113e+06	46198.3
17	B5	4	1.08298e+06	46944.8
18	B6	4	1.35378e+06	22655
19	B7	4	1.36108e+06	8126.58
20	B8	4	1.36469e+06	27539.1
21	B9	4	1.3211e+06	35825.3
22	B10	4	1.26789e+06	-170.81
23	B11	4	1.22453e+06	46467.1
24	B12	4	1.20255e+06	-3928.82
25	C1	4	1228171	-35680
26	C2	4	1.2224e+06	-22281.7
27	C3	4	1.33788e+06	-9127.87
28	C4	4	1.35655e+06	33818.6
29	C5	4	1.3945e+06	53294.2
30	C6	4	1.40769e+06	124282
31	C7	4	1.43495e+06	23556.5
32	C8	4	1.35285e+06	-29034.5
33	C9	4	1.41254e+06	37388.6
34	C10	4	1.31913e+06	-21573.4
35	C11	4	1303013	-22975
36	C12	4	1.24439e+06	-25620.9
37	D1	4	1.25203e+06	-81537.8
38	D2	4	1.33321e+06	-83723.5
39	D3	4	1.36233e+06	-79599
40	D4	4	1.45668e+06	-41545.6
41	D5	4	1.33625e+06	-90105.2
42	D6	4	1.49528e+06	-21135.4
43	D7	4	1.47163e+06	-47514
44	D8	4	1.48021e+06	-35093
45	D9	4	1.43636e+06	-42097.1
46	D10	4	1.39635e+06	-42590.6
47	D11	4	1.34781e+06	-68153.9
48	D12	4	1.25705e+06	-56951.7
49	E1	4	1.38936e+06	-69878
50	E2	4	1.36712e+06	-66823
51	E3	4	1.42466e+06	-62008.5
52	E4	4	1.47036e+06	-64967.4
53	E5	4	1.5272e+06	20649.1
54	E6	4	1.51736e+06	60946.7
55	E7	4	1.51483e+06	20692.2
56	E8	4	1.51477e+06	43162.4
57	E9	4	1.44366e+06	27430.6
58	E10	4	1.4556e+06	-12436.1
59	E11	4	1383796	-21802.9
60	E12	4	1.33298e+06	-38728.2
61	F1	4	1.23112e+06	14507.1
62	F2	4	1264695	19603.8
63	F3	4	1.30134e+06	20398.3
64	F4	4	1.38442e+06	8383.15
65	F5	4	1.30439e+06	131084
66	F6	4	1.38972e+06	93394.4
67	F7	4	1.37019e+06	126814
68	F8	4	1.32355e+06	70576.6
69	F9	4	1.34415e+06	101879
70	F10	4	1.30482e+06	51117
71	F11	4	1253846	72378
72	F12	4	1.1117e+06	21288.3
73	G1	4	1.16323e+06	-34789.2
74	G2	4	1.22564e+06	-3830.52
75	G3	4	1.31122e+06	17555.4
76	G4	4	1.30197e+06	9629.86
77	G5	4	1.2897e+06	62786.5
78	G6	4	1.28046e+06	48071.5
79	G7	4	1.32755e+06	19933.4
80	G8	4	1.31163e+06	40914.9
81	G9	4	1.30872e+06	8321.02
82	G10	4	1313493	2931.86
83	G11	4	1.2637e+06	9296.06
84	G12	4	1.12651e+06	-8968.9
85	H1	4	1.11778e+06	-80158.3
86	H2	4	1.18179e+06	-72787.7
87	H3	4	1.19532e+06	-83543.2
88	H4	4	1.23006e+06	-77962.6
89	H5	4	1260635	-70805.6
90	H6	4	1.25988e+06	-57044.8
91	H7	4	1.21307e+06	-66588.3
92	H8	4	1.12102e+06	-58880.4
93	H9	4	1.21492e+06	-57438.3
94	H10	4	1.14701e+06	-65225
95	H11	4	1.19255e+06	-48774.7
96	H12	4	989969	-53480.6
1	A1	5	1149642	-58653
2	A2	5	1.26169e+06	-56529.9
3	A3	5	1.26208e+06	-57105.5
4	A4	5	1.21154e+06	-24448.8
5	A5	5	1.33277e+06	-56972
6	A6	5	1.37316e+06	-65010.4
7	A7	5	1370093	-72716.5
8	A8	5	1346444	-71308.7
9	A9	5	1.38603e+06	-47654.7
10	A10	5	1.31802e+06	-46332.8
11	A11	5	1299582	-45801.7
12	A12	5	1.29644e+06	-62231.5
13	B1	5	1134441	357.045
14	B2	5	1.18758e+06	15666.4
15	B3	5	1.24113e+06	7696.4
16	B4	5	1342364	48512.8
17	B5	5	1.08286e+06	47433.3
18	B6	5	1.35577e+06	24917.2
19	B7	5	1.3634e+06	9502.72
20	B8	5	1.36538e+06	29641.8
21	B9	5	1.32346e+06	37145.9
22	B10	5	1.26976e+06	865.855
23	B11	5	1.22449e+06	46658.4
24	B12	5	1.2038e+06	-2643.04
25	C1	5	1.22774e+06	-34343.5
26	C2	5	1224125	-20647
27	C3	5	1.33907e+06	-7279.48
28	C4	5	1.35695e+06	35657.4
29	C5	5	1.39505e+06	53909.1
30	C6	5	1.40856e+06	125697
31	C7	5	1.43553e+06	26580.4
32	C8	5	1.35343e+06	-27678.7
33	C9	5	1.41534e+06	39319.5
34	C10	5	1.32114e+06	-20626.2
35	C11	5	1.30348e+06	-21829.5
36	C12	5	1.24282e+06	-25043.9
37	D1	5	1.25099e+06	-81137
38	D2	5	1.33408e+06	-83442.6
39	D3	5	1.36517e+06	-79482.5
40	D4	5	1.45725e+06	-41507.2
41	D5	5	1.335e+06	-89914.3
42	D6	5	1.49636e+06	-18390.5
43	D7	5	1.47258e+06	-46365.5
44	D8	5	1.48034e+06	-34865.6
45	D9	5	1437406	-41328.7
46	D10	5	1.39743e+06	-42308.3
47	D11	5	1.34652e+06	-67378.2
48	D12	5	1257757	-57688.7
49	E1	5	1389813	-70907.5
50	E2	5	1.36736e+06	-67072.5
51	E3	5	1.42597e+06	-60406.3
52	E4	5	1.47017e+06	-64844.1
53	E5	5	1.52588e+06	22782
54	E6	5	1.51721e+06	61164.7
55	E7	5	1.51514e+06	20842.9
56	E8	5	1.51506e+06	43774.5
57	E9	5	1.44547e+06	27274
58	E10	5	1.45648e+06	-12410.6
59	E11	5	1.38189e+06	-20432.7
60	E12	5	1336792	-37890.9
61	F1	5	1.23081e+06	15529
62	F2	5	1.26591e+06	21202.5
63	F3	5	1.30198e+06	23253.7
64	F4	5	1.38496e+06	11608.3
65	F5	5	1.3071e+06	133692
66	F6	5	1.3896e+06	95684.4
67	F7	5	1.37123e+06	130079
68	F8	5	1.32372e+06	74018.4
69	F9	5	1.34468e+06	103765
70	F10	5	1.30505e+06	53329.9
71	F11	5	1.25365e+06	73601.6
72	F12	5	1.11093e+06	22167
73	G1	5	1.16068e+06	-34028.4
74	G2	5	1.22644e+06	-3485.99
75	G3	5	1.31221e+06	19124.3
76	G4	5	1.30267e+06	11073
77	G5	5	1.2894e+06	63571.1
78	G6	5	1282244	49753.7
79	G7	5	1.32911e+06	21413.2
80	G8	5	1313018	43595.8
81	G9	5	1.311e+06	8994.91
82	G10	5	1313987	4012.53
83	G11	5	1.2645e+06	9429.66
84	G12	5	1.12665e+06	-8448.39
85	H1	5	1118657	-80048.5
86	H2	5	1.18254e+06	-71804.6
87	H3	5	1196963	-83151.8
88	H4	5	1.23084e+06	-77945.9
89	H5	5	1.26157e+06	-70794.6
90	H6	5	1.25915e+06	-56661.8
91	H7	5	1.21382e+06	-65697.5
92	H8	5	1.11908e+06	-58220.6
93	H9	5	1.21747e+06	-57151.3
94	H10	5	1.14752e+06	-65826
95	H11	5	1.18906e+06	-49314.4
96	H12	5	989988	-53536.8
1	A1	6	1.14973e+06	-56261.3
2	A2	6	1.26182e+06	-56443.7
3	A3	6	1.26187e+06	-56928.2
4	A4	6	1.2121e+06	-23989.9
5	A5	6	1.33216e+06	-56331.9
6	A6	6	1.37326e+06	-65346.3
7	A7	6	1.37072e+06	-72722
8	A8	6	1.34616e+06	-71284.7
9	A9	6	1.38607e+06	-47106.7
10	A10	6	1.31696e+06	-46324.6
11	A11	6	1297785	-45532.8
12	A12	6	1.29491e+06	-61030.4
13	B1	6	1.13526e+06	1372.49
14	B2	6	1187695	16263.5
15	B3	6	1.24213e+06	8224.69
16	B4	6	1.34292e+06	50218
17	B5	6	1.08171e+06	47731.4
18	B6	6	1.35699e+06	26383.3
19	B7	6	1.36461e+06	11044.1
20	B8	6	1.36677e+06	31150.4
21	B9	6	1.32403e+06	39813.9
22	B10	6	1.27018e+06	1896.73
23	B11	6	1.22426e+06	47242.2
24	B12	6	1.20524e+06	247.162
25	C1	6	1.22767e+06	-33180.7
26	C2	6	1.22492e+06	-19932.9
27	C3	6	1.33946e+06	-6278.83
28	C4	6	1.3573e+06	36969.9
29	C5	6	1.39619e+06	56023.4
30	C6	6	1409225	127092
31	C7	6	1.43549e+06	28859.6
32	C8	6	1.35539e+06	-26192.2
33	C9	6	1415592	41350.2
34	C10	6	1.32029e+06	-19251.2
35	C11	6	1.30334e+06	-20645.8
36	C12	6	1228075	-25650
37	D1	6	1.24972e+06	-81009.8
38	D2	6	1.33396e+06	-83047.8
39	D3	6	1365684	-79457.1
40	D4	6	1.45736e+06	-40865.6
41	D5	6	1.33357e+06	-89138.2
42	D6	6	1.49678e+06	-16165
43	D7	6	1.47286e+06	-46129
44	D8	6	1.47976e+06	-33868.3
45	D9	6	1.43819e+06	-41251.7
46	D10	6	1.39862e+06	-42726.1
47	D11	6	1.34588e+06	-66713.4
48	D12	6	1.26191e+06	-59039.3
49	E1	6	1.39008e+06	-71104.6
50	E2	6	1.3674e+06	-67052.8
51	E3	6	1.42618e+06	-58809.9
52	E4	6	1.46925e+06	-64256.1
53	E5	6	1.52497e+06	24409.4
54	E6	6	1.51594e+06	61092.7
55	E7	6	1.51612e+06	21746.2
56	E8	6	1514097	45344.3
57	E9	6	1445548	27590
58	E10	6	1.45613e+06	-12288.1
59	E11	6	1.38161e+06	-20670.2
60	E12	6	1.33898e+06	-37835.6
61	F1	6	1.23082e+06	17955.6
62	F2	6	1.26658e+06	22616.8
63	F3	6	1.30198e+06	24467.8
64	F4	6	1.38485e+06	13695.7
65	F5	6	1.30563e+06	135178
66	F6	6	1.38908e+06	97026.4
67	F7	6	1.37279e+06	131411
68	F8	6	1.3246e+06	75682
69	F9	6	1.34407e+06	104232
70	F10	6	1304837	55009.6
71	F11	6	1.25257e+06	74344.6
72	F12	6	1.10983e+06	22726.8
73	G1	6	1.16015e+06	-33842.5
74	G2	6	1.2262e+06	-3527.78
75	G3	6	1.3124e+06	20119.3
76	G4	6	1.30235e+06	11971.7
77	G5	6	1.28918e+06	65143.7
78	G6	6	1.28328e+06	50006.4
79	G7	6	1.33009e+06	22865.2
80	G8	6	1.31303e+06	44485.4
81	G9	6	1.31183e+06	9415.52
82	G10	6	1.31386e+06	4105.22
83	G11	6	1.26438e+06	9201.34
84	G12	6	1.12593e+06	-8501
85	H1	6	1.11898e+06	-80361.4
86	H2	6	1.18307e+06	-71429.8
87	H3	6	1.19738e+06	-82539.1
88	H4	6	1.23135e+06	-77791.8
89	H5	6	1.26131e+06	-70536.2
90	H6	6	1.25807e+06	-55868.6
91	H7	6	1.21345e+06	-65323.7
92	H8	6	1.11773e+06	-58126
93	H9	6	1218521	-57250.7
94	H10	6	1.14721e+06	-65981.6
95	H11	6	1.1866e+06	-49473.1
96	H12	6	989424	-53583.6
1	A1	7	1.14907e+06	-55832.2
2	A2	7	1.26175e+06	-56271.4
3	A3	7	1.26195e+06	-55531.9
4	A4	7	1.21265e+06	-23776.6
5	A5	7	1.33168e+06	-55864.3
6	A6	7	1.37201e+06	-65367.6
7	A7	7	1370431	-72310.3
8	A8	7	1.34615e+06	-70027
9	A9	7	1.38573e+06	-47049.3
10	A10	7	1.31601e+06	-45735.1
11	A11	7	1.2971e+06	-45587.3
12	A12	7	1.29387e+06	-59760.1
13	B1	7	1.1361e+06	1841.7
14	B2	7	1187461	18488.1
15	B3	7	1.24276e+06	8432.73
16	B4	7	1342912	51433.1
17	B5	7	1.07974e+06	47334.5
18	B6	7	1.35817e+06	27080.3
19	B7	7	1.36467e+06	12446
20	B8	7	1.36718e+06	31874.2
21	B9	7	1.32522e+06	41427.1
22	B10	7	1.27064e+06	3554.4
23	B11	7	1.22449e+06	50485
24	B12	7	1.20819e+06	2676.93
25	C1	7	1.22776e+06	-32044.6
26	C2	7	1225124	-18886.1
27	C3	7	1.33944e+06	-5478.05
28	C4	7	1.35709e+06	37628.4
29	C5	7	1.39626e+06	57779.5
30	C6	7	1.40928e+06	129014
31	C7	7	1.43669e+06	30040.9
32	C8	7	1.3552e+06	-25121.7
33	C9	7	1.41527e+06	43140.7
34	C10	7	1.31907e+06	-18882.9
35	C11	7	1.30267e+06	-19568.7
36	C12	7	1.2249e+06	-25730.7
37	D1	7	1.2497e+06	-81251.8
38	D2	7	1333717	-83898
39	D3	7	1.36603e+06	-79583.5
40	D4	7	1457075	-41287.3
41	D5	7	1.33299e+06	-89188.8
42	D6	7	1.49607e+06	-14836.4
43	D7	7	1472440	-45508.6
44	D8	7	1.47924e+06	-32927.6
45	D9	7	1.43814e+06	-41274.5
46	D10	7	1398813	-42679.5
47	D11	7	1.34562e+06	-66811.4
48	D12	7	1.2658e+06	-59726.6
49	E1	7	1.39174e+06	-70529.9
50	E2	7	1.36728e+06	-66346.3
51	E3	7	1.42507e+06	-58131.1
52	E4	7	1.46696e+06	-63075.5
53	E5	7	1524524	25640.9
54	E6	7	1512686	61256.4
55	E7	7	1.51567e+06	22722.6
56	E8	7	1.51181e+06	47247.8
57	E9	7	1445900	27424.5
58	E10	7	1.45499e+06	-11546.5
59	E11	7	1.38363e+06	-20910.9
60	E12	7	1.34101e+06	-38054.5
61	F1	7	1.23138e+06	19739.4
62	F2	7	1.26641e+06	24924.3
63	F3	7	1.30165e+06	25691.9
64	F4	7	1.38504e+06	15386.7
65	F5	7	1.30491e+06	136649
66	F6	7	1388772	98406.4
67	F7	7	1.37264e+06	131868
68	F8	7	1.32504e+06	76588.6
69	F9	7	1.3426e+06	104591
70	F10	7	1.30536e+06	55443.6
71	F11	7	1251753	77443.9
72	F12	7	1108889	23914.4
73	G1	7	1.16057e+06	-32513.8
74	G2	7	1.226e+06	-3071.85
75	G3	7	1.31229e+06	21424.1
76	G4	7	1.30204e+06	12686
77	G5	7	1.28949e+06	66886.4
78	G6	7	1283375	51133.7
79	G7	7	1.33143e+06	24756.1
80	G8	7	1.31298e+06	45362.7
81	G9	7	1.3125e+06	10254.6
82	G10	7	1.31341e+06	4458.4
83	G11	7	1.26402e+06	9132.08
84	G12	7	1125696	-7769.75
85	H1	7	1.11885e+06	-80630.2
86	H2	7	1.18323e+06	-71702.8
87	H3	7	1.19762e+06	-82535.8
88	H4	7	1.23191e+06	-77383.2
89	H5	7	1.26105e+06	-69496.2
90	H6	7	1.2578e+06	-55142
91	H7	7	1.21298e+06	-65204.1
92	H8	7	1.11725e+06	-58056.9
93	H9	7	1.21839e+06	-57421.4
94	H10	7	1.147e+06	-65423.4
95	H11	7	1.18472e+06	-49372
96	H12	7	988002	-53539.1
1	A1	8	1.14787e+06	-55674.3
2	A2	8	1.26179e+06	-56123.1
3	A3	8	1.26203e+06	-55579.1
4	A4	8	1.21247e+06	-23191.8
5	A5	8	1.33145e+06	-55622.9
6	A6	8	1.37138e+06	-64800.8
7	A7	8	1.37003e+06	-70960.6
8	A8	8	1.34591e+06	-68733.1
9	A9	8	1.38558e+06	-46865.6
10	A10	8	1.31561e+06	-44835.6
11	A11	8	1.29665e+06	-45590.7
12	A12	8	1.29189e+06	-59307.8
13	B1	8	1.13648e+06	4481.93
14	B2	8	1.18725e+06	21064.2
15	B3	8	1.24274e+06	10256.5
16	B4	8	1.34322e+06	53312.1
17	B5	8	1.07836e+06	47074.6
18	B6	8	1358137	28750.7
19	B7	8	1.36528e+06	13690
20	B8	8	1.36883e+06	34941.5
21	B9	8	1.32447e+06	42459.2
22	B10	8	1.27141e+06	5348.47
23	B11	8	1.22482e+06	51751.4
24	B12	8	1.21106e+06	5310.59
25	C1	8	1.22865e+06	-32038.7
26	C2	8	1224885	-18613.7
27	C3	8	1.33946e+06	-3981.04
28	C4	8	1.35675e+06	37692.8
29	C5	8	1.39654e+06	58447.4
30	C6	8	1.41025e+06	130195
31	C7	8	1.4377e+06	31553.1
32	C8	8	1.35463e+06	-24829.9
33	C9	8	1415240	45232.8
34	C10	8	1.31882e+06	-18746
35	C11	8	1.30263e+06	-18370.5
36	C12	8	1.228e+06	-24662.1
37	D1	8	1250778	-81295.1
38	D2	8	1.33405e+06	-84157.3
39	D3	8	1.36562e+06	-79720.2
40	D4	8	1.45616e+06	-41367.4
41	D5	8	1.3327e+06	-89276.2
42	D6	8	1.49597e+06	-13334
43	D7	8	1.47193e+06	-45352.6
44	D8	8	1.47925e+06	-32717.8
45	D9	8	1438371	-40928.9
46	D10	8	1.39939e+06	-41965.5
47	D11	8	1.34572e+06	-67615.2
48	D12	8	1.26977e+06	-60371.8
49	E1	8	1.39386e+06	-70465.8
50	E2	8	1367952	-66658.5
51	E3	8	1.42424e+06	-57878.5
52	E4	8	1.4645e+06	-62241.4
53	E5	8	1.52433e+06	26745
54	E6	8	1.51199e+06	62139.8
55	E7	8	1.51545e+06	23288.3
56	E8	8	1.51139e+06	47432.2
57	E9	8	1.44601e+06	27115
58	E10	8	1.45465e+06	-11585.6
59	E11	8	1.38464e+06	-20958.4
60	E12	8	1.34502e+06	-38755.3
61	F1	8	1.23361e+06	20314.7
62	F2	8	1.26619e+06	26401.5
63	F3	8	1.30164e+06	27336.6
64	F4	8	1.38509e+06	16814.1
65	F5	8	1.30554e+06	137853
66	F6	8	1388673	100001
67	F7	8	1.37211e+06	133276
68	F8	8	1.32516e+06	78930.8
69	F9	8	1.34236e+06	106248
70	F10	8	1306558	56529.5
71	F11	8	1.25163e+06	78432.9
72	F12	8	1.1088e+06	24130.2
73	G1	8	1.16061e+06	-31010.1
74	G2	8	1.22676e+06	-2267.01
75	G3	8	1.31215e+06	21734.8
76	G4	8	1302197	12961.4
77	G5	8	1.28776e+06	67880.1
78	G6	8	1282032	51934.2
79	G7	8	1332633	25193.4
80	G8	8	1.31335e+06	45998.6
81	G9	8	1.31264e+06	10313.5
82	G10	8	1313079	4979.82
83	G11	8	1.26397e+06	9489.85
84	G12	8	1.12623e+06	-6889.82
85	H1	8	1.11876e+06	-80557.1
86	H2	8	1.18352e+06	-72441.3
87	H3	8	1.19728e+06	-82775.5
88	H4	8	1.23183e+06	-76862.1
89	H5	8	1.26072e+06	-69683.6
90	H6	8	1.25833e+06	-55575.5
91	H7	8	1.21267e+06	-64464.4
92	H8	8	1117059	-58060.9
93	H9	8	1.21869e+06	-57442
94	H10	8	1.14732e+06	-65393.1
95	H11	8	1.18284e+06	-50567.9
96	H12	8	987705	-52878.6
1	A1	9	1147873	-54678.7
2	A2	9	1.26149e+06	-55420.8
3	A3	9	1261921	-56626.3
4	A4	9	1.21228e+06	-24689.2
5	A5	9	1.33159e+06	-54152.7
6	A6	9	1.37102e+06	-64488.8
7	A7	9	1.3695e+06	-70792
8	A8	9	1345748	-68567.6
9	A9	9	1.38631e+06	-45602
10	A10	9	1.31558e+06	-44748.2
11	A11	9	1.29616e+06	-45059.1
12	A12	9	1.29072e+06	-58883
13	B1	9	1.13739e+06	6085.09
14	B2	9	1.18772e+06	22590.4
15	B3	9	1.24325e+06	11684.2
16	B4	9	1.34379e+06	55188.6
17	B5	9	1077305	48203
18	B6	9	1.35801e+06	29953.7
19	B7	9	1.36551e+06	14924.2
20	B8	9	1.37028e+06	36345.4
21	B9	9	1.32457e+06	43330.9
22	B10	9	1.27091e+06	6051.09
23	B11	9	1.22468e+06	52132.6
24	B12	9	1.21413e+06	7123.21
25	C1	9	1230840	-31953.7
26	C2	9	1.22518e+06	-18565.4
27	C3	9	1.33982e+06	-2957.58
28	C4	9	1.35696e+06	38265.3
29	C5	9	1.39722e+06	59357.5
30	C6	9	1.41011e+06	131465
31	C7	9	1437474	33741.9
32	C8	9	1.35419e+06	-24256.1
33	C9	9	1.41669e+06	45775.7
34	C10	9	1.31982e+06	-17103.3
35	C11	9	1.30388e+06	-18056.9
36	C12	9	1.23178e+06	-24637.5
37	D1	9	1.25163e+06	-81144
38	D2	9	1.33434e+06	-83752.2
39	D3	9	1.36468e+06	-79732.5
40	D4	9	1.45368e+06	-40773.9
41	D5	9	1.33258e+06	-88924.2
42	D6	9	1.4975e+06	-12667.6
43	D7	9	1.47182e+06	-45042.1
44	D8	9	1.4806e+06	-32630.2
45	D9	9	1.43789e+06	-40462.6
46	D10	9	1.39926e+06	-42778.3
47	D11	9	1.34567e+06	-68523.9
48	D12	9	1.27455e+06	-61528.9
49	E1	9	1.39624e+06	-70748.6
50	E2	9	1.36858e+06	-66673.3
51	E3	9	1.42333e+06	-57853.7
52	E4	9	1.46398e+06	-62660.4
53	E5	9	1.52464e+06	27410
54	E6	9	1.51302e+06	62542.1
55	E7	9	1.51588e+06	24125.1
56	E8	9	1.51297e+06	47806.1
57	E9	9	1.44747e+06	27041.5
58	E10	9	1.45539e+06	-11627.4
59	E11	9	1385150	-20984.9
60	E12	9	1350991	-39901.1
61	F1	9	1.23767e+06	21832.8
62	F2	9	1.26591e+06	27341.9
63	F3	9	1.30177e+06	28850.7
64	F4	9	1.38605e+06	17491.8
65	F5	9	1.30528e+06	138843
66	F6	9	1.38936e+06	101998
67	F7	9	1.37169e+06	134756
68	F8	9	1.32515e+06	81505.1
69	F9	9	1.34389e+06	107262
70	F10	9	1305000	58197.3
71	F11	9	1.25239e+06	80282.8
72	F12	9	1.1092e+06	25080.2
73	G1	9	1.16045e+06	-30653.3
74	G2	9	1.22747e+06	-968.482
75	G3	9	1.31283e+06	22969.7
76	G4	9	1.30281e+06	14450.2
77	G5	9	1.28774e+06	68164.6
78	G6	9	1.28178e+06	51797.5
79	G7	9	1.33265e+06	24985.6
80	G8	9	1.31336e+06	46422.5
81	G9	9	1.31283e+06	10737.6
82	G10	9	1313309	5425.42
83	G11	9	1.26391e+06	9766.44
84	G12	9	1.12634e+06	-6870.02
85	H1	9	1118530	-79820.1
86	H2	9	1.18388e+06	-72217.4
87	H3	9	1.1972e+06	-82741.3
88	H4	9	1.23232e+06	-76746.2
89	H5	9	1.26041e+06	-69581.4
90	H6	9	1.2581e+06	-55671.3
91	H7	9	1.21218e+06	-64278
92	H8	9	1.1165e+06	-57789.9
93	H9	9	1.21862e+06	-57321.8
94	H10	9	1.14708e+06	-66054.7
95	H11	9	1.18136e+06	-50987.5
96	H12	9	988104	-53020.1
1	A1	10	1.14896e+06	-54576.1
2	A2	10	1.26046e+06	-55214.5
3	A3	10	1.26173e+06	-56442.4
4	A4	10	1.21212e+06	-24844.1
5	A5	10	1.33146e+06	-53156.9
6	A6	10	1.37105e+06	-63219.4
7	A7	10	1.36829e+06	-70779.8
8	A8	10	1345253	-68394.6
9	A9	10	1.38637e+06	-45317.1
10	A10	10	1.31486e+06	-44609.5
11	A11	10	1.29523e+06	-44886.3
12	A12	10	1.28962e+06	-58189.8
13	B1	10	1.13807e+06	6316.51
14	B2	10	1.18825e+06	23504.7
15	B3	10	1.24426e+06	12395.6
16	B4	10	1.34437e+06	57692.7
17	B5	10	1.07612e+06	49026.9
18	B6	10	1.35918e+06	30898.4
19	B7	10	1.3667e+06	16735.1
20	B8	10	1.37085e+06	37078.2
21	B9	10	1.32716e+06	44598.8
22	B10	10	1269353	7249.94
23	B11	10	1.22457e+06	53507.3
24	B12	10	1.21825e+06	8790.63
25	C1	10	1233033	-32197
26	C2	10	1.22587e+06	-17573.7
27	C3	10	1340329	-2409.46
28	C4	10	1.35742e+06	38893.1
29	C5	10	1.39911e+06	59716.6
30	C6	10	1.40978e+06	131677
31	C7	10	1.43734e+06	34827.6
32	C8	10	1.35414e+06	-22589.8
33	C9	10	1.4175e+06	46478.9
34	C10	10	1320201	-15806.6
35	C11	10	1.3044e+06	-16633.9
36	C12	10	1233976	-24725.9
37	D1	10	1.25313e+06	-82170.5
38	D2	10	1.3345e+06	-83286
39	D3	10	1.36447e+06	-79205.9
40	D4	10	1.4535e+06	-40045.9
41	D5	10	1.33212e+06	-88522
42	D6	10	1.49728e+06	-11493
43	D7	10	1.47255e+06	-44317.4
44	D8	10	1479946	-32262.6
45	D9	10	1.43678e+06	-40120.1
46	D10	10	1.39903e+06	-42800.6
47	D11	10	1.3447e+06	-68605.9
48	D12	10	1.28053e+06	-62686.8
49	E1	10	1399158	-71764.1
50	E2	10	1368554	-65724.3
51	E3	10	1.42321e+06	-56904.9
52	E4	10	1.46463e+06	-62772
53	E5	10	1.5245e+06	27878.3
54	E6	10	1.51271e+06	63930.9
55	E7	10	1.51383e+06	24450
56	E8	10	1.51347e+06	48092.8
57	E9	10	1.44841e+06	27587.2
58	E10	10	1.45544e+06	-11095.4
59	E11	10	1.38461e+06	-20775.7
60	E12	10	1.35667e+06	-40338.3
61	F1	10	1.24168e+06	25176.4
62	F2	10	1.26601e+06	30113
63	F3	10	1.30147e+06	31278.3
64	F4	10	1385782	19720
65	F5	10	1.30506e+06	140614
66	F6	10	1.38859e+06	105038
67	F7	10	1.37145e+06	137822
68	F8	10	1.32651e+06	83492.3
69	F9	10	1.34412e+06	108275
70	F10	10	1304504	60424.4
71	F11	10	1.25197e+06	81722.1
72	F12	10	1.10927e+06	27017.8
73	G1	10	1.15952e+06	-29031.7
74	G2	10	1227812	486.393
75	G3	10	1.31288e+06	24560.8
76	G4	10	1.30337e+06	16185.7
77	G5	10	1.29077e+06	69469.4
78	G6	10	1.28317e+06	52252.1
79	G7	10	1332876	25663.7
80	G8	10	1.31439e+06	47109.4
81	G9	10	1.31392e+06	10843.6
82	G10	10	1.31369e+06	5564.84
83	G11	10	1.26305e+06	10104.9
84	G12	10	1.12677e+06	-6637.91
85	H1	10	1.11842e+06	-79682.1
86	H2	10	1.1841e+06	-70194.4
87	H3	10	1.1979e+06	-82221.9
88	H4	10	1.23248e+06	-76484.6
89	H5	10	1.26026e+06	-68399.5
90	H6	10	1.25794e+06	-54944.6
91	H7	10	1.21146e+06	-64434.6
92	H8	10	1.1157e+06	-56486.7
93	H9	10	1.21957e+06	-57397.2
94	H10	10	1146771	-66518.7
95	H11	10	1.17944e+06	-51149.1
96	H12	10	987371	-53436.1
1	A1	11	1.14904e+06	-54481.8
2	A2	11	1.26017e+06	-54702.3
3	A3	11	1.26193e+06	-54374.4
4	A4	11	1.21182e+06	-23205.5
5	A5	11	1.33157e+06	-53474.8
6	A6	11	1372102	-62644
7	A7	11	1.36718e+06	-70482.6
8	A8	11	1.34515e+06	-68633.9
9	A9	11	1386538	-44888.6
10	A10	11	1.31435e+06	-44464.3
11	A11	11	1.2948e+06	-44993.3
12	A12	11	1288388	-57596.7
13	B1	11	1.13788e+06	7556.48
14	B2	11	1.18826e+06	24045.8
15	B3	11	1.24442e+06	13581
16	B4	11	1.34428e+06	58166.1
17	B5	11	1.07462e+06	49244.9
18	B6	11	1.36036e+06	32218.5
19	B7	11	1.36597e+06	18382.5
20	B8	11	1.37055e+06	37344.4
21	B9	11	1327046	45905.7
22	B10	11	1.26927e+06	9615.83
23	B11	11	1.22512e+06	53785.6
24	B12	11	1.22257e+06	10503.2
25	C1	11	1.23491e+06	-31988.1
26	C2	11	1.2258e+06	-17091.7
27	C3	11	1.3404e+06	-1957.28
28	C4	11	1.35769e+06	39878.3
29	C5	11	1.39799e+06	60202.3
30	C6	11	1.40937e+06	132224
31	C7	11	1.43806e+06	35359.4
32	C8	11	1.35544e+06	-22076.3
33	C9	11	1.41779e+06	46773.1
34	C10	11	1.32112e+06	-15428.7
35	C11	11	1.30611e+06	-15618.3
36	C12	11	1.23499e+06	-24107.1
37	D1	11	1.25571e+06	-82762.5
38	D2	11	1.33383e+06	-82832.7
39	D3	11	1.36565e+06	-78898.1
40	D4	11	1.45593e+06	-39683.4
41	D5	11	1.33085e+06	-87522.3
42	D6	11	1495940	-10116.3
43	D7	11	1.4721e+06	-44276.9
44	D8	11	1.47777e+06	-32263.3
45	D9	11	1436999	-39561.5
46	D10	11	1.39886e+06	-41999.2
47	D11	11	1.34426e+06	-68002
48	D12	11	1.2856e+06	-63220.4
49	E1	11	1.40196e+06	-71879.9
50	E2	11	1.36875e+06	-65204.2
51	E3	11	1.42482e+06	-55382.5
52	E4	11	1.46491e+06	-62002.2
53	E5	11	1.52309e+06	28382.6
54	E6	11	1.51262e+06	65523.5
55	E7	11	1513441	25655
56	E8	11	1512955	48074.5
57	E9	11	1.44841e+06	27653.4
58	E10	11	1456402	-10737
59	E11	11	1383766	-20730.7
60	E12	11	1.35999e+06	-40817.3
61	F1	11	1.24615e+06	27292.1
62	F2	11	1.26605e+06	32358.5
63	F3	11	1301424	33510.3
64	F4	11	1.38469e+06	22023.8
65	F5	11	1.3059e+06	141140
66	F6	11	1.38848e+06	106847
67	F7	11	1.37204e+06	138963
68	F8	11	1.32796e+06	84570.8
69	F9	11	1.34468e+06	109856
70	F10	11	1.30557e+06	62159
71	F11	11	1.2509e+06	83290.4
72	F12	11	1.10905e+06	27783.7
73	G1	11	1.15957e+06	-26933.6
74	G2	11	1.22784e+06	850.429
75	G3	11	1.313e+06	25928.5
76	G4	11	1.3032e+06	17675.3
77	G5	11	1.29115e+06	69876.9
78	G6	11	1.28347e+06	53515.1
79	G7	11	1.33196e+06	27302.8
80	G8	11	1.31537e+06	47355.3
81	G9	11	1.314e+06	10600.7
82	G10	11	1315109	5406.35
83	G11	11	1.26133e+06	10119.3
84	G12	11	1.12668e+06	-6090.98
85	H1	11	1.11811e+06	-79813.1
86	H2	11	1.18399e+06	-69864.2
87	H3	11	1.19782e+06	-82439.4
88	H4	11	1231976	-76725.6
89	H5	11	1.25962e+06	-68217
90	H6	11	1.25856e+06	-54719.7
91	H7	11	1.21111e+06	-64528.9
92	H8	11	1.11529e+06	-56876.4
93	H9	11	1220301	-58306.7
94	H10	11	1146375	-67334.4
95	H11	11	1.17817e+06	-51997.9
96	H12	11	987042	-53686.2
1	A1	12	1149170	-53793.1
2	A2	12	1.26034e+06	-54525.9
3	A3	12	1.26204e+06	-54442.5
4	A4	12	1.21192e+06	-22869
5	A5	12	1.33145e+06	-53588.6
6	A6	12	1.37145e+06	-62636.4
7	A7	12	1.36699e+06	-70229.1
8	A8	12	1.34632e+06	-68794.3
9	A9	12	1.38469e+06	-44882.2
10	A10	12	1.31428e+06	-43808.5
11	A11	12	1.29449e+06	-44784.4
12	A12	12	1.2878e+06	-57009.3
13	B1	12	1.13781e+06	8318.58
14	B2	12	1.18891e+06	24621.2
15	B3	12	1.24446e+06	14795.7
16	B4	12	1.34478e+06	58762.2
17	B5	12	1.07326e+06	49023.5
18	B6	12	1361390	32997.5
19	B7	12	1.36565e+06	19378.5
20	B8	12	1.37031e+06	38084.6
21	B9	12	1.32688e+06	47690.4
22	B10	12	1.2712e+06	11898
23	B11	12	1.22514e+06	53977
24	B12	12	1.22712e+06	13631.2
25	C1	12	1.23649e+06	-31033.9
26	C2	12	1225737	-17222.5
27	C3	12	1.34097e+06	-1096.23
28	C4	12	1356856	41040.1
29	C5	12	1397715	61257.2
30	C6	12	1.40974e+06	132299
31	C7	12	1.43842e+06	35365.3
32	C8	12	1.35553e+06	-21729.6
33	C9	12	1.41772e+06	48875.9
34	C10	12	1.32115e+06	-15205.5
35	C11	12	1.30666e+06	-14882.1
36	C12	12	1.2358e+06	-23526.9
37	D1	12	1.25875e+06	-83305.1
38	D2	12	1.33358e+06	-84180.8
39	D3	12	1.36537e+06	-79057
40	D4	12	1.45589e+06	-38472.8
41	D5	12	1.33071e+06	-87870.9
42	D6	12	1.49548e+06	-9450.42
43	D7	12	1.47203e+06	-45003.8
44	D8	12	1477147	-31715.3
45	D9	12	1.43998e+06	-39807.6
46	D10	12	1.39949e+06	-43290.9
47	D11	12	1.34404e+06	-67251.5
48	D12	12	1.29058e+06	-63576.2
49	E1	12	1.40429e+06	-71116.8
50	E2	12	1.36906e+06	-64570.9
51	E3	12	1.42535e+06	-54252.3
52	E4	12	1465059	-61913.2
53	E5	12	1.52304e+06	28309.4
54	E6	12	1.51364e+06	66157.3
55	E7	12	1.51558e+06	26510.2
56	E8	12	1.51248e+06	49007.3
57	E9	12	1.4482e+06	28220.7
58	E10	12	1.45823e+06	-10473.7
59	E11	12	1.38191e+06	-20249.3
60	E12	12	1.366e+06	-40957.5
61	F1	12	1.25037e+06	29134.9
62	F2	12	1.26588e+06	34262.3
63	F3	12	1301786	35475.9
64	F4	12	1.38387e+06	25398.7
65	F5	12	1.3057e+06	142762
66	F6	12	1.39053e+06	107978
67	F7	12	1.37213e+06	140411
68	F8	12	1.32811e+06	86326.1
69	F9	12	1.34489e+06	113003
70	F10	12	1.30606e+06	64369.6
71	F11	12	1.24997e+06	85802.4
72	F12	12	1.109e+06	30571.1
73	G1	12	1.16078e+06	-25670.1
74	G2	12	1.22905e+06	3099.22
75	G3	12	1.31335e+06	27829.5
76	G4	12	1.30313e+06	20295.3
77	G5	12	1.291e+06	70248.2
78	G6	12	1.28424e+06	53600.5
79	G7	12	1.3313e+06	27484.3
80	G8	12	1.31598e+06	48015.7
81	G9	12	1313776	10560.7
82	G10	12	1.31542e+06	5768.28
83	G11	12	1.26133e+06	10519.4
84	G12	12	1.12682e+06	-6106.74
85	H1	12	1.11756e+06	-79866.9
86	H2	12	1184411	-70068.3
87	H3	12	1.19806e+06	-82499
88	H4	12	1.23164e+06	-76942.5
89	H5	12	1.25837e+06	-68442.4
90	H6	12	1.25908e+06	-54937.1
91	H7	12	1.21136e+06	-64234.2
92	H8	12	1.11506e+06	-57067.8
93	H9	12	1.2201e+06	-58691.5
94	H10	12	1.14601e+06	-67415.4
95	H11	12	1.17706e+06	-52077.9
96	H12	12	986833	-53809.7
1	A1	13	1150194	-52180.4
2	A2	13	1.26038e+06	-54102.1
3	A3	13	1.26256e+06	-54631.4
4	A4	13	1.21256e+06	-22378.3
5	A5	13	1331791	-52628.5
6	A6	13	1.3711e+06	-62197.1
7	A7	13	1.36776e+06	-69814.3
8	A8	13	1.34734e+06	-68549.7
9	A9	13	1.38426e+06	-44663.6
10	A10	13	1315169	-43744.8
11	A11	13	1.29438e+06	-43900.8
12	A12	13	1.28699e+06	-57010.7
13	B1	13	1.13822e+06	9531.59
14	B2	13	1.18948e+06	26051.2
15	B3	13	1.24526e+06	17113.3
16	B4	13	1.34526e+06	61151.1
17	B5	13	1.07291e+06	50301
18	B6	13	1.36224e+06	34224.3
19	B7	13	1.36681e+06	20762.2
20	B8	13	1.37001e+06	39916.7
21	B9	13	1328267	51841.2
22	B10	13	1270089	16639.7
23	B11	13	1.22489e+06	56984.9
24	B12	13	1.23178e+06	17452.5
25	C1	13	1.2391e+06	-30881.1
26	C2	13	1.22631e+06	-16814.6
27	C3	13	1.34153e+06	282.939
28	C4	13	1.35402e+06	41631.7
29	C5	13	1399450	62591.4
30	C6	13	1.41171e+06	134070
31	C7	13	1.43807e+06	37070.2
32	C8	13	1.35523e+06	-20658.4
33	C9	13	1.41816e+06	49487.5
34	C10	13	1.32148e+06	-13470.3
35	C11	13	1.30645e+06	-13648.8
36	C12	13	1.23682e+06	-21086.8
37	D1	13	1.26118e+06	-83444.5
38	D2	13	1.33429e+06	-84188.1
39	D3	13	1.36518e+06	-79125
40	D4	13	1.45417e+06	-38265.2
41	D5	13	1.33217e+06	-88078.5
42	D6	13	1.49596e+06	-9545.43
43	D7	13	1.4735e+06	-45221.5
44	D8	13	1.47772e+06	-31500.1
45	D9	13	1440315	-39955.8
46	D10	13	1399712	-43263.8
47	D11	13	1.34345e+06	-66988.5
48	D12	13	1295645	-64038.6
49	E1	13	1.40953e+06	-71062.8
50	E2	13	1.36933e+06	-63845.1
51	E3	13	1.42567e+06	-53092.8
52	E4	13	1.46515e+06	-61247.3
53	E5	13	1.52534e+06	29286.5
54	E6	13	1.5135e+06	66461
55	E7	13	1.51747e+06	27070.6
56	E8	13	1.51214e+06	49595.4
57	E9	13	1.44896e+06	29423.1
58	E10	13	1.45863e+06	-8790.72
59	E11	13	1.38199e+06	-18915.5
60	E12	13	1.37215e+06	-40534.1
61	F1	13	1.2541e+06	31705.4
62	F2	13	1.26619e+06	38278.7
63	F3	13	1.3022e+06	38709.8
64	F4	13	1383872	29342.3
65	F5	13	1.30536e+06	144129
66	F6	13	1.39235e+06	109788
67	F7	13	1.37161e+06	141854
68	F8	13	1.3288e+06	89172.6
69	F9	13	1.34526e+06	118047
70	F10	13	1.30786e+06	69669.6
71	F11	13	1.25008e+06	90632.6
72	F12	13	1.1092e+06	34538
73	G1	13	1.1613e+06	-20121.5
74	G2	13	1.23005e+06	9218.4
75	G3	13	1.31388e+06	34794.5
76	G4	13	1.30434e+06	27075.9
77	G5	13	1.29113e+06	71570.4
78	G6	13	1.284e+06	53992
79	G7	13	1.33115e+06	27828.9
80	G8	13	1.31505e+06	48563
81	G9	13	1.31418e+06	10784.6
82	G10	13	1.31587e+06	6570.67
83	G11	13	1.26389e+06	10246.6
84	G12	13	1.12713e+06	-5738.09
85	H1	13	1.11684e+06	-79585.9
86	H2	13	1.18522e+06	-70799.2
87	H3	13	1.19815e+06	-82164.5
88	H4	13	1.23222e+06	-77190.5
89	H5	13	1.2577e+06	-68778.3
90	H6	13	1.25825e+06	-55725.3
91	H7	13	1.21124e+06	-64099.6
92	H8	13	1.1147e+06	-56567.8
93	H9	13	1.2203e+06	-59001.7
94	H10	13	1.14558e+06	-66680.3
95	H11	13	1.1758e+06	-51223.3
96	H12	13	986101	-53884.1
1	A1	14	1.15027e+06	-53267.5
2	A2	14	1.26076e+06	-54959.4
3	A3	14	1.26285e+06	-53996.8
4	A4	14	1.21261e+06	-21958
5	A5	14	1.33174e+06	-51904.9
6	A6	14	1.37142e+06	-62041.7
7	A7	14	1367965	-69753.4
8	A8	14	1.34717e+06	-68564.6
9	A9	14	1.38552e+06	-44604.6
10	A10	14	1.31538e+06	-43500.7
11	A11	14	1.29461e+06	-43564.9
12	A12	14	1.28648e+06	-56792.5
13	B1	14	1.13819e+06	11347.3
14	B2	14	1.18971e+06	27995.9
15	B3	14	1245949	18617.8
16	B4	14	1.34505e+06	64388.8
17	B5	14	1.07326e+06	53870.2
18	B6	14	1.3626e+06	36430
19	B7	14	1.36761e+06	23730.6
20	B8	14	1.36959e+06	42523.4
21	B9	14	1.32837e+06	58849.3
22	B10	14	1.2699e+06	22361.4
23	B11	14	1.2248e+06	63644
24	B12	14	1235713	24439.1
25	C1	14	1.24154e+06	-30711.5
26	C2	14	1.22703e+06	-15926.3
27	C3	14	1.34133e+06	905.955
28	C4	14	1.35396e+06	42240.8
29	C5	14	1.39953e+06	63373
30	C6	14	1.41252e+06	135149
31	C7	14	1437774	38667.9
32	C8	14	1.35542e+06	-20217.5
33	C9	14	1.41828e+06	51077.9
34	C10	14	1.32156e+06	-12518.2
35	C11	14	1.30638e+06	-13217.4
36	C12	14	1.23684e+06	-20214.2
37	D1	14	1263375	-82864.5
38	D2	14	1.33451e+06	-82504.4
39	D3	14	1365764	-78582.6
40	D4	14	1453851	-38319.4
41	D5	14	1.33237e+06	-87782.3
42	D6	14	1.49624e+06	-8832.62
43	D7	14	1.47388e+06	-44507.3
44	D8	14	1.47812e+06	-30200.3
45	D9	14	1440011	-39251.6
46	D10	14	1.39987e+06	-41560.6
47	D11	14	1.34215e+06	-66327
48	D12	14	1.30234e+06	-65059.1
49	E1	14	1414426	-70979.5
50	E2	14	1.36963e+06	-62222.7
51	E3	14	1.42752e+06	-51870.6
52	E4	14	1.46527e+06	-59223.1
53	E5	14	1.52492e+06	30970.7
54	E6	14	1.51273e+06	68635.3
55	E7	14	1.51742e+06	28490.3
56	E8	14	1.51184e+06	51565.5
57	E9	14	1.44931e+06	31810.2
58	E10	14	1.45978e+06	-6132.9
59	E11	14	1384847	-15876
60	E12	14	1.37882e+06	-38247
61	F1	14	1.25843e+06	37082.6
62	F2	14	1.26678e+06	43424.2
63	F3	14	1.30277e+06	43698.3
64	F4	14	1.38604e+06	35190.2
65	F5	14	1.30559e+06	145950
66	F6	14	1.39208e+06	112096
67	F7	14	1.37077e+06	143924
68	F8	14	1.32895e+06	90564.6
69	F9	14	1.34509e+06	126902
70	F10	14	1.30704e+06	77466
71	F11	14	1.25194e+06	97121.7
72	F12	14	1109387	41485
73	G1	14	1.16204e+06	-11372.6
74	G2	14	1.23012e+06	19740.9
75	G3	14	1.3145e+06	46935.7
76	G4	14	1.30445e+06	39746.4
77	G5	14	1.29172e+06	72743.9
78	G6	14	1.28375e+06	54408.9
79	G7	14	1331521	29886.7
80	G8	14	1.31398e+06	49974.7
81	G9	14	1.31375e+06	12942.5
82	G10	14	1315096	7283.78
83	G11	14	1.26368e+06	10419
84	G12	14	1.12738e+06	-5207.16
85	H1	14	1.11658e+06	-79223.7
86	H2	14	1.1853e+06	-71157.3
87	H3	14	1.19809e+06	-82449.8
88	H4	14	1.23292e+06	-77252.5
89	H5	14	1.25739e+06	-69028.2
90	H6	14	1254499	-55786.3
91	H7	14	1.21126e+06	-64263.9
92	H8	14	1.11433e+06	-56337.9
93	H9	14	1.22048e+06	-59240.9
94	H10	14	1.14522e+06	-66257.8
95	H11	14	1175066	-50801
96	H12	14	985754	-54004.2
1	A1	15	1.15012e+06	-53684.3
2	A2	15	1.26102e+06	-54571.8
3	A3	15	1.26348e+06	-53378
4	A4	15	1.21323e+06	-22103.5
5	A5	15	1.33164e+06	-50995.5
6	A6	15	1.37138e+06	-61720.5
7	A7	15	1.36831e+06	-68919.9
8	A8	15	1.34619e+06	-67935.5
9	A9	15	1385582	-44534.9
10	A10	15	1.31518e+06	-43207.3
11	A11	15	1.29419e+06	-43423.2
12	A12	15	1.28556e+06	-56948.1
13	B1	15	1.13924e+06	13804.6
14	B2	15	1190728	28812.4
15	B3	15	1.24634e+06	20622.5
16	B4	15	1.34529e+06	66387.9
17	B5	15	1.07315e+06	59292.8
18	B6	15	1.36277e+06	39456.6
19	B7	15	1367497	25407.7
20	B8	15	1.36918e+06	44320.9
21	B9	15	1.32887e+06	69790.3
22	B10	15	1.27211e+06	33216.1
23	B11	15	1.2255e+06	74564.8
24	B12	15	1.24048e+06	35449.5
25	C1	15	1.24488e+06	-30277.5
26	C2	15	1.22738e+06	-15098.6
27	C3	15	1.34165e+06	1269.76
28	C4	15	1.35745e+06	43027.1
29	C5	15	1.39928e+06	63855.1
30	C6	15	1.41144e+06	135255
31	C7	15	1.43818e+06	39949.8
32	C8	15	1.35595e+06	-18723.8
33	C9	15	1.41805e+06	54585
34	C10	15	1.32143e+06	-9614.23
35	C11	15	1.30641e+06	-10845.8
36	C12	15	1237297	-18053.5
37	D1	15	1.26616e+06	-82934.1
38	D2	15	1334332	-82842.6
39	D3	15	1.36344e+06	-78004
40	D4	15	1.45502e+06	-38242.3
41	D5	15	1.3319e+06	-87607.8
42	D6	15	1.49793e+06	-8851.02
43	D7	15	1.47503e+06	-44376.3
44	D8	15	1.47764e+06	-29850.4
45	D9	15	1440261	-39327.5
46	D10	15	1.39924e+06	-41120.2
47	D11	15	1.34223e+06	-66686.7
48	D12	15	1.30916e+06	-66567.4
49	E1	15	1.41883e+06	-69659.4
50	E2	15	1.37068e+06	-59973.4
51	E3	15	1.42765e+06	-48608.5
52	E4	15	1.46657e+06	-56780.6
53	E5	15	1.5251e+06	34163.3
54	E6	15	1.5127e+06	72353.8
55	E7	15	1.51738e+06	32452.8
56	E8	15	1.51235e+06	55050.2
57	E9	15	1.44932e+06	38491.6
58	E10	15	1.45995e+06	-488.119
59	E11	15	1.38541e+06	-10511.7
60	E12	15	1.38479e+06	-34502
61	F1	15	1263348	45988.1
62	F2	15	1.26724e+06	51446.8
63	F3	15	1.30313e+06	53541.1
64	F4	15	1.38813e+06	44425.6
65	F5	15	1.30693e+06	148422
66	F6	15	1.3916e+06	115033
67	F7	15	1.37068e+06	146863
68	F8	15	1.32886e+06	94039.6
69	F9	15	1.34527e+06	141166
70	F10	15	1.30656e+06	91787
71	F11	15	1252346	109733
72	F12	15	1.10941e+06	53733.3
73	G1	15	1.16236e+06	8380.35
74	G2	15	1230183	40460.2
75	G3	15	1.3149e+06	68728.1
76	G4	15	1.30448e+06	61418.6
77	G5	15	1.29151e+06	75277.9
78	G6	15	1.28459e+06	55863.4
79	G7	15	1.33189e+06	31315.9
80	G8	15	1.31368e+06	52627.3
81	G9	15	1.31267e+06	14928.7
82	G10	15	1.3143e+06	9178.76
83	G11	15	1.26089e+06	12414.4
84	G12	15	1.12721e+06	-4398.62
85	H1	15	1.11686e+06	-79956.8
86	H2	15	1.1857e+06	-71311.4
87	H3	15	1.19832e+06	-82532
88	H4	15	1.23314e+06	-77047.5
89	H5	15	1.25736e+06	-69335.6
90	H6	15	1.25354e+06	-54967.1
91	H7	15	1.21089e+06	-64498.8
92	H8	15	1.11403e+06	-56616.2
93	H9	15	1.22102e+06	-59681.1
94	H10	15	1145275	-66277.4
95	H11	15	1.17436e+06	-50857.6
96	H12	15	985318	-54072.9
1	A1	16	1.1503e+06	-52768.4
2	A2	16	1261130	-51584.7
3	A3	16	1.26416e+06	-52867.4
4	A4	16	1.21357e+06	-21330.7
5	A5	16	1.33255e+06	-48351.3
6	A6	16	1.37153e+06	-60366.5
7	A7	16	1368877	-67010.6
8	A8	16	1.34593e+06	-64759.2
9	A9	16	1385728	-43170.8
10	A10	16	1.31509e+06	-42008.9
11	A11	16	1294026	-43072.2
12	A12	16	1.28522e+06	-56596.7
13	B1	16	1.14038e+06	17353.3
14	B2	16	1.19106e+06	32550.3
15	B3	16	1.24712e+06	24978.1
16	B4	16	1.3463e+06	69506
17	B5	16	1.07262e+06	70263.8
18	B6	16	1.36463e+06	43821.5
19	B7	16	1.36783e+06	29789.6
20	B8	16	1.36977e+06	48527.2
21	B9	16	1.3295e+06	92412.1
22	B10	16	1.273e+06	54451.4
23	B11	16	1.22582e+06	94344.5
24	B12	16	1.24605e+06	53481.8
25	C1	16	1.24818e+06	-29174.3
26	C2	16	1.22749e+06	-14139.6
27	C3	16	1.34254e+06	2416.39
28	C4	16	1.35834e+06	44547.5
29	C5	16	1.39924e+06	66243.4
30	C6	16	1.41135e+06	136904
31	C7	16	1.44131e+06	41752
32	C8	16	1.35919e+06	-17225
33	C9	16	1.41898e+06	59525.7
34	C10	16	1.3224e+06	-5739.06
35	C11	16	1.30747e+06	-6855.53
36	C12	16	1.23856e+06	-14555.2
37	D1	16	1.26996e+06	-83080.8
38	D2	16	1.33478e+06	-82984.3
39	D3	16	1.36283e+06	-78005.7
40	D4	16	1.45526e+06	-37408.9
41	D5	16	1.33167e+06	-86682.8
42	D6	16	1.49807e+06	-7885.05
43	D7	16	1.47493e+06	-43592.6
44	D8	16	1.47729e+06	-30065.8
45	D9	16	1.44007e+06	-39462.3
46	D10	16	1.39766e+06	-40999.1
47	D11	16	1.34408e+06	-67010.3
48	D12	16	1.31596e+06	-67113.4
49	E1	16	1.42405e+06	-66437.2
50	E2	16	1.37118e+06	-56128.5
51	E3	16	1.42735e+06	-43943.2
52	E4	16	1.46726e+06	-52671.2
53	E5	16	1.52816e+06	38578.7
54	E6	16	1.51429e+06	78309.6
55	E7	16	1.51874e+06	38151.8
56	E8	16	1.51381e+06	59874.3
57	E9	16	1.45076e+06	49856.4
58	E10	16	1.46001e+06	11017
59	E11	16	1.38597e+06	236.193
60	E12	16	1.39186e+06	-27603.9
61	F1	16	1.26846e+06	60074.8
62	F2	16	1.26733e+06	68284.5
63	F3	16	1303336	71954.2
64	F4	16	1.38721e+06	62056.6
65	F5	16	1308034	152327
66	F6	16	1.39146e+06	119466
67	F7	16	1.37233e+06	150524
68	F8	16	1.32976e+06	97992.8
69	F9	16	1.34479e+06	170900
70	F10	16	1.30717e+06	119238
71	F11	16	1.25286e+06	135884
72	F12	16	1.10959e+06	78746.3
73	G1	16	1.16253e+06	42303.4
74	G2	16	1.23093e+06	77390.6
75	G3	16	1.31485e+06	109154
76	G4	16	1.305e+06	102859
77	G5	16	1.29117e+06	76724.6
78	G6	16	1.2853e+06	57571.6
79	G7	16	1.33242e+06	32542.4
80	G8	16	1.31448e+06	55285.1
81	G9	16	1.31292e+06	16903
82	G10	16	1.31424e+06	10940
83	G11	16	1.26018e+06	13816.3
84	G12	16	1.1274e+06	-3676.84
85	H1	16	1.11703e+06	-81034.3
86	H2	16	1.18582e+06	-71085.7
87	H3	16	1199072	-82176.6
88	H4	16	1.23317e+06	-76949.9
89	H5	16	1.25712e+06	-69126.4
90	H6	16	1.25421e+06	-55477.5
91	H7	16	1.21066e+06	-64614.2
92	H8	16	1.11405e+06	-56769.4
93	H9	16	1.22116e+06	-59764.9
94	H10	16	1.1457e+06	-67233.5
95	H11	16	1173874	-52411.6
96	H12	16	985272	-54660.6
1	A1	17	1.15095e+06	-50889.6
2	A2	17	1.26184e+06	-50438.4
3	A3	17	1.26439e+06	-50199.3
4	A4	17	1.21373e+06	-17238.4
5	A5	17	1.33301e+06	-46448.4
6	A6	17	1.37087e+06	-57473.5
7	A7	17	1.36981e+06	-64378.6
8	A8	17	1.34695e+06	-63577.7
9	A9	17	1.38605e+06	-40796.3
10	A10	17	1.31597e+06	-40485.6
11	A11	17	1.29431e+06	-40401.4
12	A12	17	1.28491e+06	-54258.6
13	B1	17	1.14093e+06	20946.6
14	B2	17	1.19166e+06	37959.1
15	B3	17	1248536	29060.6
16	B4	17	1.34697e+06	75493
17	B5	17	1.07062e+06	88893.3
18	B6	17	1365121	50151.8
19	B7	17	1.36806e+06	37650.3
20	B8	17	1.37192e+06	55878.9
21	B9	17	1.32945e+06	133428
22	B10	17	1.27371e+06	93952.8
23	B11	17	1.22565e+06	130741
24	B12	17	1.25199e+06	85672
25	C1	17	1.25189e+06	-27405.4
26	C2	17	1.2289e+06	-12932.1
27	C3	17	1.34387e+06	4070.99
28	C4	17	1.35956e+06	46321.8
29	C5	17	1.40046e+06	67875.8
30	C6	17	1.41344e+06	139134
31	C7	17	1.4417e+06	44291.8
32	C8	17	1.36044e+06	-15044.1
33	C9	17	1.42138e+06	68367.8
34	C10	17	1.32351e+06	1630.95
35	C11	17	1.30749e+06	-203.609
36	C12	17	1.23893e+06	-7612.9
37	D1	17	1.27501e+06	-83038.5
38	D2	17	1335648	-82291.2
39	D3	17	1.36477e+06	-78081.4
40	D4	17	1.45605e+06	-37281.7
41	D5	17	1.33228e+06	-86556
42	D6	17	1.49771e+06	-6617.33
43	D7	17	1.47444e+06	-42979.5
44	D8	17	1.47737e+06	-29732.9
45	D9	17	1.44019e+06	-39413.3
46	D10	17	1.39776e+06	-41254.1
47	D11	17	1.34483e+06	-67173.1
48	D12	17	1.32436e+06	-67419.3
49	E1	17	1.42988e+06	-59404.2
50	E2	17	1.37216e+06	-49683.4
51	E3	17	1.42829e+06	-35898.2
52	E4	17	1.46677e+06	-43713.7
53	E5	17	1.52838e+06	48549.3
54	E6	17	1.51516e+06	89566.1
55	E7	17	1.51894e+06	48058.4
56	E8	17	1.51325e+06	70185
57	E9	17	1.45184e+06	70884.8
58	E10	17	1459872	30995.9
59	E11	17	1.38704e+06	20471.8
60	E12	17	1.39903e+06	-15192.4
61	F1	17	1.27347e+06	87110.6
62	F2	17	1.26822e+06	98739.3
63	F3	17	1.30463e+06	104488
64	F4	17	1.38692e+06	96479.5
65	F5	17	1.30777e+06	158838
66	F6	17	1390999	127350
67	F7	17	1.3729e+06	157260
68	F8	17	1.32993e+06	103610
69	F9	17	1.34433e+06	225072
70	F10	17	1.3072e+06	171918
71	F11	17	1.25323e+06	185568
72	F12	17	1.10959e+06	123428
73	G1	17	1.16365e+06	105310
74	G2	17	1.23189e+06	146962
75	G3	17	1315803	184006
76	G4	17	1.30581e+06	179130
77	G5	17	1.28978e+06	79959
78	G6	17	1.28371e+06	61013.8
79	G7	17	1.33462e+06	35718.9
80	G8	17	1.31485e+06	58373.4
81	G9	17	1.31592e+06	20043.4
82	G10	17	1.31568e+06	13635.7
83	G11	17	1260942	16849.2
84	G12	17	1.12815e+06	-1226.4
85	H1	17	1117578	-80766.8
86	H2	17	1.18666e+06	-69538.8
87	H3	17	1.19928e+06	-82007.1
88	H4	17	1.23405e+06	-76512.9
89	H5	17	1.25711e+06	-67674.7
90	H6	17	1.25575e+06	-55632.2
91	H7	17	1.21111e+06	-64435.1
92	H8	17	1.11455e+06	-56365
93	H9	17	1.22147e+06	-59618
94	H10	17	1.14554e+06	-67700.8
95	H11	17	1.17319e+06	-52579.3
96	H12	17	985503	-54965.9
1	A1	18	1.15141e+06	-47396.1
2	A2	18	1.26203e+06	-46567.3
3	A3	18	1.26436e+06	-46724.5
4	A4	18	1.21378e+06	-13364.1
5	A5	18	1.33332e+06	-42488.6
6	A6	18	1.37079e+06	-53589.7
7	A7	18	1.36987e+06	-60353.1
8	A8	18	1347837	-59792.8
9	A9	18	1386420	-37424.6
10	A10	18	1.31632e+06	-36310.3
11	A11	18	1.29453e+06	-36187.2
12	A12	18	1284852	-50861.2
13	B1	18	1140719	29073.9
14	B2	18	1.19213e+06	48362.2
15	B3	18	1.24897e+06	39339.9
16	B4	18	1.34693e+06	85882.8
17	B5	18	1.06952e+06	125125
18	B6	18	1.36479e+06	63671
19	B7	18	1.36821e+06	50888.7
20	B8	18	1.37186e+06	68906.9
21	B9	18	1.32931e+06	208157
22	B10	18	1.27383e+06	166878
23	B11	18	1.22572e+06	201307
24	B12	18	1.25745e+06	144268
25	C1	18	1.25559e+06	-26718
26	C2	18	1.22904e+06	-10554.1
27	C3	18	1344186	5667.09
28	C4	18	1.35976e+06	48854.3
29	C5	18	1.40048e+06	70845.1
30	C6	18	1.4132e+06	142337
31	C7	18	1.44147e+06	47510.8
32	C8	18	1.36064e+06	-10762.5
33	C9	18	1.42262e+06	83478.9
34	C10	18	1.32392e+06	16057.7
35	C11	18	1.30732e+06	14267.4
36	C12	18	1.23871e+06	5472.71
37	D1	18	1279436	-83257.9
38	D2	18	1335722	-82363
39	D3	18	1.36632e+06	-78803.8
40	D4	18	1.45666e+06	-37049.6
41	D5	18	1.33323e+06	-86817.9
42	D6	18	1.49784e+06	-5670.26
43	D7	18	1.47366e+06	-42378.1
44	D8	18	1.47733e+06	-29198.1
45	D9	18	1.44012e+06	-38113.2
46	D10	18	1400267	-41631.7
47	D11	18	1.34613e+06	-67288.1
48	D12	18	1333351	-68078.1
49	E1	18	1.43562e+06	-47054.1
50	E2	18	1.3724e+06	-34903.8
51	E3	18	1.42999e+06	-18852.7
52	E4	18	1.46668e+06	-26289.8
53	E5	18	1.52801e+06	68470.4
54	E6	18	1514917	111231
55	E7	18	1519519	68652.3
56	E8	18	1.51286e+06	89348.1
57	E9	18	1.4525e+06	115307
58	E10	18	1.45964e+06	73579.3
59	E11	18	1.38754e+06	60825.4
60	E12	18	1.40817e+06	11302.9
61	F1	18	1.27806e+06	134744
62	F2	18	1.26827e+06	154639
63	F3	18	1.30489e+06	164529
64	F4	18	1.38839e+06	157470
65	F5	18	1.30749e+06	171821
66	F6	18	1.39083e+06	139757
67	F7	18	1372660	169724
68	F8	18	1.33093e+06	116162
69	F9	18	1344562	324347
70	F10	18	1.30773e+06	268834
71	F11	18	1.2543e+06	274062
72	F12	18	1.10964e+06	204670
73	G1	18	1.16413e+06	218901
74	G2	18	1.23195e+06	270599
75	G3	18	1.31581e+06	315388
76	G4	18	1.3061e+06	315080
77	G5	18	1.28994e+06	87195.3
78	G6	18	1.2835e+06	68266.4
79	G7	18	1.33552e+06	41589.2
80	G8	18	1.31646e+06	64788.4
81	G9	18	1.31645e+06	27175.8
82	G10	18	1.31613e+06	20796.9
83	G11	18	1.26166e+06	24969.2
84	G12	18	1.12819e+06	5245.55
85	H1	18	1.11734e+06	-78867.5
86	H2	18	1.18667e+06	-69279
87	H3	18	1.19911e+06	-81502.3
88	H4	18	1.23424e+06	-76358.2
89	H5	18	1.25688e+06	-67491.2
90	H6	18	1.25705e+06	-55053.8
91	H7	18	1.21103e+06	-64284.7
92	H8	18	1.11451e+06	-55535.5
93	H9	18	1222568	-59379.6
94	H10	18	1.1453e+06	-67607.5
95	H11	18	1.17273e+06	-51791.2
96	H12	18	985742	-55189.6
1	A1	19	1151940	-38093.3
2	A2	19	1.26267e+06	-38009.5
3	A3	19	1.26536e+06	-38180.5
4	A4	19	1.21486e+06	-6630.49
5	A5	19	1.33434e+06	-34821
6	A6	19	1.37199e+06	-46341.2
7	A7	19	1.36953e+06	-52202.5
8	A8	19	1.34822e+06	-51506.8
9	A9	19	1.3887e+06	-30384.5
10	A10	19	1316069	-30018.1
11	A11	19	1295592	-30874.4
12	A12	19	1.28494e+06	-44779.3
13	B1	19	1141064	45534.9
14	B2	19	1.19222e+06	65474.5
15	B3	19	1.24918e+06	56748.6
16	B4	19	1.34751e+06	103277
17	B5	19	1068738	194862
18	B6	19	1365111	87079.3
19	B7	19	1.36844e+06	76233.3
20	B8	19	1371935	90303.2
21	B9	19	1.33007e+06	338869
22	B10	19	1.27428e+06	293909
23	B11	19	1.22592e+06	323904
24	B12	19	1.26423e+06	242369
25	C1	19	1.26038e+06	-25919.5
26	C2	19	1.22878e+06	-7077.34
27	C3	19	1.34398e+06	9073.24
28	C4	19	1.36051e+06	52198.7
29	C5	19	1.40109e+06	77642.9
30	C6	19	1.41284e+06	149631
31	C7	19	1.44084e+06	55200.2
32	C8	19	1.36001e+06	-3344.01
33	C9	19	1.42231e+06	113878
34	C10	19	1325609	43507.5
35	C11	19	1.30787e+06	40309.3
36	C12	19	1.23887e+06	30105.2
37	D1	19	1.28417e+06	-84456.3
38	D2	19	1.33615e+06	-82621.6
39	D3	19	1363437	-78944.4
40	D4	19	1.45643e+06	-36759.7
41	D5	19	1332823	-87151.6
42	D6	19	1.49772e+06	-5148.75
43	D7	19	1.4731e+06	-42203.3
44	D8	19	1478053	-29304.8
45	D9	19	1.44015e+06	-37525.6
46	D10	19	1.39908e+06	-41689.8
47	D11	19	1.34468e+06	-67259.7
48	D12	19	1.34394e+06	-68611.7
49	E1	19	1.4414e+06	-25454.4
50	E2	19	1.37361e+06	-4738.67
51	E3	19	1.42984e+06	11931.4
52	E4	19	1467471	6405.44
53	E5	19	1.52863e+06	104012
54	E6	19	1.51438e+06	151075
55	E7	19	1.5195e+06	105843
56	E8	19	1.51328e+06	125614
57	E9	19	1.4504e+06	198020
58	E10	19	1.46007e+06	152879
59	E11	19	1.3873e+06	136529
60	E12	19	1.41437e+06	61261.5
61	F1	19	1.28394e+06	218531
62	F2	19	1.2686e+06	255303
63	F3	19	1.30518e+06	273982
64	F4	19	1.38894e+06	268482
65	F5	19	1.30821e+06	194016
66	F6	19	1.39168e+06	161128
67	F7	19	1.37321e+06	191531
68	F8	19	1.33073e+06	138384
69	F9	19	1345256	498339
70	F10	19	1.30718e+06	435375
71	F11	19	1.25182e+06	430672
72	F12	19	1.11015e+06	346478
73	G1	19	1.1644e+06	405688
74	G2	19	1232510	471950
75	G3	19	1.31587e+06	533288
76	G4	19	1.30662e+06	537917
77	G5	19	1.29324e+06	99509.3
78	G6	19	1.28551e+06	80414.1
79	G7	19	1.33528e+06	53787.5
80	G8	19	1.31584e+06	75853.3
81	G9	19	1.31666e+06	40190
82	G10	19	1.31763e+06	32088.4
83	G11	19	1.26382e+06	35820.6
84	G12	19	1.12848e+06	16192
85	H1	19	1.11651e+06	-79235.9
86	H2	19	1.18687e+06	-69020.7
87	H3	19	1.19928e+06	-80895.8
88	H4	19	1.23456e+06	-75842.1
89	H5	19	1.25696e+06	-67711
90	H6	19	1.25669e+06	-55147.5
91	H7	19	1.21114e+06	-63433.6
92	H8	19	1.11452e+06	-55508.1
93	H9	19	1.2238e+06	-59335.5
94	H10	19	1.14558e+06	-66845.9
95	H11	19	1.1721e+06	-52820.7
96	H12	19	986612	-55308.9
1	A1	20	1.15281e+06	-24498.7
2	A2	20	1.26311e+06	-24426.6
3	A3	20	1.26572e+06	-23220.6
4	A4	20	1.21497e+06	7517.97
5	A5	20	1334441	-16637
6	A6	20	1.37196e+06	-30918.8
7	A7	20	1.36958e+06	-35757.7
8	A8	20	1.34989e+06	-37003.5
9	A9	20	1.38886e+06	-16714.1
10	A10	20	1.31592e+06	-17195.6
11	A11	20	1.2958e+06	-17825.3
12	A12	20	1.28495e+06	-32407.1
13	B1	20	1.14161e+06	76085.9
14	B2	20	1.19191e+06	95916.9
15	B3	20	1249430	90463.8
16	B4	20	1.3473e+06	136319
17	B5	20	1.06861e+06	323899
18	B6	20	1.36604e+06	132637
19	B7	20	1.3693e+06	122122
20	B8	20	1374259	131731
21	B9	20	1.32908e+06	548076
22	B10	20	1.27531e+06	497724
23	B11	20	1.22592e+06	519796
24	B12	20	1.27032e+06	397951
25	C1	20	1264674	-21077.5
26	C2	20	1.22934e+06	-897.712
27	C3	20	1.34394e+06	14656.7
28	C4	20	1.36069e+06	59133.9
29	C5	20	1.40285e+06	89683.6
30	C6	20	1.41378e+06	162725
31	C7	20	1.44092e+06	68267.4
32	C8	20	1.3596e+06	11326.3
33	C9	20	1.42209e+06	169675
34	C10	20	1325560	96211.6
35	C11	20	1307856	90183.2
36	C12	20	1.2391e+06	74356.9
37	D1	20	1.28887e+06	-84819.1
38	D2	20	1.33569e+06	-82646.5
39	D3	20	1.36282e+06	-78159.6
40	D4	20	1456483	-35423.1
41	D5	20	1.33267e+06	-87138.4
42	D6	20	1.49744e+06	-5205
43	D7	20	1472722	-40989
44	D8	20	1.47835e+06	-29633.8
45	D9	20	1439909	-37006.4
46	D10	20	1.39858e+06	-41045.8
47	D11	20	1.34374e+06	-66479.4
48	D12	20	1.35044e+06	-69565.3
49	E1	20	1.44715e+06	16574.8
50	E2	20	1.3738e+06	50143.5
51	E3	20	1429292	70111.2
52	E4	20	1.46642e+06	68464.2
53	E5	20	1.52915e+06	168271
54	E6	20	1.51404e+06	226395
55	E7	20	1.51942e+06	175541
56	E8	20	1.51326e+06	194076
57	E9	20	1.44984e+06	345825
58	E10	20	1.46009e+06	293320
59	E11	20	1.38706e+06	271744
60	E12	20	1.42119e+06	149107
61	F1	20	1.28809e+06	360750
62	F2	20	1.26849e+06	427612
63	F3	20	1.30525e+06	459767
64	F4	20	1.38856e+06	456687
65	F5	20	1.30801e+06	234862
66	F6	20	1.39169e+06	201002
67	F7	20	1374896	232321
68	F8	20	1329447	177479
69	F9	20	1.34528e+06	768222
70	F10	20	1.30685e+06	697178
71	F11	20	1.25115e+06	678248
72	F12	20	1.11014e+06	568588
73	G1	20	1.16449e+06	676738
74	G2	20	1232570	765015
75	G3	20	1.31576e+06	844728
76	G4	20	1.30649e+06	854493
77	G5	20	1.29386e+06	122340
78	G6	20	1.28593e+06	103753
79	G7	20	1.33492e+06	76184
80	G8	20	1.31532e+06	96988.2
81	G9	20	1.31632e+06	64780.3
82	G10	20	1317669	55253.2
83	G11	20	1.26083e+06	57561.3
84	G12	20	1.12815e+06	36279.2
85	H1	20	1.11617e+06	-79520.3
86	H2	20	1.18731e+06	-68718.4
87	H3	20	1.19924e+06	-81221.4
88	H4	20	1234282	-75691.8
89	H5	20	1.25691e+06	-67782.7
90	H6	20	1.25635e+06	-55225.8
91	H7	20	1.21094e+06	-63396
92	H8	20	1.11441e+06	-55631.2
93	H9	20	1.22356e+06	-59364
94	H10	20	1.14535e+06	-66724.3
95	H11	20	1.17173e+06	-52925
96	H12	20	986708	-55248.3
1	A1	21	1.15333e+06	-199.453
2	A2	21	1.26361e+06	3234.8
3	A3	21	1.26595e+06	3546.27
4	A4	21	1.21515e+06	37156.1
5	A5	21	1.33444e+06	16331
6	A6	21	1.37143e+06	-2129.46
7	A7	21	1.37063e+06	-4453.84
8	A8	21	1.34934e+06	-9543.75
9	A9	21	1.3884e+06	9387.22
10	A10	21	1.31562e+06	6500.69
11	A11	21	1.29622e+06	6316.89
12	A12	21	1285031	-8342
13	B1	21	1.14204e+06	132670
14	B2	21	1.19196e+06	155183
15	B3	21	1249812	153747
16	B4	21	1347245	197478
17	B5	21	1.06889e+06	541806
18	B6	21	1.36578e+06	216693
19	B7	21	1.36856e+06	206348
20	B8	21	1.37482e+06	208823
21	B9	21	1.32802e+06	846362
22	B10	21	1.27382e+06	785691
23	B11	21	1.22652e+06	797080
24	B12	21	1.27712e+06	615411
25	C1	21	1.26886e+06	-12017.2
26	C2	21	1.23e+06	10570.9
27	C3	21	1.34505e+06	27347.1
28	C4	21	1.36129e+06	71545.3
29	C5	21	1.40325e+06	111054
30	C6	21	1.41423e+06	187318
31	C7	21	1.44333e+06	92810.8
32	C8	21	1.36033e+06	37595.6
33	C9	21	1.42299e+06	271255
[truncated: 13,215 more rows]

## Sheet: Technical Analysis Result
Block Type	96-Well 0.1-mL Block
Calibration Background is expired	Yes
Calibration Background performed on	10-29-2017
Calibration Pure Dye ABY is expired	Yes
Calibration Pure Dye ABY performed on	10-29-2017
Calibration Pure Dye CY5 is expired	Yes
Calibration Pure Dye CY5 performed on	10-29-2017
Calibration Pure Dye FAM is expired	Yes
Calibration Pure Dye FAM performed on	10-29-2017
Calibration Pure Dye JUN is expired	Yes
Calibration Pure Dye JUN performed on	10-29-2017
Calibration Pure Dye MUSTANG PURPLE is expired	Yes
Calibration Pure Dye MUSTANG PURPLE performed on	10-29-2017
Calibration Pure Dye NED is expired	Yes
Calibration Pure Dye NED performed on	10-29-2017
Calibration Pure Dye ROX is expired	Yes
Calibration Pure Dye ROX performed on	10-29-2017
Calibration Pure Dye SYBR is expired	Yes
Calibration Pure Dye SYBR performed on	10-29-2017
Calibration Pure Dye TAMRA is expired	Yes
Calibration Pure Dye TAMRA performed on	10-29-2017
Calibration Pure Dye VIC is expired	Yes
Calibration Pure Dye VIC performed on	10-29-2017
Calibration ROI is expired	Yes
Calibration ROI performed on	10-29-2017
Calibration Uniformity is expired	Yes
Calibration Uniformity performed on	10-29-2017
Chemistry	SYBR_GREEN
Date Created	2019-11-25 20:56:19 PM PST
Experiment Barcode
Experiment Comment
Experiment File Name	D:\Users\Administrator\Desktop\SZY FINAL Q-PCR 201911\Shenzhiyan -3th plate q-pcr 20191125.eds
Experiment Name	Shenzhiyan -3th plate q-pcr 20191125
Experiment Run End Time	2019-11-25 04:37:50 AM PST
Experiment Type	Comparative Cт (ΔΔCт)
Instrument Name	272510507
Instrument Serial Number	272510507
Instrument Type	QuantStudio™ 5 System
Passive Reference	ROX
Post-read Stage/Step
Pre-read Stage/Step
Quantification Cycle Method	Ct
Signal Smoothing On	true
Stage where Melt Analysis is performed	Stage3
Stage/ Cycle where Ct Analysis is performed	Stage2, Step2
User Name
Sample Name	Target Name	Task	RQ	RQ Min	RQ Max	Ct Mean	Delta Ct Mean	Delta Ct SD	Delta Delta Ct
CP8-3	B0115	UNKNOWN	1	0.807051	1.23908	23.1031	2.69606	0.277602	0
CP8-3	C1250	UNKNOWN	1	0.796702	1.25518	22.8813	2.47424	0.294316	0
CP8-3	C3670	UNKNOWN	1	0.810291	1.23412	23.374	2.9669	0.272413	0
CP18-3	B0115	UNKNOWN	1.63902	1.53274	1.75267	21.937	1.98323	0.0868203	-0.712834
CP18-3	C1250	UNKNOWN	3.12854	1.37365	7.12538	20.7826	0.828755	1.06589	-1.64549
CP18-3	C3670	UNKNOWN	18.094	15.638	20.9358	18.7433	-1.21054	0.188913	-4.17744
CP28-3	B0115	UNKNOWN	1.3817	1.13324	1.68462	24.6981	2.22962	0.256702	-0.466442
CP28-3	C1250	UNKNOWN	3.13187	2.73636	3.58455	23.2957	0.827221	0.174825	-1.64702
CP28-3	C3670	UNKNOWN	17.7955	16.6916	18.9724	21.2819	-1.18654	0.0829305	-4.15344
CK	B0115	NTC
CK	C1250	NTC
CK	C3670	NTC
CP8-3	C5480.1	UNKNOWN	1	0.73698	1.35689	21.4455	1.03847	0.39522	0
CP8-3	ACT	UNKNOWN				21.1156
CP8-3	TUB	UNKNOWN				19.6986
CP18-3	C5480.1	UNKNOWN	3.26818	2.8256	3.78007	19.2838	-0.670014	0.188434	-1.70849
CP18-3	ACT	UNKNOWN				21.8401
CP18-3	TUB	UNKNOWN				18.0675
CP28-3	C5480.1	UNKNOWN	52.1863	48.6776	55.9479	17.8013	-4.66713	0.0901322	-5.7056
CP28-3	ACT	UNKNOWN				22.6991
CP28-3	TUB	UNKNOWN				22.2377
CK	C5480.1	NTC
CK	ACT	NTC
CK	TUB	NTC
Analysis Type	Singleplex
Endogenous Control	ACT, TUB
RQ Min/Max Confidence Level	95.0
Reference Sample	CP8-3

## Sheet: BioGroup Analysis Result
Block Type	96-Well 0.1-mL Block
Calibration Background is expired	Yes
Calibration Background performed on	10-29-2017
Calibration Pure Dye ABY is expired	Yes
Calibration Pure Dye ABY performed on	10-29-2017
Calibration Pure Dye CY5 is expired	Yes
Calibration Pure Dye CY5 performed on	10-29-2017
Calibration Pure Dye FAM is expired	Yes
Calibration Pure Dye FAM performed on	10-29-2017
Calibration Pure Dye JUN is expired	Yes
Calibration Pure Dye JUN performed on	10-29-2017
Calibration Pure Dye MUSTANG PURPLE is expired	Yes
Calibration Pure Dye MUSTANG PURPLE performed on	10-29-2017
Calibration Pure Dye NED is expired	Yes
Calibration Pure Dye NED performed on	10-29-2017
Calibration Pure Dye ROX is expired	Yes
Calibration Pure Dye ROX performed on	10-29-2017
Calibration Pure Dye SYBR is expired	Yes
Calibration Pure Dye SYBR performed on	10-29-2017
Calibration Pure Dye TAMRA is expired	Yes
Calibration Pure Dye TAMRA performed on	10-29-2017
Calibration Pure Dye VIC is expired	Yes
Calibration Pure Dye VIC performed on	10-29-2017
Calibration ROI is expired	Yes
Calibration ROI performed on	10-29-2017
Calibration Uniformity is expired	Yes
Calibration Uniformity performed on	10-29-2017
Chemistry	SYBR_GREEN
Date Created	2019-11-25 20:56:20 PM PST
Experiment Barcode
Experiment Comment
Experiment File Name	D:\Users\Administrator\Desktop\SZY FINAL Q-PCR 201911\Shenzhiyan -3th plate q-pcr 20191125.eds
Experiment Name	Shenzhiyan -3th plate q-pcr 20191125
Experiment Run End Time	2019-11-25 04:37:50 AM PST
Experiment Type	Comparative Cт (ΔΔCт)
Instrument Name	272510507
Instrument Serial Number	272510507
Instrument Type	QuantStudio™ 5 System
Passive Reference	ROX
Post-read Stage/Step
Pre-read Stage/Step
Quantification Cycle Method	Ct
Signal Smoothing On	true
Stage where Melt Analysis is performed	Stage3
Stage/ Cycle where Ct Analysis is performed	Stage2, Step2
User Name
Biogroup Name	Target Name	Task	RQ	RQ Min	RQ Max	Ct Mean	Delta Ct Mean	Delta Ct SD	Delta Delta Ct
Analysis Type	Singleplex
Endogenous Control	ACT, TUB
RQ Min/Max Confidence Level	95.0
Reference Biogroup Name

## Sheet: Results
Block Type	96-Well 0.1-mL Block
Calibration Background is expired	Yes
Calibration Background performed on	10-29-2017
Calibration Pure Dye ABY is expired	Yes
Calibration Pure Dye ABY performed on	10-29-2017
Calibration Pure Dye CY5 is expired	Yes
Calibration Pure Dye CY5 performed on	10-29-2017
Calibration Pure Dye FAM is expired	Yes
Calibration Pure Dye FAM performed on	10-29-2017
Calibration Pure Dye JUN is expired	Yes
Calibration Pure Dye JUN performed on	10-29-2017
Calibration Pure Dye MUSTANG PURPLE is expired	Yes
Calibration Pure Dye MUSTANG PURPLE performed on	10-29-2017
Calibration Pure Dye NED is expired	Yes
Calibration Pure Dye NED performed on	10-29-2017
Calibration Pure Dye ROX is expired	Yes
Calibration Pure Dye ROX performed on	10-29-2017
Calibration Pure Dye SYBR is expired	Yes
Calibration Pure Dye SYBR performed on	10-29-2017
Calibration Pure Dye TAMRA is expired	Yes
Calibration Pure Dye TAMRA performed on	10-29-2017
Calibration Pure Dye VIC is expired	Yes
Calibration Pure Dye VIC performed on	10-29-2017
Calibration ROI is expired	Yes
Calibration ROI performed on	10-29-2017
Calibration Uniformity is expired	Yes
Calibration Uniformity performed on	10-29-2017
Chemistry	SYBR_GREEN
Date Created	2019-11-25 20:56:21 PM PST
Experiment Barcode
Experiment Comment
Experiment File Name	D:\Users\Administrator\Desktop\SZY FINAL Q-PCR 201911\Shenzhiyan -3th plate q-pcr 20191125.eds
Experiment Name	Shenzhiyan -3th plate q-pcr 20191125
Experiment Run End Time	2019-11-25 04:37:50 AM PST
Experiment Type	Comparative Cт (ΔΔCт)
Instrument Name	272510507
Instrument Serial Number	272510507
Instrument Type	QuantStudio™ 5 System
Passive Reference	ROX
Post-read Stage/Step
Pre-read Stage/Step
Quantification Cycle Method	Ct
Signal Smoothing On	true
Stage where Melt Analysis is performed	Stage3
Stage/ Cycle where Ct Analysis is performed	Stage2, Step2
User Name
Well	Well Position	Omit	Sample Name	Target Name	Task	Reporter	Quencher	Quantity	Quantity Mean	Quantity SD	RQ	RQ Min	RQ Max	CT	Ct Mean	Ct SD	Delta Ct	Delta Ct Mean	Delta Ct SD	Delta Ct SE	Delta Delta Ct	Automatic Ct Threshold	Ct Threshold	Automatic Baseline	Baseline Start	Baseline End	Amp Status	Comments	Cq Conf	HIGHSD	MTP	OUTLIERRG	Tm1	Tm2	Tm3	Tm4
1	A1	FALSE	CP8-3	B0115	UNKNOWN	SYBR	None				1	0.807051	1.23908	23.1169	23.1031	0.0569046		2.69606	0.277602	0.138801	0	TRUE	0.174109	TRUE	3	17	Amp		0.982322	N	N	N	85.2811
2	A2	FALSE	CP8-3	B0115	UNKNOWN	SYBR	None				1	0.807051	1.23908	23.1276	23.1031	0.0569046		2.69606	0.277602	0.138801	0	TRUE	0.174109	TRUE	3	18	Amp		0.987288	N	N	N	85.2811
3	A3	FALSE	CP8-3	B0115	UNKNOWN	SYBR	None				1	0.807051	1.23908	23.1481	23.1031	0.0569046		2.69606	0.277602	0.138801	0	TRUE	0.174109	TRUE	3	18	Amp		0.983899	N	N	N	85.4397
4	A4	FALSE	CP8-3	B0115	UNKNOWN	SYBR	None				1	0.807051	1.23908	23.02	23.1031	0.0569046		2.69606	0.277602	0.138801	0	TRUE	0.174109	TRUE	3	18	Amp		0.982638	N	N	N	85.3037
5	A5	FALSE	CP8-3	C1250	UNKNOWN	SYBR	None				1	0.796702	1.25518	22.7374	22.8813	0.113126		2.47424	0.294316	0.147158	0	TRUE	0.149383	TRUE	3	18	Amp		0.984883	N	N	N	87.323
6	A6	FALSE	CP8-3	C1250	UNKNOWN	SYBR	None				1	0.796702	1.25518	22.9743	22.8813	0.113126		2.47424	0.294316	0.147158	0	TRUE	0.149383	TRUE	3	18	Amp		0.989148	N	N	N	87.323
7	A7	FALSE	CP8-3	C1250	UNKNOWN	SYBR	None				1	0.796702	1.25518	22.8445	22.8813	0.113126		2.47424	0.294316	0.147158	0	TRUE	0.149383	TRUE	3	18	Amp		0.989164	N	N	N	87.3233
8	A8	FALSE	CP8-3	C1250	UNKNOWN	SYBR	None				1	0.796702	1.25518	22.969	22.8813	0.113126		2.47424	0.294316	0.147158	0	TRUE	0.149383	TRUE	3	18	Amp		0.989466	N	N	N	87.3233
9	A9	FALSE	CP8-3	C3670	UNKNOWN	SYBR	None				1	0.810291	1.23412	23.3668	23.374	0.0196053		2.9669	0.272413	0.136207	0	TRUE	0.172772	TRUE	3	18	Amp		0.984814	N	N	N	84.8525
10	A10	FALSE	CP8-3	C3670	UNKNOWN	SYBR	None				1	0.810291	1.23412	23.365	23.374	0.0196053		2.9669	0.272413	0.136207	0	TRUE	0.172772	TRUE	3	18	Amp		0.983714	N	N	N	84.8525
11	A11	FALSE	CP8-3	C3670	UNKNOWN	SYBR	None				1	0.810291	1.23412	23.3609	23.374	0.0196053		2.9669	0.272413	0.136207	0	TRUE	0.172772	TRUE	3	18	Amp		0.986227	N	N	N	84.7405
12	A12	FALSE	CP8-3	C3670	UNKNOWN	SYBR	None				1	0.810291	1.23412	23.4031	23.374	0.0196053		2.9669	0.272413	0.136207	0	TRUE	0.172772	TRUE	3	18	Amp		0.984936	N	N	N	84.8764
13	B1	FALSE	CP18-3	B0115	UNKNOWN	SYBR	None				1.63902	1.53274	1.75267	21.9335	21.937	0.0623871		1.98323	0.0868203	0.0434102	-0.712834	TRUE	0.174109	TRUE	3	17	Amp		0.969566	N	N	N	85.1452
14	B2	FALSE	CP18-3	B0115	UNKNOWN	SYBR	None				1.63902	1.53274	1.75267	21.9096	21.937	0.0623871		1.98323	0.0868203	0.0434102	-0.712834	TRUE	0.174109	TRUE	3	16	Amp		0.968693	N	N	N	85.1452
15	B3	FALSE	CP18-3	B0115	UNKNOWN	SYBR	None				1.63902	1.53274	1.75267	21.8803	21.937	0.0623871		1.98323	0.0868203	0.0434102	-0.712834	TRUE	0.174109	TRUE	3	17	Amp		0.974687	N	N	N	85.3037
16	B4	FALSE	CP18-3	B0115	UNKNOWN	SYBR	None				1.63902	1.53274	1.75267	22.0248	21.937	0.0623871		1.98323	0.0868203	0.0434102	-0.712834	TRUE	0.174109	TRUE	3	17	Amp		0.960041	N	N	N	85.4397
17	B5	FALSE	CP18-3	C1250	UNKNOWN	SYBR	None				3.12854	1.37365	7.12538	19.1902	20.7826	1.06418		0.828755	1.06589	0.532945	-1.64549	TRUE	0.149383	TRUE	3	14	Amp		0.958692	Y	N	Y	87.0513
18	B6	FALSE	CP18-3	C1250	UNKNOWN	SYBR	None				3.12854	1.37365	7.12538	21.2742	20.7826	1.06418		0.828755	1.06589	0.532945	-1.64549	TRUE	0.149383	TRUE	3	16	Amp		0.967539	Y	N	N	87.1871
19	B7	FALSE	CP18-3	C1250	UNKNOWN	SYBR	None				3.12854	1.37365	7.12538	21.2485	20.7826	1.06418		0.828755	1.06589	0.532945	-1.64549	TRUE	0.149383	TRUE	3	16	Amp		0.967145	Y	N	N	87.1875
20	B8	FALSE	CP18-3	C1250	UNKNOWN	SYBR	None				3.12854	1.37365	7.12538	21.4174	20.7826	1.06418		0.828755	1.06589	0.532945	-1.64549	TRUE	0.149383	TRUE	3	16	Amp		0.96724	Y	N	N	87.3233
21	B9	FALSE	CP18-3	C3670	UNKNOWN	SYBR	None				18.094	15.638	20.9358	18.6635	18.7433	0.179004		-1.21054	0.188913	0.0944563	-4.17744	TRUE	0.172772	TRUE	3	13	Amp		0.971558	N	N	N	84.8525
22	B10	FALSE	CP18-3	C3670	UNKNOWN	SYBR	None				18.094	15.638	20.9358	18.6523	18.7433	0.179004		-1.21054	0.188913	0.0944563	-4.17744	TRUE	0.172772	TRUE	3	13	Amp		0.972157	N	N	N	84.7168
23	B11	FALSE	CP18-3	C3670	UNKNOWN	SYBR	None				18.094	15.638	20.9358	18.6458	18.7433	0.179004		-1.21054	0.188913	0.0944563	-4.17744	TRUE	0.172772	TRUE	3	13	Amp		0.977208	N	N	N	84.7405
24	B12	FALSE	CP18-3	C3670	UNKNOWN	SYBR	None				18.094	15.638	20.9358	19.0116	18.7433	0.179004		-1.21054	0.188913	0.0944563	-4.17744	TRUE	0.172772	TRUE	3	13	Amp		0.968233	N	Y	Y	84.7405	75.3658
25	C1	FALSE	CP28-3	B0115	UNKNOWN	SYBR	None				1.3817	1.13324	1.68462	25.0634	24.6981	0.248325		2.22962	0.256702	0.128351	-0.466442	TRUE	0.174109	TRUE	3	20	Amp		0.971347	N	N	N	85.2811
26	C2	FALSE	CP28-3	B0115	UNKNOWN	SYBR	None				1.3817	1.13324	1.68462	24.5219	24.6981	0.248325		2.22962	0.256702	0.128351	-0.466442	TRUE	0.174109	TRUE	3	19	Amp		0.978956	N	N	N	85.1452
27	C3	FALSE	CP28-3	B0115	UNKNOWN	SYBR	None				1.3817	1.13324	1.68462	24.6393	24.6981	0.248325		2.22962	0.256702	0.128351	-0.466442	TRUE	0.174109	TRUE	3	19	Amp		0.973482	N	N	N	85.3037
28	C4	FALSE	CP28-3	B0115	UNKNOWN	SYBR	None				1.3817	1.13324	1.68462	24.5677	24.6981	0.248325		2.22962	0.256702	0.128351	-0.466442	TRUE	0.174109	TRUE	3	19	Amp		0.983066	N	N	N	85.3037
29	C5	FALSE	CP28-3	C1250	UNKNOWN	SYBR	None				3.13187	2.73636	3.58455	23.4799	23.2957	0.162276		0.827221	0.174825	0.0874126	-1.64702	TRUE	0.149383	TRUE	3	18	Amp		0.968725	N	N	N	87.1871
30	C6	FALSE	CP28-3	C1250	UNKNOWN	SYBR	None				3.13187	2.73636	3.58455	23.2913	23.2957	0.162276		0.827221	0.174825	0.0874126	-1.64702	TRUE	0.149383	TRUE	3	18	Amp		0.959657	N	N	N	87.1871
31	C7	FALSE	CP28-3	C1250	UNKNOWN	SYBR	None				3.13187	2.73636	3.58455	23.3258	23.2957	0.162276		0.827221	0.174825	0.0874126	-1.64702	TRUE	0.149383	TRUE	3	18	Amp		0.958808	N	N	N	87.1875
32	C8	FALSE	CP28-3	C1250	UNKNOWN	SYBR	None				3.13187	2.73636	3.58455	23.0856	23.2957	0.162276		0.827221	0.174825	0.0874126	-1.64702	TRUE	0.149383	TRUE	3	18	Amp		0.971148	N	N	N	87.1875
33	C9	FALSE	CP28-3	C3670	UNKNOWN	SYBR	None				17.7955	16.6916	18.9724	21.2418	21.2819	0.0514498		-1.18654	0.0829305	0.0414653	-4.15344	TRUE	0.172772	TRUE	3	16	Amp		0.954949	N	N	N	84.7168
34	C10	FALSE	CP28-3	C3670	UNKNOWN	SYBR	None				17.7955	16.6916	18.9724	21.239	21.2819	0.0514498		-1.18654	0.0829305	0.0414653	-4.15344	TRUE	0.172772	TRUE	3	16	Amp		0.972745	N	N	N	84.7168
35	C11	FALSE	CP28-3	C3670	UNKNOWN	SYBR	None				17.7955	16.6916	18.9724	21.3005	21.2819	0.0514498		-1.18654	0.0829305	0.0414653	-4.15344	TRUE	0.172772	TRUE	3	16	Amp		0.971146	N	N	N	84.6047
36	C12	FALSE	CP28-3	C3670	UNKNOWN	SYBR	None				17.7955	16.6916	18.9724	21.3463	21.2819	0.0514498		-1.18654	0.0829305	0.0414653	-4.15344	TRUE	0.172772	TRUE	3	16	Amp		0.978261	N	N	N	84.7405
37	D1	FALSE	CK	B0115	NTC	SYBR	None							Undetermined								TRUE	0.174109	TRUE	3	39	No Amp		0	N	N	N	63.0018
38	D2	FALSE	CK	B0115	NTC	SYBR	None							Undetermined								TRUE	0.174109	TRUE	3	39	No Amp		0	N	N	N	63.0018
39	D3	FALSE	CK	B0115	NTC	SYBR	None							Undetermined								TRUE	0.174109	TRUE	3	39	No Amp		0	N	N	N	63.0012
40	D4	FALSE	CK	B0115	NTC	SYBR	None							Undetermined								TRUE	0.174109	TRUE	3	39	No Amp		0	N	Y	N	75.2404	81.904
41	D5	FALSE	CK	C1250	NTC	SYBR	None							Undetermined								TRUE	0.149383	TRUE	3	35	No Amp		0	N	Y	N	87.323	92.4862
42	D6	FALSE	CK	C1250	NTC	SYBR	None							38.3675								TRUE	0.149383	TRUE	3	33	Inconclusive		0.762263	N	N	N	87.1871
43	D7	FALSE	CK	C1250	NTC	SYBR	None							37.0069								TRUE	0.149383	TRUE	3	32	Amp		0.956497	N	N	N	87.1875
44	D8	FALSE	CK	C1250	NTC	SYBR	None							Undetermined								TRUE	0.149383	TRUE	3	35	No Amp		0	N	Y	N	87.0516	78.6275	83.6548
45	D9	FALSE	CK	C3670	NTC	SYBR	None							36.7427								TRUE	0.172772	TRUE	3	31	Amp		0.967267	N	N	N	84.5811
46	D10	FALSE	CK	C3670	NTC	SYBR	None							Undetermined								TRUE	0.172772	TRUE	3	39	No Amp		0	N	N	N	71.0094
47	D11	FALSE	CK	C3670	NTC	SYBR	None							36.7713								TRUE	0.172772	TRUE	3	31	Amp		0.982355	N	N	N	84.6047
48	D12	FALSE	CK	C3670	NTC	SYBR	None							35.9694								TRUE	0.172772	TRUE	3	30	Amp		0.981318	N	N	N	84.4688
49	E1	FALSE	CP8-3	C5480.1	UNKNOWN	SYBR	None				1	0.73698	1.35689	21.8725	21.4455	0.28701		1.03847	0.39522	0.19761	0	TRUE	0.189777	TRUE	3	16	Amp		0.989564	N	N	Y	80.1188
50	E2	FALSE	CP8-3	C5480.1	UNKNOWN	SYBR	None				1	0.73698	1.35689	21.3412	21.4455	0.28701		1.03847	0.39522	0.19761	0	TRUE	0.189777	TRUE	3	16	Amp		0.98623	N	N	N	79.8471
51	E3	FALSE	CP8-3	C5480.1	UNKNOWN	SYBR	None				1	0.73698	1.35689	21.315	21.4455	0.28701		1.03847	0.39522	0.19761	0	TRUE	0.189777	TRUE	3	16	Amp		0.97848	N	N	N	80.0001
52	E4	FALSE	CP8-3	C5480.1	UNKNOWN	SYBR	None				1	0.73698	1.35689	21.2534	21.4455	0.28701		1.03847	0.39522	0.19761	0	TRUE	0.189777	TRUE	3	16	Amp		0.983078	N	N	N	80.0001
53	E5	FALSE	CP8-3	ACT	UNKNOWN	SYBR	None							21.2433	21.1156	0.115922						TRUE	0.191442	TRUE	3	16	Amp		0.967977	N	N	N	83.7903
54	E6	FALSE	CP8-3	ACT	UNKNOWN	SYBR	None							20.964	21.1156	0.115922						TRUE	0.191442	TRUE	3	15	Amp		0.991883	N	N	N	83.6545
55	E7	FALSE	CP8-3	ACT	UNKNOWN	SYBR	None							21.1083	21.1156	0.115922						TRUE	0.191442	TRUE	3	16	Amp		0.987776	N	N	N	83.7906
56	E8	FALSE	CP8-3	ACT	UNKNOWN	SYBR	None							21.1467	21.1156	0.115922						TRUE	0.191442	TRUE	3	16	Amp		0.973228	N	N	N	83.7906
57	E9	FALSE	CP8-3	TUB	UNKNOWN	SYBR	None							19.4607	19.6986	0.366348						TRUE	0.156335	TRUE	3	14	Amp		0.990184	N	N	N	82.1382
58	E10	FALSE	CP8-3	TUB	UNKNOWN	SYBR	None							19.557	19.6986	0.366348						TRUE	0.156335	TRUE	3	14	Amp		0.989767	N	N	N	82.1382
59	E11	FALSE	CP8-3	TUB	UNKNOWN	SYBR	None							19.532	19.6986	0.366348						TRUE	0.156335	TRUE	3	14	Amp		0.991275	N	N	N	82.0232
60	E12	FALSE	CP8-3	TUB	UNKNOWN	SYBR	None							20.2447	19.6986	0.366348						TRUE	0.156335	TRUE	3	15	Amp		0.988477	N	N	Y	82.1591
61	F1	FALSE	CP18-3	C5480.1	UNKNOWN	SYBR	None				3.26818	2.8256	3.78007	19.5442	19.2838	0.178498		-0.670014	0.188434	0.0942168	-1.70849	TRUE	0.189777	TRUE	3	14	Amp		0.967794	N	N	N	79.983
62	F2	FALSE	CP18-3	C5480.1	UNKNOWN	SYBR	None				3.26818	2.8256	3.78007	19.2317	19.2838	0.178498		-0.670014	0.188434	0.0942168	-1.70849	TRUE	0.189777	TRUE	3	14	Amp		0.96128	N	N	N	79.8471
63	F3	FALSE	CP18-3	C5480.1	UNKNOWN	SYBR	None				3.26818	2.8256	3.78007	19.1387	19.2838	0.178498		-0.670014	0.188434	0.0942168	-1.70849	TRUE	0.189777	TRUE	3	14	Amp		0.962068	N	N	N	80.0001
64	F4	FALSE	CP18-3	C5480.1	UNKNOWN	SYBR	None				3.26818	2.8256	3.78007	19.2205	19.2838	0.178498		-0.670014	0.188434	0.0942168	-1.70849	TRUE	0.189777	TRUE	3	14	Amp		0.962714	N	N	N	80.1361
65	F5	FALSE	CP18-3	ACT	UNKNOWN	SYBR	None							21.741	21.8401	0.0704141						TRUE	0.191442	TRUE	3	16	Amp		0.977887	N	N	N	83.7903
66	F6	FALSE	CP18-3	ACT	UNKNOWN	SYBR	None							21.9013	21.8401	0.0704141						TRUE	0.191442	TRUE	3	16	Amp		0.983165	N	N	N	83.7903
67	F7	FALSE	CP18-3	ACT	UNKNOWN	SYBR	None							21.8417	21.8401	0.0704141						TRUE	0.191442	TRUE	3	16	Amp		0.96845	N	N	N	83.7906
68	F8	FALSE	CP18-3	ACT	UNKNOWN	SYBR	None							21.8763	21.8401	0.0704141						TRUE	0.191442	TRUE	3	17	Amp		0.954665	N	N	N	83.7906
69	F9	FALSE	CP18-3	TUB	UNKNOWN	SYBR	None							18.0284	18.0675	0.0483021						TRUE	0.156335	TRUE	3	13	Amp		0.985039	N	N	N	82.1382
70	F10	FALSE	CP18-3	TUB	UNKNOWN	SYBR	None							18.0689	18.0675	0.0483021						TRUE	0.156335	TRUE	3	13	Amp		0.980799	N	N	N	82.1382
71	F11	FALSE	CP18-3	TUB	UNKNOWN	SYBR	None							18.1352	18.0675	0.0483021						TRUE	0.156335	TRUE	3	13	Amp		0.984423	N	N	N	82.1591
72	F12	FALSE	CP18-3	TUB	UNKNOWN	SYBR	None							18.0377	18.0675	0.0483021						TRUE	0.156335	TRUE	3	13	Amp		0.981253	N	N	N	82.1591
73	G1	FALSE	CP28-3	C5480.1	UNKNOWN	SYBR	None				52.1863	48.6776	55.9479	17.8854	17.8013	0.0623974		-4.66713	0.0901322	0.0450661	-5.7056	TRUE	0.189777	TRUE	3	13	Amp		0.973066	N	N	N	79.8471
74	G2	FALSE	CP28-3	C5480.1	UNKNOWN	SYBR	None				52.1863	48.6776	55.9479	17.7914	17.8013	0.0623974		-4.66713	0.0901322	0.0450661	-5.7056	TRUE	0.189777	TRUE	3	12	Amp		0.982147	N	N	N	79.8471
75	G3	FALSE	CP28-3	C5480.1	UNKNOWN	SYBR	None				52.1863	48.6776	55.9479	17.794	17.8013	0.0623974		-4.66713	0.0901322	0.0450661	-5.7056	TRUE	0.189777	TRUE	3	12	Amp		0.9766	N	N	N	80.1361
76	G4	FALSE	CP28-3	C5480.1	UNKNOWN	SYBR	None				52.1863	48.6776	55.9479	17.7345	17.8013	0.0623974		-4.66713	0.0901322	0.0450661	-5.7056	TRUE	0.189777	TRUE	3	12	Amp		0.969641	N	N	N	80.1361
77	G5	FALSE	CP28-3	ACT	UNKNOWN	SYBR	None							22.6579	22.6991	0.0772272						TRUE	0.191442	TRUE	3	17	Amp		0.978106	N	N	N	83.7903
78	G6	FALSE	CP28-3	ACT	UNKNOWN	SYBR	None							22.6134	22.6991	0.0772272						TRUE	0.191442	TRUE	3	17	Amp		0.974868	N	N	N	83.7903
79	G7	FALSE	CP28-3	ACT	UNKNOWN	SYBR	None							22.7823	22.6991	0.0772272						TRUE	0.191442	TRUE	3	17	Amp		0.97632	N	N	N	83.7906
80	G8	FALSE	CP28-3	ACT	UNKNOWN	SYBR	None							22.743	22.6991	0.0772272						TRUE	0.191442	TRUE	3	17	Amp		0.973792	N	N	N	83.7906
81	G9	FALSE	CP28-3	TUB	UNKNOWN	SYBR	None							22.1768	22.2377	0.0499673						TRUE	0.156335	TRUE	3	17	Amp		0.978384	N	N	N	82.2739
82	G10	FALSE	CP28-3	TUB	UNKNOWN	SYBR	None							22.2951	22.2377	0.0499673						TRUE	0.156335	TRUE	3	17	Amp		0.982381	N	N	N	82.2739
83	G11	FALSE	CP28-3	TUB	UNKNOWN	SYBR	None							22.255	22.2377	0.0499673						TRUE	0.156335	TRUE	3	17	Amp		0.983591	N	N	N	82.1591
84	G12	FALSE	CP28-3	TUB	UNKNOWN	SYBR	None							22.224	22.2377	0.0499673						TRUE	0.156335	TRUE	3	17	Amp		0.98073	N	N	N	82.1591
85	H1	FALSE	CK	C5480.1	NTC	SYBR	None							37.6901								TRUE	0.189777	TRUE	3	32	Amp		0.973159	N	N	N	79.983
86	H2	FALSE	CK	C5480.1	NTC	SYBR	None							37.3509								TRUE	0.189777	TRUE	3	32	Amp		0.963648	N	N	N	79.983
87	H3	FALSE	CK	C5480.1	NTC	SYBR	None							36.445								TRUE	0.189777	TRUE	3	31	Amp		0.981746	N	N	N	80.1361
88	H4	FALSE	CK	C5480.1	NTC	SYBR	None							Undetermined								TRUE	0.189777	TRUE	3	39	No Amp		0	N	N	N	63.0012
89	H5	FALSE	CK	ACT	NTC	SYBR	None							Undetermined								TRUE	0.191442	TRUE	3	39	No Amp		0	N	Y	N	86.7795	89.3611	77.6761	91.3992
90	H6	FALSE	CK	ACT	NTC	SYBR	None							Undetermined								TRUE	0.191442	TRUE	3	39	No Amp		0	N	N	N	63.0018
91	H7	FALSE	CK	ACT	NTC	SYBR	None							Undetermined								TRUE	0.191442	TRUE	3	39	No Amp		0	N	Y	N	90.0408	84.0624	74.6872	78.4916
92	H8	FALSE	CK	ACT	NTC	SYBR	None							Undetermined								TRUE	0.191442	TRUE	3	39	No Amp		0	N	Y	N	85.6928	75.3665	83.1113	89.6332
93	H9	FALSE	CK	TUB	NTC	SYBR	None							Undetermined								TRUE	0.156335	TRUE	3	39	No Amp		0	N	N	N	85.124
94	H10	FALSE	CK	TUB	NTC	SYBR	None							Undetermined								TRUE	0.156335	TRUE	3	39	No Amp		0	N	N	N	63.0021
95	H11	FALSE	CK	TUB	NTC	SYBR	None							Undetermined								TRUE	0.156335	TRUE	3	39	No Amp		0	N	N	N	63.0021
96	H12	FALSE	CK	TUB	NTC	SYBR	None							Undetermined								TRUE	0.156335	TRUE	3	39	No Amp		0	N	N	N	81.6156
Analysis Type	Singleplex
Endogenous Control	ACT, TUB
RQ Min/Max Confidence Level	95.0
Reference Sample	CP8-3

## Sheet: Melt Curve Raw Data
Block Type	96-Well 0.1-mL Block
Calibration Background is expired	Yes
Calibration Background performed on	10-29-2017
Calibration Pure Dye ABY is expired	Yes
Calibration Pure Dye ABY performed on	10-29-2017
Calibration Pure Dye CY5 is expired	Yes
Calibration Pure Dye CY5 performed on	10-29-2017
Calibration Pure Dye FAM is expired	Yes
Calibration Pure Dye FAM performed on	10-29-2017
Calibration Pure Dye JUN is expired	Yes
Calibration Pure Dye JUN performed on	10-29-2017
Calibration Pure Dye MUSTANG PURPLE is expired	Yes
Calibration Pure Dye MUSTANG PURPLE performed on	10-29-2017
Calibration Pure Dye NED is expired	Yes
Calibration Pure Dye NED performed on	10-29-2017
Calibration Pure Dye ROX is expired	Yes
Calibration Pure Dye ROX performed on	10-29-2017
Calibration Pure Dye SYBR is expired	Yes
Calibration Pure Dye SYBR performed on	10-29-2017
Calibration Pure Dye TAMRA is expired	Yes
Calibration Pure Dye TAMRA performed on	10-29-2017
Calibration Pure Dye VIC is expired	Yes
Calibration Pure Dye VIC performed on	10-29-2017
Calibration ROI is expired	Yes
Calibration ROI performed on	10-29-2017
Calibration Uniformity is expired	Yes
Calibration Uniformity performed on	10-29-2017
Chemistry	SYBR_GREEN
Date Created	2019-11-25 20:56:22 PM PST
Experiment Barcode
Experiment Comment
Experiment File Name	D:\Users\Administrator\Desktop\SZY FINAL Q-PCR 201911\Shenzhiyan -3th plate q-pcr 20191125.eds
Experiment Name	Shenzhiyan -3th plate q-pcr 20191125
Experiment Run End Time	2019-11-25 04:37:50 AM PST
Experiment Type	Comparative Cт (ΔΔCт)
Instrument Name	272510507
Instrument Serial Number	272510507
Instrument Type	QuantStudio™ 5 System
Passive Reference	ROX
Post-read Stage/Step
Pre-read Stage/Step
Quantification Cycle Method	Ct
Signal Smoothing On	true
Stage where Melt Analysis is performed	Stage3
Stage/ Cycle where Ct Analysis is performed	Stage2, Step2
User Name
Well	Well Position	Reading	Temperature	Fluorescence	Derivative	Target Name
1	A1	1	63.0018	2.22225e+06	62585.5	B0115
1	A1	2	63.2735	2.21161e+06	62722.7	B0115
1	A1	3	63.5452	2.19809e+06	62871.6	B0115
1	A1	4	63.8169	2.17909e+06	62995.9	B0115
1	A1	5	64.0886	2.16673e+06	63093.1	B0115
1	A1	6	64.3603	2.14682e+06	63178.1	B0115
1	A1	7	64.632	2.13376e+06	63254.2	B0115
1	A1	8	64.9037	2.11681e+06	63305	B0115
1	A1	9	65.1754	2.09296e+06	63304.9	B0115
1	A1	10	65.4471	2.07483e+06	63236.1	B0115
1	A1	11	65.7188	2.0573e+06	63092.7	B0115
1	A1	12	65.9905	2.04072e+06	62875.7	B0115
1	A1	13	66.2622	2.01933e+06	62592.9	B0115
1	A1	14	66.5339	2001930	62263.1	B0115
1	A1	15	66.8056	1.98263e+06	61920.7	B0115
1	A1	16	67.0773	1.96494e+06	61607.9	B0115
1	A1	17	67.349	1.94676e+06	61353	B0115
1	A1	18	67.6207	1.92831e+06	61153.2	B0115
1	A1	19	67.8924	1.9121e+06	60972.9	B0115
1	A1	20	68.1641	1.8936e+06	60768.5	B0115
1	A1	21	68.4358	1.87531e+06	60519.9	B0115
1	A1	22	68.7075	1.85652e+06	60248.9	B0115
1	A1	23	68.9792	1.8373e+06	60010.2	B0115
1	A1	24	69.2509	1.8233e+06	59853.6	B0115
1	A1	25	69.5226	1.80722e+06	59789.5	B0115
1	A1	26	69.7943	1.7878e+06	59776.1	B0115
1	A1	27	70.066	1771189	59738.5	B0115
1	A1	28	70.3377	1.75273e+06	59601.8	B0115
1	A1	29	70.6094	1.73492e+06	59320.6	B0115
1	A1	30	70.8811	1.71756e+06	58895.7	B0115
1	A1	31	71.1528	1.69846e+06	58374.7	B0115
1	A1	32	71.4245	1.68293e+06	57835.7	B0115
1	A1	33	71.6962	1664839	57362	B0115
1	A1	34	71.9679	1.6479e+06	57011.1	B0115
1	A1	35	72.2396	1.6345e+06	56796.2	B0115
1	A1	36	72.5113	1.61746e+06	56686.1	B0115
1	A1	37	72.783	1.59805e+06	56624.6	B0115
1	A1	38	73.0546	1.58158e+06	56558.5	B0115
1	A1	39	73.3264	1.56938e+06	56457.8	B0115
1	A1	40	73.5981	1.54779e+06	56320.3	B0115
1	A1	41	73.8698	1.53465e+06	56164.9	B0115
1	A1	42	74.1414	1.51595e+06	56012.7	B0115
1	A1	43	74.4131	1.50119e+06	55868.4	B0115
1	A1	44	74.6848	1.48824e+06	55711.3	B0115
1	A1	45	74.9565	1.46866e+06	55482.3	B0115
1	A1	46	75.2282	1.45084e+06	55148.3	B0115
1	A1	47	75.4999	1.43674e+06	54704	B0115
1	A1	48	75.7716	1422791	54164.5	B0115
1	A1	49	76.0433	1.40536e+06	53562.6	B0115
1	A1	50	76.315	1.39081e+06	52938.4	B0115
1	A1	51	76.5867	1.37484e+06	52336.5	B0115
1	A1	52	76.8584	1.36001e+06	51803.1	B0115
1	A1	53	77.1301	1.34659e+06	51378.5	B0115
1	A1	54	77.4018	1.33033e+06	51080.5	B0115
1	A1	55	77.6735	1.31717e+06	50891.7	B0115
1	A1	56	77.9452	1302323	50762.6	B0115
1	A1	57	78.2169	1.28513e+06	50630	B0115
1	A1	58	78.4886	1.27292e+06	50447.1	B0115
1	A1	59	78.7603	1.25464e+06	50205.3	B0115
1	A1	60	79.032	1243246	49941.8	B0115
1	A1	61	79.3037	1.22718e+06	49721.9	B0115
1	A1	62	79.5754	1.21225e+06	49601.5	B0115
1	A1	63	79.8471	1.20119e+06	49589.1	B0115
1	A1	64	80.1188	1.18742e+06	49627.4	B0115
1	A1	65	80.3905	1.1702e+06	49612.2	B0115
1	A1	66	80.6622	1.15462e+06	49441.2	B0115
1	A1	67	80.9339	1139571	49058.1	B0115
1	A1	68	81.2056	1.12792e+06	48459.5	B0115
1	A1	69	81.4773	1.11354e+06	47669.3	B0115
1	A1	70	81.749	1.10089e+06	46732	B0115
1	A1	71	82.0207	1.08796e+06	45803.2	B0115
1	A1	72	82.2924	1.07258e+06	45384.3	B0115
1	A1	73	82.5641	1.0591e+06	46654.3	B0115
1	A1	74	82.8358	1.04422e+06	51745.5	B0115
1	A1	75	83.1075	1.03295e+06	62729.9	B0115
1	A1	76	83.3792	1.04809e+06	82349.3	B0115
1	A1	77	83.6509	1.03143e+06	113615	B0115
1	A1	78	83.9226	1.01157e+06	157206	B0115
1	A1	79	84.1943	971988	210686	B0115
1	A1	80	84.466	909582	267877	B0115
1	A1	81	84.7377	784072	319498	B0115
1	A1	82	85.0094	577568	355301	B0115
1	A1	83	85.2811	347536	367175	B0115
1	A1	84	85.5528	178000	351996	B0115
1	A1	85	85.8245	76812.9	312819	B0115
1	A1	86	86.0962	35099.8	257791	B0115
1	A1	87	86.3679	22747.2	197288	B0115
1	A1	88	86.6396	17105.4	140665	B0115
1	A1	89	86.9113	12586.2	94019.2	B0115
1	A1	90	87.183	12983	59588.6	B0115
1	A1	91	87.4547	13240.8	33844.7	B0115
1	A1	92	87.7264	11163.8	17720.1	B0115
1	A1	93	87.9981	11158	8536.1	B0115
1	A1	94	88.2698	9104.1	3563.88	B0115
1	A1	95	88.5415	8301.13	916.395	B0115
1	A1	96	88.8132	11742.8	-507.75	B0115
1	A1	97	89.0849	10583.3	-1256.72	B0115
1	A1	98	89.3566	10470.5	-1578.64	B0115
1	A1	99	89.6283	12938.8	-1610.04	B0115
1	A1	100	89.9	8635.27	-1469.51	B0115
1	A1	101	90.1717	10622.3	-1269.83	B0115
1	A1	102	90.4434	8005.88	-1090.12	B0115
1	A1	103	90.7151	9070.55	-954.398	B0115
1	A1	104	90.9868	10610.2	-842.602	B0115
1	A1	105	91.2585	9266.62	-726.859	B0115
1	A1	106	91.5302	7139.22	-603.48	B0115
1	A1	107	91.8019	7233.55	-495.617	B0115
1	A1	108	92.0736	6974.34	-428.277	B0115
1	A1	109	92.3453	6163.88	-401.566	B0115
1	A1	110	92.617	6741.53	-388.41	B0115
1	A1	111	92.8887	6675.74	-359.816	B0115
1	A1	112	93.1604	6352.45	-315.27	B0115
1	A1	113	93.4321	3652.54	-290.016	B0115
1	A1	114	93.7038	2388.99	-330.309	B0115
1	A1	115	93.9754	4016.33	-455.41	B0115
1	A1	116	94.2471	4428.26	-637.844	B0115
1	A1	117	94.5189	3987.83	-818.391	B0115
1	A1	118	94.7906	3869	-943.125	B0115
2	A2	1	63.0018	2.4484e+06	73023	B0115
2	A2	2	63.2735	2437579	73349.2	B0115
2	A2	3	63.5452	2.422e+06	73739.9	B0115
2	A2	4	63.8169	2.40556e+06	74018.8	B0115
2	A2	5	64.0886	2.38607e+06	74043.4	B0115
2	A2	6	64.3603	2.36488e+06	73757	B0115
2	A2	7	64.632	2.34389e+06	73198.7	B0115
2	A2	8	64.9037	2324071	72482.8	B0115
2	A2	9	65.1754	2300676	71757.2	B0115
2	A2	10	65.4471	2.28133e+06	71159.8	B0115
2	A2	11	65.7188	2.2586e+06	70781.5	B0115
2	A2	12	65.9905	2.24339e+06	70636.8	B0115
2	A2	13	66.2622	2221547	70660.2	B0115
2	A2	14	66.5339	2199842	70730.8	B0115
2	A2	15	66.8056	2.18343e+06	70719.9	B0115
2	A2	16	67.0773	2.15951e+06	70545.2	B0115
2	A2	17	67.349	2.13756e+06	70204.2	B0115
2	A2	18	67.6207	2117999	69767.8	B0115
2	A2	19	67.8924	2.09518e+06	69339.3	B0115
2	A2	20	68.1641	2078257	68998	B0115
2	A2	21	68.4358	2060273	68768.6	B0115
2	A2	22	68.7075	2.04e+06	68626.6	B0115
2	A2	23	68.9792	2.01831e+06	68527.2	B0115
2	A2	24	69.2509	1998634	68434.2	B0115
2	A2	25	69.5226	1.9805e+06	68323.7	B0115
2	A2	26	69.7943	1.96168e+06	68180.8	B0115
2	A2	27	70.066	1.94223e+06	67993.1	B0115
2	A2	28	70.3377	1.91982e+06	67754.8	B0115
2	A2	29	70.6094	1.90093e+06	67471	B0115
2	A2	30	70.8811	1882591	67154.1	B0115
2	A2	31	71.1528	1.86297e+06	66816.7	B0115
2	A2	32	71.4245	1.84355e+06	66466.6	B0115
2	A2	33	71.6962	1.82344e+06	66107.8	B0115
2	A2	34	71.9679	1.8046e+06	65741.9	B0115
2	A2	35	72.2396	1.78645e+06	65366.9	B0115
2	A2	36	72.5113	1.76777e+06	64974.5	B0115
2	A2	37	72.783	1.7487e+06	64554.1	B0115
2	A2	38	73.0546	1.7288e+06	64102.2	B0115
2	A2	39	73.3264	1.71311e+06	63631.8	B0115
2	A2	40	73.5981	1.69276e+06	63175.4	B0115
2	A2	41	73.8698	1.6763e+06	62778.4	B0115
2	A2	42	74.1414	1.65885e+06	62480.3	B0115
2	A2	43	74.4131	1.64069e+06	62276.4	B0115
2	A2	44	74.6848	1.62535e+06	62171.4	B0115
2	A2	45	74.9565	1.60632e+06	62114.3	B0115
2	A2	46	75.2282	1.58979e+06	62034.1	B0115
2	A2	47	75.4999	1.57005e+06	61878.5	B0115
2	A2	48	75.7716	1.55411e+06	61634.4	B0115
2	A2	49	76.0433	1.53572e+06	61325.7	B0115
2	A2	50	76.315	1.51996e+06	60990.6	B0115
2	A2	51	76.5867	1.50389e+06	60659.7	B0115
2	A2	52	76.8584	1.48378e+06	60344.8	B0115
2	A2	53	77.1301	1.46988e+06	60049.9	B0115
2	A2	54	77.4018	1.45119e+06	59785	B0115
2	A2	55	77.6735	1.43266e+06	59572.6	B0115
2	A2	56	77.9452	1418331	59433.8	B0115
2	A2	57	78.2169	1.40177e+06	59365.6	B0115
2	A2	58	78.4886	1.38426e+06	59327.9	B0115
2	A2	59	78.7603	1.36804e+06	59257.1	B0115
2	A2	60	79.032	1.34774e+06	59097.3	B0115
2	A2	61	79.3037	1.33269e+06	58831.2	B0115
2	A2	62	79.5754	1.31622e+06	58486.2	B0115
2	A2	63	79.8471	1.30156e+06	58115.7	B0115
2	A2	64	80.1188	1.28282e+06	57773.4	B0115
2	A2	65	80.3905	1.26897e+06	57498.7	B0115
2	A2	66	80.6622	1.25014e+06	57316.7	B0115
2	A2	67	80.9339	1235716	57244.8	B0115
2	A2	68	81.2056	1.22316e+06	57304.8	B0115
2	A2	69	81.4773	1.20213e+06	57549.8	B0115
2	A2	70	81.749	1.18853e+06	58113.8	B0115
2	A2	71	82.0207	1.17057e+06	59298.5	B0115
2	A2	72	82.2924	1.15636e+06	61689.4	B0115
2	A2	73	82.5641	1.14211e+06	65787.2	B0115
2	A2	74	82.8358	1.12394e+06	73125.2	B0115
2	A2	75	83.1075	1.10613e+06	85807.2	B0115
2	A2	76	83.3792	1.08753e+06	106276	B0115
2	A2	77	83.6509	1.06964e+06	136827	B0115
2	A2	78	83.9226	1.03883e+06	178509	B0115
2	A2	79	84.1943	1.00173e+06	229753	B0115
2	A2	80	84.466	941124	285357	B0115
2	A2	81	84.7377	816157	336644	B0115
2	A2	82	85.0094	610448	373297	B0115
2	A2	83	85.2811	363074	386515	B0115
2	A2	84	85.5528	172192	372207	B0115
2	A2	85	85.8245	58981.8	332666	B0115
2	A2	86	86.0962	12983.2	275802	B0115
2	A2	87	86.3679	260.652	212322	B0115
2	A2	88	86.6396	-5280.72	152249	B0115
2	A2	89	86.9113	-7399.72	102356	B0115
2	A2	90	87.183	-8348.66	65325.7	B0115
2	A2	91	87.4547	-7891.65	37062.2	B0115
2	A2	92	87.7264	-10159.5	19478.7	B0115
2	A2	93	87.9981	-9343.88	9554.39	B0115
2	A2	94	88.2698	-10431.7	4331.46	B0115
2	A2	95	88.5415	-9218.52	1740.2	B0115
2	A2	96	88.8132	-9166.77	529.625	B0115
2	A2	97	89.0849	-9626.67	19.8008	B0115
2	A2	98	89.3566	-9684.33	-142.238	B0115
2	A2	99	89.6283	-10027.6	-147.617	B0115
2	A2	100	89.9	-10162.8	-109.777	B0115
2	A2	101	90.1717	-10584.3	-96.4727	B0115
2	A2	102	90.4434	-11995.1	-139.473	B0115
2	A2	103	90.7151	-8811.45	-239.895	B0115
2	A2	104	90.9868	-12229.9	-375.055	B0115
2	A2	105	91.2585	-11317.5	-507.102	B0115
2	A2	106	91.5302	-10266.3	-593.844	B0115
2	A2	107	91.8019	-10053.6	-602.883	B0115
2	A2	108	92.0736	-10124.5	-526.078	B0115
2	A2	109	92.3453	-11122.1	-385.812	B0115
2	A2	110	92.617	-11732	-225.547	B0115
2	A2	111	92.8887	-11749.5	-87.6562	B0115
2	A2	112	93.1604	-11408.1	7.41016	B0115
2	A2	113	93.4321	-11709.8	66.6328	B0115
2	A2	114	93.7038	-12694	112.648	B0115
2	A2	115	93.9754	-11157.3	165.527	B0115
2	A2	116	94.2471	-13535.2	231.59	B0115
2	A2	117	94.5189	-13454.2	304.68	B0115
2	A2	118	94.7906	-12595.9	375.301	B0115
3	A3	1	63.0012	2.46342e+06	72995.2	B0115
3	A3	2	63.2732	2.45109e+06	73223	B0115
3	A3	3	63.5452	2.43493e+06	73485.7	B0115
3	A3	4	63.8172	2.41738e+06	73618	B0115
3	A3	5	64.0891	2.39887e+06	73511.6	B0115
3	A3	6	64.3611	2376910	73154.1	B0115
3	A3	7	64.6331	2.35611e+06	72618	B0115
3	A3	8	64.9051	2.33593e+06	72013.3	B0115
3	A3	9	65.1771	2.3135e+06	71439.1	B0115
3	A3	10	65.449	2.2934e+06	70954.9	B0115
3	A3	11	65.721	2.27295e+06	70578.8	B0115
3	A3	12	65.993	2.25296e+06	70303	B0115
3	A3	13	66.265	2231489	70102.6	B0115
3	A3	14	66.537	2.20919e+06	69941.7	B0115
3	A3	15	66.809	2.19243e+06	69772.7	B0115
3	A3	16	67.0809	2.17099e+06	69545.6	B0115
3	A3	17	67.3529	2.1487e+06	69225.6	B0115
3	A3	18	67.6249	2.12934e+06	68813.9	B0115
3	A3	19	67.8969	2106979	68353.3	B0115
3	A3	20	68.1689	2.08748e+06	67912.8	B0115
3	A3	21	68.4408	2.06932e+06	67559.6	B0115
3	A3	22	68.7128	2050222	67331.4	B0115
3	A3	23	68.9848	2.02917e+06	67222.8	B0115
3	A3	24	69.2568	2.01161e+06	67189.2	B0115
3	A3	25	69.5288	1.99101e+06	67165.2	B0115
3	A3	26	69.8008	1974508	67091.3	B0115
3	A3	27	70.0727	1.95077e+06	66935.3	B0115
3	A3	28	70.3447	1.93064e+06	66700.8	B0115
3	A3	29	70.6167	1.91253e+06	66408.5	B0115
3	A3	30	70.8887	1.8949e+06	66076	B0115
3	A3	31	71.1607	1.87423e+06	65704	B0115
3	A3	32	71.4326	1.85457e+06	65287.2	B0115
3	A3	33	71.7046	1.83449e+06	64836.1	B0115
3	A3	34	71.9766	1.81637e+06	64388.1	B0115
3	A3	35	72.2486	1.7973e+06	63995.7	B0115
3	A3	36	72.5206	1.77919e+06	63700.3	B0115
3	A3	37	72.7926	1.7626e+06	63509.5	B0115
3	A3	38	73.0645	1.74311e+06	63394.4	B0115
3	A3	39	73.3365	1.72366e+06	63303.8	B0115
3	A3	40	73.6085	1.70691e+06	63190.4	B0115
3	A3	41	73.8805	1.68749e+06	63023.7	B0115
3	A3	42	74.1525	1.67098e+06	62794.1	B0115
3	A3	43	74.4245	1650952	62467.7	B0115
3	A3	44	74.6964	1634791	62082.1	B0115
3	A3	45	74.9684	1.61648e+06	61669.2	B0115
3	A3	46	75.2404	1.59819e+06	61253.2	B0115
3	A3	47	75.5124	1.58242e+06	60854.2	B0115
3	A3	48	75.7844	1.56329e+06	60481	B0115
3	A3	49	76.0563	1549449	60129.5	B0115
3	A3	50	76.3283	1.53086e+06	59788.6	B0115
3	A3	51	76.6003	1.51188e+06	59458.5	B0115
3	A3	52	76.8723	1.49526e+06	59155.5	B0115
3	A3	53	77.1443	1.48086e+06	58905.4	B0115
3	A3	54	77.4163	1.46332e+06	58722.3	B0115
3	A3	55	77.6882	1.44675e+06	58594.8	B0115
3	A3	56	77.9602	1.42737e+06	58491.7	B0115
3	A3	57	78.2322	1.41249e+06	58380.6	B0115
3	A3	58	78.5042	1.39373e+06	58244.5	B0115
3	A3	59	78.7762	1.37914e+06	58084.3	B0115
3	A3	60	79.0481	1.36266e+06	57913.5	B0115
3	A3	61	79.3201	1.34291e+06	57750	B0115
3	A3	62	79.5921	1.32832e+06	57612.1	B0115
3	A3	63	79.8641	1.31319e+06	57512.7	B0115
3	A3	64	80.1361	1.29624e+06	57448.9	B0115
3	A3	65	80.4081	1.27964e+06	57401.5	B0115
3	A3	66	80.68	1.26183e+06	57343.1	B0115
3	A3	67	80.952	1.2469e+06	57262.6	B0115
3	A3	68	81.224	1.22875e+06	57186.2	B0115
3	A3	69	81.496	1.21497e+06	57194.5	B0115
3	A3	70	81.768	1.19868e+06	57437	B0115
3	A3	71	82.0399	1.18142e+06	58175.5	B0115
3	A3	72	82.3119	1.16732e+06	59871.6	B0115
3	A3	73	82.5839	1.14946e+06	63251.4	B0115
3	A3	74	82.8559	1.13486e+06	68874.8	B0115
3	A3	75	83.1279	1.11683e+06	78899.8	B0115
3	A3	76	83.3999	1.10023e+06	95595.6	B0115
3	A3	77	83.6718	1.07817e+06	121363	B0115
3	A3	78	83.9438	1.05219e+06	157847	B0115
3	A3	79	84.2158	1.01717e+06	204671	B0115
3	A3	80	84.4878	953366	258223	B0115
3	A3	81	84.7598	841162	311292	B0115
3	A3	82	85.0318	642881	354174	B0115
3	A3	83	85.3037	393812	377320	B0115
3	A3	84	85.5757	193745	374590	B0115
3	A3	85	85.8477	70315.7	345623	B0115
3	A3	86	86.1197	16937.6	296087	B0115
3	A3	87	86.3917	493.56	235640	B0115
3	A3	88	86.6636	-6334.67	174637	B0115
3	A3	89	86.9356	-10695.7	121154	B0115
3	A3	90	87.2076	-9605.76	79458.3	B0115
3	A3	91	87.4796	-10757.7	47996.3	B0115
3	A3	92	87.7516	-10120.1	26054.3	B0115
3	A3	93	88.0236	-11037.6	13221.2	B0115
3	A3	94	88.2955	-10287.2	6314.13	B0115
3	A3	95	88.5675	-11323.7	2875.01	B0115
3	A3	96	88.8395	-12389.2	1275.72	B0115
3	A3	97	89.1115	-11077.8	562.707	B0115
3	A3	98	89.3835	-12028.8	236.043	B0115
3	A3	99	89.6554	-11121.9	61.3008	B0115
3	A3	100	89.9274	-13839.1	-57.9492	B0115
3	A3	101	90.1994	-10823.9	-153.484	B0115
3	A3	102	90.4714	-12842.2	-229.633	B0115
3	A3	103	90.7434	-12226	-281.984	B0115
3	A3	104	91.0154	-11247.8	-308.273	B0115
3	A3	105	91.2873	-13366.1	-313.129	B0115
3	A3	106	91.5593	-12520.6	-305.41	B0115
3	A3	107	91.8313	-12788.1	-290.785	B0115
3	A3	108	92.1033	-12198.9	-267.09	B0115
3	A3	109	92.3753	-12379.3	-228.289	B0115
3	A3	110	92.6472	-13876.2	-174.832	B0115
3	A3	111	92.9192	-11848.9	-121.469	B0115
3	A3	112	93.1912	-14352.4	-94.6523	B0115
3	A3	113	93.4632	-14079.8	-119.438	B0115
3	A3	114	93.7352	-13489.7	-203.848	B0115
3	A3	115	94.0072	-13573.6	-331.254	B0115
3	A3	116	94.2791	-13261.8	-466.48	B0115
3	A3	117	94.5511	-13399.2	-572.664	B0115
3	A3	118	94.8231	-12643.1	-628.496	B0115
4	A4	1	63.0012	2.41656e+06	73254.4	B0115
4	A4	2	63.2732	2.40488e+06	73451.1	B0115
4	A4	3	63.5452	2.39092e+06	73670.4	B0115
4	A4	4	63.8172	2374200	73732.3	B0115
4	A4	5	64.0891	2.3523e+06	73532.9	B0115
4	A4	6	64.3611	2.33283e+06	73087.2	B0115
4	A4	7	64.6331	2.31435e+06	72507	B0115
4	A4	8	64.9051	2.29164e+06	71933	B0115
4	A4	9	65.1771	2273088	71466.2	B0115
4	A4	10	65.449	2.25129e+06	71130	B0115
4	A4	11	65.721	2233372	70877.2	B0115
4	A4	12	65.993	2.21264e+06	70626.5	B0115
4	A4	13	66.265	2.19196e+06	70307.9	B0115
4	A4	14	66.537	2.16922e+06	69889.4	B0115
4	A4	15	66.809	2.15042e+06	69378.5	B0115
4	A4	16	67.0809	2132000	68805	B0115
4	A4	17	67.3529	2109745	68197.3	B0115
4	A4	18	67.6249	2090986	67571.7	B0115
4	A4	19	67.8969	2.07207e+06	66937.4	B0115
4	A4	20	68.1689	2.05216e+06	66307.6	B0115
4	A4	21	68.4408	2.03384e+06	65711.2	B0115
4	A4	22	68.7128	2.01411e+06	65189.1	B0115
4	A4	23	68.9848	1.99536e+06	64780.7	B0115
4	A4	24	69.2568	1.97874e+06	64500.4	B0115
4	A4	25	69.5288	1.96143e+06	64328.6	B0115
4	A4	26	69.8008	1.94327e+06	64223	B0115
4	A4	27	70.0727	1.92227e+06	64138.2	B0115
4	A4	28	70.3447	1.90404e+06	64042.2	B0115
4	A4	29	70.6167	1.88772e+06	63915.6	B0115
4	A4	30	70.8887	1.86934e+06	63744.7	B0115
4	A4	31	71.1607	1.84945e+06	63516.9	B0115
4	A4	32	71.4326	1.8309e+06	63227.2	B0115
4	A4	33	71.7046	1.81235e+06	62879.9	B0115
4	A4	34	71.9766	1796201	62491	B0115
4	A4	35	72.2486	1.77737e+06	62086.4	B0115
4	A4	36	72.5206	1.75817e+06	61699.4	B0115
4	A4	37	72.7926	1.74108e+06	61368.4	B0115
4	A4	38	73.0645	1.72421e+06	61122.1	B0115
4	A4	39	73.3365	1.70779e+06	60959.9	B0115
4	A4	40	73.6085	1.68955e+06	60837.6	B0115
4	A4	41	73.8805	1.67464e+06	60680	B0115
4	A4	42	74.1525	1.65476e+06	60415	B0115
4	A4	43	74.4245	1.63725e+06	60017.9	B0115
4	A4	44	74.6964	1.61831e+06	59510.2	B0115
4	A4	45	74.9684	1.60462e+06	59001.1	B0115
4	A4	46	75.2404	1590264	58600.7	B0115
4	A4	47	75.5124	1.5702e+06	58380.4	B0115
4	A4	48	75.7844	1.55652e+06	58350	B0115
4	A4	49	76.0563	1.53944e+06	58456.7	B0115
4	A4	50	76.3283	1.5238e+06	58601.2	B0115
4	A4	51	76.6003	1.50768e+06	58666.2	B0115
4	A4	52	76.8723	1.48786e+06	58553.7	B0115
4	A4	53	77.1443	1.47145e+06	58221.5	B0115
4	A4	54	77.4163	1.45609e+06	57704	B0115
4	A4	55	77.6882	1.43677e+06	57102.4	B0115
4	A4	56	77.9602	1.42438e+06	56544.5	B0115
4	A4	57	78.2322	1.40765e+06	56132.3	B0115
4	A4	58	78.5042	1.3928e+06	55902.6	B0115
4	A4	59	78.7762	1.37614e+06	55819.5	B0115
4	A4	60	79.0481	1.361e+06	55804	B0115
4	A4	61	79.3201	1342245	55778.1	B0115
4	A4	62	79.5921	1327885	55695.3	B0115
4	A4	63	79.8641	1312864	55548.8	B0115
4	A4	64	80.1361	1.29798e+06	55353.3	B0115
4	A4	65	80.4081	1.28039e+06	55126.5	B0115
4	A4	66	80.68	1.26552e+06	54884.3	B0115
4	A4	67	80.952	1.24972e+06	54651.5	B0115
4	A4	68	81.224	1.23565e+06	54482.3	B0115
4	A4	69	81.496	1219733	54478.7	B0115
4	A4	70	81.768	1.20581e+06	54817.9	B0115
4	A4	71	82.0399	1.18864e+06	55802.1	B0115
4	A4	72	82.3119	1.17677e+06	57954.1	B0115
4	A4	73	82.5839	1.16167e+06	62070	B0115
4	A4	74	82.8559	1.14369e+06	69459.4	B0115
4	A4	75	83.1279	1.12725e+06	82268.4	B0115
4	A4	76	83.3999	1.11026e+06	103115	B0115
4	A4	77	83.6718	1.0891e+06	134626	B0115
4	A4	78	83.9438	1.06324e+06	178316	B0115
4	A4	79	84.2158	1.02294e+06	233106	B0115
4	A4	80	84.4878	957216	294107	B0115
4	A4	81	84.7598	822165	352530	B0115
4	A4	82	85.0318	607438	397349	B0115
4	A4	83	85.3037	372734	418474	B0115
4	A4	84	85.5757	192385	410243	B0115
4	A4	85	85.8477	81334.2	373584	B0115
4	A4	86	86.1197	28702.2	315735	B0115
4	A4	87	86.3917	13209.3	247668	B0115
4	A4	88	86.6636	5350.28	180505	B0115
4	A4	89	86.9356	2895.36	122525	B0115
4	A4	90	87.2076	3029.8	77826.5	B0115
4	A4	91	87.4796	4178.87	46051.6	B0115
4	A4	92	87.7516	947.029	25314.1	B0115
4	A4	93	88.0236	321.661	13169.3	B0115
4	A4	94	88.2955	742.537	6533.92	B0115
4	A4	95	88.5675	1216.06	3088.56	B0115
4	A4	96	88.8395	416.511	1353.34	B0115
4	A4	97	89.1115	2358.02	503.426	B0115
4	A4	98	89.3835	667.412	120.988	B0115
4	A4	99	89.6554	853.92	-2.36328	B0115
4	A4	100	89.9274	654.069	19.7266	B0115
4	A4	101	90.1994	613.316	117.941	B0115
4	A4	102	90.4714	573.143	246.906	B0115
4	A4	103	90.7434	589.096	371.445	B0115
4	A4	104	91.0154	-346.781	456.039	B0115
4	A4	105	91.2873	-1277.15	464.949	B0115
4	A4	106	91.5593	-1496.14	376.277	B0115
4	A4	107	91.8313	-1467.14	200.137	B0115
4	A4	108	92.1033	-190.439	-14.9844	B0115
4	A4	109	92.3753	-197.11	-197.141	B0115
4	A4	110	92.6472	-804.785	-281.082	B0115
4	A4	111	92.9192	-523.572	-237.34	B0115
4	A4	112	93.1912	441.746	-85.3789	B0115
4	A4	113	93.4632	-1417.39	114.836	B0115
4	A4	114	93.7352	-3449.11	288.617	B0115
4	A4	115	94.0072	-1650.6	378.5	B0115
4	A4	116	94.2791	-1657.56	367.359	B0115
4	A4	117	94.5511	-3054.78	280.633	B0115
4	A4	118	94.8231	-1082.66	167.09	B0115
5	A5	1	63.0018	2499928	73455.9	C1250
5	A5	2	63.2735	2.48823e+06	73606.5	C1250
5	A5	3	63.5453	2.47341e+06	73824.7	C1250
5	A5	4	63.817	2.45628e+06	73998.7	C1250
5	A5	5	64.0888	2.43658e+06	74034.2	C1250
5	A5	6	64.3605	2.41562e+06	73886.3	C1250
5	A5	7	64.6323	2.39731e+06	73570	C1250
5	A5	8	64.904	2.37461e+06	73150.1	C1250
5	A5	9	65.1758	2.3496e+06	72716	C1250
5	A5	10	65.4475	2.32983e+06	72347.8	C1250
5	A5	11	65.7193	2.30923e+06	72086.2	C1250
5	A5	12	65.991	2291189	71921.2	C1250
5	A5	13	66.2627	2.26857e+06	71803.3	C1250
5	A5	14	66.5345	2.24564e+06	71673.7	C1250
5	A5	15	66.8062	2.22779e+06	71494.3	C1250
5	A5	16	67.078	2.20476e+06	71259.7	C1250
5	A5	17	67.3497	2.18229e+06	70990	C1250
5	A5	18	67.6215	2163106	70711.8	C1250
5	A5	19	67.8932	2.14321e+06	70440.8	C1250
5	A5	20	68.165	2.12304e+06	70178.6	C1250
5	A5	21	68.4367	2.10147e+06	69922.3	C1250
5	A5	22	68.7085	2081661	69675.9	C1250
5	A5	23	68.9802	2.06109e+06	69453.4	C1250
5	A5	24	69.2519	2.04246e+06	69271.1	C1250
5	A5	25	69.5237	2021845	69134.3	C1250
5	A5	26	69.7954	2.00402e+06	69030.3	C1250
5	A5	27	70.0672	1.98213e+06	68930.8	C1250
5	A5	28	70.3389	1.96388e+06	68803.6	C1250
5	A5	29	70.6107	1.94234e+06	68623.9	C1250
5	A5	30	70.8824	1.92373e+06	68382.4	C1250
5	A5	31	71.1542	1902379	68086.6	C1250
5	A5	32	71.4259	1.88325e+06	67756	C1250
5	A5	33	71.6977	1.8646e+06	67417.3	C1250
5	A5	34	71.9694	1.84516e+06	67097.9	C1250
5	A5	35	72.2411	1824918	66822.4	C1250
5	A5	36	72.5129	1.80626e+06	66607.1	C1250
5	A5	37	72.7846	1.78948e+06	66456.5	C1250
5	A5	38	73.0564	1.76932e+06	66351.3	C1250
5	A5	39	73.3281	1.75097e+06	66259.5	C1250
5	A5	40	73.5999	1.73127e+06	66171.9	C1250
5	A5	41	73.8716	1.71466e+06	66042.2	C1250
5	A5	42	74.1434	1.69719e+06	65837.5	C1250
5	A5	43	74.4151	1.674e+06	65553.3	C1250
5	A5	44	74.6869	1.65763e+06	65215.9	C1250
5	A5	45	74.9586	1.63993e+06	64865.6	C1250
5	A5	46	75.2303	1.62272e+06	64530.6	C1250
5	A5	47	75.5021	1.60433e+06	64206.9	C1250
5	A5	48	75.7738	1.58768e+06	63864.6	C1250
5	A5	49	76.0456	1.56756e+06	63475.6	C1250
5	A5	50	76.3173	1549862	63045	C1250
5	A5	51	76.5891	1.53404e+06	62615.4	C1250
5	A5	52	76.8608	1515101	62244.7	C1250
5	A5	53	77.1326	1.49953e+06	61971	C1250
5	A5	54	77.4043	1.48316e+06	61782.6	C1250
5	A5	55	77.6761	1.46248e+06	61620	C1250
5	A5	56	77.9478	1.44821e+06	61405.1	C1250
5	A5	57	78.2196	1.42892e+06	61085	C1250
5	A5	58	78.4913	1.40955e+06	60667	C1250
5	A5	59	78.763	1.39333e+06	60219.4	C1250
5	A5	60	79.0348	1.37889e+06	59840.4	C1250
5	A5	61	79.3065	1.36207e+06	59604.8	C1250
5	A5	62	79.5783	1.34524e+06	59525.3	C1250
5	A5	63	79.85	1.33006e+06	59549.7	C1250
5	A5	64	80.1218	1.31072e+06	59597.1	C1250
5	A5	65	80.3935	1.29443e+06	59608.1	C1250
5	A5	66	80.6653	1.2781e+06	59584.9	C1250
5	A5	67	80.937	1.26085e+06	59593.8	C1250
5	A5	68	81.2088	1.2456e+06	59737.6	C1250
5	A5	69	81.4805	1.23028e+06	60115.7	C1250
5	A5	70	81.7522	1213250	60796.2	C1250
5	A5	71	82.024	1.19612e+06	61811.2	C1250
5	A5	72	82.2957	1.17942e+06	63175.3	C1250
5	A5	73	82.5675	1162383	64910.9	C1250
5	A5	74	82.8392	1142408	66838.5	C1250
5	A5	75	83.111	1.12596e+06	68596.2	C1250
5	A5	76	83.3827	1.10754e+06	70676.9	C1250
5	A5	77	83.6545	1085562	73071.5	C1250
5	A5	78	83.9262	1.06602e+06	75768.7	C1250
5	A5	79	84.198	1.03831e+06	78819.6	C1250
5	A5	80	84.4697	1.0142e+06	82438.8	C1250
5	A5	81	84.7414	989336	87119.5	C1250
5	A5	82	85.0132	963316	93728.4	C1250
5	A5	83	85.2849	935467	103526	C1250
5	A5	84	85.5567	907961	118024	C1250
5	A5	85	85.8284	873249	138558	C1250
5	A5	86	86.1002	833852	165518	C1250
5	A5	87	86.3719	777113	197385	C1250
5	A5	88	86.6437	663155	230078	C1250
5	A5	89	86.9154	477604	257274	C1250
5	A5	90	87.1871	261351	272051	C1250
5	A5	91	87.4589	97288.3	269406	C1250
5	A5	92	87.7306	25784.7	248447	C1250
5	A5	93	88.0024	3319.39	212974	C1250
5	A5	94	88.2741	-3322.43	170060	C1250
5	A5	95	88.5459	-3958.81	127412	C1250
5	A5	96	88.8176	-6706.75	90906.7	C1250
5	A5	97	89.0894	-6463.9	61941	C1250
5	A5	98	89.3611	-6855.31	34519	C1250
5	A5	99	89.6329	-7686.87	17898.6	C1250
5	A5	100	89.9046	-7095.46	8752.73	C1250
5	A5	101	90.1764	-8876.2	4147.66	C1250
5	A5	102	90.4481	-7692.43	2013.46	C1250
5	A5	103	90.7198	-7437.13	1110.5	C1250
5	A5	104	90.9916	-7847.46	784.211	C1250
5	A5	105	91.2633	-9423.67	713.703	C1250
5	A5	106	91.5351	-8451.5	738.961	C1250
5	A5	107	91.8068	-8535.17	771.57	C1250
5	A5	108	92.0786	-10001.9	761.805	C1250
5	A5	109	92.3503	-10639.9	692.961	C1250
5	A5	110	92.6221	-10454.2	580.805	C1250
5	A5	111	92.8938	-8815.11	464.352	C1250
5	A5	112	93.1656	-9547.98	385.07	C1250
5	A5	113	93.4373	-10072.1	363.992	C1250
5	A5	114	93.709	-10948.4	391.75	C1250
5	A5	115	93.9808	-10455.5	438.25	C1250
5	A5	116	94.2525	-10947.2	473.234	C1250
5	A5	117	94.5243	-10203.8	482.078	C1250
5	A5	118	94.796	-11540.7	467.641	C1250
6	A6	1	63.0018	2567379	77109.1	C1250
6	A6	2	63.2735	2557363	77098.3	C1250
6	A6	3	63.5453	2.54119e+06	77142.6	C1250
6	A6	4	63.817	2.52024e+06	77139.2	C1250
6	A6	5	64.0888	2.50236e+06	77013	C1250
6	A6	6	64.3605	2.4789e+06	76741.5	C1250
6	A6	7	64.6323	2.45806e+06	76351.4	C1250
6	A6	8	64.904	2434962	75895.6	C1250
6	A6	9	65.1758	2412978	75426.9	C1250
6	A6	10	65.4475	2.38871e+06	74980.6	C1250
6	A6	11	65.7193	2.36621e+06	74565.6	C1250
6	A6	12	65.991	2.34785e+06	74171.3	C1250
6	A6	13	66.2627	2.32411e+06	73778.9	C1250
6	A6	14	66.5345	2.30127e+06	73379.6	C1250
6	A6	15	66.8062	2278851	72981.5	C1250
6	A6	16	67.078	2259927	72604.8	C1250
6	A6	17	67.3497	2.23676e+06	72269.2	C1250
6	A6	18	67.6215	2.21624e+06	71983.4	C1250
6	A6	19	67.8932	2.19659e+06	71744.3	C1250
6	A6	20	68.165	2.17445e+06	71542.3	C1250
6	A6	21	68.4367	2154068	71370.4	C1250
6	A6	22	68.7085	2133426	71224.1	C1250
6	A6	23	68.9802	2.1131e+06	71097.7	C1250
6	A6	24	69.2519	2.09257e+06	70979.6	C1250
6	A6	25	69.5237	2073722	70854.5	C1250
6	A6	26	69.7954	2053038	70711.7	C1250
6	A6	27	70.0672	2.02985e+06	70554.1	C1250
6	A6	28	70.3389	2.01097e+06	70396.9	C1250
6	A6	29	70.6107	1.99138e+06	70257.2	C1250
6	A6	30	70.8824	1971640	70143.6	C1250
6	A6	31	71.1542	1951095	70052.2	C1250
6	A6	32	71.4259	1.92934e+06	69967.6	C1250
6	A6	33	71.6977	1.90983e+06	69869.9	C1250
6	A6	34	71.9694	1.89151e+06	69738	C1250
6	A6	35	72.2411	1.87009e+06	69555.5	C1250
6	A6	36	72.5129	1.84808e+06	69317.4	C1250
6	A6	37	72.7846	1.83028e+06	69037.1	C1250
6	A6	38	73.0564	1.80957e+06	68608.6	C1250
6	A6	39	73.3281	1790662	68194.1	C1250
6	A6	40	73.5999	1.77091e+06	67873.4	C1250
6	A6	41	73.8716	1.75416e+06	67661.4	C1250
6	A6	42	74.1434	1.73469e+06	67529.8	C1250
6	A6	43	74.4151	1.71421e+06	67419.2	C1250
6	A6	44	74.6869	1.69629e+06	67263	C1250
6	A6	45	74.9586	1676540	67011.9	C1250
6	A6	46	75.2303	1.6569e+06	66650.8	C1250
6	A6	47	75.5021	1.6392e+06	66200.4	C1250
6	A6	48	75.7738	1.62088e+06	65707.2	C1250
6	A6	49	76.0456	1.60104e+06	65228.9	C1250
6	A6	50	76.3173	1.58555e+06	64814.4	C1250
6	A6	51	76.5891	1.56589e+06	64489.3	C1250
6	A6	52	76.8608	1548443	64247.4	C1250
6	A6	53	77.1326	1.53108e+06	64053.5	C1250
6	A6	54	77.4043	1.51164e+06	63858.5	C1250
6	A6	55	77.6761	1.49412e+06	63623.3	C1250
6	A6	56	77.9478	1.47481e+06	63337.3	C1250
6	A6	57	78.2196	1.45646e+06	63022.6	C1250
6	A6	58	78.4913	1.43978e+06	62718.8	C1250
6	A6	59	78.763	1.42343e+06	62460.7	C1250
6	A6	60	79.0348	1.40344e+06	62259.9	C1250
6	A6	61	79.3065	1.38734e+06	62103.6	C1250
6	A6	62	79.5783	1.36891e+06	61966.5	C1250
6	A6	63	79.85	1.35245e+06	61825.3	C1250
6	A6	64	80.1218	1.33394e+06	61671.2	C1250
6	A6	65	80.3935	1.31859e+06	61517	C1250
6	A6	66	80.6653	1.29832e+06	61400.9	C1250
6	A6	67	80.937	1.28305e+06	61383.7	C1250
6	A6	68	81.2088	1.26619e+06	61537.8	C1250
6	A6	69	81.4805	1.25063e+06	61932.4	C1250
6	A6	70	81.7522	1.23197e+06	62622.4	C1250
6	A6	71	82.024	1.21452e+06	63648.8	C1250
6	A6	72	82.2957	1.19792e+06	65044.4	C1250
6	A6	73	82.5675	1.17887e+06	66836.1	C1250
6	A6	74	82.8392	1.16208e+06	69019.4	C1250
6	A6	75	83.111	1.14193e+06	70680.4	C1250
6	A6	76	83.3827	1121547	72599.7	C1250
6	A6	77	83.6545	1.0997e+06	74783.1	C1250
6	A6	78	83.9262	1.07717e+06	77269.1	C1250
6	A6	79	84.198	1.05398e+06	80164.6	C1250
6	A6	80	84.4697	1.02956e+06	83693.9	C1250
6	A6	81	84.7414	1.00357e+06	88276.3	C1250
6	A6	82	85.0132	974093	94624.9	C1250
6	A6	83	85.2849	945059	103818	C1250
6	A6	84	85.5567	915121	117237	C1250
6	A6	85	85.8284	879891	136213	C1250
6	A6	86	86.1002	839945	161296	C1250
6	A6	87	86.3719	783354	191280	C1250
6	A6	88	86.6437	676996	222480	C1250
6	A6	89	86.9154	489364	248930	C1250
6	A6	90	87.1871	265864	263907	C1250
6	A6	91	87.4589	92570.5	262378	C1250
6	A6	92	87.7306	18982.2	243203	C1250
6	A6	93	88.0024	-6252.94	209809	C1250
6	A6	94	88.2741	-11779.4	168905	C1250
6	A6	95	88.5459	-14413.6	127940	C1250
6	A6	96	88.8176	-14148	92673.6	C1250
6	A6	97	89.0894	-17233.5	64206	C1250
6	A6	98	89.3611	-17973.8	35727.6	C1250
6	A6	99	89.6329	-16226.9	18382.6	C1250
6	A6	100	89.9046	-17111.5	8801.66	C1250
6	A6	101	90.1764	-16533.7	3980.93	C1250
6	A6	102	90.4481	-17813.9	1766.28	C1250
6	A6	103	90.7198	-17049.4	827.75	C1250
6	A6	104	90.9916	-18280.4	433.445	C1250
6	A6	105	91.2633	-18717.4	223.18	C1250
6	A6	106	91.5351	-18412.9	50.25	C1250
6	A6	107	91.8068	-18111.5	-115.828	C1250
6	A6	108	92.0786	-17953.6	-251.695	C1250
6	A6	109	92.3503	-17698.1	-323.18	C1250
6	A6	110	92.6221	-18347.9	-312.258	C1250
6	A6	111	92.8938	-17463.9	-227.156	C1250
6	A6	112	93.1656	-18942.2	-98.3438	C1250
6	A6	113	93.4373	-18275.4	33.1484	C1250
6	A6	114	93.709	-18742.9	128.938	C1250
6	A6	115	93.9808	-19575.9	163.953	C1250
6	A6	116	94.2525	-19789	133.18	C1250
6	A6	117	94.5243	-19171.6	52.0391	C1250
6	A6	118	94.796	-19026.6	-50.5078	C1250
7	A7	1	63.0021	2546599	75649.5	C1250
7	A7	2	63.2738	2.53638e+06	75747.2	C1250
7	A7	3	63.5456	2.52186e+06	76019.7	C1250
7	A7	4	63.8173	2506706	76371.4	C1250
7	A7	5	64.0891	2.48583e+06	76686.5	C1250
7	A7	6	64.3608	2.46451e+06	76871.6	C1250
7	A7	7	64.6326	2.44308e+06	76877	C1250
7	A7	8	64.9043	2419736	76698.2	C1250
7	A7	9	65.1761	2396083	76363	C1250
7	A7	10	65.4478	2.37307e+06	75918.7	C1250
7	A7	11	65.7196	2.35264e+06	75420.2	C1250
7	A7	12	65.9913	2.32796e+06	74922.4	C1250
7	A7	13	66.263	2.30522e+06	74467.6	C1250
7	A7	14	66.5348	2.28584e+06	74078.3	C1250
7	A7	15	66.8065	2264168	73755	C1250
7	A7	16	67.0783	2243648	73484.9	C1250
7	A7	17	67.35	2218293	73250.1	C1250
7	A7	18	67.6218	2.19878e+06	73033.3	C1250
7	A7	19	67.8935	2.17933e+06	72817	C1250
7	A7	20	68.1653	2.15608e+06	72584.5	C1250
7	A7	21	68.437	2.13684e+06	72325.3	C1250
7	A7	22	68.7088	2.11325e+06	72041.3	C1250
7	A7	23	68.9805	2.09343e+06	71747.1	C1250
7	A7	24	69.2523	2.0738e+06	71460.5	C1250
7	A7	25	69.524	2.05348e+06	71193.4	C1250
7	A7	26	69.7957	2.03318e+06	70946.9	C1250
7	A7	27	70.0675	2.01207e+06	70712.9	C1250
7	A7	28	70.3392	1.99212e+06	70481.3	C1250
7	A7	29	70.611	1972555	70245.7	C1250
7	A7	30	70.8827	1.95228e+06	70007.3	C1250
7	A7	31	71.1545	1.92986e+06	69774.4	C1250
7	A7	32	71.4262	1.91246e+06	69558.6	C1250
7	A7	33	71.698	1.89201e+06	69369.1	C1250
7	A7	34	71.9697	1.87181e+06	69207.3	C1250
7	A7	35	72.2414	1.85302e+06	69067.2	C1250
7	A7	36	72.5132	1832631	68940.6	C1250
7	A7	37	72.7849	1.81215e+06	68819.8	C1250
7	A7	38	73.0567	1.79401e+06	68685.2	C1250
7	A7	39	73.3284	1.77492e+06	68492.4	C1250
7	A7	40	73.6002	1.7549e+06	68279.3	C1250
7	A7	41	73.8719	1.7363e+06	68038.7	C1250
7	A7	42	74.1437	1.71683e+06	67771.7	C1250
7	A7	43	74.4154	1.69709e+06	67485.8	C1250
7	A7	44	74.6872	1.67937e+06	67183.3	C1250
7	A7	45	74.9589	1.66027e+06	66849.7	C1250
7	A7	46	75.2307	1.64276e+06	66454	C1250
7	A7	47	75.5024	1.62226e+06	65965	C1250
7	A7	48	75.7741	1.60528e+06	65379.4	C1250
7	A7	49	76.0459	1.58479e+06	64734.7	C1250
7	A7	50	76.3176	1.56854e+06	64101.2	C1250
7	A7	51	76.5894	1.552e+06	63550.7	C1250
7	A7	52	76.8611	1.53369e+06	63124.9	C1250
7	A7	53	77.1329	1.51738e+06	62823.1	C1250
7	A7	54	77.4046	1.49723e+06	62611.3	C1250
7	A7	55	77.6764	1480709	62446.3	C1250
7	A7	56	77.9481	1462707	62290.3	C1250
7	A7	57	78.2198	1.446e+06	62115.1	C1250
7	A7	58	78.4916	1.4267e+06	61901.4	C1250
7	A7	59	78.7633	1.41132e+06	61641.9	C1250
7	A7	60	79.0351	1391917	61349.6	C1250
7	A7	61	79.3068	1.37394e+06	61056.6	C1250
7	A7	62	79.5786	1.35899e+06	60802.4	C1250
7	A7	63	79.8503	1344044	60609.1	C1250
7	A7	64	80.1221	1.32547e+06	60472.5	C1250
7	A7	65	80.3938	1.30716e+06	60378.7	C1250
7	A7	66	80.6656	1.28974e+06	60333.7	C1250
7	A7	67	80.9373	1274172	60381	C1250
7	A7	68	81.209	1.25884e+06	60590.4	C1250
7	A7	69	81.4808	1.24261e+06	61029.3	C1250
7	A7	70	81.7525	1.22507e+06	61742.2	C1250
7	A7	71	82.0243	1.20692e+06	62761.2	C1250
7	A7	72	82.296	1.18992e+06	64128.1	C1250
7	A7	73	82.5678	1.17248e+06	65904.6	C1250
7	A7	74	82.8395	1.15573e+06	68155.3	C1250
7	A7	75	83.1113	1.13635e+06	70171.1	C1250
7	A7	76	83.383	1117542	72314.5	C1250
7	A7	77	83.6548	1.09361e+06	74738.5	C1250
7	A7	78	83.9265	1.07199e+06	77415.9	C1250
7	A7	79	84.1982	1.04922e+06	80395.2	C1250
7	A7	80	84.47	1022735	83884.7	C1250
7	A7	81	84.7417	996597	88354.4	C1250
7	A7	82	85.0135	969456	94638.3	C1250
7	A7	83	85.2852	940641	103984	C1250
7	A7	84	85.557	913718	117943	C1250
7	A7	85	85.8287	880394	137969	C1250
7	A7	86	86.1005	841066	164637	C1250
7	A7	87	86.3722	781418	196646	C1250
7	A7	88	86.644	673534	230076	C1250
7	A7	89	86.9157	488404	258617	C1250
7	A7	90	87.1875	262191	275147	C1250
7	A7	91	87.4592	91557.6	274284	C1250
7	A7	92	87.7309	14878	254706	C1250
7	A7	93	88.0027	-9904.76	219902	C1250
7	A7	94	88.2744	-16815.7	176866	C1250
7	A7	95	88.5462	-19128.4	133454	C1250
7	A7	96	88.8179	-20668.2	95827	C1250
7	A7	97	89.0897	-22047.4	66290	C1250
7	A7	98	89.3614	-22608	36706	C1250
7	A7	99	89.6332	-20428	18566.9	C1250
7	A7	100	89.9049	-20586.3	8507.4	C1250
7	A7	101	90.1767	-21277.2	3460.92	C1250
7	A7	102	90.4484	-22084	1184.7	C1250
7	A7	103	90.7201	-21617.1	272.945	C1250
7	A7	104	90.9919	-21837.1	-49.1094	C1250
7	A7	105	91.2636	-23332.1	-156.18	C1250
7	A7	106	91.5354	-20996.7	-202.789	C1250
7	A7	107	91.8071	-22228.6	-240.992	C1250
7	A7	108	92.0789	-23383.4	-285.242	C1250
7	A7	109	92.3506	-22633.6	-337.75	C1250
7	A7	110	92.6224	-23406.9	-390.906	C1250
7	A7	111	92.8941	-21641	-425.203	C1250
7	A7	112	93.1658	-23229.1	-414.703	C1250
7	A7	113	93.4376	-22593.3	-340.359	C1250
7	A7	114	93.7093	-23039.4	-202.867	C1250
7	A7	115	93.9811	-23155.1	-26.7188	C1250
7	A7	116	94.2528	-23517.7	147.289	C1250
7	A7	117	94.5246	-24301.8	277.625	C1250
7	A7	118	94.7963	-26137.2	338.922	C1250
8	A8	1	63.0021	2.48801e+06	74132.2	C1250
8	A8	2	63.2738	2476090	74185.1	C1250
8	A8	3	63.5456	2462288	74354.6	C1250
8	A8	4	63.8173	2.44453e+06	74557.3	C1250
8	A8	5	64.0891	2.42471e+06	74721.4	C1250
8	A8	6	64.3608	2.40596e+06	74810.2	C1250
8	A8	7	64.6326	2.38343e+06	74822.4	C1250
8	A8	8	64.9043	2.36145e+06	74766.5	C1250
8	A8	9	65.1761	2339021	74636.3	C1250
8	A8	10	65.4478	2.31823e+06	74406.9	C1250
8	A8	11	65.7196	2.29559e+06	74051.6	C1250
8	A8	12	65.9913	2.27317e+06	73568.8	C1250
8	A8	13	66.263	2.25007e+06	72998.7	C1250
8	A8	14	66.5348	2226451	72412.4	C1250
8	A8	15	66.8065	2.20719e+06	71883.1	C1250
8	A8	16	67.0783	2187459	71456.7	C1250
8	A8	17	67.35	2.16582e+06	71138.3	C1250
8	A8	18	67.6218	2.14338e+06	70899.5	C1250
8	A8	19	67.8935	2.12352e+06	70698.6	C1250
8	A8	20	68.1653	2.10434e+06	70498.9	C1250
8	A8	21	68.437	2.08161e+06	70281.9	C1250
8	A8	22	68.7088	2.06007e+06	70048.6	C1250
8	A8	23	68.9805	2.04166e+06	69815.5	C1250
8	A8	24	69.2523	2.02112e+06	69603.2	C1250
8	A8	25	69.524	2.00043e+06	69429.2	C1250
8	A8	26	69.7957	1.9812e+06	69300	C1250
8	A8	27	70.0675	1.95949e+06	69208.6	C1250
8	A8	28	70.3392	1.94159e+06	69134.9	C1250
8	A8	29	70.611	1.91971e+06	69050.9	C1250
8	A8	30	70.8827	1.90015e+06	68932.9	C1250
8	A8	31	71.1545	1.87931e+06	68775.2	C1250
8	A8	32	71.4262	1.85889e+06	68593.6	C1250
8	A8	33	71.698	1.83629e+06	68411	C1250
8	A8	34	71.9697	1820633	68236.7	C1250
8	A8	35	72.2414	1.80016e+06	68049.4	C1250
8	A8	36	72.5132	1.77908e+06	67808.8	C1250
8	A8	37	72.7849	1759333	67483	C1250
8	A8	38	73.0567	1.73668e+06	67076.8	C1250
8	A8	39	73.3284	1.71923e+06	66523.7	C1250
8	A8	40	73.6002	1702543	65989.3	C1250
8	A8	41	73.8719	1.68175e+06	65553.9	C1250
8	A8	42	74.1437	1.66419e+06	65237.9	C1250
8	A8	43	74.4154	1.64574e+06	65019.1	C1250
8	A8	44	74.6872	1625922	64850.8	C1250
8	A8	45	74.9589	1.60734e+06	64684.1	C1250
8	A8	46	75.2307	1.59068e+06	64479.2	C1250
8	A8	47	75.5024	1.56988e+06	64212.9	C1250
8	A8	48	75.7741	1.55344e+06	63880.4	C1250
8	A8	49	76.0459	1.53364e+06	63494	C1250
8	A8	50	76.3176	1.51692e+06	63078.9	C1250
8	A8	51	76.5894	1.49797e+06	62662.3	C1250
8	A8	52	76.8611	1.48147e+06	62264	C1250
8	A8	53	77.1329	1.46261e+06	61890.3	C1250
8	A8	54	77.4046	1.44545e+06	61539.4	C1250
8	A8	55	77.6764	1.42645e+06	61208.7	C1250
8	A8	56	77.9481	1.40871e+06	60902.6	C1250
8	A8	57	78.2198	1.39337e+06	60625.6	C1250
8	A8	58	78.4916	1.37312e+06	60375.2	C1250
8	A8	59	78.7633	1.35779e+06	60136	C1250
8	A8	60	79.0351	1.3401e+06	59885.8	C1250
8	A8	61	79.3068	1.32219e+06	59612.9	C1250
8	A8	62	79.5786	1.30389e+06	59328.9	C1250
8	A8	63	79.8503	1.28906e+06	59070.7	C1250
8	A8	64	80.1221	1272186	58881.3	C1250
8	A8	65	80.3938	1.25572e+06	58792.5	C1250
8	A8	66	80.6656	1.2387e+06	58813.3	C1250
8	A8	67	80.9373	1.22163e+06	58940.8	C1250
8	A8	68	81.209	1.20389e+06	59177.7	C1250
8	A8	69	81.4808	1.18871e+06	59547.1	C1250
8	A8	70	81.7525	1.17256e+06	60092.8	C1250
8	A8	71	82.0243	1.15334e+06	60872.3	C1250
8	A8	72	82.296	1.13913e+06	61947.2	C1250
8	A8	73	82.5678	1.11972e+06	63377	C1250
8	A8	74	82.8395	1.10109e+06	65213.1	C1250
8	A8	75	83.1113	1.08563e+06	67383.6	C1250
8	A8	76	83.383	1.0655e+06	69497.7	C1250
8	A8	77	83.6548	1.04323e+06	71959.9	C1250
8	A8	78	83.9265	1.02324e+06	74778.5	C1250
8	A8	79	84.1982	999748	78018.1	C1250
8	A8	80	84.47	976306	81871.5	C1250
8	A8	81	84.7417	951199	86759.5	C1250
8	A8	82	85.0135	923371	93452.2	C1250
8	A8	83	85.2852	895066	103159	C1250
8	A8	84	85.557	867744	117477	C1250
8	A8	85	85.8287	835243	138020	C1250
8	A8	86	86.1005	797685	165628	C1250
8	A8	87	86.3722	745051	199256	C1250
8	A8	88	86.644	648597	235065	C1250
8	A8	89	86.9157	481920	266490	C1250
8	A8	90	87.1875	268956	285791	C1250
8	A8	91	87.4592	94535.2	286785	C1250
8	A8	92	87.7309	14948.4	267486	C1250
8	A8	93	88.0027	-10248.7	231162	C1250
8	A8	94	88.2744	-16342.2	185125	C1250
8	A8	95	88.5462	-18277.8	137943	C1250
8	A8	96	88.8179	-21514.6	96570.2	C1250
8	A8	97	89.0897	-21229.9	64061.6	C1250
8	A8	98	89.3614	-19480.4	35899.4	C1250
8	A8	99	89.6332	-21201.6	18573.7	C1250
8	A8	100	89.9049	-21271	8943.79	C1250
8	A8	101	90.1767	-21604	4086.58	C1250
8	A8	102	90.4484	-21018.8	1855.87	C1250
8	A8	103	90.7201	-21357.5	921.414	C1250
8	A8	104	90.9919	-22655.6	566.688	C1250
8	A8	105	91.2636	-21203.2	450.984	C1250
8	A8	106	91.5354	-22606.6	429.172	C1250
8	A8	107	91.8071	-21973.2	443.32	C1250
8	A8	108	92.0789	-22498.8	467.797	C1250
8	A8	109	92.3506	-23118.5	486.508	C1250
8	A8	110	92.6224	-23340.6	486.578	C1250
8	A8	111	92.8941	-22278	459.594	C1250
8	A8	112	93.1658	-24616.4	404.867	C1250
8	A8	113	93.4376	-22907.6	331.812	C1250
8	A8	114	93.7093	-24673.9	259.078	C1250
8	A8	115	93.9811	-22510.4	208.562	C1250
8	A8	116	94.2528	-23465.4	195.461	C1250
8	A8	117	94.5246	-24179.3	219.695	C1250
8	A8	118	94.7963	-24335.7	265.414	C1250
9	A9	1	63.0021	2359298	78756.7	C3670
9	A9	2	63.2735	2.34449e+06	79169.3	C3670
9	A9	3	63.545	2328451	79713.2	C3670
9	A9	4	63.8164	2.31403e+06	80195.8	C3670
9	A9	5	64.0878	2.29338e+06	80453.3	C3670
9	A9	6	64.3593	2269863	80421.2	C3670
9	A9	7	64.6307	2.24942e+06	80149.1	C3670
9	A9	8	64.9021	2224495	79758.1	C3670
9	A9	9	65.1736	2.20219e+06	79374.9	C3670
9	A9	10	65.445	2.18192e+06	79073.9	C3670
9	A9	11	65.7164	2.16041e+06	78861.9	C3670
9	A9	12	65.9879	2.13698e+06	78695.8	C3670
9	A9	13	66.2593	2.11368e+06	78512.3	C3670
9	A9	14	66.5307	2.09242e+06	78254.2	C3670
9	A9	15	66.8022	2.07056e+06	77884.5	C3670
9	A9	16	67.0736	2.04823e+06	77394.2	C3670
9	A9	17	67.345	2.02509e+06	76802	C3670
9	A9	18	67.6165	2.00165e+06	76152.1	C3670
9	A9	19	67.8879	1.98315e+06	75502.6	C3670
9	A9	20	68.1593	1.96031e+06	74910.1	C3670
9	A9	21	68.4308	1938441	74412.7	C3670
9	A9	22	68.7022	1917410	74016.8	C3670
9	A9	23	68.9736	1.89887e+06	73693.6	C3670
9	A9	24	69.2451	1.87819e+06	73388.1	C3670
9	A9	25	69.5165	1.85545e+06	73039.2	C3670
9	A9	26	69.7879	1.83547e+06	72604.3	C3670
9	A9	27	70.0594	1815612	72071.3	C3670
9	A9	28	70.3308	1.79239e+06	71460.2	C3670
9	A9	29	70.6023	1.7753e+06	70812.5	C3670
9	A9	30	70.8737	1.75286e+06	70177.6	C3670
9	A9	31	71.1451	1.73311e+06	69596.8	C3670
9	A9	32	71.4166	1713586	69091.6	C3670
9	A9	33	71.688	1.6951e+06	68657.4	C3670
9	A9	34	71.9594	1.67483e+06	68270.4	C3670
9	A9	35	72.2309	1655923	67901.8	C3670
9	A9	36	72.5023	1633026	67529.2	C3670
9	A9	37	72.7737	1.61801e+06	67140.3	C3670
9	A9	38	73.0452	1.59667e+06	66727.8	C3670
9	A9	39	73.3166	1.57896e+06	66283.6	C3670
9	A9	40	73.588	1.56002e+06	65802.4	C3670
9	A9	41	73.8595	1.54012e+06	65290.3	C3670
9	A9	42	74.1309	1.52278e+06	64768.9	C3670
9	A9	43	74.4023	1.50585e+06	64273.7	C3670
9	A9	44	74.6738	1.486e+06	63835.4	C3670
9	A9	45	74.9452	1.46855e+06	63474.9	C3670
9	A9	46	75.2166	1451563	63193.1	C3670
9	A9	47	75.4881	1.43563e+06	62972.5	C3670
9	A9	48	75.7595	1415418	62783.5	C3670
9	A9	49	76.0309	1.39748e+06	62594.6	C3670
9	A9	50	76.3024	1.38336e+06	62381.9	C3670
9	A9	51	76.5738	1.36315e+06	62131.9	C3670
9	A9	52	76.8452	1.34629e+06	61845.8	C3670
9	A9	53	77.1167	1.32804e+06	61536.4	C3670
9	A9	54	77.3881	1.311e+06	61220.2	C3670
9	A9	55	77.6595	1.29441e+06	60904.9	C3670
9	A9	56	77.931	1.27715e+06	60580.8	C3670
9	A9	57	78.2024	1.25969e+06	60229.1	C3670
9	A9	58	78.4738	1.24151e+06	59838.3	C3670
9	A9	59	78.7453	1.22437e+06	59422.9	C3670
9	A9	60	79.0167	1.20932e+06	59025.3	C3670
9	A9	61	79.2881	1.19115e+06	58699.6	C3670
9	A9	62	79.5596	1.17527e+06	58484.6	C3670
9	A9	63	79.831	1.16233e+06	58386.3	C3670
9	A9	64	80.1024	1.14282e+06	58385.1	C3670
9	A9	65	80.3739	1.1263e+06	58464.2	C3670
9	A9	66	80.6453	1.10963e+06	58647.7	C3670
9	A9	67	80.9167	1.09433e+06	59031.9	C3670
9	A9	68	81.1882	1.07795e+06	59807.1	C3670
9	A9	69	81.4596	1.06264e+06	61289.6	C3670
9	A9	70	81.731	1045522	63977	C3670
9	A9	71	82.0025	1.02701e+06	68651.7	C3670
9	A9	72	82.2739	1.01411e+06	76418.9	C3670
9	A9	73	82.5453	993752	88734.8	C3670
9	A9	74	82.8168	973304	107254	C3670
9	A9	75	83.0882	953246	133428	C3670
9	A9	76	83.3596	924695	167838	C3670
9	A9	77	83.6311	888318	209400	C3670
9	A9	78	83.9025	833738	254747	C3670
9	A9	79	84.174	754054	298203	C3670
9	A9	80	84.4454	638939	332656	C3670
9	A9	81	84.7168	487660	351288	C3670
9	A9	82	84.9883	328578	349605	C3670
9	A9	83	85.2597	192820	326971	C3670
9	A9	84	85.5311	98922.4	286919	C3670
9	A9	85	85.8026	41766.3	236080	C3670
9	A9	86	86.074	13292.4	182193	C3670
9	A9	87	86.3454	350.92	132038	C3670
9	A9	88	86.6169	-6823.48	90057.8	C3670
9	A9	89	86.8883	-9749.67	58035.6	C3670
9	A9	90	87.1597	-11781.8	35571.4	C3670
9	A9	91	87.4312	-12714.3	20841.9	C3670
9	A9	92	87.7026	-12060.1	11762.6	C3670
9	A9	93	87.974	-13530.4	6460.18	C3670
9	A9	94	88.2455	-13749.9	3520.03	C3670
9	A9	95	88.5169	-12149.7	1986.57	C3670
9	A9	96	88.7883	-12581.4	1250.05	C3670
9	A9	97	89.0598	-13855.1	925.715	C3670
9	A9	98	89.3312	-14928.9	773.176	C3670
9	A9	99	89.6026	-15027.9	656.125	C3670
9	A9	100	89.8741	-14240.3	518.719	C3670
9	A9	101	90.1455	-14789.3	359.336	C3670
9	A9	102	90.4169	-14902.8	199.863	C3670
9	A9	103	90.6884	-14803.2	61.4062	C3670
9	A9	104	90.9598	-15022.3	-45.0195	C3670
9	A9	105	91.2312	-14798.5	-114.836	C3670
9	A9	106	91.5027	-15551	-143.16	C3670
9	A9	107	91.7741	-14220.9	-123.273	C3670
9	A9	108	92.0455	-14759	-51.2148	C3670
9	A9	109	92.317	-15033.4	68.3086	C3670
9	A9	110	92.5884	-15338.4	219.727	C3670
9	A9	111	92.8598	-15088.2	379.047	C3670
9	A9	112	93.1313	-16244.9	518.723	C3670
9	A9	113	93.4027	-14991.2	613.715	C3670
9	A9	114	93.6741	-17378.8	648.992	C3670
9	A9	115	93.9456	-17022.5	627.535	C3670
9	A9	116	94.217	-17187.4	573.523	C3670
9	A9	117	94.4884	-16885.5	524.977	C3670
9	A9	118	94.7599	-16002.9	516.812	C3670
10	A10	1	63.0021	2.19115e+06	75328.7	C3670
10	A10	2	63.2735	2.18046e+06	75536.5	C3670
10	A10	3	63.545	2166182	75826.2	C3670
10	A10	4	63.8164	2.14766e+06	76038.2	C3670
10	A10	5	64.0878	2.12855e+06	76061.4	C3670
10	A10	6	64.3593	2.11011e+06	75879.2	C3670
10	A10	7	64.6307	2086471	75558.8	C3670
10	A10	8	64.9021	2.06772e+06	75200.3	C3670
10	A10	9	65.1736	2.0464e+06	74881.2	C3670
10	A10	10	65.445	2024435	74622.2	C3670
10	A10	11	65.7164	2.00492e+06	74387.2	C3670
10	A10	12	65.9879	1.9854e+06	74109.6	C3670
10	A10	13	66.2593	1.96127e+06	73729.9	C3670
10	A10	14	66.5307	1.94127e+06	73222.1	C3670
10	A10	15	66.8022	1.92027e+06	72607.5	C3670
10	A10	16	67.0736	1.90075e+06	71947.2	C3670
10	A10	17	67.345	1.87848e+06	71321.3	C3670
10	A10	18	67.6165	1.85835e+06	70799.9	C3670
10	A10	19	67.8879	1.83975e+06	70415.8	C3670
10	A10	20	68.1593	1.82116e+06	70149	C3670
10	A10	21	68.4308	1.79988e+06	69935.2	C3670
10	A10	22	68.7022	1.78129e+06	69693	C3670
10	A10	23	68.9736	1.76064e+06	69359.1	C3670
10	A10	24	69.2451	1.74106e+06	68910.5	C3670
10	A10	25	69.5165	1.72158e+06	68370.2	C3670
10	A10	26	69.7879	1.70239e+06	67793.7	C3670
10	A10	27	70.0594	1.68316e+06	67241	C3670
10	A10	28	70.3308	1.66381e+06	66750.1	C3670
10	A10	29	70.6023	1.64689e+06	66319.3	C3670
10	A10	30	70.8737	1.62746e+06	65915.2	C3670
10	A10	31	71.1451	1.60849e+06	65494.8	C3670
10	A10	32	71.4166	1.58918e+06	65030.2	C3670
10	A10	33	71.688	1.56984e+06	64521.9	C3670
10	A10	34	71.9594	1.5531e+06	63994.9	C3670
10	A10	35	72.2309	1.53444e+06	63480.7	C3670
10	A10	36	72.5023	1.51659e+06	63003	C3670
10	A10	37	72.7737	1.49708e+06	62570.4	C3670
10	A10	38	73.0452	1.4825e+06	62177.4	C3670
10	A10	39	73.3166	1463723	61813.2	C3670
10	A10	40	73.588	1445470	61469.6	C3670
10	A10	41	73.8595	1.42922e+06	61143.7	C3670
10	A10	42	74.1309	1412192	60833	C3670
10	A10	43	74.4023	1395982	60532.7	C3670
10	A10	44	74.6738	1.37749e+06	60229.5	C3670
10	A10	45	74.9452	1.36216e+06	59905.1	C3670
10	A10	46	75.2166	1.34442e+06	59544.2	C3670
10	A10	47	75.4881	1.32769e+06	59145.1	C3670
10	A10	48	75.7595	1.31218e+06	58725	C3670
10	A10	49	76.0309	1.29509e+06	58315.1	C3670
10	A10	50	76.3024	1.27987e+06	57952.8	C3670
10	A10	51	76.5738	1262628	57664.3	C3670
10	A10	52	76.8452	1247949	57452.2	C3670
10	A10	53	77.1167	1.23182e+06	57289.6	C3670
10	A10	54	77.3881	1.21574e+06	57130.2	C3670
10	A10	55	77.6595	1.19892e+06	56929.7	C3670
10	A10	56	77.931	1.1816e+06	56665.4	C3670
10	A10	57	78.2024	1165578	56341.9	C3670
10	A10	58	78.4738	1.15203e+06	55978.9	C3670
10	A10	59	78.7453	1.13561e+06	55598.8	C3670
10	A10	60	79.0167	1.1182e+06	55219.4	C3670
10	A10	61	79.2881	1.103e+06	54859.3	C3670
10	A10	62	79.5596	1090047	54544.7	C3670
10	A10	63	79.831	1.07346e+06	54310.2	C3670
10	A10	64	80.1024	1057708	54192.7	C3670
10	A10	65	80.3739	1.04437e+06	54230.7	C3670
10	A10	66	80.6453	1.02901e+06	54473.2	C3670
10	A10	67	80.9167	1.0138e+06	55002.7	C3670
10	A10	68	81.1882	997761	55972.3	C3670
10	A10	69	81.4596	983596	57655.6	C3670
10	A10	70	81.731	969342	60509.6	C3670
10	A10	71	82.0025	951696	65208.1	C3670
10	A10	72	82.2739	937262	72800.3	C3670
10	A10	73	82.5453	919455	84646.1	C3670
10	A10	74	82.8168	900163	102284	C3670
10	A10	75	83.0882	878777	127053	C3670
10	A10	76	83.3596	853817	159453	C3670
10	A10	77	83.6311	818261	198385	C3670
10	A10	78	83.9025	767262	240578	C3670
10	A10	79	84.174	691559	280612	C3670
10	A10	80	84.4454	579620	311810	C3670
10	A10	81	84.7168	437303	327898	C3670
10	A10	82	84.9883	290539	324907	C3670
10	A10	83	85.2597	167604	302528	C3670
10	A10	84	85.5311	82542.8	264300	C3670
10	A10	85	85.8026	30544.9	216529	C3670
10	A10	86	86.074	4841.55	166408	C3670
10	A10	87	86.3454	-4519.71	120134	C3670
10	A10	88	86.6169	-12249	81688.7	C3670
10	A10	89	86.8883	-14399.4	52476.3	C3670
10	A10	90	87.1597	-16108.4	31945.1	C3670
10	A10	91	87.4312	-15606.3	18614.2	C3670
10	A10	92	87.7026	-16949.3	10462.3	C3670
10	A10	93	87.974	-19193.7	5691.04	C3670
10	A10	94	88.2455	-19532.5	2971.38	C3670
10	A10	95	88.5169	-16622.4	1449.61	C3670
10	A10	96	88.7883	-18048.5	626.43	C3670
10	A10	97	89.0598	-18692.2	210.281	C3670
10	A10	98	89.3312	-17168.5	10.7852	C3670
10	A10	99	89.6026	-20167.5	-106.207	C3670
10	A10	100	89.8741	-19781.7	-219.488	C3670
10	A10	101	90.1455	-19049.5	-345.289	C3670
10	A10	102	90.4169	-19709.1	-450.406	C3670
10	A10	103	90.6884	-18238.5	-488.496	C3670
10	A10	104	90.9598	-17870.3	-439.391	C3670
10	A10	105	91.2312	-19531.7	-326.207	C3670
10	A10	106	91.5027	-20357.8	-201.195	C3670
10	A10	107	91.7741	-20010.1	-114.027	C3670
10	A10	108	92.0455	-19758.8	-86.7344	C3670
10	A10	109	92.317	-20658.3	-110.352	C3670
10	A10	110	92.5884	-19507.4	-159.219	C3670
10	A10	111	92.8598	-21378.5	-208.234	C3670
10	A10	112	93.1313	-20688.6	-241.914	C3670
10	A10	113	93.4027	-20152.7	-254.703	C3670
10	A10	114	93.6741	-20964.1	-247.516	C3670
10	A10	115	93.9456	-21137.2	-223.945	C3670
10	A10	116	94.217	-21658.2	-187.078	C3670
10	A10	117	94.4884	-21093.9	-137.805	C3670
10	A10	118	94.7599	-21027.9	-75.8906	C3670
11	A11	1	63.0021	2.18993e+06	70414.7	C3670
11	A11	2	63.2738	2.18095e+06	70973.3	C3670
11	A11	3	63.5456	2.16789e+06	71608.6	C3670
11	A11	4	63.8173	2.14965e+06	72133.9	C3670
11	A11	5	64.089	2131609	72414.1	C3670
11	A11	6	64.3607	2.11155e+06	72415.9	C3670
11	A11	7	64.6325	2.09259e+06	72209.9	C3670
11	A11	8	64.9042	2.07278e+06	71925	C3670
11	A11	9	65.1759	2.04951e+06	71692	C3670
11	A11	10	65.4477	2030707	71592	C3670
11	A11	11	65.7194	2.01233e+06	71629.7	C3670
11	A11	12	65.9911	1.9909e+06	71730.2	C3670
11	A11	13	66.2629	1.97174e+06	71772.3	C3670
11	A11	14	66.5346	1.94957e+06	71637.4	C3670
11	A11	15	66.8063	1.92941e+06	71260	C3670
11	A11	16	67.078	1.90844e+06	70657.6	C3670
11	A11	17	67.3498	1.88657e+06	69923.8	C3670
11	A11	18	67.6215	1.86593e+06	69189.7	C3670
11	A11	19	67.8932	1.84769e+06	68570.2	C3670
11	A11	20	68.165	1.82881e+06	68123.2	C3670
11	A11	21	68.4367	1.81017e+06	67837.5	C3670
11	A11	22	68.7084	1.78945e+06	67649.7	C3670
11	A11	23	68.9802	1.76985e+06	67472	C3670
11	A11	24	69.2519	1.75233e+06	67220.1	C3670
11	A11	25	69.5236	1732317	66833.4	C3670
11	A11	26	69.7954	1712447	66288.1	C3670
11	A11	27	70.0671	1.69312e+06	65606.5	C3670
11	A11	28	70.3388	1.67352e+06	64847.2	C3670
11	A11	29	70.6105	1.65463e+06	64085.1	C3670
11	A11	30	70.8823	1.63832e+06	63381.6	C3670
11	A11	31	71.154	1.61776e+06	62770.2	C3670
11	A11	32	71.4257	1.60174e+06	62252.7	C3670
11	A11	33	71.6975	1.58095e+06	61812.1	C3670
11	A11	34	71.9692	1565221	61428.3	C3670
11	A11	35	72.2409	1547331	61089.2	C3670
11	A11	36	72.5127	1.52802e+06	60795.4	C3670
11	A11	37	72.7844	1.51e+06	60552.6	C3670
11	A11	38	73.0561	1.49384e+06	60358.7	C3670
11	A11	39	73.3279	1477545	60186.1	C3670
11	A11	40	73.5996	1.45787e+06	59985.5	C3670
11	A11	41	73.8713	1442793	59701.7	C3670
11	A11	42	74.143	1423059	59336.8	C3670
11	A11	43	74.4148	1.40575e+06	58884.2	C3670
11	A11	44	74.6865	1.3899e+06	58379.2	C3670
11	A11	45	74.9582	1.37378e+06	57880.6	C3670
11	A11	46	75.23	1.35579e+06	57442.8	C3670
11	A11	47	75.5017	1340304	57099.4	C3670
11	A11	48	75.7734	1.32516e+06	56860.2	C3670
11	A11	49	76.0452	1.30755e+06	56710.1	C3670
11	A11	50	76.3169	1.2925e+06	56616.3	C3670
11	A11	51	76.5886	1.27596e+06	56535.9	C3670
11	A11	52	76.8603	1.2591e+06	56427.7	C3670
11	A11	53	77.1321	1.24173e+06	56262.9	C3670
11	A11	54	77.4038	1.22729e+06	56029.1	C3670
11	A11	55	77.6755	1.20857e+06	55727.3	C3670
11	A11	56	77.9473	1194237	55365.3	C3670
11	A11	57	78.219	1.17713e+06	54950	C3670
11	A11	58	78.4907	1.16244e+06	54489	C3670
11	A11	59	78.7625	1.14431e+06	53997.4	C3670
11	A11	60	79.0342	1.13081e+06	53508.2	C3670
11	A11	61	79.3059	1.11336e+06	53073.5	C3670
11	A11	62	79.5776	1.10046e+06	52755.1	C3670
11	A11	63	79.8494	1.08542e+06	52605.3	C3670
11	A11	64	80.1211	1.06977e+06	52652.5	C3670
11	A11	65	80.3928	1.05563e+06	52901	C3670
11	A11	66	80.6646	1.04004e+06	53355.1	C3670
11	A11	67	80.9363	1.0243e+06	54062.1	C3670
11	A11	68	81.208	1.00771e+06	55163.5	C3670
11	A11	69	81.4798	993754	56952.5	C3670
11	A11	70	81.7515	978564	59965.2	C3670
11	A11	71	82.0232	960343	65464.5	C3670
11	A11	72	82.2949	947112	74357.7	C3670
11	A11	73	82.5667	926830	88190.6	C3670
11	A11	74	82.8384	906698	108661	C3670
11	A11	75	83.1101	881571	137164	C3670
11	A11	76	83.3819	853956	174061	C3670
11	A11	77	83.6536	812846	217835	C3670
11	A11	78	83.9253	749180	264522	C3670
11	A11	79	84.1971	652393	307863	C3670
11	A11	80	84.4688	522707	340441	C3670
11	A11	81	84.7405	372512	355591	C3670
11	A11	82	85.0122	233291	349453	C3670
11	A11	83	85.284	126414	322284	C3670
11	A11	84	85.5557	57505.5	278454	C3670
11	A11	85	85.8274	20938.1	225102	C3670
11	A11	86	86.0992	1883.35	170049	C3670
11	A11	87	86.3709	-4771.28	119828	C3670
11	A11	88	86.6426	-8806.76	78487.8	C3670
11	A11	89	86.9144	-10679.2	48645.2	C3670
11	A11	90	87.1861	-12211.2	29294.9	C3670
11	A11	91	87.4578	-11609.4	16845.7	C3670
11	A11	92	87.7295	-11977.6	9347.52	C3670
11	A11	93	88.0013	-14071.8	5075.01	C3670
11	A11	94	88.273	-12816.3	2737.16	C3670
11	A11	95	88.5447	-13446.9	1482.98	C3670
11	A11	96	88.8165	-14369	807.066	C3670
11	A11	97	89.0882	-12903.4	433.047	C3670
11	A11	98	89.3599	-14991	215.367	C3670
11	A11	99	89.6317	-12979.9	74.0117	C3670
11	A11	100	89.9034	-14763.5	-37.3086	C3670
11	A11	101	90.1751	-15072	-138.273	C3670
11	A11	102	90.4469	-15517.7	-221.094	C3670
11	A11	103	90.7186	-13641.7	-259.648	C3670
11	A11	104	90.9903	-11921.4	-233.914	C3670
11	A11	105	91.262	-15346.7	-155.816	C3670
11	A11	106	91.5338	-16248.3	-73.5195	C3670
11	A11	107	91.8055	-15709.6	-46.1914	C3670
11	A11	108	92.0772	-15034	-106.906	C3670
11	A11	109	92.349	-14922.8	-242.445	C3670
11	A11	110	92.6207	-15684.4	-403.719	C3670
11	A11	111	92.8924	-15412.5	-535.672	C3670
11	A11	112	93.1642	-13093.3	-604.461	C3670
11	A11	113	93.4359	-16770.5	-607.484	C3670
11	A11	114	93.7076	-14447.5	-566.898	C3670
11	A11	115	93.9793	-14806.9	-515.18	C3670
11	A11	116	94.2511	-15764.5	-481.25	C3670
11	A11	117	94.5228	-15317.1	-481.66	C3670
11	A11	118	94.7945	-15476	-518.113	C3670
12	A12	1	63.0021	2121159	71622.5	C3670
12	A12	2	63.2738	2.11067e+06	71974.9	C3670
12	A12	3	63.5456	2.09806e+06	72400.2	C3670
12	A12	4	63.8173	2.08035e+06	72713.3	C3670
12	A12	5	64.089	2.06325e+06	72783.8	C3670
12	A12	6	64.3607	2.0427e+06	72591.8	C3670
12	A12	7	64.6325	2.02206e+06	72221.6	C3670
12	A12	8	64.9042	2.00298e+06	71803.1	C3670
12	A12	9	65.1759	1.98162e+06	71440.7	C3670
12	A12	10	65.4477	1.96409e+06	71168.9	C3670
12	A12	11	65.7194	1.9434e+06	70955.7	C3670
12	A12	12	65.9911	1.92547e+06	70738.5	C3670
12	A12	13	66.2629	1.9015e+06	70467.1	C3670
12	A12	14	66.5346	1.88256e+06	70121	C3670
12	A12	15	66.8063	1.86386e+06	69704.3	C3670
12	A12	16	67.078	1.84322e+06	69226.5	C3670
12	A12	17	67.3498	1825047	68694.5	C3670
12	A12	18	67.6215	1.80354e+06	68120.1	C3670
12	A12	19	67.8932	1.7849e+06	67531.1	C3670
12	A12	20	68.165	1.76529e+06	66973.3	C3670
12	A12	21	68.4367	1.74738e+06	66497.4	C3670
12	A12	22	68.7084	1.72814e+06	66134.6	C3670
12	A12	23	68.9802	1.71005e+06	65875.6	C3670
12	A12	24	69.2519	1.69347e+06	65671.9	C3670
12	A12	25	69.5236	1.67445e+06	65459.2	C3670
12	A12	26	69.7954	1.65513e+06	65194.8	C3670
12	A12	27	70.0671	1.63599e+06	64881	C3670
12	A12	28	70.3388	1.61764e+06	64559.8	C3670
12	A12	29	70.6105	1.59958e+06	64276.9	C3670
12	A12	30	70.8823	1581995	64044.7	C3670
12	A12	31	71.154	1.56712e+06	63828.7	C3670
12	A12	32	71.4257	1543974	63568.9	C3670
12	A12	33	71.6975	1526846	63218.8	C3670
12	A12	34	71.9692	1.50968e+06	62773.2	C3670
12	A12	35	72.2409	1.49088e+06	62266.3	C3670
12	A12	36	72.5127	1.47331e+06	61748.3	C3670
12	A12	37	72.7844	1.45636e+06	61256.8	C3670
12	A12	38	73.0561	1.43942e+06	60803.2	C3670
12	A12	39	73.3279	1423521	60380.1	C3670
12	A12	40	73.5996	1.40356e+06	59981.7	C3670
12	A12	41	73.8713	1.3888e+06	59620.3	C3670
12	A12	42	74.143	1.37132e+06	59326.6	C3670
12	A12	43	74.4148	1.35716e+06	59129.8	C3670
12	A12	44	74.6865	1337799	59034.6	C3670
12	A12	45	74.9582	1.32402e+06	59008	C3670
12	A12	46	75.23	1.30717e+06	58984.9	C3670
12	A12	47	75.5017	1288934	58888.6	C3670
12	A12	48	75.7734	1.27331e+06	58658.8	C3670
12	A12	49	76.0452	1.25702e+06	58275.2	C3670
12	A12	50	76.3169	1.24098e+06	57765.5	C3670
12	A12	51	76.5886	1.22167e+06	57196.7	C3670
12	A12	52	76.8603	1.20925e+06	56650.2	C3670
12	A12	53	77.1321	1.19461e+06	56196.3	C3670
12	A12	54	77.4038	1.17713e+06	55875.3	C3670
12	A12	55	77.6755	1.16006e+06	55691.4	C3670
12	A12	56	77.9473	1.14648e+06	55615.2	C3670
12	A12	57	78.219	1131772	55586.1	C3670
12	A12	58	78.4907	1115750	55527.3	C3670
12	A12	59	78.7625	1.09774e+06	55370.2	C3670
12	A12	60	79.0342	1.08124e+06	55085.4	C3670
12	A12	61	79.3059	1.06701e+06	54700.1	C3670
12	A12	62	79.5776	1.05278e+06	54286.4	C3670
12	A12	63	79.8494	1.03823e+06	53931.8	C3670
12	A12	64	80.1211	1021823	53708	C3670
12	A12	65	80.3928	1.00741e+06	53663.9	C3670
12	A12	66	80.6646	994865	53837.3	C3670
12	A12	67	80.9363	976074	54280	C3670
12	A12	68	81.208	964857	55088.7	C3670
12	A12	69	81.4798	947947	56443.2	C3670
12	A12	70	81.7515	932546	58668.8	C3670
12	A12	71	82.0232	916833	62342.6	C3670
12	A12	72	82.2949	903415	68389.5	C3670
12	A12	73	82.5667	883007	78189.2	C3670
12	A12	74	82.8384	864946	93518.4	C3670
12	A12	75	83.1101	843534	116165	C3670
12	A12	76	83.3819	814742	147151	C3670
12	A12	77	83.6536	809756	185712	C3670
12	A12	78	83.9253	744929	228520	C3670
12	A12	79	84.1971	652353	269681	C3670
12	A12	80	84.4688	525216	301876	C3670
12	A12	81	84.7405	379376	318369	C3670
12	A12	82	85.0122	241544	315160	C3670
12	A12	83	85.284	139081	292321	C3670
12	A12	84	85.5557	75233.6	253941	C3670
12	A12	85	85.8274	39775.7	206750	C3670
12	A12	86	86.0992	23297.1	158050	C3670
12	A12	87	86.3709	16970.8	113838	C3670
12	A12	88	86.6426	10633	77719.1	C3670
12	A12	89	86.9144	5958.52	50841.4	C3670
12	A12	90	87.1861	5710.13	32434.1	C3670
12	A12	91	87.4578	5603.35	20648.2	C3670
12	A12	92	87.7295	-892.412	13512.9	C3670
12	A12	93	88.0013	-115.027	9342.05	C3670
12	A12	94	88.273	-741.971	6920.93	C3670
12	A12	95	88.5447	-2129.78	5482.57	C3670
12	A12	96	88.8165	-2954.26	4587.25	C3670
12	A12	97	89.0882	-4652.61	3994.99	C3670
12	A12	98	89.3599	-6172.22	3575.98	C3670
12	A12	99	89.6317	-5903.23	3262.9	C3670
12	A12	100	89.9034	-5712.23	3026.96	C3670
12	A12	101	90.1751	-8090.5	2860.41	C3670
12	A12	102	90.4469	-9249.71	2760.32	C3670
12	A12	103	90.7186	-7950.69	2716.54	C3670
12	A12	104	90.9903	-9707.73	2706.37	C3670
12	A12	105	91.262	-10761.1	2697.01	C3670
12	A12	106	91.5338	-12898.5	2654.8	C3670
12	A12	107	91.8055	-12258.5	2558.46	C3670
12	A12	108	92.0772	-12725.9	2409.08	C3670
12	A12	109	92.349	-14147.9	2229.49	C3670
12	A12	110	92.6207	-13887	2052.27	C3670
12	A12	111	92.8924	-14711.5	1903.39	C3670
12	A12	112	93.1642	-14959.6	1790.62	C3670
12	A12	113	93.4359	-15582.1	1701.87	C3670
12	A12	114	93.7076	-16578.1	1612.98	C3670
12	A12	115	93.9793	-16899.3	1500.6	C3670
12	A12	116	94.2511	-17451.7	1353.9	C3670
12	A12	117	94.5228	-17047.1	1179.17	C3670
12	A12	118	94.7945	-16975.3	994.641	C3670
13	B1	1	63.0018	2.41452e+06	69947.8	B0115
13	B1	2	63.2735	2405067	70123.1	B0115
13	B1	3	63.5452	2.38608e+06	70253	B0115
13	B1	4	63.8169	2368201	70196.2	B0115
13	B1	5	64.0886	2.35086e+06	69894.2	B0115
13	B1	6	64.3603	2.33091e+06	69384.7	B0115
13	B1	7	64.632	2.31081e+06	68772.2	B0115
13	B1	8	64.9037	2.29102e+06	68173.2	B0115
13	B1	9	65.1754	2.27242e+06	67674.9	B0115
13	B1	10	65.4471	2.2487e+06	67315.5	B0115
13	B1	11	65.7188	2.231e+06	67083.1	B0115
13	B1	12	65.9905	2212236	66926	B0115
13	B1	13	66.2622	2191206	66770.7	B0115
13	B1	14	66.5339	2.17123e+06	66544.6	B0115
13	B1	15	66.8056	2.15012e+06	66201.2	B0115
13	B1	16	67.0773	2.13209e+06	65734.2	B0115
13	B1	17	67.349	2.10926e+06	65178.7	B0115
13	B1	18	67.6207	2.09094e+06	64598.3	B0115
13	B1	19	67.8924	2.07075e+06	64059.9	B0115
13	B1	20	68.1641	2.05293e+06	63611.8	B0115
13	B1	21	68.4358	2.03201e+06	63272.9	B0115
13	B1	22	68.7075	2017622	63039.1	B0115
13	B1	23	68.9792	1.99547e+06	62899.1	B0115
13	B1	24	69.2509	1.9751e+06	62844.6	B0115
13	B1	25	69.5226	1.96124e+06	62868	B0115
13	B1	26	69.7943	1.94007e+06	62950	B0115
13	B1	27	70.066	1.92145e+06	63054.9	B0115
13	B1	28	70.3377	1.90303e+06	63145.6	B0115
13	B1	29	70.6094	1.8841e+06	63210.9	B0115
13	B1	30	70.8811	1864343	63294.3	B0115
13	B1	31	71.1528	1841902	63492.5	B0115
13	B1	32	71.4245	1.82676e+06	63918.5	B0115
13	B1	33	71.6962	1808112	64635.3	B0115
13	B1	34	71.9679	1.78809e+06	65598.8	B0115
13	B1	35	72.2396	1.77146e+06	66637.2	B0115
13	B1	36	72.5113	1.74798e+06	67489.6	B0115
13	B1	37	72.783	1.72845e+06	67889.7	B0115
13	B1	38	73.0546	1.70507e+06	67659.4	B0115
13	B1	39	73.3264	1.68261e+06	66769.5	B0115
13	B1	40	73.5981	1.66108e+06	65341.6	B0115
13	B1	41	73.8698	1.64383e+06	63599	B0115
13	B1	42	74.1414	1.62804e+06	61790.5	B0115
13	B1	43	74.4131	1.60658e+06	60129.3	B0115
13	B1	44	74.6848	1.58931e+06	58775.7	B0115
13	B1	45	74.9565	1.57441e+06	57761.1	B0115
13	B1	46	75.2282	1.55868e+06	57058.2	B0115
13	B1	47	75.4999	1.54164e+06	56573.9	B0115
13	B1	48	75.7716	1.52469e+06	56184.5	B0115
13	B1	49	76.0433	1.50621e+06	55782.3	B0115
13	B1	50	76.315	1.49094e+06	55313.1	B0115
13	B1	51	76.5867	1472890	54785.1	B0115
13	B1	52	76.8584	1459058	54244.3	B0115
13	B1	53	77.1301	1.44136e+06	53734.5	B0115
13	B1	54	77.4018	1.42663e+06	53260.5	B0115
13	B1	55	77.6735	1.41078e+06	52778.4	B0115
13	B1	56	77.9452	1.39425e+06	52212.7	B0115
13	B1	57	78.2169	1.37734e+06	51500.6	B0115
13	B1	58	78.4886	1.3633e+06	50638.5	B0115
13	B1	59	78.7603	1.34518e+06	49710	B0115
13	B1	60	79.032	1.33103e+06	48873.6	B0115
13	B1	61	79.3037	1.31882e+06	48304.4	B0115
13	B1	62	79.5754	1.30861e+06	48120.3	B0115
13	B1	63	79.8471	1.29271e+06	48329.7	B0115
13	B1	64	80.1188	1.2773e+06	48839	B0115
13	B1	65	80.3905	1.26106e+06	49500.6	B0115
13	B1	66	80.6622	1.24673e+06	50178.5	B0115
13	B1	67	80.9339	1232312	50785.8	B0115
13	B1	68	81.2056	1.2178e+06	51304.6	B0115
13	B1	69	81.4773	1.20064e+06	51807.7	B0115
13	B1	70	81.749	1.1844e+06	52513	B0115
13	B1	71	82.0207	1.16827e+06	53872.7	B0115
13	B1	72	82.2924	1.15552e+06	56689.7	B0115
13	B1	73	82.5641	1.14271e+06	62271.2	B0115
13	B1	74	82.8358	1.12535e+06	72553.1	B0115
13	B1	75	83.1075	1.10933e+06	89909.4	B0115
13	B1	76	83.3792	1.09077e+06	116979	B0115
13	B1	77	83.6509	1067257	155782	B0115
13	B1	78	83.9226	1.03742e+06	206401	B0115
13	B1	79	84.1943	990617	265577	B0115
13	B1	80	84.466	911294	326015	B0115
13	B1	81	84.7377	759053	377234	B0115
13	B1	82	85.0094	534191	408207	B0115
13	B1	83	85.2811	300004	411001	B0115
13	B1	84	85.5528	139467	383803	B0115
13	B1	85	85.8245	61389.4	331773	B0115
13	B1	86	86.0962	30153.6	265215	B0115
13	B1	87	86.3679	22398.5	196003	B0115
13	B1	88	86.6396	18310.5	133985	B0115
13	B1	89	86.9113	16529.3	84849	B0115
13	B1	90	87.183	16010.9	50088	B0115
13	B1	91	87.4547	15966.9	27960.6	B0115
13	B1	92	87.7264	13075.9	14960	B0115
13	B1	93	87.9981	11468.5	7908.48	B0115
13	B1	94	88.2698	11693.8	4315.12	B0115
13	B1	95	88.5415	14531.5	2530.9	B0115
13	B1	96	88.8132	10542.4	1586.12	B0115
13	B1	97	89.0849	10868.5	951.758	B0115
13	B1	98	89.3566	7662.12	363.488	B0115
13	B1	99	89.6283	9263.09	-268.609	B0115
13	B1	100	89.9	10734.8	-909.688	B0115
13	B1	101	90.1717	12393.4	-1456.51	B0115
13	B1	102	90.4434	11994.9	-1808.09	B0115
13	B1	103	90.7151	12955.6	-1922.59	B0115
13	B1	104	90.9868	13061.4	-1831.76	B0115
13	B1	105	91.2585	10886.5	-1612.06	B0115
13	B1	106	91.5302	13655.8	-1338.87	B0115
13	B1	107	91.8019	12645.1	-1054.58	B0115
13	B1	108	92.0736	12184	-764.945	B0115
13	B1	109	92.3453	12930.4	-457.656	B0115
13	B1	110	92.617	11588.4	-126.816	B0115
13	B1	111	92.8887	12569.4	211.461	B0115
13	B1	112	93.1604	10821.9	520.551	B0115
13	B1	113	93.4321	9608.09	762.227	B0115
13	B1	114	93.7038	7716.06	923.309	B0115
13	B1	115	93.9754	9238.93	1032.14	B0115
13	B1	116	94.2471	11132.2	1149.4	B0115
13	B1	117	94.5189	7648.45	1335.15	B0115
13	B1	118	94.7906	7948.39	1614.44	B0115
14	B2	1	63.0018	2.4885e+06	75635	B0115
14	B2	2	63.2735	2.47728e+06	75713.6	B0115
14	B2	3	63.5452	2.46007e+06	75760.4	B0115
14	B2	4	63.8169	2.44122e+06	75612.1	B0115
14	B2	5	64.0886	2420127	75198.6	B0115
14	B2	6	64.3603	2400770	74561.4	B0115
14	B2	7	64.632	2.37703e+06	73812.8	B0115
14	B2	8	64.9037	2359562	73067.1	B0115
14	B2	9	65.1754	2.33668e+06	72392.1	B0115
14	B2	10	65.4471	2314948	71806.9	B0115
14	B2	11	65.7188	2.29472e+06	71304.5	B0115
14	B2	12	65.9905	2.27268e+06	70873.5	B0115
14	B2	13	66.2622	2.25112e+06	70501	B0115
14	B2	14	66.5339	2.23124e+06	70168.7	B0115
14	B2	15	66.8056	2.21276e+06	69851	B0115
14	B2	16	67.0773	2.18968e+06	69527.6	B0115
14	B2	17	67.349	2167818	69193.6	B0115
14	B2	18	67.6207	2.14851e+06	68860.2	B0115
14	B2	19	67.8924	2127177	68542.3	B0115
14	B2	20	68.1641	2108424	68245.4	B0115
14	B2	21	68.4358	2088701	67968	B0115
14	B2	22	68.7075	2.06589e+06	67706.4	B0115
14	B2	23	68.9792	2047359	67458.5	B0115
14	B2	24	69.2509	2.02733e+06	67214.1	B0115
14	B2	25	69.5226	2.00895e+06	66949	B0115
14	B2	26	69.7943	1.98895e+06	66635.4	B0115
14	B2	27	70.066	1.96939e+06	66273.8	B0115
14	B2	28	70.3377	1.94685e+06	65919.7	B0115
14	B2	29	70.6094	1.92594e+06	65680.6	B0115
14	B2	30	70.8811	1.91205e+06	65682.9	B0115
14	B2	31	71.1528	1.88941e+06	66022.2	B0115
14	B2	32	71.4245	1.8728e+06	66726.7	B0115
14	B2	33	71.6962	1.85032e+06	67741.1	B0115
14	B2	34	71.9679	1.83229e+06	68928.6	B0115
14	B2	35	72.2396	1.81287e+06	70087.6	B0115
14	B2	36	72.5113	1.78917e+06	70984.2	B0115
14	B2	37	72.783	1.76927e+06	71403.8	B0115
14	B2	38	73.0546	1743934	71208.2	B0115
14	B2	39	73.3264	1.72232e+06	70380.7	B0115
14	B2	40	73.5981	1.70142e+06	69031.9	B0115
14	B2	41	73.8698	1.68152e+06	67370.4	B0115
14	B2	42	74.1414	1.66101e+06	65644.8	B0115
14	B2	43	74.4131	1.64266e+06	64076.9	B0115
14	B2	44	74.6848	1626653	62860.1	B0115
14	B2	45	74.9565	1.60769e+06	61970.5	B0115
14	B2	46	75.2282	1.59017e+06	61353.4	B0115
14	B2	47	75.4999	1.5733e+06	60903.4	B0115
14	B2	48	75.7716	1552727	60511.6	B0115
14	B2	49	76.0433	1536487	60102.5	B0115
14	B2	50	76.315	1.51875e+06	59649.5	B0115
14	B2	51	76.5867	1.50118e+06	59170.5	B0115
14	B2	52	76.8584	1.48327e+06	58707.4	B0115
14	B2	53	77.1301	1.46681e+06	58307.3	B0115
14	B2	54	77.4018	1.45008e+06	58004.8	B0115
14	B2	55	77.6735	1.43191e+06	57810.3	B0115
14	B2	56	77.9452	1415407	57705.7	B0115
14	B2	57	78.2169	1399201	57649.2	B0115
14	B2	58	78.4886	1.38106e+06	57589.9	B0115
14	B2	59	78.7603	1.36269e+06	57487.1	B0115
14	B2	60	79.032	1.34581e+06	57324.9	B0115
14	B2	61	79.3037	1.32889e+06	57111.3	B0115
14	B2	62	79.5754	1.31418e+06	56866.1	B0115
14	B2	63	79.8471	1296304	56609	B0115
14	B2	64	80.1188	1.27745e+06	56354.3	B0115
14	B2	65	80.3905	1.26317e+06	56117.8	B0115
14	B2	66	80.6622	1.24655e+06	55922.5	B0115
14	B2	67	80.9339	1.23078e+06	55801.1	B0115
14	B2	68	81.2056	1.21305e+06	55803.3	B0115
14	B2	69	81.4773	1.19807e+06	56016.9	B0115
14	B2	70	81.749	1.18165e+06	56617.6	B0115
14	B2	71	82.0207	1.16534e+06	57957.8	B0115
14	B2	72	82.2924	1.14865e+06	60698.9	B0115
14	B2	73	82.5641	1.13421e+06	66061.8	B0115
14	B2	74	82.8358	1.11478e+06	76051.8	B0115
14	B2	75	83.1075	1.09919e+06	93019	B0115
14	B2	76	83.3792	1.08179e+06	119770	B0115
14	B2	77	83.6509	1.05737e+06	158558	B0115
14	B2	78	83.9226	1.02649e+06	209707	B0115
14	B2	79	84.1943	982310	270137	B0115
14	B2	80	84.466	904750	332571	B0115
14	B2	81	84.7377	758904	386311	B0115
14	B2	82	85.0094	536128	419862	B0115
14	B2	83	85.2811	298128	424680	B0115
14	B2	84	85.5528	133513	398404	B0115
14	B2	85	85.8245	47728.2	345912	B0115
14	B2	86	86.0962	16257.9	277606	B0115
14	B2	87	86.3679	7978.55	205773	B0115
14	B2	88	86.6396	2589.3	140806	B0115
14	B2	89	86.9113	1708.58	88873.1	B0115
14	B2	90	87.183	860.803	52120.7	B0115
14	B2	91	87.4547	-532.967	28852.4	B0115
14	B2	92	87.7264	-1226.54	14965.2	B0115
14	B2	93	87.9981	-1792.89	7290.59	B0115
14	B2	94	88.2698	-81.0461	3330.73	B0115
14	B2	95	88.5415	11.2646	1429.01	B0115
14	B2	96	88.8132	-622.468	611.75	B0115
14	B2	97	89.0849	-1629.42	342.016	B0115
14	B2	98	89.3566	-1437.09	322.531	B0115
14	B2	99	89.6283	-694.31	381.77	B0115
14	B2	100	89.9	-3209.17	422.406	B0115
14	B2	101	90.1717	-2947.21	400.832	B0115
14	B2	102	90.4434	-2435.93	315.781	B0115
14	B2	103	90.7151	-3259.34	195.18	B0115
14	B2	104	90.9868	-2664.18	78.0234	B0115
14	B2	105	91.2585	-2847.88	-5.57422	B0115
14	B2	106	91.5302	-2924.98	-48.3086	B0115
14	B2	107	91.8019	-3035.95	-66.1758	B0115
14	B2	108	92.0736	-4061.04	-84.5742	B0115
14	B2	109	92.3453	-4653.11	-118.188	B0115
14	B2	110	92.617	-3376.25	-158.469	B0115
14	B2	111	92.8887	-2029.32	-177.938	B0115
14	B2	112	93.1604	-4967.17	-148.301	B0115
14	B2	113	93.4321	-3210.26	-58.8945	B0115
14	B2	114	93.7038	-4313.89	77.1797	B0115
14	B2	115	93.9754	-4903.23	230.793	B0115
14	B2	116	94.2471	-3995.22	370.203	B0115
14	B2	117	94.5189	-4004.61	471.785	B0115
14	B2	118	94.7906	-7986.25	525.418	B0115
15	B3	1	63.0012	2.6589e+06	80687.6	B0115
15	B3	2	63.2732	2644095	80772.6	B0115
15	B3	3	63.5452	2.62868e+06	80847	B0115
15	B3	4	63.8172	2.60853e+06	80727.4	B0115
15	B3	5	64.0891	2582997	80327.1	B0115
15	B3	6	64.3611	2.56423e+06	79685.3	B0115
15	B3	7	64.6331	2.54043e+06	78922.9	B0115
15	B3	8	64.9051	2.51884e+06	78170.2	B0115
15	B3	9	65.1771	2495280	77510.5	B0115
15	B3	10	65.449	2.4711e+06	76960.7	B0115
15	B3	11	65.721	2450917	76490.6	B0115
15	B3	12	65.993	2427456	76051.4	B0115
15	B3	13	66.265	2.40434e+06	75602.8	B0115
15	B3	14	66.537	2.3812e+06	75124.5	B0115
15	B3	15	66.809	2359035	74614.9	B0115
15	B3	16	67.0809	2.33912e+06	74080.5	B0115
15	B3	17	67.3529	2.31413e+06	73533	B0115
15	B3	18	67.6249	2.29267e+06	72988.3	B0115
15	B3	19	67.8969	2.2727e+06	72467.9	B0115
15	B3	20	68.1689	2.24939e+06	71997.3	B0115
15	B3	21	68.4408	2.22832e+06	71596.4	B0115
15	B3	22	68.7128	2207879	71266.7	B0115
15	B3	23	68.9848	2.18877e+06	70988.8	B0115
15	B3	24	69.2568	2.16502e+06	70727	B0115
15	B3	25	69.5288	2146194	70448.6	B0115
15	B3	26	69.8008	2124391	70140.9	B0115
15	B3	27	70.0727	2.10337e+06	69824.4	B0115
15	B3	28	70.3447	2.08277e+06	69549.3	B0115
15	B3	29	70.6167	2.0614e+06	69386	B0115
15	B3	30	70.8887	2.04294e+06	69405.1	B0115
15	B3	31	71.1607	2.02111e+06	69659.2	B0115
15	B3	32	71.4326	2.001e+06	70164.7	B0115
15	B3	33	71.7046	1.97979e+06	70884.5	B0115
15	B3	34	71.9766	1.96112e+06	71721.8	B0115
15	B3	35	72.2486	1.93849e+06	72524.8	B0115
15	B3	36	72.5206	1.91436e+06	73117	B0115
15	B3	37	72.7926	1.89394e+06	73340.7	B0115
15	B3	38	73.0645	1.87033e+06	73099.8	B0115
15	B3	39	73.3365	1.84698e+06	72387.3	B0115
15	B3	40	73.6085	1.82373e+06	71283.2	B0115
15	B3	41	73.8805	1807455	69926.5	B0115
15	B3	42	74.1525	1.78528e+06	68476.5	B0115
15	B3	43	74.4245	1.76421e+06	67078.4	B0115
15	B3	44	74.6964	1.74656e+06	65845	B0115
15	B3	45	74.9684	1.72824e+06	64848.1	B0115
15	B3	46	75.2404	1708192	64111	B0115
15	B3	47	75.5124	1.69304e+06	63610	B0115
15	B3	48	75.7844	1.67163e+06	63285.5	B0115
15	B3	49	76.0563	1.65554e+06	63065.2	B0115
15	B3	50	76.3283	1.63497e+06	62886.5	B0115
15	B3	51	76.6003	1.61481e+06	62710.1	B0115
15	B3	52	76.8723	1.60174e+06	62513.9	B0115
15	B3	53	77.1443	1.58009e+06	62285	B0115
15	B3	54	77.4163	1.56079e+06	62014.1	B0115
15	B3	55	77.6882	1.54297e+06	61703.5	B0115
15	B3	56	77.9602	1.52433e+06	61372.2	B0115
15	B3	57	78.2322	1507037	61051.6	B0115
15	B3	58	78.5042	1.48906e+06	60766.9	B0115
15	B3	59	78.7762	1.47124e+06	60519.5	B0115
15	B3	60	79.0481	1.45247e+06	60283.9	B0115
15	B3	61	79.3201	1.43593e+06	60021.1	B0115
15	B3	62	79.5921	1.41648e+06	59702.5	B0115
15	B3	63	79.8641	1.40004e+06	59330.9	B0115
15	B3	64	80.1361	1.38216e+06	58946.2	B0115
15	B3	65	80.4081	1.36463e+06	58616.5	B0115
15	B3	66	80.68	1.34935e+06	58413.2	B0115
15	B3	67	80.952	1.33282e+06	58385.1	B0115
15	B3	68	81.224	1.31495e+06	58554.2	B0115
15	B3	69	81.496	1.29746e+06	58938.5	B0115
15	B3	70	81.768	1.28068e+06	59615.1	B0115
15	B3	71	82.0399	1.26256e+06	60815.5	B0115
15	B3	72	82.3119	1.24536e+06	63055.4	B0115
15	B3	73	82.5839	1.23023e+06	67291.8	B0115
15	B3	74	82.8559	1.21048e+06	75089.7	B0115
15	B3	75	83.1279	1.19178e+06	88733.3	B0115
15	B3	76	83.3999	1.17478e+06	111075	B0115
15	B3	77	83.6718	1.15066e+06	144938	B0115
15	B3	78	83.9438	1.11801e+06	191944	B0115
15	B3	79	84.2158	1.07771e+06	250930	B0115
15	B3	80	84.4878	1.00418e+06	316634	B0115
15	B3	81	84.7598	864877	379543	B0115
15	B3	82	85.0318	639712	427648	B0115
15	B3	83	85.3037	378370	449895	B0115
15	B3	84	85.5757	180548	440064	B0115
15	B3	85	85.8477	64952.9	399223	B0115
15	B3	86	86.1197	18876.5	335453	B0115
15	B3	87	86.3917	2379.08	260961	B0115
15	B3	88	86.6636	-2123.37	188019	B0115
15	B3	89	86.9356	-6216.01	125609	B0115
15	B3	90	87.2076	-6109.23	77972.9	B0115
15	B3	91	87.4796	-8112.3	45099.9	B0115
15	B3	92	87.7516	-8052.02	24400.6	B0115
15	B3	93	88.0236	-8364.18	12397.5	B0115
15	B3	94	88.2955	-9420.88	5926.17	B0115
15	B3	95	88.5675	-6716.48	2650.23	B0115
15	B3	96	88.8395	-8331.04	1068.2	B0115
15	B3	97	89.1115	-10150.7	303.086	B0115
15	B3	98	89.3835	-10454.2	-119.523	B0115
15	B3	99	89.6554	-8921.89	-423.305	B0115
15	B3	100	89.9274	-9974.72	-672.188	B0115
15	B3	101	90.1994	-8406.94	-839.086	B0115
15	B3	102	90.4714	-7111.26	-873.562	B0115
15	B3	103	90.7434	-8668.64	-759.32	B0115
15	B3	104	91.0154	-9337.93	-539.406	B0115
15	B3	105	91.2873	-10640	-299.602	B0115
15	B3	106	91.5593	-10058.4	-125.289	B0115
15	B3	107	91.8313	-10322.8	-61.7188	B0115
15	B3	108	92.1033	-10657.6	-101.469	B0115
15	B3	109	92.3753	-10077.8	-201.195	B0115
15	B3	110	92.6472	-11389.3	-311.617	B0115
15	B3	111	92.9192	-9217.23	-400.914	B0115
15	B3	112	93.1912	-12664.5	-462.016	B0115
15	B3	113	93.4632	-10113.8	-506.141	B0115
15	B3	114	93.7352	-10393.3	-550.859	B0115
15	B3	115	94.0072	-12744.8	-609.477	B0115
15	B3	116	94.2791	-10795.1	-685.125	B0115
15	B3	117	94.5511	-9672.44	-770.188	B0115
15	B3	118	94.8231	-11366.3	-851.102	B0115
16	B4	1	63.0012	2.81606e+06	83539.4	B0115
16	B4	2	63.2732	2.80362e+06	83695.3	B0115
16	B4	3	63.5452	2.78519e+06	83855.2	B0115
16	B4	4	63.8172	2.762e+06	83807	B0115
16	B4	5	64.0891	2739112	83424.1	B0115
16	B4	6	64.3611	2715597	82724.5	B0115
16	B4	7	64.6331	2.68685e+06	81846.9	B0115
16	B4	8	64.9051	2665390	80975.2	B0115
16	B4	9	65.1771	2.63967e+06	80251.6	B0115
16	B4	10	65.449	2.61618e+06	79731	B0115
16	B4	11	65.721	2592586	79379	B0115
16	B4	12	65.993	2567612	79107	B0115
16	B4	13	66.265	2544657	78821.2	B0115
16	B4	14	66.537	2.51834e+06	78455.8	B0115
16	B4	15	66.809	2.49311e+06	77985.5	B0115
16	B4	16	67.0809	2.47094e+06	77419.3	B0115
16	B4	17	67.3529	2447208	76787.2	B0115
16	B4	18	67.6249	2420667	76128.5	B0115
16	B4	19	67.8969	2.40032e+06	75489	B0115
16	B4	20	68.1689	2.37561e+06	74915.3	B0115
16	B4	21	68.4408	2352369	74447.5	B0115
16	B4	22	68.7128	2.33256e+06	74103.5	B0115
16	B4	23	68.9848	2308354	73868.1	B0115
16	B4	24	69.2568	2.28626e+06	73692.2	B0115
16	B4	25	69.5288	2.26681e+06	73510.1	B0115
16	B4	26	69.8008	2.24214e+06	73273.8	B0115
16	B4	27	70.0727	2.2192e+06	72985.2	B0115
16	B4	28	70.3447	2.19517e+06	72704.5	B0115
16	B4	29	70.6167	2.17409e+06	72528.6	B0115
16	B4	30	70.8887	2155405	72555.2	B0115
16	B4	31	71.1607	2131460	72852.1	B0115
16	B4	32	71.4326	2.1104e+06	73448.2	B0115
16	B4	33	71.7046	2.08566e+06	74338.5	B0115
16	B4	34	71.9766	2.06652e+06	75485.5	B0115
16	B4	35	72.2486	2.04203e+06	76805.7	B0115
16	B4	36	72.5206	2.01809e+06	78154.9	B0115
16	B4	37	72.7926	1.99399e+06	79328	B0115
16	B4	38	73.0645	1.9701e+06	80094.6	B0115
16	B4	39	73.3365	1.94147e+06	80258.9	B0115
16	B4	40	73.6085	1.91418e+06	79726.8	B0115
16	B4	41	73.8805	1.89012e+06	78545.9	B0115
16	B4	42	74.1525	1864249	76889.4	B0115
16	B4	43	74.4245	1.84373e+06	74995.9	B0115
16	B4	44	74.6964	1.82214e+06	73094.8	B0115
16	B4	45	74.9684	1.80183e+06	71278.9	B0115
16	B4	46	75.2404	1.77931e+06	69596	B0115
16	B4	47	75.5124	1.76032e+06	68230.3	B0115
16	B4	48	75.7844	1.73903e+06	67179.9	B0115
16	B4	49	76.0563	1.72175e+06	66417.9	B0115
16	B4	50	76.3283	1.70284e+06	65890.6	B0115
16	B4	51	76.6003	1.68184e+06	65521.1	B0115
16	B4	52	76.8723	1.6612e+06	65227.7	B0115
16	B4	53	77.1443	1.64275e+06	64948.4	B0115
16	B4	54	77.4163	1.6217e+06	64659.7	B0115
16	B4	55	77.6882	1.60222e+06	64372.1	B0115
16	B4	56	77.9602	1.58538e+06	64112.8	B0115
16	B4	57	78.2322	1.56241e+06	63901.7	B0115
16	B4	58	78.5042	1.54547e+06	63738.2	B0115
16	B4	59	78.7762	1.52567e+06	63599.4	B0115
16	B4	60	79.0481	1.50652e+06	63450	B0115
16	B4	61	79.3201	1.48562e+06	63259	B0115
16	B4	62	79.5921	1.46892e+06	63012.2	B0115
16	B4	63	79.8641	1.44765e+06	62717.9	B0115
16	B4	64	80.1361	1.43033e+06	62400.4	B0115
16	B4	65	80.4081	1.41213e+06	62088	B0115
16	B4	66	80.68	1.39345e+06	61806.1	B0115
16	B4	67	80.952	1.37399e+06	61580.1	B0115
16	B4	68	81.224	1.35548e+06	61447.6	B0115
16	B4	69	81.496	1.33899e+06	61477.9	B0115
16	B4	70	81.768	1.32122e+06	61801	B0115
16	B4	71	82.0399	1.30112e+06	62656.8	B0115
16	B4	72	82.3119	1.2842e+06	64486.8	B0115
16	B4	73	82.5839	1.26689e+06	68078.8	B0115
16	B4	74	82.8559	1.24664e+06	74433.7	B0115
16	B4	75	83.1279	1.22754e+06	84859.8	B0115
16	B4	76	83.3999	1.20894e+06	102129	B0115
16	B4	77	83.6718	1.18361e+06	128766	B0115
16	B4	78	83.9438	1.15361e+06	166584	B0115
16	B4	79	84.2158	1.11362e+06	215365	B0115
16	B4	80	84.4878	1.05063e+06	271538	B0115
16	B4	81	84.7598	931716	327683	B0115
16	B4	82	85.0318	724915	373583	B0115
16	B4	83	85.3037	450712	398966	B0115
16	B4	84	85.5757	224556	397009	B0115
16	B4	85	85.8477	91561.8	366996	B0115
16	B4	86	86.1197	36059	314734	B0115
16	B4	87	86.3917	14839.1	250466	B0115
16	B4	88	86.6636	8374.6	185337	B0115
16	B4	89	86.9356	6603.57	128135	B0115
16	B4	90	87.2076	6549.17	83561.5	B0115
16	B4	91	87.4796	4808.45	49861.2	B0115
16	B4	92	87.7516	5458.69	27518.6	B0115
16	B4	93	88.0236	3545.57	14553.6	B0115
16	B4	94	88.2955	2907.97	7627.59	B0115
16	B4	95	88.5675	3482.5	4182.38	B0115
16	B4	96	88.8395	2664.03	2550.52	B0115
16	B4	97	89.1115	3581	1773.95	B0115
16	B4	98	89.3835	-68.3612	1355.36	B0115
16	B4	99	89.6554	2121.32	1062.34	B0115
16	B4	100	89.9274	1195.69	810.242	B0115
16	B4	101	90.1994	311.681	597.18	B0115
16	B4	102	90.4714	3784.42	457.148	B0115
16	B4	103	90.7434	1877.49	416.891	B0115
16	B4	104	91.0154	1464.69	466.258	B0115
16	B4	105	91.2873	-465.6	557.305	B0115
16	B4	106	91.5593	756.396	632.25	B0115
16	B4	107	91.8313	-22.2904	659.078	B0115
16	B4	108	92.1033	544.109	647.586	B0115
16	B4	109	92.3753	570.808	634.938	B0115
16	B4	110	92.6472	1211.75	653.898	B0115
16	B4	111	92.9192	-2125.65	709.18	B0115
16	B4	112	93.1912	-815.196	778.047	B0115
16	B4	113	93.4632	-716.999	830.648	B0115
16	B4	114	93.7352	-1288.15	851.211	B0115
16	B4	115	94.0072	-1573.98	844.914	B0115
16	B4	116	94.2791	-2111.94	829.398	B0115
16	B4	117	94.5511	-1086.9	821.445	B0115
16	B4	118	94.8231	-2157	829.227	B0115
17	B5	1	63.0018	2.4365e+06	71910.2	C1250
17	B5	2	63.2735	2424288	72048.2	C1250
17	B5	3	63.5453	2411616	72311.2	C1250
17	B5	4	63.817	2.39251e+06	72566.6	C1250
17	B5	5	64.0888	2.37891e+06	72685.1	C1250
17	B5	6	64.3605	2.35836e+06	72585.6	C1250
17	B5	7	64.6323	2339138	72258.5	C1250
17	B5	8	64.904	2.31868e+06	71762.9	C1250
17	B5	9	65.1758	2.2952e+06	71197.3	C1250
17	B5	10	65.4475	2.27692e+06	70658.9	C1250
17	B5	11	65.7193	2257412	70205.8	C1250
17	B5	12	65.991	2239360	69837.6	C1250
17	B5	13	66.2627	2.21738e+06	69510.3	C1250
17	B5	14	66.5345	2.19892e+06	69162.5	C1250
17	B5	15	66.8062	2.17915e+06	68750.5	C1250
17	B5	16	67.078	2.15901e+06	68265.4	C1250
17	B5	17	67.3497	2.13979e+06	67735.2	C1250
17	B5	18	67.6215	2118891	67209.4	C1250
17	B5	19	67.8932	2.10175e+06	66737.9	C1250
17	B5	20	68.165	2.08294e+06	66357.9	C1250
17	B5	21	68.4367	2.0643e+06	66087.1	C1250
17	B5	22	68.7085	2.04572e+06	65921.8	C1250
17	B5	23	68.9802	2.02568e+06	65834.9	C1250
17	B5	24	69.2519	2.0103e+06	65771.1	C1250
17	B5	25	69.5237	1990973	65653.2	C1250
17	B5	26	69.7954	1.97238e+06	65406.7	C1250
17	B5	27	70.0672	1.95285e+06	64992	C1250
17	B5	28	70.3389	1.93377e+06	64431.4	C1250
17	B5	29	70.6107	1.91499e+06	63804.5	C1250
17	B5	30	70.8824	1.89677e+06	63215.4	C1250
17	B5	31	71.1542	1.8815e+06	62750.4	C1250
17	B5	32	71.4259	1861994	62445.7	C1250
17	B5	33	71.6977	1.8455e+06	62282.9	C1250
17	B5	34	71.9694	1.82796e+06	62206.7	C1250
17	B5	35	72.2411	1.81e+06	62155.8	C1250
17	B5	36	72.5129	1790817	62081.9	C1250
17	B5	37	72.7846	1.7741e+06	61960.5	C1250
17	B5	38	73.0564	1.7578e+06	61785	C1250
17	B5	39	73.3281	1.73839e+06	61557.8	C1250
17	B5	40	73.5999	1.72154e+06	61293.3	C1250
17	B5	41	73.8716	1.70567e+06	61011.8	C1250
17	B5	42	74.1434	1.68792e+06	60739.2	C1250
17	B5	43	74.4151	1.66959e+06	60503.1	C1250
17	B5	44	74.6869	1653507	60318.5	C1250
17	B5	45	74.9586	1638822	60176.2	C1250
17	B5	46	75.2303	1.62154e+06	60044.6	C1250
17	B5	47	75.5021	1.60251e+06	59886.7	C1250
17	B5	48	75.7738	1.58577e+06	59680.3	C1250
17	B5	49	76.0456	1.57139e+06	59423.8	C1250
17	B5	50	76.3173	1.55429e+06	59126.4	C1250
17	B5	51	76.5891	1.53667e+06	58791.2	C1250
17	B5	52	76.8608	1.52219e+06	58408.9	C1250
17	B5	53	77.1326	1.50494e+06	57968.9	C1250
17	B5	54	77.4043	1.48663e+06	57478.7	C1250
17	B5	55	77.6761	1.47154e+06	56970.8	C1250
17	B5	56	77.9478	1.45626e+06	56490.8	C1250
17	B5	57	78.2196	1440361	56076.8	C1250
17	B5	58	78.4913	1.42663e+06	55744.6	C1250
17	B5	59	78.763	1.40718e+06	55492.7	C1250
17	B5	60	79.0348	1.3924e+06	55316.3	C1250
17	B5	61	79.3065	1.3791e+06	55213.8	C1250
17	B5	62	79.5783	1.36245e+06	55178.3	C1250
17	B5	63	79.85	1.34876e+06	55188.8	C1250
17	B5	64	80.1218	1331385	55209.1	C1250
17	B5	65	80.3935	1.31533e+06	55209.1	C1250
[truncated: 9,375 more rows]

## Sheet: Reagent Information
Block Type	96-Well 0.1-mL Block
Calibration Background is expired	Yes
Calibration Background performed on	10-29-2017
Calibration Pure Dye ABY is expired	Yes
Calibration Pure Dye ABY performed on	10-29-2017
Calibration Pure Dye CY5 is expired	Yes
Calibration Pure Dye CY5 performed on	10-29-2017
Calibration Pure Dye FAM is expired	Yes
Calibration Pure Dye FAM performed on	10-29-2017
Calibration Pure Dye JUN is expired	Yes
Calibration Pure Dye JUN performed on	10-29-2017
Calibration Pure Dye MUSTANG PURPLE is expired	Yes
Calibration Pure Dye MUSTANG PURPLE performed on	10-29-2017
Calibration Pure Dye NED is expired	Yes
Calibration Pure Dye NED performed on	10-29-2017
Calibration Pure Dye ROX is expired	Yes
Calibration Pure Dye ROX performed on	10-29-2017
Calibration Pure Dye SYBR is expired	Yes
Calibration Pure Dye SYBR performed on	10-29-2017
Calibration Pure Dye TAMRA is expired	Yes
Calibration Pure Dye TAMRA performed on	10-29-2017
Calibration Pure Dye VIC is expired	Yes
Calibration Pure Dye VIC performed on	10-29-2017
Calibration ROI is expired	Yes
Calibration ROI performed on	10-29-2017
Calibration Uniformity is expired	Yes
Calibration Uniformity performed on	10-29-2017
Chemistry	SYBR_GREEN
Date Created	2019-11-25 20:56:22 PM PST
Experiment Barcode
Experiment Comment
Experiment File Name	D:\Users\Administrator\Desktop\SZY FINAL Q-PCR 201911\Shenzhiyan -3th plate q-pcr 20191125.eds
Experiment Name	Shenzhiyan -3th plate q-pcr 20191125
Experiment Run End Time	2019-11-25 04:37:50 AM PST
Experiment Type	Comparative Cт (ΔΔCт)
Instrument Name	272510507
Instrument Serial Number	272510507
Instrument Type	QuantStudio™ 5 System
Passive Reference	ROX
Post-read Stage/Step
Pre-read Stage/Step
Quantification Cycle Method	Ct
Signal Smoothing On	true
Stage where Melt Analysis is performed	Stage3
Stage/ Cycle where Ct Analysis is performed	Stage2, Step2
User Name
Reagent Type	Reagent Name	Reagent Part Number	Reagent Lot Number	Reagent Expiration Date

## Sheet: Melt Curve Result
Block Type	96-Well 0.1-mL Block
Calibration Background is expired	Yes
Calibration Background performed on	10-29-2017
Calibration Pure Dye ABY is expired	Yes
Calibration Pure Dye ABY performed on	10-29-2017
Calibration Pure Dye CY5 is expired	Yes
Calibration Pure Dye CY5 performed on	10-29-2017
Calibration Pure Dye FAM is expired	Yes
Calibration Pure Dye FAM performed on	10-29-2017
Calibration Pure Dye JUN is expired	Yes
Calibration Pure Dye JUN performed on	10-29-2017
Calibration Pure Dye MUSTANG PURPLE is expired	Yes
Calibration Pure Dye MUSTANG PURPLE performed on	10-29-2017
Calibration Pure Dye NED is expired	Yes
Calibration Pure Dye NED performed on	10-29-2017
Calibration Pure Dye ROX is expired	Yes
Calibration Pure Dye ROX performed on	10-29-2017
Calibration Pure Dye SYBR is expired	Yes
Calibration Pure Dye SYBR performed on	10-29-2017
Calibration Pure Dye TAMRA is expired	Yes
Calibration Pure Dye TAMRA performed on	10-29-2017
Calibration Pure Dye VIC is expired	Yes
Calibration Pure Dye VIC performed on	10-29-2017
Calibration ROI is expired	Yes
Calibration ROI performed on	10-29-2017
Calibration Uniformity is expired	Yes
Calibration Uniformity performed on	10-29-2017
Chemistry	SYBR_GREEN
Date Created	2019-11-25 20:56:24 PM PST
Experiment Barcode
Experiment Comment
Experiment File Name	D:\Users\Administrator\Desktop\SZY FINAL Q-PCR 201911\Shenzhiyan -3th plate q-pcr 20191125.eds
Experiment Name	Shenzhiyan -3th plate q-pcr 20191125
Experiment Run End Time	2019-11-25 04:37:50 AM PST
Experiment Type	Comparative Cт (ΔΔCт)
Instrument Name	272510507
Instrument Serial Number	272510507
Instrument Type	QuantStudio™ 5 System
Passive Reference	ROX
Post-read Stage/Step
Pre-read Stage/Step
Quantification Cycle Method	Ct
Signal Smoothing On	true
Stage where Melt Analysis is performed	Stage3
Stage/ Cycle where Ct Analysis is performed	Stage2, Step2
User Name
Well	Well Position	Sample	Target Name	Tm	Melt Peak Height
1	A1	CP8-3	B0115	85.2811	367175
2	A2	CP8-3	B0115	85.2811	386515
3	A3	CP8-3	B0115	85.4397	379363
4	A4	CP8-3	B0115	85.3037	418474
5	A5	CP8-3	C1250	87.323	273075
6	A6	CP8-3	C1250	87.323	265386
7	A7	CP8-3	C1250	87.3233	277086
8	A8	CP8-3	C1250	87.3233	288822
9	A9	CP8-3	C3670	84.8525	353127
10	A10	CP8-3	C3670	84.8525	328901
11	A11	CP8-3	C3670	84.7405	355591
12	A12	CP8-3	C3670	84.8764	319325
13	B1	CP18-3	B0115	85.1452	413406
14	B2	CP18-3	B0115	85.1452	426181
15	B3	CP18-3	B0115	85.3037	449895
16	B4	CP18-3	B0115	85.4397	401611
17	B5	CP18-3	C1250	87.0513	385542
18	B6	CP18-3	C1250	87.1871	343364
19	B7	CP18-3	C1250	87.1875	342989
20	B8	CP18-3	C1250	87.3233	313966
21	B9	CP18-3	C3670	84.8525	363176
22	B10	CP18-3	C3670	84.7168	361537
23	B11	CP18-3	C3670	84.7405	336235
24	B12	CP18-3	C3670	84.7405	287509
24	B12	CP18-3	C3670	75.3658	119034
25	C1	CP28-3	B0115	85.2811	287769
26	C2	CP28-3	B0115	85.1452	376750
27	C3	CP28-3	B0115	85.3037	388667
28	C4	CP28-3	B0115	85.3037	411290
29	C5	CP28-3	C1250	87.1871	295575
30	C6	CP28-3	C1250	87.1871	308803
31	C7	CP28-3	C1250	87.1875	314604
32	C8	CP28-3	C1250	87.1875	298945
33	C9	CP28-3	C3670	84.7168	403973
34	C10	CP28-3	C3670	84.7168	377797
35	C11	CP28-3	C3670	84.6047	355510
36	C12	CP28-3	C3670	84.7405	329655
37	D1	CK	B0115	63.0018	3350
38	D2	CK	B0115	63.0018	4499.42
39	D3	CK	B0115	63.0012	4470.92
40	D4	CK	B0115	75.2404	8789.52
40	D4	CK	B0115	81.904	5213.71
41	D5	CK	C1250	87.323	4845.29
41	D5	CK	C1250	92.4862	10989.7
42	D6	CK	C1250	87.1871	74185.6
43	D7	CK	C1250	87.1875	102171
44	D8	CK	C1250	87.0516	7785.77
44	D8	CK	C1250	78.6275	6954.73
44	D8	CK	C1250	83.6548	6972.72
45	D9	CK	C3670	84.5811	191465
46	D10	CK	C3670	71.0094	5320
47	D11	CK	C3670	84.6047	159260
48	D12	CK	C3670	84.4688	134572
49	E1	CP8-3	C5480.1	80.1188	509773
50	E2	CP8-3	C5480.1	79.8471	572570
51	E3	CP8-3	C5480.1	80.0001	586237
52	E4	CP8-3	C5480.1	80.0001	645984
53	E5	CP8-3	ACT	83.7903	505053
54	E6	CP8-3	ACT	83.6545	542400
55	E7	CP8-3	ACT	83.7906	523382
56	E8	CP8-3	ACT	83.7906	503302
57	E9	CP8-3	TUB	82.1382	512401
58	E10	CP8-3	TUB	82.1382	506699
59	E11	CP8-3	TUB	82.0232	557991
60	E12	CP8-3	TUB	82.1591	444440
61	F1	CP18-3	C5480.1	79.983	523591
62	F2	CP18-3	C5480.1	79.8471	582726
63	F3	CP18-3	C5480.1	80.0001	579605
64	F4	CP18-3	C5480.1	80.1361	596282
65	F5	CP18-3	ACT	83.7903	471038
66	F6	CP18-3	ACT	83.7903	539900
67	F7	CP18-3	ACT	83.7906	503127
68	F8	CP18-3	ACT	83.7906	535140
69	F9	CP18-3	TUB	82.1382	548516
70	F10	CP18-3	TUB	82.1382	515612
71	F11	CP18-3	TUB	82.1591	488081
72	F12	CP18-3	TUB	82.1591	434340
73	G1	CP28-3	C5480.1	79.8471	522574
74	G2	CP28-3	C5480.1	79.8471	521710
75	G3	CP28-3	C5480.1	80.1361	547894
76	G4	CP28-3	C5480.1	80.1361	555297
77	G5	CP28-3	ACT	83.7903	441943
78	G6	CP28-3	ACT	83.7903	449785
79	G7	CP28-3	ACT	83.7906	524566
80	G8	CP28-3	ACT	83.7906	527358
81	G9	CP28-3	TUB	82.2739	471876
82	G10	CP28-3	TUB	82.2739	470151
83	G11	CP28-3	TUB	82.1591	506978
84	G12	CP28-3	TUB	82.1591	470328
85	H1	CK	C5480.1	79.983	161635
86	H2	CK	C5480.1	79.983	194955
87	H3	CK	C5480.1	80.1361	268513
88	H4	CK	C5480.1	63.0012	3356.34
89	H5	CK	ACT	86.7795	834.25
89	H5	CK	ACT	89.3611	105.73
89	H5	CK	ACT	77.6761	1449.41
89	H5	CK	ACT	91.3992	-128.342
90	H6	CK	ACT	63.0018	9815.11
91	H7	CK	ACT	90.0408	473.364
91	H7	CK	ACT	84.0624	1530.38
91	H7	CK	ACT	74.6872	2467.61
91	H7	CK	ACT	78.4916	1559.87
91	H7	CK	ACT	81.6167	1170.25
92	H8	CK	ACT	85.6928	1411.33
92	H8	CK	ACT	75.3665	2343.45
92	H8	CK	ACT	83.1113	1231.8
92	H8	CK	ACT	89.6332	33.2108
92	H8	CK	ACT	80.2579	1172.1
93	H9	CK	TUB	85.124	15683.8
94	H10	CK	TUB	63.0021	6281.09
95	H11	CK	TUB	63.0021	5170.86
96	H12	CK	TUB	81.6156	5631.23
