# Supplementary material for: Transcriptomic Analysis Reveal the Molecular Mechanisms of Seed Coat Development in Cucurbita pepo L
Source: Front Plant Sci. 2022 Feb 24;13:772685. doi: 10.3389/fpls.2022.772685 (PMC8912962; doi:10.3389/fpls.2022.772685)
Supplement: Supplementary file 1 [file Data_Sheet_1.zip › Shenzhiyan -3th plate q-pcr results 20191126.xls]

## Sheet: Results
Block Type	96-Well 0.1-mL Block
Calibration Background is expired	Yes
Calibration Background performed on	10-29-2017
Calibration Pure Dye ABY is expired	Yes
Calibration Pure Dye ABY performed on	10-29-2017
Calibration Pure Dye CY5 is expired	Yes
Calibration Pure Dye CY5 performed on	10-29-2017
Calibration Pure Dye FAM is expired	Yes
Calibration Pure Dye FAM performed on	10-29-2017
Calibration Pure Dye JUN is expired	Yes
Calibration Pure Dye JUN performed on	10-29-2017
Calibration Pure Dye MUSTANG PURPLE is expired	Yes
Calibration Pure Dye MUSTANG PURPLE performed on	10-29-2017
Calibration Pure Dye NED is expired	Yes
Calibration Pure Dye NED performed on	10-29-2017
Calibration Pure Dye ROX is expired	Yes
Calibration Pure Dye ROX performed on	10-29-2017
Calibration Pure Dye SYBR is expired	Yes
Calibration Pure Dye SYBR performed on	10-29-2017
Calibration Pure Dye TAMRA is expired	Yes
Calibration Pure Dye TAMRA performed on	10-29-2017
Calibration Pure Dye VIC is expired	Yes
Calibration Pure Dye VIC performed on	10-29-2017
Calibration ROI is expired	Yes
Calibration ROI performed on	10-29-2017
Calibration Uniformity is expired	Yes
Calibration Uniformity performed on	10-29-2017
Chemistry	SYBR_GREEN
Date Created	2019-11-26 16:15:36 PM PST
Experiment Barcode
Experiment Comment
Experiment File Name	D:\Users\Administrator\Desktop\SZY FINAL Q-PCR 20191126\Shenzhiyan -3th plate q-pcr results computer save 20191126.eds
Experiment Name	Shenzhiyan -3th plate q-pcr 20191126
Experiment Run End Time	2019-11-25 23:53:58 PM PST
Experiment Type	Comparative Cт (ΔΔCт)
Instrument Name	272510507
Instrument Serial Number	272510507
Instrument Type	QuantStudio™ 5 System
Passive Reference	ROX
Post-read Stage/Step
Pre-read Stage/Step
Quantification Cycle Method	Ct
Signal Smoothing On	true
Stage where Melt Analysis is performed	Stage3
Stage/ Cycle where Ct Analysis is performed	Stage2, Step2
User Name
Well	Well Position	Omit	Sample Name	Target Name	Task	Reporter	Quencher	Quantity	Quantity Mean	Quantity SD	RQ	RQ Min	RQ Max	CT	Ct Mean	Ct SD	Delta Ct	Delta Ct Mean	Delta Ct SD	Delta Ct SE	Delta Delta Ct	Automatic Ct Threshold	Ct Threshold	Automatic Baseline	Baseline Start	Baseline End	Amp Status	Comments	Cq Conf	CQCONF	Tm1	HIGHSD	Tm2	EXPFAIL	OUTLIERRG	AMPNC	MTP	Tm3	NOAMP	Tm4
1	A1	FALSE	HLCP8-1	C9140	UNKNOWN	SYBR	None				1	0.893103	1.11969	18.4311	18.4287	0.00875192		-1.31721	0.146402	0.0732008	0	TRUE	0.183326	TRUE	3	13	Amp		0.986184	N	79.1705	N		N	N	N	N		N
2	A2	FALSE	HLCP8-1	C9140	UNKNOWN	SYBR	None				1	0.893103	1.11969	18.4331	18.4287	0.00875192		-1.31721	0.146402	0.0732008	0	TRUE	0.183326	TRUE	3	13	Amp		0.988401	N	79.1705	N		N	N	N	N		N
3	A3	FALSE	HLCP8-1	C9140	UNKNOWN	SYBR	None				1	0.893103	1.11969	18.4158	18.4287	0.00875192		-1.31721	0.146402	0.0732008	0	TRUE	0.183326	TRUE	3	13	Amp		0.986453	N	79.3238	N		N	N	N	N		N
4	A4	FALSE	HLCP8-1	C9140	UNKNOWN	SYBR	None				1	0.893103	1.11969	18.4348	18.4287	0.00875192		-1.31721	0.146402	0.0732008	0	TRUE	0.183326	TRUE	3	13	Amp		0.984237	N	79.3238	N		N	N	N	N		N
5	A5	FALSE	HLCP8-1	C9610	UNKNOWN	SYBR	None				1	0.883768	1.13152	24.8178	24.732	0.0651583		4.98606	0.160008	0.0800038	0	TRUE	0.197276	TRUE	3	19	Amp		0.987305	N	80.6679	N		N	N	N	N		N
6	A6	FALSE	HLCP8-1	C9610	UNKNOWN	SYBR	None				1	0.883768	1.13152	24.6593	24.732	0.0651583		4.98606	0.160008	0.0800038	0	TRUE	0.197276	TRUE	3	19	Amp		0.98014	N	80.532	N		N	N	N	N		N
7	A7	FALSE	HLCP8-1	C9610	UNKNOWN	SYBR	None				1	0.883768	1.13152	24.7277	24.732	0.0651583		4.98606	0.160008	0.0800038	0	TRUE	0.197276	TRUE	3	19	Amp		0.990277	N	80.5337	N		N	N	N	N		N
8	A8	FALSE	HLCP8-1	C9610	UNKNOWN	SYBR	None				1	0.883768	1.13152	24.7231	24.732	0.0651583		4.98606	0.160008	0.0800038	0	TRUE	0.197276	TRUE	3	19	Amp		0.990504	N	80.6696	N		N	N	N	N		N
9	A9	FALSE	HLCP8-1	C6930	UNKNOWN	SYBR	None				1	0.890068	1.12351	22.2143	22.2123	0.0372368		2.46641	0.150809	0.0754046	0	TRUE	0.159972	TRUE	3	17	Amp		0.984267	N	82.6861	N		N	N	N	N		N
10	A10	FALSE	HLCP8-1	C6930	UNKNOWN	SYBR	None				1	0.890068	1.12351	22.2498	22.2123	0.0372368		2.46641	0.150809	0.0754046	0	TRUE	0.159972	TRUE	3	17	Amp		0.985399	N	82.6861	N		N	N	N	N		N
11	A11	FALSE	HLCP8-1	C6930	UNKNOWN	SYBR	None				1	0.890068	1.12351	22.224	22.2123	0.0372368		2.46641	0.150809	0.0754046	0	TRUE	0.159972	TRUE	3	17	Amp		0.988446	N	82.709	N		N	N	N	N		N
12	A12	FALSE	HLCP8-1	C6930	UNKNOWN	SYBR	None				1	0.890068	1.12351	22.1612	22.2123	0.0372368		2.46641	0.150809	0.0754046	0	TRUE	0.159972	TRUE	3	17	Amp		0.985184	N	82.709	N		N	N	N	N		N
13	B1	FALSE	HLCP18-1	C9140	UNKNOWN	SYBR	None				0.407561	0.363127	0.457432	20.9828	20.9461	0.036542		-0.0222974	0.14949	0.0747452	1.29491	TRUE	0.183326	TRUE	3	16	Amp		0.954698	N	79.0346	N		N	N	N	N		N
14	B2	FALSE	HLCP18-1	C9140	UNKNOWN	SYBR	None				0.407561	0.363127	0.457432	20.9161	20.9461	0.036542		-0.0222974	0.14949	0.0747452	1.29491	TRUE	0.183326	TRUE	3	16	Amp		0.961893	N	79.1705	N		N	N	N	N		N
15	B3	FALSE	HLCP18-1	C9140	UNKNOWN	SYBR	None				0.407561	0.363127	0.457432	20.9132	20.9461	0.036542		-0.0222974	0.14949	0.0747452	1.29491	TRUE	0.183326	TRUE	3	15	Amp		0.95835	N	79.3238	N		N	N	N	N		N
16	B4	FALSE	HLCP18-1	C9140	UNKNOWN	SYBR	None				0.407561	0.363127	0.457432	20.9721	20.9461	0.036542		-0.0222974	0.14949	0.0747452	1.29491	TRUE	0.183326	TRUE	3	16	Amp		0.951866	N	79.3238	N		N	N	N	N		N
17	B5	FALSE	HLCP18-1	C9610	UNKNOWN	SYBR	None				0.460905	0.270893	0.784197	27.4173	27.0719	0.672802		6.10352	0.68824	0.34412	1.11746	TRUE	0.197276	TRUE	3	22	Amp		0.958122	N	80.532	Y		N	N	N	N		N
18	B6	FALSE	HLCP18-1	C9610	UNKNOWN	SYBR	None				0.460905	0.270893	0.784197	27.3092	27.0719	0.672802		6.10352	0.68824	0.34412	1.11746	TRUE	0.197276	TRUE	3	22	Amp		0.957302	N	80.532	Y		N	N	N	N		N
19	B7	FALSE	HLCP18-1	C9610	UNKNOWN	SYBR	None				0.460905	0.270893	0.784197	26.069	27.0719	0.672802		6.10352	0.68824	0.34412	1.11746	TRUE	0.197276	TRUE	3	21	Amp		0.958071	N	80.3978	Y	75.5051	N	Y	N	Y		N
20	B8	FALSE	HLCP18-1	C9610	UNKNOWN	SYBR	None				0.460905	0.270893	0.784197	27.4921	27.0719	0.672802		6.10352	0.68824	0.34412	1.11746	TRUE	0.197276	TRUE	3	22	Amp		0.95649	N	80.6696	Y		N	N	N	N		N
21	B9	FALSE	HLCP18-1	C6930	UNKNOWN	SYBR	None				0.489278	0.41533	0.576392	24.3529	24.466	0.130391		3.49768	0.194971	0.1045	1.03127	TRUE	0.159972	TRUE	3	19	Amp		0.953924	N	82.6861	N	75.3552	N	N	N	Y		N
22	B10	FALSE	HLCP18-1	C6930	UNKNOWN	SYBR	None				0.489278	0.41533	0.576392	24.4365	24.466	0.130391		3.49768	0.194971	0.1045	1.03127	TRUE	0.159972	TRUE	3	19	Amp		0.951745	N	82.6861	N	75.4909	N	N	N	Y		N
23	B11	FALSE	HLCP18-1	C6930	UNKNOWN	SYBR	None				0.489278	0.41533	0.576392	24.6087	24.466	0.130391		3.49768	0.194971	0.1045	1.03127	TRUE	0.159972	TRUE	3	19	Amp		0.954741	N	82.709	N	75.5058	N	N	N	Y		N
24	B12	FALSE	HLCP18-1	C6930	UNKNOWN	SYBR	None							Undetermined	24.466	0.130391						TRUE	0.159972	TRUE	3	39	No Amp		0	Y	77.4085	N		Y	N	N	N		Y
25	C1	FALSE	HLCP28-1	C9140	UNKNOWN	SYBR	None				0.485447	0.351358	0.67071	21.7546	21.4915	0.175988		-0.274598	0.418622	0.209311	1.04261	TRUE	0.183326	TRUE	3	16	Amp		0.964107	N	79.1705	N		N	Y	N	N		N
26	C2	FALSE	HLCP28-1	C9140	UNKNOWN	SYBR	None				0.485447	0.351358	0.67071	21.4036	21.4915	0.175988		-0.274598	0.418622	0.209311	1.04261	TRUE	0.183326	TRUE	3	16	Amp		0.973035	N	79.1705	N		N	N	N	N		N
27	C3	FALSE	HLCP28-1	C9140	UNKNOWN	SYBR	None				0.485447	0.351358	0.67071	21.3866	21.4915	0.175988		-0.274598	0.418622	0.209311	1.04261	TRUE	0.183326	TRUE	3	16	Amp		0.977649	N	79.3238	N		N	N	N	N		N
28	C4	FALSE	HLCP28-1	C9140	UNKNOWN	SYBR	None				0.485447	0.351358	0.67071	21.4212	21.4915	0.175988		-0.274598	0.418622	0.209311	1.04261	TRUE	0.183326	TRUE	3	16	Amp		0.970438	N	79.3238	N		N	N	N	N		N
29	C5	FALSE	HLCP28-1	C9610	UNKNOWN	SYBR	None				0.927846	0.681192	1.26381	26.8929	26.8602	0.125971		5.0941	0.400177	0.200088	0.108042	TRUE	0.197276	TRUE	3	22	Amp		0.971583	N	80.532	N		N	N	N	N		N
30	C6	FALSE	HLCP28-1	C9610	UNKNOWN	SYBR	None				0.927846	0.681192	1.26381	26.7361	26.8602	0.125971		5.0941	0.400177	0.200088	0.108042	TRUE	0.197276	TRUE	3	21	Amp		0.961404	N	80.532	N		N	N	N	N		N
31	C7	FALSE	HLCP28-1	C9610	UNKNOWN	SYBR	None				0.927846	0.681192	1.26381	27.022	26.8602	0.125971		5.0941	0.400177	0.200088	0.108042	TRUE	0.197276	TRUE	3	22	Amp		0.960538	N	80.5337	N		N	N	N	N		N
32	C8	FALSE	HLCP28-1	C9610	UNKNOWN	SYBR	None				0.927846	0.681192	1.26381	26.7898	26.8602	0.125971		5.0941	0.400177	0.200088	0.108042	TRUE	0.197276	TRUE	3	21	Amp		0.971288	N	80.5337	N		N	N	N	N		N
33	C9	FALSE	HLCP28-1	C6930	UNKNOWN	SYBR	None				0.165273	0.111828	0.24426	26.9974	26.8296	0.334103		5.06348	0.505863	0.252932	2.59708	TRUE	0.159972	TRUE	3	22	Amp		0.978013	N	82.6861	N		N	N	N	N		N
34	C10	FALSE	HLCP28-1	C6930	UNKNOWN	SYBR	None				0.165273	0.111828	0.24426	27.0243	26.8296	0.334103		5.06348	0.505863	0.252932	2.59708	TRUE	0.159972	TRUE	3	22	Amp		0.965325	N	82.6861	N		N	N	N	N		N
35	C11	FALSE	HLCP28-1	C6930	UNKNOWN	SYBR	None				0.165273	0.111828	0.24426	26.967	26.8296	0.334103		5.06348	0.505863	0.252932	2.59708	TRUE	0.159972	TRUE	3	22	Amp		0.973756	N	82.5731	N		N	N	N	N		N
36	C12	FALSE	HLCP28-1	C6930	UNKNOWN	SYBR	None				0.165273	0.111828	0.24426	26.3297	26.8296	0.334103		5.06348	0.505863	0.252932	2.59708	TRUE	0.159972	TRUE	3	21	Amp		0.983969	N	82.709	N		N	Y	N	N		N
37	D1	FALSE	CK	C9140	NTC	SYBR	None							Undetermined								TRUE	0.183326	TRUE	3	39	No Amp		0	N	63.0014	N		N	N	N	N		N
38	D2	FALSE	CK	C9140	NTC	SYBR	None							Undetermined								TRUE	0.183326	TRUE	3	39	No Amp		0	N	63.0014	N		N	N	N	N		N
39	D3	FALSE	CK	C9140	NTC	SYBR	None							Undetermined								TRUE	0.183326	TRUE	3	39	No Amp		0	N	65.0426	N		N	N	N	N		N
40	D4	FALSE	CK	C9140	NTC	SYBR	None							Undetermined								TRUE	0.183326	TRUE	3	39	No Amp		0	N	91.8368	N		N	N	N	N		N
41	D5	FALSE	CK	C9610	NTC	SYBR	None							Undetermined								TRUE	0.197276	TRUE	3	39	No Amp		0	N	87.7345	N	76.0474	N	N	N	Y		N
42	D6	FALSE	CK	C9610	NTC	SYBR	None							Undetermined								TRUE	0.197276	TRUE	3	39	No Amp		0	N	68.709	N		N	N	N	N		N
43	D7	FALSE	CK	C9610	NTC	SYBR	None							Undetermined								TRUE	0.197276	TRUE	3	39	No Amp		0	N	76.3205	N	84.2032	N	N	N	Y		N
44	D8	FALSE	CK	C9610	NTC	SYBR	None							Undetermined								TRUE	0.197276	TRUE	3	35	No Amp		0	N	77.2719	N		N	N	N	N		N
45	D9	FALSE	CK	C4570	NTC	SYBR	None							Undetermined								TRUE	0.168466	TRUE	3	39	No Amp		0	N	80.3782	N	68.8389	N	N	N	Y	72.5043	N	91.103
46	D10	FALSE	CK	C4570	NTC	SYBR	None							Undetermined								TRUE	0.168466	TRUE	3	39	No Amp		0	N	66.531	N	81.6	N	N	N	Y	89.4739	N
47	D11	FALSE	CK	C4570	NTC	SYBR	None							Undetermined								TRUE	0.168466	TRUE	3	39	No Amp		0	N	74.5544	N	82.0295	N	N	N	Y	88.4172	N	93.4459
48	D12	FALSE	CK	C4570	NTC	SYBR	None							Undetermined								TRUE	0.168466	TRUE	3	39	No Amp		0	N	63.0021	N		N	N	N	N		N
49	E1	FALSE	HLCP8-1	C4570	UNKNOWN	SYBR	None				1	0.753897	1.32644	21.2792	20.7763	0.335374		1.03038	0.365831	0.182916	0	TRUE	0.168466	TRUE	3	16	Amp		0.988203	N	82.0239	N		N	Y	N	N		N
50	E2	FALSE	HLCP8-1	C4570	UNKNOWN	SYBR	None				1	0.753897	1.32644	20.6013	20.7763	0.335374		1.03038	0.365831	0.182916	0	TRUE	0.168466	TRUE	3	15	Amp		0.992389	N	81.7521	N		N	N	N	N		N
51	E3	FALSE	HLCP8-1	C4570	UNKNOWN	SYBR	None				1	0.753897	1.32644	20.6198	20.7763	0.335374		1.03038	0.365831	0.182916	0	TRUE	0.168466	TRUE	3	15	Amp		0.985986	N	82.044	N		N	N	N	N		N
52	E4	FALSE	HLCP8-1	C4570	UNKNOWN	SYBR	None				1	0.753897	1.32644	20.6048	20.7763	0.335374		1.03038	0.365831	0.182916	0	TRUE	0.168466	TRUE	3	16	Amp		0.985179	N	82.044	N		N	N	N	N		N
53	E5	FALSE	HLCP8-1	ACT	UNKNOWN	SYBR	None							20.7813	20.8063	0.0514895						TRUE	0.217642	TRUE	3	15	Amp		0.981084	N	83.7935	N		N	N	N	N		N
54	E6	FALSE	HLCP8-1	ACT	UNKNOWN	SYBR	None							20.7515	20.8063	0.0514895						TRUE	0.217642	TRUE	3	15	Amp		0.980062	N	83.7935	N		N	N	N	N		N
55	E7	FALSE	HLCP8-1	ACT	UNKNOWN	SYBR	None							20.8226	20.8063	0.0514895						TRUE	0.217642	TRUE	3	15	Amp		0.973765	N	83.7955	N		N	N	N	N		N
56	E8	FALSE	HLCP8-1	ACT	UNKNOWN	SYBR	None							20.87	20.8063	0.0514895						TRUE	0.217642	TRUE	3	15	Amp		0.987725	N	83.7955	N		N	N	N	N		N
57	E9	FALSE	HLCP8-1	TUB	UNKNOWN	SYBR	None							18.5424	18.6855	0.200156						TRUE	0.181983	TRUE	3	13	Amp		0.972592	N	82.143	N		N	N	N	N		N
58	E10	FALSE	HLCP8-1	TUB	UNKNOWN	SYBR	None							18.5692	18.6855	0.200156						TRUE	0.181983	TRUE	3	13	Amp		0.987007	N	82.143	N		N	N	N	N		N
59	E11	FALSE	HLCP8-1	TUB	UNKNOWN	SYBR	None							18.653	18.6855	0.200156						TRUE	0.181983	TRUE	3	13	Amp		0.987952	N	82.0295	N		N	N	N	N		N
60	E12	FALSE	HLCP8-1	TUB	UNKNOWN	SYBR	None							18.9773	18.6855	0.200156						TRUE	0.181983	TRUE	3	14	Amp		0.992355	N	82.1654	N		N	N	N	N		N
61	F1	FALSE	HLCP18-1	C4570	UNKNOWN	SYBR	None				1.08111	0.876709	1.33317	22.2279	21.8862	0.229433		0.917869	0.271388	0.135694	-0.112515	TRUE	0.168466	TRUE	3	17	Amp		0.937399	N	81.888	N		N	Y	N	N		N
62	F2	FALSE	HLCP18-1	C4570	UNKNOWN	SYBR	None				1.08111	0.876709	1.33317	21.7558	21.8862	0.229433		0.917869	0.271388	0.135694	-0.112515	TRUE	0.168466	TRUE	3	17	Amp		0.954881	N	81.7521	N		N	N	N	N		N
63	F3	FALSE	HLCP18-1	C4570	UNKNOWN	SYBR	None				1.08111	0.876709	1.33317	21.7505	21.8862	0.229433		0.917869	0.271388	0.135694	-0.112515	TRUE	0.168466	TRUE	3	17	Amp		0.948366	N	82.044	N		N	N	N	N		N
64	F4	FALSE	HLCP18-1	C4570	UNKNOWN	SYBR	None				1.08111	0.876709	1.33317	21.8107	21.8862	0.229433		0.917869	0.271388	0.135694	-0.112515	TRUE	0.168466	TRUE	3	16	Amp		0.96225	N	82.044	N		N	N	N	N		N
65	F5	FALSE	HLCP18-1	ACT	UNKNOWN	SYBR	None							21.627	21.7866	0.116446						TRUE	0.217642	TRUE	3	16	Amp		0.954114	N	83.7935	N		N	N	N	N		N
66	F6	FALSE	HLCP18-1	ACT	UNKNOWN	SYBR	None							21.8863	21.7866	0.116446						TRUE	0.217642	TRUE	3	16	Amp		0.951276	N	83.7935	N		N	N	N	N		N
67	F7	FALSE	HLCP18-1	ACT	UNKNOWN	SYBR	None							21.8581	21.7866	0.116446						TRUE	0.217642	TRUE	3	16	Amp		0.941653	N	83.7955	N		N	N	N	N		N
68	F8	FALSE	HLCP18-1	ACT	UNKNOWN	SYBR	None							21.7751	21.7866	0.116446						TRUE	0.217642	TRUE	3	16	Amp		0.956091	N	83.7955	N		N	N	N	N		N
69	F9	FALSE	HLCP18-1	TUB	UNKNOWN	SYBR	None							20.2673	20.1501	0.168714						TRUE	0.181983	TRUE	3	15	Amp		0.970305	N	82.143	N		N	N	N	N		N
70	F10	FALSE	HLCP18-1	TUB	UNKNOWN	SYBR	None							20.2541	20.1501	0.168714						TRUE	0.181983	TRUE	3	15	Amp		0.981541	N	82.143	N		N	N	N	N		N
71	F11	FALSE	HLCP18-1	TUB	UNKNOWN	SYBR	None							20.1743	20.1501	0.168714						TRUE	0.181983	TRUE	3	15	Amp		0.976469	N	82.0295	N		N	N	N	N		N
72	F12	FALSE	HLCP18-1	TUB	UNKNOWN	SYBR	None							19.9046	20.1501	0.168714						TRUE	0.181983	TRUE	3	15	Amp		0.985036	N	82.0295	N		N	N	N	N		N
73	G1	FALSE	HLCP28-1	C4570	UNKNOWN	SYBR	None				1.11254	0.810972	1.52626	22.7198	22.6426	0.152846		0.876523	0.409432	0.204716	-0.15386	TRUE	0.168466	TRUE	3	17	Amp		0.975346	N	81.7521	N		N	N	N	N		N
74	G2	FALSE	HLCP28-1	C4570	UNKNOWN	SYBR	None				1.11254	0.810972	1.52626	22.4379	22.6426	0.152846		0.876523	0.409432	0.204716	-0.15386	TRUE	0.168466	TRUE	3	17	Amp		0.988035	N	81.7521	N		N	N	N	N		N
75	G3	FALSE	HLCP28-1	C4570	UNKNOWN	SYBR	None				1.11254	0.810972	1.52626	22.6226	22.6426	0.152846		0.876523	0.409432	0.204716	-0.15386	TRUE	0.168466	TRUE	3	17	Amp		0.974457	N	82.044	N		N	N	N	N		N
76	G4	FALSE	HLCP28-1	C4570	UNKNOWN	SYBR	None				1.11254	0.810972	1.52626	22.7903	22.6426	0.152846		0.876523	0.409432	0.204716	-0.15386	TRUE	0.168466	TRUE	3	18	Amp		0.970301	N	82.044	N		N	N	N	N		N
77	G5	FALSE	HLCP28-1	ACT	UNKNOWN	SYBR	None							21.428	21.5226	0.138355						TRUE	0.217642	TRUE	3	16	Amp		0.968966	N	83.7935	N		N	N	N	N		N
78	G6	FALSE	HLCP28-1	ACT	UNKNOWN	SYBR	None							21.6386	21.5226	0.138355						TRUE	0.217642	TRUE	3	16	Amp		0.972192	N	83.7935	N		N	N	N	N		N
79	G7	FALSE	HLCP28-1	ACT	UNKNOWN	SYBR	None							21.38	21.5226	0.138355						TRUE	0.217642	TRUE	3	16	Amp		0.96894	N	83.9314	N		N	N	N	N		N
80	G8	FALSE	HLCP28-1	ACT	UNKNOWN	SYBR	None							21.6438	21.5226	0.138355						TRUE	0.217642	TRUE	3	16	Amp		0.969152	N	83.9314	N		N	N	N	N		N
81	G9	FALSE	HLCP28-1	TUB	UNKNOWN	SYBR	None							21.2334	22.0096	0.519041						TRUE	0.181983	TRUE	3	15	Amp		0.933828	N	82.143	Y		N	Y	N	N		N
82	G10	FALSE	HLCP28-1	TUB	UNKNOWN	SYBR	None							22.2181	22.0096	0.519041						TRUE	0.181983	TRUE	3	17	Amp		0.97535	N	82.143	Y		N	N	N	N		N
83	G11	FALSE	HLCP28-1	TUB	UNKNOWN	SYBR	None							22.271	22.0096	0.519041						TRUE	0.181983	TRUE	3	17	Amp		0.976376	N	82.1654	Y		N	N	N	N		N
84	G12	FALSE	HLCP28-1	TUB	UNKNOWN	SYBR	None							22.316	22.0096	0.519041						TRUE	0.181983	TRUE	3	17	Amp		0.976434	N	82.0295	Y		N	N	N	N		N
85	H1	FALSE	CK	C6930	NTC	SYBR	None							Undetermined								TRUE	0.159972	TRUE	3	39	No Amp		0	N	63.0014	N		N	N	N	N		N
86	H2	FALSE	CK	C6930	NTC	SYBR	None							Undetermined								TRUE	0.159972	TRUE	3	39	No Amp		0	N	63.0014	N		N	N	N	N		N
87	H3	FALSE	CK	C6930	NTC	SYBR	None							Undetermined								TRUE	0.159972	TRUE	3	39	No Amp		0	N	63.0024	N		N	N	N	N		N
88	H4	FALSE	CK	C6930	NTC	SYBR	None							Undetermined								TRUE	0.159972	TRUE	3	39	No Amp		0	N	63.0024	N		N	N	N	N		N
89	H5	FALSE	CK	ACT	NTC	SYBR	None							Undetermined	30.3035	1.54186						TRUE	0.217642	TRUE	3	39	No Amp		0	N	80.8038	N	90.5883	N	N	N	Y	83.6576	N	76.0474
90	H6	FALSE	CK	ACT	NTC	SYBR	None							29.2132	30.3035	1.54186						TRUE	0.217642	TRUE	3	23	Amp		0.987234	N	83.7935	Y		N	N	Y	N		N
91	H7	FALSE	CK	ACT	NTC	SYBR	None							Undetermined	30.3035	1.54186						TRUE	0.217642	TRUE	3	39	No Amp		0	N	87.0573	N	90.7268	N	N	N	Y	76.8642	N	83.3878
92	H8	FALSE	CK	ACT	NTC	SYBR	None							31.3937	30.3035	1.54186						TRUE	0.217642	TRUE	3	26	Amp		0.988969	N	83.9314	Y		N	N	Y	N		N
93	H9	FALSE	CK	TUB	NTC	SYBR	None							Undetermined								TRUE	0.181983	TRUE	3	39	No Amp		0	N	87.7091	N		N	N	N	N		N
94	H10	FALSE	CK	TUB	NTC	SYBR	None							Undetermined								TRUE	0.181983	TRUE	3	39	No Amp		0	N	65.8522	N		N	N	N	N		N
95	H11	FALSE	CK	TUB	NTC	SYBR	None							Undetermined								TRUE	0.181983	TRUE	3	39	No Amp		0	N	66.128	N		N	N	N	N		N
96	H12	FALSE	CK	TUB	NTC	SYBR	None							Undetermined								TRUE	0.181983	TRUE	3	39	No Amp		0	N	88.1454	N		N	N	N	N		N
Analysis Type	Singleplex
Endogenous Control	ACT, TUB
RQ Min/Max Confidence Level	95.0
Reference Sample	HLCP8-1
