# Supplementary material for: Transcriptomic Analysis Reveal the Molecular Mechanisms of Seed Coat Development in Cucurbita pepo L
Source: Front Plant Sci. 2022 Feb 24;13:772685. doi: 10.3389/fpls.2022.772685 (PMC8912962; doi:10.3389/fpls.2022.772685)
Supplement: Supplementary file 1 [file Data_Sheet_1.zip › Shenzhiyan -3th plate q-pcr results 20191127.xls]

## Sheet: Sample Setup
Block Type	96-Well 0.1-mL Block
Calibration Background is expired	Yes
Calibration Background performed on	10-29-2017
Calibration Pure Dye ABY is expired	Yes
Calibration Pure Dye ABY performed on	10-29-2017
Calibration Pure Dye CY5 is expired	Yes
Calibration Pure Dye CY5 performed on	10-29-2017
Calibration Pure Dye FAM is expired	Yes
Calibration Pure Dye FAM performed on	10-29-2017
Calibration Pure Dye JUN is expired	Yes
Calibration Pure Dye JUN performed on	10-29-2017
Calibration Pure Dye MUSTANG PURPLE is expired	Yes
Calibration Pure Dye MUSTANG PURPLE performed on	10-29-2017
Calibration Pure Dye NED is expired	Yes
Calibration Pure Dye NED performed on	10-29-2017
Calibration Pure Dye ROX is expired	Yes
Calibration Pure Dye ROX performed on	10-29-2017
Calibration Pure Dye SYBR is expired	Yes
Calibration Pure Dye SYBR performed on	10-29-2017
Calibration Pure Dye TAMRA is expired	Yes
Calibration Pure Dye TAMRA performed on	10-29-2017
Calibration Pure Dye VIC is expired	Yes
Calibration Pure Dye VIC performed on	10-29-2017
Calibration ROI is expired	Yes
Calibration ROI performed on	10-29-2017
Calibration Uniformity is expired	Yes
Calibration Uniformity performed on	10-29-2017
Chemistry	SYBR_GREEN
Date Created	2019-11-27 15:49:24 PM PST
Experiment Barcode
Experiment Comment
Experiment File Name	D:\Users\Administrator\Desktop\SZY FINAL Q-PCR 20191127\Shenzhiyan -3th plate q-pcr results computer save 20191127.eds
Experiment Name	Shenzhiyan -3th plate q-pcr 20191127
Experiment Run End Time	2019-11-26 23:31:23 PM PST
Experiment Type	Comparative Cт (ΔΔCт)
Instrument Name	272510507
Instrument Serial Number	272510507
Instrument Type	QuantStudio™ 5 System
Passive Reference	ROX
Post-read Stage/Step
Pre-read Stage/Step
Quantification Cycle Method	Ct
Signal Smoothing On	true
Stage where Melt Analysis is performed	Stage3
Stage/ Cycle where Ct Analysis is performed	Stage2, Step2
User Name
Well	Well Position	Sample Name	Sample Color	Biogroup Name	Biogroup Color	Target Name	Target Color	Task	Reporter	Quencher	Quantity	Comments
1	A1	CP8-3	RGB(139,137,112)			C9140	RGB(139,137,112)	UNKNOWN	SYBR	None
2	A2	CP8-3	RGB(139,137,112)			C9140	RGB(139,137,112)	UNKNOWN	SYBR	None
3	A3	CP8-3	RGB(139,137,112)			C9140	RGB(139,137,112)	UNKNOWN	SYBR	None
4	A4	CP8-3	RGB(139,137,112)			C9140	RGB(139,137,112)	UNKNOWN	SYBR	None
5	A5	CP8-3	RGB(139,137,112)			C9610	RGB(238,121,66)	UNKNOWN	SYBR	None
6	A6	CP8-3	RGB(139,137,112)			C9610	RGB(238,121,66)	UNKNOWN	SYBR	None
7	A7	CP8-3	RGB(139,137,112)			C9610	RGB(238,121,66)	UNKNOWN	SYBR	None
8	A8	CP8-3	RGB(139,137,112)			C9610	RGB(238,121,66)	UNKNOWN	SYBR	None
9	A9	CP8-3	RGB(139,137,112)			C6930	RGB(142,142,56)	UNKNOWN	SYBR	None
10	A10	CP8-3	RGB(139,137,112)			C6930	RGB(142,142,56)	UNKNOWN	SYBR	None
11	A11	CP8-3	RGB(139,137,112)			C6930	RGB(142,142,56)	UNKNOWN	SYBR	None
12	A12	CP8-3	RGB(139,137,112)			C6930	RGB(142,142,56)	UNKNOWN	SYBR	None
13	B1	CP18-3	RGB(0,0,255)			C9140	RGB(139,137,112)	UNKNOWN	SYBR	None
14	B2	CP18-3	RGB(0,0,255)			C9140	RGB(139,137,112)	UNKNOWN	SYBR	None
15	B3	CP18-3	RGB(0,0,255)			C9140	RGB(139,137,112)	UNKNOWN	SYBR	None
16	B4	CP18-3	RGB(0,0,255)			C9140	RGB(139,137,112)	UNKNOWN	SYBR	None
17	B5	CP18-3	RGB(0,0,255)			C9610	RGB(238,121,66)	UNKNOWN	SYBR	None
18	B6	CP18-3	RGB(0,0,255)			C9610	RGB(238,121,66)	UNKNOWN	SYBR	None
19	B7	CP18-3	RGB(0,0,255)			C9610	RGB(238,121,66)	UNKNOWN	SYBR	None
20	B8	CP18-3	RGB(0,0,255)			C9610	RGB(238,121,66)	UNKNOWN	SYBR	None
21	B9	CP18-3	RGB(0,0,255)			C6930	RGB(142,142,56)	UNKNOWN	SYBR	None
22	B10	CP18-3	RGB(0,0,255)			C6930	RGB(142,142,56)	UNKNOWN	SYBR	None
23	B11	CP18-3	RGB(0,0,255)			C6930	RGB(142,142,56)	UNKNOWN	SYBR	None
24	B12	CP18-3	RGB(0,0,255)			C6930	RGB(142,142,56)	UNKNOWN	SYBR	None
25	C1	CP28-3	RGB(0,139,69)			C9140	RGB(139,137,112)	UNKNOWN	SYBR	None
26	C2	CP28-3	RGB(0,139,69)			C9140	RGB(139,137,112)	UNKNOWN	SYBR	None
27	C3	CP28-3	RGB(0,139,69)			C9140	RGB(139,137,112)	UNKNOWN	SYBR	None
28	C4	CP28-3	RGB(0,139,69)			C9140	RGB(139,137,112)	UNKNOWN	SYBR	None
29	C5	CP28-3	RGB(0,139,69)			C9610	RGB(238,121,66)	UNKNOWN	SYBR	None
30	C6	CP28-3	RGB(0,139,69)			C9610	RGB(238,121,66)	UNKNOWN	SYBR	None
31	C7	CP28-3	RGB(0,139,69)			C9610	RGB(238,121,66)	UNKNOWN	SYBR	None
32	C8	CP28-3	RGB(0,139,69)			C9610	RGB(238,121,66)	UNKNOWN	SYBR	None
33	C9	CP28-3	RGB(0,139,69)			C6930	RGB(142,142,56)	UNKNOWN	SYBR	None
34	C10	CP28-3	RGB(0,139,69)			C6930	RGB(142,142,56)	UNKNOWN	SYBR	None
35	C11	CP28-3	RGB(0,139,69)			C6930	RGB(142,142,56)	UNKNOWN	SYBR	None
36	C12	CP28-3	RGB(0,139,69)			C6930	RGB(142,142,56)	UNKNOWN	SYBR	None
37	D1	CK	RGB(255,127,0)			C9140	RGB(139,137,112)	NTC	SYBR	None
38	D2	CK	RGB(255,127,0)			C9140	RGB(139,137,112)	NTC	SYBR	None
39	D3	CK	RGB(255,127,0)			C9140	RGB(139,137,112)	NTC	SYBR	None
40	D4	CK	RGB(255,127,0)			C9140	RGB(139,137,112)	NTC	SYBR	None
41	D5	CK	RGB(255,127,0)			C9610	RGB(238,121,66)	NTC	SYBR	None
42	D6	CK	RGB(255,127,0)			C9610	RGB(238,121,66)	NTC	SYBR	None
43	D7	CK	RGB(255,127,0)			C9610	RGB(238,121,66)	NTC	SYBR	None
44	D8	CK	RGB(255,127,0)			C9610	RGB(238,121,66)	NTC	SYBR	None
45	D9	CK	RGB(255,127,0)			C6930	RGB(142,142,56)	NTC	SYBR	None
46	D10	CK	RGB(255,127,0)			C6930	RGB(142,142,56)	NTC	SYBR	None
47	D11	CK	RGB(255,127,0)			C6930	RGB(142,142,56)	NTC	SYBR	None
48	D12	CK	RGB(255,127,0)			C6930	RGB(142,142,56)	NTC	SYBR	None
49	E1	CP8-3	RGB(139,137,112)			C4570	RGB(238,44,44)	UNKNOWN	SYBR	None
50	E2	CP8-3	RGB(139,137,112)			C4570	RGB(238,44,44)	UNKNOWN	SYBR	None
51	E3	CP8-3	RGB(139,137,112)			C4570	RGB(238,44,44)	UNKNOWN	SYBR	None
52	E4	CP8-3	RGB(139,137,112)			C4570	RGB(238,44,44)	UNKNOWN	SYBR	None
53	E5	CP8-3	RGB(139,137,112)			ACT	RGB(238,18,137)	UNKNOWN	SYBR	None
54	E6	CP8-3	RGB(139,137,112)			ACT	RGB(238,18,137)	UNKNOWN	SYBR	None
55	E7	CP8-3	RGB(139,137,112)			ACT	RGB(238,18,137)	UNKNOWN	SYBR	None
56	E8	CP8-3	RGB(139,137,112)			ACT	RGB(238,18,137)	UNKNOWN	SYBR	None
57	E9	CP8-3	RGB(139,137,112)			TUB	RGB(176,23,31)	UNKNOWN	SYBR	None
58	E10	CP8-3	RGB(139,137,112)			TUB	RGB(176,23,31)	UNKNOWN	SYBR	None
59	E11	CP8-3	RGB(139,137,112)			TUB	RGB(176,23,31)	UNKNOWN	SYBR	None
60	E12	CP8-3	RGB(139,137,112)			TUB	RGB(176,23,31)	UNKNOWN	SYBR	None
61	F1	CP18-3	RGB(0,0,255)			C4570	RGB(238,44,44)	UNKNOWN	SYBR	None
62	F2	CP18-3	RGB(0,0,255)			C4570	RGB(238,44,44)	UNKNOWN	SYBR	None
63	F3	CP18-3	RGB(0,0,255)			C4570	RGB(238,44,44)	UNKNOWN	SYBR	None
64	F4	CP18-3	RGB(0,0,255)			C4570	RGB(238,44,44)	UNKNOWN	SYBR	None
65	F5	CP18-3	RGB(0,0,255)			ACT	RGB(238,18,137)	UNKNOWN	SYBR	None
66	F6	CP18-3	RGB(0,0,255)			ACT	RGB(238,18,137)	UNKNOWN	SYBR	None
67	F7	CP18-3	RGB(0,0,255)			ACT	RGB(238,18,137)	UNKNOWN	SYBR	None
68	F8	CP18-3	RGB(0,0,255)			ACT	RGB(238,18,137)	UNKNOWN	SYBR	None
69	F9	CP18-3	RGB(0,0,255)			TUB	RGB(176,23,31)	UNKNOWN	SYBR	None
70	F10	CP18-3	RGB(0,0,255)			TUB	RGB(176,23,31)	UNKNOWN	SYBR	None
71	F11	CP18-3	RGB(0,0,255)			TUB	RGB(176,23,31)	UNKNOWN	SYBR	None
72	F12	CP18-3	RGB(0,0,255)			TUB	RGB(176,23,31)	UNKNOWN	SYBR	None
73	G1	CP28-3	RGB(0,139,69)			C4570	RGB(238,44,44)	UNKNOWN	SYBR	None
74	G2	CP28-3	RGB(0,139,69)			C4570	RGB(238,44,44)	UNKNOWN	SYBR	None
75	G3	CP28-3	RGB(0,139,69)			C4570	RGB(238,44,44)	UNKNOWN	SYBR	None
76	G4	CP28-3	RGB(0,139,69)			C4570	RGB(238,44,44)	UNKNOWN	SYBR	None
77	G5	CP28-3	RGB(0,139,69)			ACT	RGB(238,18,137)	UNKNOWN	SYBR	None
78	G6	CP28-3	RGB(0,139,69)			ACT	RGB(238,18,137)	UNKNOWN	SYBR	None
79	G7	CP28-3	RGB(0,139,69)			ACT	RGB(238,18,137)	UNKNOWN	SYBR	None
80	G8	CP28-3	RGB(0,139,69)			ACT	RGB(238,18,137)	UNKNOWN	SYBR	None
81	G9	CP28-3	RGB(0,139,69)			TUB	RGB(176,23,31)	UNKNOWN	SYBR	None
82	G10	CP28-3	RGB(0,139,69)			TUB	RGB(176,23,31)	UNKNOWN	SYBR	None
83	G11	CP28-3	RGB(0,139,69)			TUB	RGB(176,23,31)	UNKNOWN	SYBR	None
84	G12	CP28-3	RGB(0,139,69)			TUB	RGB(176,23,31)	UNKNOWN	SYBR	None
85	H1	CK	RGB(255,127,0)			C4570	RGB(238,44,44)	NTC	SYBR	None
86	H2	CK	RGB(255,127,0)			C4570	RGB(238,44,44)	NTC	SYBR	None
87	H3	CK	RGB(255,127,0)			C4570	RGB(238,44,44)	NTC	SYBR	None
88	H4	CK	RGB(255,127,0)			C4570	RGB(238,44,44)	NTC	SYBR	None
89	H5	CK	RGB(255,127,0)			ACT	RGB(238,18,137)	NTC	SYBR	None
90	H6	CK	RGB(255,127,0)			ACT	RGB(238,18,137)	NTC	SYBR	None
91	H7	CK	RGB(255,127,0)			ACT	RGB(238,18,137)	NTC	SYBR	None
92	H8	CK	RGB(255,127,0)			ACT	RGB(238,18,137)	NTC	SYBR	None
93	H9	CK	RGB(255,127,0)			TUB	RGB(176,23,31)	NTC	SYBR	None
94	H10	CK	RGB(255,127,0)			TUB	RGB(176,23,31)	NTC	SYBR	None
95	H11	CK	RGB(255,127,0)			TUB	RGB(176,23,31)	NTC	SYBR	None
96	H12	CK	RGB(255,127,0)			TUB	RGB(176,23,31)	NTC	SYBR	None

## Sheet: Amplification Data
Block Type	96-Well 0.1-mL Block
Calibration Background is expired	Yes
Calibration Background performed on	10-29-2017
Calibration Pure Dye ABY is expired	Yes
Calibration Pure Dye ABY performed on	10-29-2017
Calibration Pure Dye CY5 is expired	Yes
Calibration Pure Dye CY5 performed on	10-29-2017
Calibration Pure Dye FAM is expired	Yes
Calibration Pure Dye FAM performed on	10-29-2017
Calibration Pure Dye JUN is expired	Yes
Calibration Pure Dye JUN performed on	10-29-2017
Calibration Pure Dye MUSTANG PURPLE is expired	Yes
Calibration Pure Dye MUSTANG PURPLE performed on	10-29-2017
Calibration Pure Dye NED is expired	Yes
Calibration Pure Dye NED performed on	10-29-2017
Calibration Pure Dye ROX is expired	Yes
Calibration Pure Dye ROX performed on	10-29-2017
Calibration Pure Dye SYBR is expired	Yes
Calibration Pure Dye SYBR performed on	10-29-2017
Calibration Pure Dye TAMRA is expired	Yes
Calibration Pure Dye TAMRA performed on	10-29-2017
Calibration Pure Dye VIC is expired	Yes
Calibration Pure Dye VIC performed on	10-29-2017
Calibration ROI is expired	Yes
Calibration ROI performed on	10-29-2017
Calibration Uniformity is expired	Yes
Calibration Uniformity performed on	10-29-2017
Chemistry	SYBR_GREEN
Date Created	2019-11-27 15:49:25 PM PST
Experiment Barcode
Experiment Comment
Experiment File Name	D:\Users\Administrator\Desktop\SZY FINAL Q-PCR 20191127\Shenzhiyan -3th plate q-pcr results computer save 20191127.eds
Experiment Name	Shenzhiyan -3th plate q-pcr 20191127
Experiment Run End Time	2019-11-26 23:31:23 PM PST
Experiment Type	Comparative Cт (ΔΔCт)
Instrument Name	272510507
Instrument Serial Number	272510507
Instrument Type	QuantStudio™ 5 System
Passive Reference	ROX
Post-read Stage/Step
Pre-read Stage/Step
Quantification Cycle Method	Ct
Signal Smoothing On	true
Stage where Melt Analysis is performed	Stage3
Stage/ Cycle where Ct Analysis is performed	Stage2, Step2
User Name
Well	Well Position	Cycle	Target Name	Rn	Delta Rn
1	A1	1	C9140	-0.0538132	-0.000110342
1	A1	2	C9140	-0.0535183	-0.00053545
1	A1	3	C9140	-0.0518195	0.0004433
1	A1	4	C9140	-0.0505917	0.000951124
1	A1	5	C9140	-0.0499846	0.000838215
1	A1	6	C9140	-0.0498639	0.000238876
1	A1	7	C9140	-0.0490017	0.000381007
1	A1	8	C9140	-0.0482517	0.000411018
1	A1	9	C9140	-0.0490506	-0.00110786
1	A1	10	C9140	-0.0492211	-0.00199838
1	A1	11	C9140	-0.0480885	-0.00158581
1	A1	12	C9140	-0.0468979	-0.00111522
1	A1	13	C9140	-0.0463695	-0.00130685
1	A1	14	C9140	-0.0444731	-0.000130425
1	A1	15	C9140	-0.0428087	0.00081394
1	A1	16	C9140	-0.0397356	0.00316707
1	A1	17	C9140	-0.0319201	0.0102625
1	A1	18	C9140	-0.0135952	0.0278674
1	A1	19	C9140	0.0194754	0.060218
1	A1	20	C9140	0.0812733	0.121296
1	A1	21	C9140	0.190655	0.229958
1	A1	22	C9140	0.368212	0.406795
1	A1	23	C9140	0.622103	0.659966
1	A1	24	C9140	0.911547	0.94869
1	A1	25	C9140	1.17014	1.20656
1	A1	26	C9140	1.35709	1.39279
1	A1	27	C9140	1.49036	1.52534
1	A1	28	C9140	1.59441	1.62867
1	A1	29	C9140	1.66928	1.70283
1	A1	30	C9140	1.72656	1.75939
1	A1	31	C9140	1.76934	1.80144
1	A1	32	C9140	1.80074	1.83212
1	A1	33	C9140	1.82899	1.85966
1	A1	34	C9140	1.84806	1.878
1	A1	35	C9140	1.86296	1.89218
1	A1	36	C9140	1.87544	1.90394
1	A1	37	C9140	1.88798	1.91576
1	A1	38	C9140	1.89729	1.92435
1	A1	39	C9140	1.90458	1.93093
1	A1	40	C9140	1.90767	1.93329
2	A2	1	C9140	-0.0376587	0.000478699
2	A2	2	C9140	-0.0362757	0.00188839
2	A2	3	C9140	-0.0356105	0.00258033
2	A2	4	C9140	-0.0359093	0.00230823
2	A2	5	C9140	-0.0387721	-0.000527907
2	A2	6	C9140	-0.0395286	-0.00125773
2	A2	7	C9140	-0.0393703	-0.00107271
2	A2	8	C9140	-0.0393694	-0.00104508
2	A2	9	C9140	-0.03949	-0.00113898
2	A2	10	C9140	-0.0400753	-0.00169764
2	A2	11	C9140	-0.0401845	-0.00178013
2	A2	12	C9140	-0.0397394	-0.00130824
2	A2	13	C9140	-0.0380888	0.000369055
2	A2	14	C9140	-0.036714	0.00177057
2	A2	15	C9140	-0.035711	0.00280023
2	A2	16	C9140	-0.0314241	0.00711383
2	A2	17	C9140	-0.0228	0.0157647
2	A2	18	C9140	-0.00585316	0.0327382
2	A2	19	C9140	0.0246395	0.0632576
2	A2	20	C9140	0.0822667	0.120911
2	A2	21	C9140	0.183297	0.221969
2	A2	22	C9140	0.350214	0.388912
2	A2	23	C9140	0.586343	0.625068
2	A2	24	C9140	0.856212	0.894963
2	A2	25	C9140	1.0979	1.13668
2	A2	26	C9140	1.27668	1.31548
2	A2	27	C9140	1.4123	1.45113
2	A2	28	C9140	1.52005	1.55891
2	A2	29	C9140	1.59933	1.63821
2	A2	30	C9140	1.66069	1.69961
2	A2	31	C9140	1.70657	1.74551
2	A2	32	C9140	1.74474	1.78371
2	A2	33	C9140	1.7757	1.81469
2	A2	34	C9140	1.79992	1.83894
2	A2	35	C9140	1.81965	1.8587
2	A2	36	C9140	1.83734	1.87641
2	A2	37	C9140	1.85158	1.89068
2	A2	38	C9140	1.8607	1.89982
2	A2	39	C9140	1.86939	1.90854
2	A2	40	C9140	1.8778	1.91697
3	A3	1	C9140	-0.0349184	-0.000923167
3	A3	2	C9140	-0.0341467	-0.000740361
3	A3	3	C9140	-0.032326	0.00049145
3	A3	4	C9140	-0.0310844	0.00114409
3	A3	5	C9140	-0.0311712	0.000468387
3	A3	6	C9140	-0.0311807	-0.00013011
3	A3	7	C9140	-0.0303864	7.5245e-05
3	A3	8	C9140	-0.0302959	-0.000423189
3	A3	9	C9140	-0.0301539	-0.00087006
3	A3	10	C9140	-0.0299967	-0.00130187
3	A3	11	C9140	-0.029509	-0.0014031
3	A3	12	C9140	-0.0285059	-0.00098886
3	A3	13	C9140	-0.0270812	-0.0001531
3	A3	14	C9140	-0.0253592	0.000979994
3	A3	15	C9140	-0.0236391	0.00211112
3	A3	16	C9140	-0.0190517	0.00610956
3	A3	17	C9140	-0.0107313	0.013841
3	A3	18	C9140	0.00616165	0.0301451
3	A3	19	C9140	0.0371482	0.0605426
3	A3	20	C9140	0.0960656	0.118871
3	A3	21	C9140	0.201923	0.22414
3	A3	22	C9140	0.372696	0.394324
3	A3	23	C9140	0.617403	0.638442
3	A3	24	C9140	0.898158	0.918607
3	A3	25	C9140	1.14706	1.16692
3	A3	26	C9140	1.33225	1.35152
3	A3	27	C9140	1.47055	1.48924
3	A3	28	C9140	1.57744	1.59554
3	A3	29	C9140	1.65694	1.67444
3	A3	30	C9140	1.71559	1.73251
3	A3	31	C9140	1.7606	1.77693
3	A3	32	C9140	1.79751	1.81325
3	A3	33	C9140	1.82553	1.84068
3	A3	34	C9140	1.848	1.86256
3	A3	35	C9140	1.86614	1.88011
3	A3	36	C9140	1.88141	1.89479
3	A3	37	C9140	1.89416	1.90696
3	A3	38	C9140	1.90378	1.91598
3	A3	39	C9140	1.91	1.92162
3	A3	40	C9140	1.91475	1.92578
4	A4	1	C9140	-0.0402163	-0.000303284
4	A4	2	C9140	-0.0394619	-0.000101634
4	A4	3	C9140	-0.0384877	0.000319816
4	A4	4	C9140	-0.037459	0.000795692
4	A4	5	C9140	-0.0372456	0.000456322
4	A4	6	C9140	-0.0369113	0.000237853
4	A4	7	C9140	-0.0370742	-0.00047779
4	A4	8	C9140	-0.0370995	-0.00105594
4	A4	9	C9140	-0.0361566	-0.000665768
4	A4	10	C9140	-0.0348497	8.83727e-05
4	A4	11	C9140	-0.0346484	-0.000263119
4	A4	12	C9140	-0.0344697	-0.000637254
4	A4	13	C9140	-0.0339962	-0.000716472
4	A4	14	C9140	-0.0328574	-0.000130484
4	A4	15	C9140	-0.0301254	0.00204877
4	A4	16	C9140	-0.0254204	0.00620103
4	A4	17	C9140	-0.0160478	0.0150208
4	A4	18	C9140	0.000472961	0.0309888
4	A4	19	C9140	0.0327952	0.0627583
4	A4	20	C9140	0.094909	0.124319
4	A4	21	C9140	0.204817	0.233675
4	A4	22	C9140	0.38275	0.411055
4	A4	23	C9140	0.636599	0.664351
4	A4	24	C9140	0.928745	0.955944
4	A4	25	C9140	1.1873	1.21394
4	A4	26	C9140	1.37411	1.4002
4	A4	27	C9140	1.50916	1.5347
4	A4	28	C9140	1.61278	1.63777
4	A4	29	C9140	1.68975	1.71419
4	A4	30	C9140	1.74756	1.77144
4	A4	31	C9140	1.79083	1.81416
4	A4	32	C9140	1.82371	1.84649
4	A4	33	C9140	1.8493	1.87152
4	A4	34	C9140	1.87069	1.89237
4	A4	35	C9140	1.8885	1.90962
4	A4	36	C9140	1.90221	1.92277
4	A4	37	C9140	1.91206	1.93208
4	A4	38	C9140	1.9206	1.94006
4	A4	39	C9140	1.92659	1.94549
4	A4	40	C9140	1.93207	1.95042
5	A5	1	C9610	0.0583075	-0.0207001
5	A5	2	C9610	0.0632364	-0.0182464
5	A5	3	C9610	0.0731115	-0.0108465
5	A5	4	C9610	0.080994	-0.00543933
5	A5	5	C9610	0.0868428	-0.00206573
5	A5	6	C9610	0.0928354	0.0014516
5	A5	7	C9610	0.0962609	0.00240178
5	A5	8	C9610	0.0997024	0.00336799
5	A5	9	C9610	0.103516	0.00470629
5	A5	10	C9610	0.106755	0.00547018
5	A5	11	C9610	0.108873	0.00511239
5	A5	12	C9610	0.110813	0.00457723
5	A5	13	C9610	0.112202	0.0034914
5	A5	14	C9610	0.113137	0.00195102
5	A5	15	C9610	0.11415	0.000488557
5	A5	16	C9610	0.115492	-0.00064426
5	A5	17	C9610	0.116678	-0.00193332
5	A5	18	C9610	0.118069	-0.00301836
5	A5	19	C9610	0.11942	-0.00414193
5	A5	20	C9610	0.12242	-0.00361745
5	A5	21	C9610	0.127201	-0.00131152
5	A5	22	C9610	0.135009	0.00402145
5	A5	23	C9610	0.151492	0.0180291
5	A5	24	C9610	0.181253	0.0453142
5	A5	25	C9610	0.239096	0.100683
5	A5	26	C9610	0.342926	0.202037
5	A5	27	C9610	0.512775	0.36941
5	A5	28	C9610	0.758789	0.61295
5	A5	29	C9610	1.05235	0.904035
5	A5	30	C9610	1.33571	1.18492
5	A5	31	C9610	1.55972	1.40645
5	A5	32	C9610	1.7163	1.56056
5	A5	33	C9610	1.82367	1.66545
5	A5	34	C9610	1.89705	1.73636
5	A5	35	C9610	1.95014	1.78697
5	A5	36	C9610	1.98761	1.82197
5	A5	37	C9610	2.01477	1.84665
5	A5	38	C9610	2.03335	1.86275
5	A5	39	C9610	2.04611	1.87305
5	A5	40	C9610	2.05357	1.87803
6	A6	1	C9610	-0.0493196	-0.000967139
6	A6	2	C9610	-0.0486435	-0.000648369
6	A6	3	C9610	-0.0480085	-0.000370595
6	A6	4	C9610	-0.046954	0.000326672
6	A6	5	C9610	-0.0466239	0.000299467
6	A6	6	C9610	-0.0458534	0.000712625
6	A6	7	C9610	-0.0456971	0.000511696
6	A6	8	C9610	-0.0457258	0.000125734
6	A6	9	C9610	-0.0452792	0.000215083
6	A6	10	C9610	-0.045241	-0.000104028
6	A6	11	C9610	-0.044925	-0.000145348
6	A6	12	C9610	-0.0445902	-0.000167762
6	A6	13	C9610	-0.0446396	-0.000574462
6	A6	14	C9610	-0.0445641	-0.000856253
6	A6	15	C9610	-0.044519	-0.00116846
6	A6	16	C9610	-0.0438817	-0.000888378
6	A6	17	C9610	-0.0434555	-0.0008195
6	A6	18	C9610	-0.0421765	0.000102287
6	A6	19	C9610	-0.0413446	0.00057683
6	A6	20	C9610	-0.0393398	0.00222439
6	A6	21	C9610	-0.0353705	0.00583639
6	A6	22	C9610	-0.0273149	0.0135348
6	A6	23	C9610	-0.011657	0.0288354
6	A6	24	C9610	0.0175531	0.0576882
6	A6	25	C9610	0.0729965	0.112774
6	A6	26	C9610	0.173009	0.21243
6	A6	27	C9610	0.340577	0.379641
6	A6	28	C9610	0.585427	0.624133
6	A6	29	C9610	0.883876	0.922225
6	A6	30	C9610	1.17963	1.21762
6	A6	31	C9610	1.4157	1.45334
6	A6	32	C9610	1.58332	1.6206
6	A6	33	C9610	1.69454	1.73146
6	A6	34	C9610	1.77023	1.80679
6	A6	35	C9610	1.82551	1.86171
6	A6	36	C9610	1.86762	1.90346
6	A6	37	C9610	1.89653	1.93202
6	A6	38	C9610	1.91877	1.95391
6	A6	39	C9610	1.93247	1.96725
6	A6	40	C9610	1.94288	1.97729
7	A7	1	C9610	-0.0501637	-0.00080446
7	A7	2	C9610	-0.0495179	-0.000464811
7	A7	3	C9610	-0.0488362	-8.92832e-05
7	A7	4	C9610	-0.0480539	0.000386816
7	A7	5	C9610	-0.0472494	0.000885114
7	A7	6	C9610	-0.0471798	0.000648554
7	A7	7	C9610	-0.0471352	0.000387038
7	A7	8	C9610	-0.0472589	-4.28976e-05
7	A7	9	C9610	-0.0473564	-0.00044657
7	A7	10	C9610	-0.0472504	-0.000646716
7	A7	11	C9610	-0.0463045	-7.00172e-06
7	A7	12	C9610	-0.0462221	-0.00023081
7	A7	13	C9610	-0.0463809	-0.000695779
7	A7	14	C9610	-0.0464259	-0.00104693
7	A7	15	C9610	-0.0458725	-0.00079976
7	A7	16	C9610	-0.0453167	-0.000550158
7	A7	17	C9610	-0.0447762	-0.000315771
7	A7	18	C9610	-0.044331	-0.000176766
7	A7	19	C9610	-0.0434512	0.000396806
7	A7	20	C9610	-0.0411978	0.00234412
7	A7	21	C9610	-0.0366052	0.00663049
7	A7	22	C9610	-0.027956	0.0149735
7	A7	23	C9610	-0.0113722	0.0312511
7	A7	24	C9610	0.0192307	0.0615479
7	A7	25	C9610	0.0748629	0.116874
7	A7	26	C9610	0.17856	0.220265
7	A7	27	C9610	0.348359	0.389758
7	A7	28	C9610	0.595546	0.636638
7	A7	29	C9610	0.896619	0.937405
7	A7	30	C9610	1.1925	1.23298
7	A7	31	C9610	1.42788	1.46805
7	A7	32	C9610	1.59076	1.63063
7	A7	33	C9610	1.70098	1.74054
7	A7	34	C9610	1.77501	1.81427
7	A7	35	C9610	1.82798	1.86693
7	A7	36	C9610	1.86627	1.90491
7	A7	37	C9610	1.89559	1.93393
7	A7	38	C9610	1.91517	1.9532
7	A7	39	C9610	1.92964	1.96737
7	A7	40	C9610	1.9382	1.97561
8	A8	1	C9610	-0.0463875	-0.000610757
8	A8	2	C9610	-0.0454853	-6.0877e-05
8	A8	3	C9610	-0.0446956	0.000376629
8	A8	4	C9610	-0.044102	0.000618029
8	A8	5	C9610	-0.0440669	0.000300866
8	A8	6	C9610	-0.0440565	-4.10099e-05
8	A8	7	C9610	-0.0434202	0.000243085
8	A8	8	C9610	-0.0434076	-9.6619e-05
8	A8	9	C9610	-0.0433278	-0.00036906
8	A8	10	C9610	-0.0427591	-0.000152519
8	A8	11	C9610	-0.041975	0.000279351
8	A8	12	C9610	-0.0419798	-7.77093e-05
8	A8	13	C9610	-0.0419302	-0.000380343
8	A8	14	C9610	-0.0420312	-0.000833584
8	A8	15	C9610	-0.0418483	-0.00100294
8	A8	16	C9610	-0.0413016	-0.000808499
8	A8	17	C9610	-0.0410517	-0.00091088
8	A8	18	C9610	-0.0400829	-0.000294269
8	A8	19	C9610	-0.038741	0.000695418
8	A8	20	C9610	-0.0366301	0.00245405
8	A8	21	C9610	-0.0322952	0.00643668
8	A8	22	C9610	-0.0247478	0.0136319
8	A8	23	C9610	-0.0100194	0.0280081
8	A8	24	C9610	0.0184918	0.056167
8	A8	25	C9610	0.0728248	0.110148
8	A8	26	C9610	0.170974	0.207945
8	A8	27	C9610	0.333606	0.370225
8	A8	28	C9610	0.574334	0.6106
8	A8	29	C9610	0.871897	0.907811
8	A8	30	C9610	1.16907	1.20463
8	A8	31	C9610	1.40978	1.44499
8	A8	32	C9610	1.58002	1.61488
8	A8	33	C9610	1.69292	1.72743
8	A8	34	C9610	1.76809	1.80224
8	A8	35	C9610	1.82229	1.85609
8	A8	36	C9610	1.86574	1.89918
8	A8	37	C9610	1.89554	1.92864
8	A8	38	C9610	1.91798	1.95073
8	A8	39	C9610	1.93104	1.96343
8	A8	40	C9610	1.94161	1.97365
9	A9	1	C6930	-0.0359841	-0.000770347
9	A9	2	C6930	-0.0353725	-0.000561827
9	A9	3	C6930	-0.0343005	0.000107155
9	A9	4	C6930	-0.0338925	0.000112122
9	A9	5	C6930	-0.0335993	2.2571e-06
9	A9	6	C6930	-0.032337	0.000861471
9	A9	7	C6930	-0.0322155	0.000579918
9	A9	8	C6930	-0.0325048	-0.000112433
9	A9	9	C6930	-0.0323746	-0.000385283
9	A9	10	C6930	-0.0311586	0.000427647
9	A9	11	C6930	-0.031126	5.72803e-05
9	A9	12	C6930	-0.0312429	-0.000462687
9	A9	13	C6930	-0.0309982	-0.000621072
9	A9	14	C6930	-0.0314749	-0.00150077
9	A9	15	C6930	-0.0314953	-0.00192426
9	A9	16	C6930	-0.0301805	-0.00101251
9	A9	17	C6930	-0.0282359	0.000528998
9	A9	18	C6930	-0.0250197	0.00334217
9	A9	19	C6930	-0.0207641	0.00719476
9	A9	20	C6930	-0.0114959	0.0160599
9	A9	21	C6930	0.00612459	0.0332773
9	A9	22	C6930	0.0394168	0.0661665
9	A9	23	C6930	0.0991733	0.12552
9	A9	24	C6930	0.201505	0.227448
9	A9	25	C6930	0.361844	0.387384
9	A9	26	C6930	0.577146	0.602283
9	A9	27	C6930	0.816653	0.841388
9	A9	28	C6930	1.03656	1.06089
9	A9	29	C6930	1.2116	1.23553
9	A9	30	C6930	1.3412	1.36473
9	A9	31	C6930	1.43413	1.45725
9	A9	32	C6930	1.50119	1.52391
9	A9	33	C6930	1.54602	1.56833
9	A9	34	C6930	1.57624	1.59816
9	A9	35	C6930	1.59753	1.61904
9	A9	36	C6930	1.61393	1.63504
9	A9	37	C6930	1.62694	1.64764
9	A9	38	C6930	1.63746	1.65776
9	A9	39	C6930	1.64598	1.66588
9	A9	40	C6930	1.65226	1.67175
10	A10	1	C6930	-0.0448628	-0.00112202
10	A10	2	C6930	-0.0443456	-0.000893473
10	A10	3	C6930	-0.0428159	0.000347613
10	A10	4	C6930	-0.0423861	0.000488825
10	A10	5	C6930	-0.041817	0.000769341
10	A10	6	C6930	-0.0418627	0.000435046
10	A10	7	C6930	-0.0419904	1.87164e-05
10	A10	8	C6930	-0.0419992	-0.000278721
10	A10	9	C6930	-0.0419808	-0.000548952
10	A10	10	C6930	-0.0414203	-0.000277053
10	A10	11	C6930	-0.041361	-0.000506376
10	A10	12	C6930	-0.0412152	-0.00064915
10	A10	13	C6930	-0.0411094	-0.000831979
10	A10	14	C6930	-0.0408143	-0.000825507
10	A10	15	C6930	-0.0405091	-0.000808909
10	A10	16	C6930	-0.0397394	-0.000327757
10	A10	17	C6930	-0.0386807	0.000442281
10	A10	18	C6930	-0.0362818	0.00255258
10	A10	19	C6930	-0.0310643	0.00748145
10	A10	20	C6930	-0.0215926	0.0166645
10	A10	21	C6930	-0.004738	0.0332305
10	A10	22	C6930	0.0255054	0.0631854
10	A10	23	C6930	0.0818318	0.119223
10	A10	24	C6930	0.179176	0.216279
10	A10	25	C6930	0.331088	0.367902
10	A10	26	C6930	0.536612	0.573138
10	A10	27	C6930	0.769855	0.806091
10	A10	28	C6930	0.989667	1.02562
10	A10	29	C6930	1.16474	1.2004
10	A10	30	C6930	1.29716	1.33253
10	A10	31	C6930	1.39189	1.42698
10	A10	32	C6930	1.46	1.49479
10	A10	33	C6930	1.50645	1.54095
10	A10	34	C6930	1.5376	1.57182
10	A10	35	C6930	1.56006	1.59398
10	A10	36	C6930	1.57725	1.61089
10	A10	37	C6930	1.58891	1.62226
10	A10	38	C6930	1.5989	1.63196
10	A10	39	C6930	1.60631	1.63909
10	A10	40	C6930	1.61373	1.64621
11	A11	1	C6930	-0.0380803	-4.86633e-05
11	A11	2	C6930	-0.0379008	-0.000175212
11	A11	3	C6930	-0.0376155	-0.00019601
11	A11	4	C6930	-0.0369236	0.000189777
11	A11	5	C6930	-0.0366766	0.000130605
11	A11	6	C6930	-0.0359997	0.000501457
11	A11	7	C6930	-0.0355815	0.000613562
11	A11	8	C6930	-0.0356417	0.000247217
11	A11	9	C6930	-0.0355954	-1.26372e-05
11	A11	10	C6930	-0.0351191	0.000157582
11	A11	11	C6930	-0.0349528	1.77981e-05
11	A11	12	C6930	-0.0353564	-0.000691903
11	A11	13	C6930	-0.0354678	-0.0011094
11	A11	14	C6930	-0.0350947	-0.00104246
11	A11	15	C6930	-0.0348914	-0.0011452
11	A11	16	C6930	-0.033903	-0.000462963
11	A11	17	C6930	-0.0328291	0.000304887
11	A11	18	C6930	-0.0303301	0.0024977
11	A11	19	C6930	-0.0259979	0.00652381
11	A11	20	C6930	-0.0163008	0.0159148
11	A11	21	C6930	0.000147763	0.0320573
11	A11	22	C6930	0.0304363	0.0620397
11	A11	23	C6930	0.0856194	0.116917
11	A11	24	C6930	0.180197	0.211188
11	A11	25	C6930	0.327487	0.358172
11	A11	26	C6930	0.526763	0.557142
11	A11	27	C6930	0.754712	0.784785
11	A11	28	C6930	0.971218	1.00099
11	A11	29	C6930	1.146	1.17546
11	A11	30	C6930	1.27684	1.30599
11	A11	31	C6930	1.37154	1.40039
11	A11	32	C6930	1.43947	1.46801
11	A11	33	C6930	1.48592	1.51416
11	A11	34	C6930	1.51889	1.54682
11	A11	35	C6930	1.54224	1.56986
11	A11	36	C6930	1.55863	1.58595
11	A11	37	C6930	1.57271	1.59972
11	A11	38	C6930	1.58416	1.61086
11	A11	39	C6930	1.59222	1.61862
11	A11	40	C6930	1.59793	1.62402
12	A12	1	C6930	-0.0522095	-0.00169228
12	A12	2	C6930	-0.0517396	-0.00166976
12	A12	3	C6930	-0.0501445	-0.000522077
12	A12	4	C6930	-0.0488209	0.000354037
12	A12	5	C6930	-0.0481744	0.00055309
12	A12	6	C6930	-0.047602	0.000678133
12	A12	7	C6930	-0.0471264	0.00070631
12	A12	8	C6930	-0.0472265	0.000158756
12	A12	9	C6930	-0.0471987	-0.000260887
12	A12	10	C6930	-0.0466797	-0.00018934
12	A12	11	C6930	-0.0463215	-0.00027859
12	A12	12	C6930	-0.0461189	-0.000523439
12	A12	13	C6930	-0.0455976	-0.000449507
12	A12	14	C6930	-0.0456836	-0.000982995
12	A12	15	C6930	-0.0458403	-0.00158706
12	A12	16	C6930	-0.0451994	-0.00139367
12	A12	17	C6930	-0.0424869	0.000871412
12	A12	18	C6930	-0.0400451	0.00286583
12	A12	19	C6930	-0.0362523	0.00621112
12	A12	20	C6930	-0.0279074	0.0141086
12	A12	21	C6930	-0.0111261	0.0304425
12	A12	22	C6930	0.0197975	0.0609187
12	A12	23	C6930	0.075142	0.115816
12	A12	24	C6930	0.172101	0.212327
12	A12	25	C6930	0.320425	0.360204
12	A12	26	C6930	0.520464	0.559795
12	A12	27	C6930	0.748596	0.78748
12	A12	28	C6930	0.962898	1.00134
12	A12	29	C6930	1.13497	1.17296
12	A12	30	C6930	1.26442	1.30196
12	A12	31	C6930	1.35806	1.39515
12	A12	32	C6930	1.4245	1.46114
12	A12	33	C6930	1.47069	1.50688
12	A12	34	C6930	1.50192	1.53767
12	A12	35	C6930	1.52334	1.55865
12	A12	36	C6930	1.54189	1.57674
12	A12	37	C6930	1.55526	1.58967
12	A12	38	C6930	1.56531	1.59928
12	A12	39	C6930	1.57398	1.60749
12	A12	40	C6930	1.57931	1.61237
13	B1	1	C9140	-0.0164677	-0.000901492
13	B1	2	C9140	-0.0146692	-2.4121e-07
13	B1	3	C9140	-0.0131834	0.000588274
13	B1	4	C9140	-0.0120219	0.000852476
13	B1	5	C9140	-0.0117142	0.000262833
13	B1	6	C9140	-0.0108035	0.000276289
13	B1	7	C9140	-0.0102296	-4.71131e-05
13	B1	8	C9140	-0.00890997	0.00037525
13	B1	9	C9140	-0.00834398	4.39616e-05
13	B1	10	C9140	-0.00713636	0.000354299
13	B1	11	C9140	-0.0069577	-0.000364327
13	B1	12	C9140	-0.00720582	-0.00150973
13	B1	13	C9140	-0.00704825	-0.00224944
13	B1	14	C9140	-0.00529705	-0.00139552
13	B1	15	C9140	-0.00465173	-0.00164748
13	B1	16	C9140	-0.00282323	-0.000716262
13	B1	17	C9140	-0.000352155	0.000857527
13	B1	18	C9140	0.00400656	0.00431896
13	B1	19	C9140	0.0111996	0.0106147
13	B1	20	C9140	0.0262353	0.0247531
13	B1	21	C9140	0.0536133	0.0512339
13	B1	22	C9140	0.104588	0.101311
13	B1	23	C9140	0.197496	0.193322
13	B1	24	C9140	0.350796	0.345725
13	B1	25	C9140	0.577799	0.571831
13	B1	26	C9140	0.85299	0.846124
13	B1	27	C9140	1.10773	1.09996
13	B1	28	C9140	1.29675	1.28809
13	B1	29	C9140	1.43149	1.42193
13	B1	30	C9140	1.53656	1.52611
13	B1	31	C9140	1.61422	1.60287
13	B1	32	C9140	1.67139	1.65914
13	B1	33	C9140	1.71481	1.70167
13	B1	34	C9140	1.74793	1.73388
13	B1	35	C9140	1.77396	1.75902
13	B1	36	C9140	1.79435	1.77851
13	B1	37	C9140	1.81091	1.79417
13	B1	38	C9140	1.82643	1.80879
13	B1	39	C9140	1.83684	1.81831
13	B1	40	C9140	1.84262	1.82319
14	B2	1	C9140	-0.00486268	0.00040669
14	B2	2	C9140	-0.00373324	0.00100644
14	B2	3	C9140	-0.00304659	0.00116341
14	B2	4	C9140	-0.00294631	0.000733996
14	B2	5	C9140	-0.00222673	0.000923893
14	B2	6	C9140	-0.00215675	0.00046418
14	B2	7	C9140	-0.0022355	-0.00014425
14	B2	8	C9140	-0.00234611	-0.000784551
14	B2	9	C9140	-0.00209568	-0.00106381
14	B2	10	C9140	-0.00150298	-0.0010008
14	B2	11	C9140	-0.000887996	-0.000915494
14	B2	12	C9140	-0.000412568	-0.000969753
14	B2	13	C9140	-0.000196448	-0.00128332
14	B2	14	C9140	0.000337267	-0.00127929
14	B2	15	C9140	0.00217835	3.21051e-05
14	B2	16	C9140	0.00392176	0.00124583
14	B2	17	C9140	0.00608347	0.00287785
14	B2	18	C9140	0.00924328	0.00550798
14	B2	19	C9140	0.0179806	0.0137156
14	B2	20	C9140	0.0329144	0.0281197
14	B2	21	C9140	0.0604168	0.0550925
14	B2	22	C9140	0.113135	0.107281
14	B2	23	C9140	0.206785	0.200402
14	B2	24	C9140	0.364117	0.357204
14	B2	25	C9140	0.596597	0.589154
14	B2	26	C9140	0.875961	0.867988
14	B2	27	C9140	1.13369	1.12519
14	B2	28	C9140	1.32437	1.31533
14	B2	29	C9140	1.45909	1.44953
14	B2	30	C9140	1.56018	1.55008
14	B2	31	C9140	1.63546	1.62484
14	B2	32	C9140	1.69182	1.68067
14	B2	33	C9140	1.73301	1.72133
14	B2	34	C9140	1.76577	1.75356
14	B2	35	C9140	1.79203	1.77929
14	B2	36	C9140	1.81194	1.79867
14	B2	37	C9140	1.82781	1.81401
14	B2	38	C9140	1.84125	1.82692
14	B2	39	C9140	1.85262	1.83776
14	B2	40	C9140	1.85945	1.84406
15	B3	1	C9140	-0.0154283	-0.000279149
15	B3	2	C9140	-0.0141416	0.000159974
15	B3	3	C9140	-0.0129887	0.000465299
15	B3	4	C9140	-0.0117438	0.00086262
15	B3	5	C9140	-0.0110787	0.000680221
15	B3	6	C9140	-0.0104171	0.000494231
15	B3	7	C9140	-0.00974016	0.000323621
15	B3	8	C9140	-0.00923511	-1.88804e-05
15	B3	9	C9140	-0.0091704	-0.000801722
15	B3	10	C9140	-0.00834677	-0.000825656
15	B3	11	C9140	-0.00725875	-0.000585186
15	B3	12	C9140	-0.00697138	-0.00114538
15	B3	13	C9140	-0.00601063	-0.00103217
15	B3	14	C9140	-0.00495773	-0.000826834
15	B3	15	C9140	-0.00422639	-0.000943048
15	B3	16	C9140	-0.00336757	-0.000931787
15	B3	17	C9140	-0.000838839	0.000749391
15	B3	18	C9140	0.00279461	0.00353528
15	B3	19	C9140	0.0106931	0.0105862
15	B3	20	C9140	0.025234	0.0242795
15	B3	21	C9140	0.0545381	0.0527361
15	B3	22	C9140	0.106858	0.104208
15	B3	23	C9140	0.2012	0.197703
15	B3	24	C9140	0.358745	0.354401
15	B3	25	C9140	0.591789	0.586597
15	B3	26	C9140	0.870538	0.864499
15	B3	27	C9140	1.12947	1.12258
15	B3	28	C9140	1.32146	1.31372
15	B3	29	C9140	1.45597	1.44738
15	B3	30	C9140	1.55685	1.54742
15	B3	31	C9140	1.63203	1.62175
15	B3	32	C9140	1.68965	1.67853
15	B3	33	C9140	1.73244	1.72046
15	B3	34	C9140	1.76407	1.75125
15	B3	35	C9140	1.78892	1.77525
15	B3	36	C9140	1.8108	1.79628
15	B3	37	C9140	1.8256	1.81024
15	B3	38	C9140	1.83814	1.82193
15	B3	39	C9140	1.8476	1.83055
15	B3	40	C9140	1.85487	1.83696
16	B4	1	C9140	-0.00555615	-0.00333481
16	B4	2	C9140	-0.00412502	-0.0028469
16	B4	3	C9140	-0.00163907	-0.00130418
16	B4	4	C9140	0.000838434	0.000230101
16	B4	5	C9140	0.00197252	0.000420969
16	B4	6	C9140	0.00314028	0.000645502
16	B4	7	C9140	0.00428378	0.000845779
16	B4	8	C9140	0.00486204	0.000480814
16	B4	9	C9140	0.0050985	-0.000225954
16	B4	10	C9140	0.00663858	0.000370904
16	B4	11	C9140	0.00787234	0.000661445
16	B4	12	C9140	0.00812445	-2.96772e-05
16	B4	13	C9140	0.00823679	-0.000860552
16	B4	14	C9140	0.00861816	-0.00142241
16	B4	15	C9140	0.00978399	-0.0011998
16	B4	16	C9140	0.0105462	-0.00138084
16	B4	17	C9140	0.0128489	-2.1303e-05
16	B4	18	C9140	0.0166027	0.0027892
16	B4	19	C9140	0.0241071	0.00935039
16	B4	20	C9140	0.0391437	0.0234437
16	B4	21	C9140	0.066331	0.0496878
16	B4	22	C9140	0.118417	0.10083
16	B4	23	C9140	0.21157	0.193041
16	B4	24	C9140	0.368573	0.3491
16	B4	25	C9140	0.600658	0.580242
16	B4	26	C9140	0.877634	0.856274
16	B4	27	C9140	1.13674	1.11444
16	B4	28	C9140	1.32716	1.30392
16	B4	29	C9140	1.45805	1.43386
16	B4	30	C9140	1.55893	1.53379
16	B4	31	C9140	1.63326	1.60718
16	B4	32	C9140	1.68785	1.66083
16	B4	33	C9140	1.72932	1.70136
16	B4	34	C9140	1.76121	1.7323
16	B4	35	C9140	1.78599	1.75614
16	B4	36	C9140	1.80678	1.77599
16	B4	37	C9140	1.8227	1.79097
16	B4	38	C9140	1.83701	1.80433
16	B4	39	C9140	1.84805	1.81443
16	B4	40	C9140	1.85649	1.82193
17	B5	1	C9610	-0.0201585	-0.00060236
17	B5	2	C9610	-0.0191361	-0.000322772
17	B5	3	C9610	-0.0183304	-0.000259942
17	B5	4	C9610	-0.0170249	0.000302744
17	B5	5	C9610	-0.0165437	4.10335e-05
17	B5	6	C9610	-0.0153941	0.000447809
17	B5	7	C9610	-0.0148847	0.000214414
17	B5	8	C9610	-0.013461	0.000895196
17	B5	9	C9610	-0.0130527	0.000560666
17	B5	10	C9610	-0.0126439	0.000226701
17	B5	11	C9610	-0.0121999	-7.21806e-05
17	B5	12	C9610	-0.0120156	-0.000630764
17	B5	13	C9610	-0.011954	-0.00131197
17	B5	14	C9610	-0.0109443	-0.00104512
17	B5	15	C9610	-0.0101891	-0.00103273
17	B5	16	C9610	-0.00960578	-0.00119229
17	B5	17	C9610	-0.00830993	-0.000639278
17	B5	18	C9610	-0.00669643	0.00023138
17	B5	19	C9610	-0.00292064	0.00326433
17	B5	20	C9610	0.00268842	0.00813054
17	B5	21	C9610	0.013767	0.0184663
17	B5	22	C9610	0.0357627	0.0397192
17	B5	23	C9610	0.0766756	0.0798892
17	B5	24	C9610	0.151534	0.154005
17	B5	25	C9610	0.282009	0.283737
17	B5	26	C9610	0.486398	0.487383
17	B5	27	C9610	0.760153	0.760395
17	B5	28	C9610	1.05638	1.05588
17	B5	29	C9610	1.31442	1.31317
17	B5	30	C9610	1.50317	1.50118
17	B5	31	C9610	1.62701	1.62428
17	B5	32	C9610	1.70977	1.7063
17	B5	33	C9610	1.76813	1.76391
17	B5	34	C9610	1.80897	1.80401
17	B5	35	C9610	1.84033	1.83462
17	B5	36	C9610	1.86463	1.85819
17	B5	37	C9610	1.88034	1.87315
17	B5	38	C9610	1.89073	1.8828
17	B5	39	C9610	1.89416	1.88549
17	B5	40	C9610	1.89388	1.88447
18	B6	1	C9610	-0.0201186	-0.00868752
18	B6	2	C9610	-0.0142794	-0.0035532
18	B6	3	C9610	-0.010094	-7.27181e-05
18	B6	4	C9610	-0.00876126	0.000555119
18	B6	5	C9610	-0.00869469	-8.32086e-05
18	B6	6	C9610	-0.00817351	-0.000266935
18	B6	7	C9610	-0.00688946	0.000312215
18	B6	8	C9610	-0.00601488	0.0004819
18	B6	9	C9610	-0.00596141	-0.000169536
18	B6	10	C9610	-0.0050318	5.51786e-05
18	B6	11	C9610	-0.0038571	0.000524974
18	B6	12	C9610	-0.00376004	-8.28601e-05
18	B6	13	C9610	-0.00366708	-0.000694799
18	B6	14	C9610	-0.00311734	-0.000849963
18	B6	15	C9610	-0.00226525	-0.000702772
18	B6	16	C9610	-0.00166485	-0.000807277
18	B6	17	C9610	-0.000448156	-0.000295479
18	B6	18	C9610	0.000797977	0.000245754
18	B6	19	C9610	0.00310753	0.00185041
18	B6	20	C9610	0.00748938	0.00552735
18	B6	21	C9610	0.0162213	0.0135544
18	B6	22	C9610	0.0320746	0.0287028
18	B6	23	C9610	0.061395	0.0573183
18	B6	24	C9610	0.115654	0.110872
18	B6	25	C9610	0.214842	0.209356
18	B6	26	C9610	0.37633	0.370139
18	B6	27	C9610	0.610669	0.603772
18	B6	28	C9610	0.892618	0.885017
18	B6	29	C9610	1.16944	1.16114
18	B6	30	C9610	1.39194	1.38293
18	B6	31	C9610	1.54814	1.53842
18	B6	32	C9610	1.65384	1.64342
18	B6	33	C9610	1.73012	1.71899
18	B6	34	C9610	1.78201	1.77018
18	B6	35	C9610	1.82072	1.80818
18	B6	36	C9610	1.84918	1.83594
18	B6	37	C9610	1.87038	1.85643
18	B6	38	C9610	1.88535	1.8707
18	B6	39	C9610	1.8937	1.87834
18	B6	40	C9610	1.89584	1.87978
19	B7	1	C9610	-0.00736212	-0.00132364
19	B7	2	C9610	-0.00568715	-0.000347001
19	B7	3	C9610	-0.00410694	0.000534879
19	B7	4	C9610	-0.00352244	0.000421054
19	B7	5	C9610	-0.0027544	0.000490758
19	B7	6	C9610	-0.00255284	-6.00772e-06
19	B7	7	C9610	-0.00173665	0.000111859
19	B7	8	C9610	-0.000188517	0.000961658
19	B7	9	C9610	-0.000329125	0.000122721
19	B7	10	C9610	-0.000404191	-0.000650674
19	B7	11	C9610	0.000604742	-0.00034007
19	B7	12	C9610	0.00101696	-0.000626185
19	B7	13	C9610	0.00120599	-0.00113548
19	B7	14	C9610	0.00156295	-0.00147685
19	B7	15	C9610	0.00274662	-0.00099151
19	B7	16	C9610	0.00313704	-0.00129941
19	B7	17	C9610	0.00475575	-0.000379034
19	B7	18	C9610	0.00679836	0.000965249
19	B7	19	C9610	0.00982849	0.00329704
19	B7	20	C9610	0.0163211	0.00909136
19	B7	21	C9610	0.0267973	0.0188692
19	B7	22	C9610	0.0483403	0.0397138
19	B7	23	C9610	0.0901063	0.0807815
19	B7	24	C9610	0.165115	0.155092
19	B7	25	C9610	0.295647	0.284925
19	B7	26	C9610	0.499461	0.488041
19	B7	27	C9610	0.76978	0.757662
19	B7	28	C9610	1.0637	1.05088
19	B7	29	C9610	1.3183	1.30479
19	B7	30	C9610	1.50376	1.48955
19	B7	31	C9610	1.62523	1.61032
19	B7	32	C9610	1.70635	1.69074
19	B7	33	C9610	1.76339	1.74708
19	B7	34	C9610	1.80214	1.78514
19	B7	35	C9610	1.83099	1.81328
19	B7	36	C9610	1.85427	1.83586
19	B7	37	C9610	1.87205	1.85295
19	B7	38	C9610	1.88367	1.86387
19	B7	39	C9610	1.8904	1.8699
19	B7	40	C9610	1.89194	1.87074
20	B8	1	C9610	-0.00217658	-0.00178587
20	B8	2	C9610	-0.000704009	-0.00100022
20	B8	3	C9610	0.00128695	0.000303821
20	B8	4	C9610	0.00229829	0.000628231
20	B8	5	C9610	0.00239734	4.03648e-05
20	B8	6	C9610	0.00302386	-2.00381e-05
20	B8	7	C9610	0.00439885	0.000668031
20	B8	8	C9610	0.00461858	0.000200845
20	B8	9	C9610	0.00513219	2.75276e-05
20	B8	10	C9610	0.0058911	9.95225e-05
20	B8	11	C9610	0.00635838	-0.000120119
20	B8	12	C9610	0.0065733	-0.000592121
20	B8	13	C9610	0.00652576	-0.00132659
20	B8	14	C9610	0.00724526	-0.001294
20	B8	15	C9610	0.00829386	-0.00093233
20	B8	16	C9610	0.00877325	-0.00113986
20	B8	17	C9610	0.010692	9.19472e-05
20	B8	18	C9610	0.0118014	0.000514484
20	B8	19	C9610	0.0148242	0.00285029
20	B8	20	C9610	0.0201002	0.00743938
20	B8	21	C9610	0.0317072	0.0183595
20	B8	22	C9610	0.0526697	0.0386351
20	B8	23	C9610	0.0920296	0.0773081
20	B8	24	C9610	0.164215	0.148807
20	B8	25	C9610	0.290631	0.274535
20	B8	26	C9610	0.488314	0.471532
20	B8	27	C9610	0.754889	0.737419
20	B8	28	C9610	1.04938	1.03122
20	B8	29	C9610	1.30918	1.29034
20	B8	30	C9610	1.49981	1.48028
20	B8	31	C9610	1.628	1.60779
20	B8	32	C9610	1.71262	1.69172
20	B8	33	C9610	1.7717	1.7501
20	B8	34	C9610	1.8147	1.79242
20	B8	35	C9610	1.84589	1.82292
20	B8	36	C9610	1.86953	1.84588
20	B8	37	C9610	1.88799	1.86365
20	B8	38	C9610	1.90123	1.8762
20	B8	39	C9610	1.90775	1.88204
20	B8	40	C9610	1.90422	1.87782
21	B9	1	C6930	0.0267619	0.00193722
21	B9	2	C6930	0.0267906	0.00078772
21	B9	3	C6930	0.0273919	0.000210833
21	B9	4	C6930	0.0283703	1.10118e-05
21	B9	5	C6930	0.0296219	8.43881e-05
21	B9	6	C6930	0.0312089	0.000493137
21	B9	7	C6930	0.0324678	0.000573823
21	B9	8	C6930	0.0337551	0.00068288
21	B9	9	C6930	0.0347578	0.000507399
21	B9	10	C6930	0.035121	-0.000307647
21	B9	11	C6930	0.0359031	-0.000703728
21	B9	12	C6930	0.0368037	-0.000981363
21	B9	13	C6930	0.0381689	-0.000794369
21	B9	14	C6930	0.038563	-0.00157851
21	B9	15	C6930	0.0398785	-0.00144122
21	B9	16	C6930	0.0419556	-0.000542371
21	B9	17	C6930	0.0446071	0.000930944
21	B9	18	C6930	0.0477092	0.00285479
21	B9	19	C6930	0.0556794	0.00964683
21	B9	20	C6930	0.0687386	0.0215278
21	B9	21	C6930	0.091759	0.04337
21	B9	22	C6930	0.135307	0.0857393
21	B9	23	C6930	0.210176	0.159431
21	B9	24	C6930	0.333246	0.281323
21	B9	25	C6930	0.511402	0.4583
21	B9	26	C6930	0.727706	0.673426
21	B9	27	C6930	0.945995	0.890536
21	B9	28	C6930	1.13087	1.07423
21	B9	29	C6930	1.26794	1.21013
21	B9	30	C6930	1.36952	1.31053
21	B9	31	C6930	1.44127	1.3811
21	B9	32	C6930	1.49244	1.43109
21	B9	33	C6930	1.52677	1.46424
21	B9	34	C6930	1.54843	1.48473
21	B9	35	C6930	1.56646	1.50158
21	B9	36	C6930	1.58063	1.51457
21	B9	37	C6930	1.58973	1.52249
21	B9	38	C6930	1.5994	1.53098
21	B9	39	C6930	1.6086	1.539
21	B9	40	C6930	1.61527	1.5445
22	B10	1	C6930	-0.0297887	0.000706541
22	B10	2	C6930	-0.0290888	0.000699267
22	B10	3	C6930	-0.0283156	0.00076526
22	B10	4	C6930	-0.0280055	0.00036822
22	B10	5	C6930	-0.0278035	-0.000137015
22	B10	6	C6930	-0.0265959	0.000363492
22	B10	7	C6930	-0.0253974	0.000854826
22	B10	8	C6930	-0.0250079	0.000537159
22	B10	9	C6930	-0.025059	-0.000221154
22	B10	10	C6930	-0.0246712	-0.000540557
22	B10	11	C6930	-0.0238703	-0.000446755
22	B10	12	C6930	-0.0238118	-0.00109543
22	B10	13	C6930	-0.0237548	-0.00174563
22	B10	14	C6930	-0.0226445	-0.00134249
22	B10	15	C6930	-0.0218037	-0.00120881
22	B10	16	C6930	-0.0204878	-0.00060014
22	B10	17	C6930	-0.0182303	0.000950212
22	B10	18	C6930	-0.0149745	0.00349882
22	B10	19	C6930	-0.00798592	0.00978025
22	B10	20	C6930	0.00424799	0.021307
22	B10	21	C6930	0.0272879	0.0436398
22	B10	22	C6930	0.0705645	0.0862092
22	B10	23	C6930	0.145821	0.160758
22	B10	24	C6930	0.268058	0.282289
22	B10	25	C6930	0.44226	0.455783
22	B10	26	C6930	0.654242	0.667058
22	B10	27	C6930	0.868282	0.88039
22	B10	28	C6930	1.04782	1.05922
22	B10	29	C6930	1.18177	1.19246
22	B10	30	C6930	1.281	1.29099
22	B10	31	C6930	1.35005	1.35933
22	B10	32	C6930	1.40091	1.40948
22	B10	33	C6930	1.43668	1.44454
22	B10	34	C6930	1.4594	1.46656
22	B10	35	C6930	1.47667	1.48312
22	B10	36	C6930	1.48836	1.4941
22	B10	37	C6930	1.49755	1.50258
22	B10	38	C6930	1.50844	1.51277
22	B10	39	C6930	1.51657	1.52019
22	B10	40	C6930	1.52079	1.52371
23	B11	1	C6930	0.0201632	-9.09078e-05
23	B11	2	C6930	0.0219447	0.0024379
23	B11	3	C6930	0.021529	0.00276949
23	B11	4	C6930	0.0189841	0.000971847
23	B11	5	C6930	0.0174575	0.000192551
23	B11	6	C6930	0.0168547	0.000336998
23	B11	7	C6930	0.0155387	-0.000231683
23	B11	8	C6930	0.0133271	-0.00169599
23	B11	9	C6930	0.0128072	-0.0014686
23	B11	10	C6930	0.0128083	-0.00072028
23	B11	11	C6930	0.0113047	-0.00147657
23	B11	12	C6930	0.0102822	-0.00175181
23	B11	13	C6930	0.00998396	-0.00130273
23	B11	14	C6930	0.0099301	-0.000609303
23	B11	15	C6930	0.0099437	0.000151583
23	B11	16	C6930	0.010346	0.00130118
23	B11	17	C6930	0.0118309	0.00353331
23	B11	18	C6930	0.0141503	0.0066
23	B11	19	C6930	0.020753	0.0139501
23	B11	20	C6930	0.0331164	0.0270607
23	B11	21	C6930	0.0562714	0.050963
23	B11	22	C6930	0.0993231	0.094762
23	B11	23	C6930	0.174294	0.17048
23	B11	24	C6930	0.296518	0.293451
23	B11	25	C6930	0.474777	0.472458
23	B11	26	C6930	0.691423	0.689851
23	B11	27	C6930	0.908807	0.907982
23	B11	28	C6930	1.09214	1.09206
23	B11	29	C6930	1.22832	1.22899
23	B11	30	C6930	1.32863	1.33005
23	B11	31	C6930	1.39887	1.40103
23	B11	32	C6930	1.44752	1.45043
23	B11	33	C6930	1.481	1.48466
23	B11	34	C6930	1.50704	1.51145
23	B11	35	C6930	1.52456	1.52971
23	B11	36	C6930	1.53496	1.54086
23	B11	37	C6930	1.54378	1.55043
23	B11	38	C6930	1.55359	1.56099
23	B11	39	C6930	1.56077	1.56892
23	B11	40	C6930	1.5657	1.57459
24	B12	1	C6930	-0.0358275	-0.000167903
24	B12	2	C6930	-0.0355064	-0.000468975
24	B12	3	C6930	-0.0340491	0.000366018
24	B12	4	C6930	-0.0330911	0.000701859
24	B12	5	C6930	-0.0328784	0.000292329
24	B12	6	C6930	-0.0328436	-0.000295117
24	B12	7	C6930	-0.0318947	3.1564e-05
24	B12	8	C6930	-0.030981	0.000322992
24	B12	9	C6930	-0.0307994	-0.000117644
24	B12	10	C6930	-0.0301587	-9.9158e-05
24	B12	11	C6930	-0.030112	-0.000674655
24	B12	12	C6930	-0.0297277	-0.000912672
24	B12	13	C6930	-0.0290447	-0.00085184
24	B12	14	C6930	-0.028817	-0.00124642
24	B12	15	C6930	-0.0274461	-0.00049774
24	B12	16	C6930	-0.0256701	0.000655994
24	B12	17	C6930	-0.0233794	0.00232449
24	B12	18	C6930	-0.019482	0.00559966
24	B12	19	C6930	-0.0118614	0.012598
24	B12	20	C6930	0.000465595	0.0243028
24	B12	21	C6930	0.0240634	0.0472784
24	B12	22	C6930	0.0684368	0.0910295
24	B12	23	C6930	0.145156	0.167126
24	B12	24	C6930	0.269195	0.290544
24	B12	25	C6930	0.449751	0.470477
24	B12	26	C6930	0.666329	0.686432
24	B12	27	C6930	0.881318	0.9008
24	B12	28	C6930	1.06291	1.08177
24	B12	29	C6930	1.19794	1.21618
24	B12	30	C6930	1.29445	1.31207
24	B12	31	C6930	1.36266	1.37965
24	B12	32	C6930	1.40996	1.42633
24	B12	33	C6930	1.44322	1.45897
24	B12	34	C6930	1.46686	1.48199
24	B12	35	C6930	1.48321	1.49772
24	B12	36	C6930	1.49543	1.50931
24	B12	37	C6930	1.50726	1.52052
24	B12	38	C6930	1.51655	1.52918
24	B12	39	C6930	1.52219	1.53421
24	B12	40	C6930	1.52745	1.53884
25	C1	1	C9140	-0.0113321	-0.00215184
25	C1	2	C9140	-0.0100193	-0.00166482
25	C1	3	C9140	-0.00759713	-6.83495e-05
25	C1	4	C9140	-0.0062039	0.000499152
25	C1	5	C9140	-0.00512266	0.000754658
25	C1	6	C9140	-0.00443211	0.000619479
25	C1	7	C9140	-0.00410514	0.000120716
25	C1	8	C9140	-0.00418416	-0.000784032
25	C1	9	C9140	-0.0034876	-0.000913203
25	C1	10	C9140	-0.00170931	3.93528e-05
25	C1	11	C9140	-0.00133636	-0.00041343
25	C1	12	C9140	-0.000446161	-0.000348965
25	C1	13	C9140	0.000396007	-0.000332529
25	C1	14	C9140	0.000648053	-0.000906214
25	C1	15	C9140	0.00193676	-0.000443236
25	C1	16	C9140	0.00384339	0.000637663
25	C1	17	C9140	0.0055704	0.00153894
25	C1	18	C9140	0.0110873	0.00623014
25	C1	19	C9140	0.0192716	0.0135887
25	C1	20	C9140	0.0341391	0.0276304
25	C1	21	C9140	0.0638104	0.056476
25	C1	22	C9140	0.116811	0.108651
25	C1	23	C9140	0.206534	0.197548
25	C1	24	C9140	0.34891	0.339099
25	C1	25	C9140	0.543538	0.532901
25	C1	26	C9140	0.754683	0.74322
25	C1	27	C9140	0.944331	0.932042
25	C1	28	C9140	1.09677	1.08365
25	C1	29	C9140	1.22426	1.21032
25	C1	30	C9140	1.32768	1.31292
25	C1	31	C9140	1.40845	1.39286
25	C1	32	C9140	1.47031	1.45389
25	C1	33	C9140	1.519	1.50175
25	C1	34	C9140	1.55585	1.53778
25	C1	35	C9140	1.58766	1.56877
25	C1	36	C9140	1.61239	1.59267
25	C1	37	C9140	1.63515	1.6146
25	C1	38	C9140	1.65257	1.6312
25	C1	39	C9140	1.66548	1.64329
25	C1	40	C9140	1.6759	1.65287
26	C2	1	C9140	-0.028756	-0.00114705
26	C2	2	C9140	-0.0275351	-0.000759101
26	C2	3	C9140	-0.0256806	0.000262421
26	C2	4	C9140	-0.0249902	0.000119787
26	C2	5	C9140	-0.0235084	0.000768555
26	C2	6	C9140	-0.0232882	0.000155848
26	C2	7	C9140	-0.0229411	-0.000330047
26	C2	8	C9140	-0.0213011	0.000476923
26	C2	9	C9140	-0.0202191	0.000725907
26	C2	10	C9140	-0.0206519	-0.000539883
26	C2	11	C9140	-0.0207302	-0.00145112
26	C2	12	C9140	-0.0195016	-0.00105558
26	C2	13	C9140	-0.0186685	-0.00105545
26	C2	14	C9140	-0.0171254	-0.000345329
26	C2	15	C9140	-0.0159177	2.93754e-05
26	C2	16	C9140	-0.0151185	-4.366e-06
26	C2	17	C9140	-0.0120381	0.00224296
26	C2	18	C9140	-0.00601949	0.00742861
26	C2	19	C9140	0.00400445	0.0166196
26	C2	20	C9140	0.0235939	0.035376
26	C2	21	C9140	0.061152	0.0721011
26	C2	22	C9140	0.131169	0.141285
26	C2	23	C9140	0.25298	0.262263
26	C2	24	C9140	0.447223	0.455673
26	C2	25	C9140	0.714929	0.722546
26	C2	26	C9140	1.00484	1.01163
26	C2	27	C9140	1.24583	1.25178
26	C2	28	C9140	1.41782	1.42293
26	C2	29	C9140	1.54547	1.54975
26	C2	30	C9140	1.64402	1.64747
26	C2	31	C9140	1.71345	1.71607
26	C2	32	C9140	1.7663	1.76809
26	C2	33	C9140	1.80675	1.8077
26	C2	34	C9140	1.83673	1.83685
26	C2	35	C9140	1.86164	1.86092
26	C2	36	C9140	1.88169	1.88014
26	C2	37	C9140	1.8981	1.89572
26	C2	38	C9140	1.91149	1.90828
26	C2	39	C9140	1.92275	1.9187
26	C2	40	C9140	1.92883	1.92396
27	C3	1	C9140	-0.0239845	-0.0028091
27	C3	2	C9140	-0.021947	-0.00169696
27	C3	3	C9140	-0.0194495	-0.000124886
27	C3	4	C9140	-0.0184259	-2.6661e-05
27	C3	5	C9140	-0.0180419	-0.000568052
27	C3	6	C9140	-0.0161804	0.000368043
27	C3	7	C9140	-0.0147395	0.00088353
27	C3	8	C9140	-0.0142139	0.000483685
27	C3	9	C9140	-0.0134223	0.00034989
27	C3	10	C9140	-0.0129778	-0.000131046
27	C3	11	C9140	-0.0124104	-0.000489044
27	C3	12	C9140	-0.0114906	-0.00049467
27	C3	13	C9140	-0.0101691	-9.85207e-05
27	C3	14	C9140	-0.00957052	-0.000425361
27	C3	15	C9140	-0.00949517	-0.00127542
27	C3	16	C9140	-0.00787285	-0.000578501
27	C3	17	C9140	-0.00424193	0.00212701
27	C3	18	C9140	0.00144213	0.00688566
27	C3	19	C9140	0.010622	0.0151401
27	C3	20	C9140	0.0301352	0.0337279
27	C3	21	C9140	0.0667474	0.0694147
27	C3	22	C9140	0.134255	0.135997
27	C3	23	C9140	0.252846	0.253662
27	C3	24	C9140	0.442723	0.442614
27	C3	25	C9140	0.705254	0.70422
27	C3	26	C9140	0.991027	0.989068
27	C3	27	C9140	1.23197	1.22908
27	C3	28	C9140	1.40512	1.40131
27	C3	29	C9140	1.53516	1.53043
27	C3	30	C9140	1.63762	1.63196
27	C3	31	C9140	1.71006	1.70347
27	C3	32	C9140	1.76217	1.75466
27	C3	33	C9140	1.80286	1.79442
27	C3	34	C9140	1.83479	1.82542
27	C3	35	C9140	1.86117	1.85088
27	C3	36	C9140	1.88056	1.86935
27	C3	37	C9140	1.89714	1.885
27	C3	38	C9140	1.91188	1.89881
27	C3	39	C9140	1.92181	1.90782
27	C3	40	C9140	1.92852	1.9136
28	C4	1	C9140	-0.0194135	-0.00083631
28	C4	2	C9140	-0.0187333	-0.00114988
28	C4	3	C9140	-0.0175107	-0.000921038
28	C4	4	C9140	-0.0154056	0.000190337
28	C4	5	C9140	-0.0134468	0.00115528
28	C4	6	C9140	-0.0128621	0.000746266
28	C4	7	C9140	-0.0123208	0.000293728
28	C4	8	C9140	-0.0114887	0.000132065
28	C4	9	C9140	-0.0103875	0.000239467
28	C4	10	C9140	-0.0100817	-0.000448511
28	C4	11	C9140	-0.00906088	-0.00042146
28	C4	12	C9140	-0.00823126	-0.000585614
28	C4	13	C9140	-0.00783507	-0.00118321
28	C4	14	C9140	-0.00674817	-0.00109009
28	C4	15	C9140	-0.00536093	-0.000696636
28	C4	16	C9140	-0.00337139	0.000299127
28	C4	17	C9140	-0.000386432	0.0022903
28	C4	18	C9140	0.00534093	0.00702388
28	C4	19	C9140	0.0155394	0.0162286
28	C4	20	C9140	0.0340415	0.0337369
28	C4	21	C9140	0.0703255	0.0690271
28	C4	22	C9140	0.137218	0.134926
28	C4	23	C9140	0.255002	0.251716
28	C4	24	C9140	0.443635	0.439355
28	C4	25	C9140	0.705072	0.699798
28	C4	26	C9140	0.991934	0.985667
28	C4	27	C9140	1.23537	1.22811
28	C4	28	C9140	1.40765	1.39939
28	C4	29	C9140	1.53292	1.52367
28	C4	30	C9140	1.63193	1.62169
28	C4	31	C9140	1.70475	1.69352
28	C4	32	C9140	1.76043	1.7482
28	C4	33	C9140	1.80073	1.78751
28	C4	34	C9140	1.83359	1.81937
28	C4	35	C9140	1.86193	1.84672
28	C4	36	C9140	1.88202	1.86581
28	C4	37	C9140	1.89673	1.87954
28	C4	38	C9140	1.90998	1.89179
28	C4	39	C9140	1.92241	1.90323
28	C4	40	C9140	1.93134	1.91116
29	C5	1	C9610	0.00564709	-0.0105492
29	C5	2	C9610	0.0102682	-0.00687418
29	C5	3	C9610	0.0149473	-0.00314107
29	C5	4	C9610	0.0178111	-0.00122326
29	C5	5	C9610	0.0203551	0.000374728
29	C5	6	C9610	0.022379	0.00145258
29	C5	7	C9610	0.0237609	0.0018884
29	C5	8	C9610	0.0245414	0.00172289
29	C5	9	C9610	0.0250135	0.001249
29	C5	10	C9610	0.0255474	0.000836855
29	C5	11	C9610	0.0262927	0.000636133
29	C5	12	C9610	0.0272068	0.000604172
29	C5	13	C9610	0.0272546	-0.000293976
29	C5	14	C9610	0.0281067	-0.000387935
29	C5	15	C9610	0.028252	-0.00118861
29	C5	16	C9610	0.0283389	-0.00204775
29	C5	17	C9610	0.0301545	-0.00117816
29	C5	18	C9610	0.0314497	-0.000829025
29	C5	19	C9610	0.0324095	-0.000815264
29	C5	20	C9610	0.0332651	-0.000905643
29	C5	21	C9610	0.0352591	0.000142322
29	C5	22	C9610	0.0391664	0.0031036
29	C5	23	C9610	0.0440586	0.00704976
29	C5	24	C9610	0.0536378	0.015683
29	C5	25	C9610	0.0724349	0.033534
29	C5	26	C9610	0.106465	0.0666185
29	C5	27	C9610	0.169922	0.129129
29	C5	28	C9610	0.282102	0.240363
29	C5	29	C9610	0.463197	0.420512
29	C5	30	C9610	0.718932	0.675301
29	C5	31	C9610	1.01678	0.972198
29	C5	32	C9610	1.29537	1.24985
29	C5	33	C9610	1.50998	1.46351
29	C5	34	C9610	1.65745	1.61004
29	C5	35	C9610	1.75724	1.70888
29	C5	36	C9610	1.82545	1.77614
29	C5	37	C9610	1.87312	1.82287
29	C5	38	C9610	1.90982	1.85862
29	C5	39	C9610	1.9363	1.88416
29	C5	40	C9610	1.95016	1.89707
30	C6	1	C9610	0.0496046	-0.0172629
30	C6	2	C9610	0.0572706	-0.0105507
30	C6	3	C9610	0.0655618	-0.00321322
30	C6	4	C9610	0.0689609	-0.000767904
30	C6	5	C9610	0.0706597	-2.28281e-05
30	C6	6	C9610	0.0723865	0.000750209
30	C6	7	C9610	0.0739911	0.00140099
30	C6	8	C9610	0.0750138	0.00146996
30	C6	9	C9610	0.0760716	0.00157401
30	C6	10	C9610	0.0767713	0.00131995
30	C6	11	C9610	0.0776156	0.00121048
30	C6	12	C9610	0.0779447	0.000585843
30	C6	13	C9610	0.0786702	0.000357589
30	C6	14	C9610	0.0788177	-0.000448703
30	C6	15	C9610	0.0791974	-0.00102266
30	C6	16	C9610	0.0796915	-0.00148235
30	C6	17	C9610	0.0807778	-0.00134977
30	C6	18	C9610	0.0821371	-0.000944275
30	C6	19	C9610	0.082615	-0.00142016
30	C6	20	C9610	0.0836055	-0.0013834
30	C6	21	C9610	0.0861084	0.00016575
30	C6	22	C9610	0.0901169	0.00322048
30	C6	23	C9610	0.0962301	0.00837996
30	C6	24	C9610	0.106855	0.0180509
30	C6	25	C9610	0.127851	0.0380931
30	C6	26	C9610	0.167054	0.0763429
30	C6	27	C9610	0.239123	0.147458
30	C6	28	C9610	0.365431	0.272812
30	C6	29	C9610	0.565689	0.472117
30	C6	30	C9610	0.838086	0.74356
30	C6	31	C9610	1.14311	1.04763
30	C6	32	C9610	1.41661	1.32018
30	C6	33	C9610	1.61776	1.52037
30	C6	34	C9610	1.75278	1.65444
30	C6	35	C9610	1.84463	1.74533
30	C6	36	C9610	1.90848	1.80823
30	C6	37	C9610	1.95185	1.85065
30	C6	38	C9610	1.98495	1.88279
30	C6	39	C9610	2.00932	1.90621
30	C6	40	C9610	2.02423	1.92016
31	C7	1	C9610	-0.00317984	-0.00816538
31	C7	2	C9610	0.000333498	-0.00546434
31	C7	3	C9610	0.00441872	-0.00219143
31	C7	4	C9610	0.00677155	-0.000650911
31	C7	5	C9610	0.00854396	0.000309192
31	C7	6	C9610	0.010048	0.00100092
31	C7	7	C9610	0.010473	0.000613598
31	C7	8	C9610	0.011249	0.000577251
31	C7	9	C9610	0.0121989	0.000714897
31	C7	10	C9610	0.0131817	0.000885381
31	C7	11	C9610	0.0140942	0.000985598
31	C7	12	C9610	0.0143154	0.000394431
31	C7	13	C9610	0.0153427	0.000609433
31	C7	14	C9610	0.0155256	-1.99226e-05
31	C7	15	C9610	0.0160925	-0.000265388
31	C7	16	C9610	0.0161397	-0.00103049
31	C7	17	C9610	0.0169661	-0.00101636
31	C7	18	C9610	0.01745	-0.00134484
31	C7	19	C9610	0.0179826	-0.00162454
31	C7	20	C9610	0.0194375	-0.000981922
31	C7	21	C9610	0.0213385	0.000106724
31	C7	22	C9610	0.0249724	0.00292838
31	C7	23	C9610	0.0315767	0.00872034
31	C7	24	C9610	0.0432873	0.0196186
31	C7	25	C9610	0.0649339	0.0404529
31	C7	26	C9610	0.105732	0.0804389
31	C7	27	C9610	0.180817	0.154711
31	C7	28	C9610	0.311867	0.284949
31	C7	29	C9610	0.517541	0.489811
31	C7	30	C9610	0.795393	0.766851
31	C7	31	C9610	1.10134	1.07198
31	C7	32	C9610	1.37136	1.3412
31	C7	33	C9610	1.56794	1.53696
31	C7	34	C9610	1.69877	1.66697
31	C7	35	C9610	1.78349	1.75088
31	C7	36	C9610	1.84668	1.81327
31	C7	37	C9610	1.89247	1.85825
31	C7	38	C9610	1.92563	1.89058
31	C7	39	C9610	1.94863	1.91278
31	C7	40	C9610	1.96384	1.92717
32	C8	1	C9610	-0.0134958	-0.00677249
32	C8	2	C9610	-0.010661	-0.00474494
32	C8	3	C9610	-0.00698301	-0.00187408
32	C8	4	C9610	-0.00454006	-0.000238324
32	C8	5	C9610	-0.00337695	0.000117602
32	C8	6	C9610	-0.00190088	0.000786479
32	C8	7	C9610	-0.000725778	0.0011544
32	C8	8	C9610	-0.000100768	0.000972221
32	C8	9	C9610	0.000552884	0.000818685
32	C8	10	C9610	0.00125287	0.000711479
32	C8	11	C9610	0.00177108	0.000422511
32	C8	12	C9610	0.00259298	0.000437224
32	C8	13	C9610	0.00260963	-0.000353315
32	C8	14	C9610	0.00316827	-0.000601861
32	C8	15	C9610	0.00416842	-0.000408906
32	C8	16	C9610	0.00426314	-0.00112137
32	C8	17	C9610	0.00462912	-0.00156258
32	C8	18	C9610	0.00578297	-0.00121591
32	C8	19	C9610	0.00699852	-0.000807555
32	C8	20	C9610	0.00802712	-0.000586142
32	C8	21	C9610	0.00946415	4.37041e-05
32	C8	22	C9610	0.0135334	0.00330574
32	C8	23	C9610	0.0206799	0.00964506
32	C8	24	C9610	0.0321407	0.0202987
32	C8	25	C9610	0.0541055	0.0414563
32	C8	26	C9610	0.0947908	0.0813344
32	C8	27	C9610	0.169384	0.155121
32	C8	28	C9610	0.299832	0.284761
32	C8	29	C9610	0.504831	0.488953
32	C8	30	C9610	0.780428	0.763743
32	C8	31	C9610	1.08234	1.06485
32	C8	32	C9610	1.34975	1.33145
32	C8	33	C9610	1.54632	1.52721
32	C8	34	C9610	1.6766	1.65668
32	C8	35	C9610	1.76502	1.7443
32	C8	36	C9610	1.82681	1.80528
32	C8	37	C9610	1.87021	1.84788
32	C8	38	C9610	1.90297	1.87983
32	C8	39	C9610	1.92457	1.90062
32	C8	40	C9610	1.94008	1.91532
33	C9	1	C6930	0.00470052	-0.0091107
33	C9	2	C6930	0.00903995	-0.00545918
33	C9	3	C6930	0.0140683	-0.00111875
33	C9	4	C6930	0.0160939	0.000218965
33	C9	5	C6930	0.01687	0.000307093
33	C9	6	C6930	0.0179479	0.000697073
33	C9	7	C6930	0.0183309	0.000392185
33	C9	8	C6930	0.0193973	0.00077066
33	C9	9	C6930	0.0205033	0.00118873
33	C9	10	C6930	0.0205005	0.00049806
33	C9	11	C6930	0.0208982	0.000207838
33	C9	12	C6930	0.0215874	0.000209088
33	C9	13	C6930	0.0220068	-5.94084e-05
33	C9	14	C6930	0.0217989	-0.00095521
33	C9	15	C6930	0.0218607	-0.0015813
33	C9	16	C6930	0.0228507	-0.00127929
33	C9	17	C6930	0.02381	-0.00100786
33	C9	18	C6930	0.0239104	-0.00159538
33	C9	19	C6930	0.0250666	-0.00112715
33	C9	20	C6930	0.0266109	-0.00027067
33	C9	21	C6930	0.0282962	0.000726669
33	C9	22	C6930	0.0320361	0.00377866
33	C9	23	C6930	0.0380638	0.00911842
33	C9	24	C6930	0.0489224	0.0192892
33	C9	25	C6930	0.0684108	0.0380897
33	C9	26	C6930	0.103403	0.0723937
33	C9	27	C6930	0.166018	0.134321
33	C9	28	C6930	0.272319	0.239934
33	C9	29	C6930	0.432774	0.399702
33	C9	30	C6930	0.643557	0.609796
33	C9	31	C6930	0.870026	0.835577
33	C9	32	C6930	1.0754	1.04026
33	C9	33	C6930	1.23698	1.20115
33	C9	34	C6930	1.35862	1.32211
33	C9	35	C6930	1.44747	1.41027
33	C9	36	C6930	1.50869	1.4708
33	C9	37	C6930	1.54857	1.50999
33	C9	38	C6930	1.5769	1.53763
33	C9	39	C6930	1.59738	1.55743
33	C9	40	C6930	1.61138	1.57074
34	C10	1	C6930	-0.0211038	-0.00231549
34	C10	2	C6930	-0.0195004	-0.00136235
34	C10	3	C6930	-0.0171198	0.000367961
34	C10	4	C6930	-0.0164215	0.000415946
34	C10	5	C6930	-0.0158156	0.000371628
34	C10	6	C6930	-0.0149861	0.000550883
34	C10	7	C6930	-0.0146441	0.000242524
34	C10	8	C6930	-0.0145074	-0.000270963
34	C10	9	C6930	-0.0133167	0.000269466
34	C10	10	C6930	-0.0126013	0.00033451
34	C10	11	C6930	-0.0122108	7.47877e-05
34	C10	12	C6930	-0.0118081	-0.00017277
34	C10	13	C6930	-0.0113913	-0.000406317
34	C10	14	C6930	-0.0110666	-0.000731816
34	C10	15	C6930	-0.0107518	-0.00106729
34	C10	16	C6930	-0.00999646	-0.000962252
34	C10	17	C6930	-0.00930814	-0.000924209
34	C10	18	C6930	-0.0089971	-0.00126344
34	C10	19	C6930	-0.00816724	-0.00108385
34	C10	20	C6930	-0.00703722	-0.000604113
34	C10	21	C6930	-0.00495891	0.000823921
34	C10	22	C6930	-0.00109716	0.0040354
34	C10	23	C6930	0.00487414	0.00935643
34	C10	24	C6930	0.0158493	0.0196813
34	C10	25	C6930	0.0370249	0.0402066
34	C10	26	C6930	0.0744574	0.0769889
34	C10	27	C6930	0.141443	0.143324
34	C10	28	C6930	0.254414	0.255645
34	C10	29	C6930	0.423612	0.424192
34	C10	30	C6930	0.641889	0.64182
34	C10	31	C6930	0.871041	0.870321
34	C10	32	C6930	1.07353	1.07216
34	C10	33	C6930	1.23021	1.22819
34	C10	34	C6930	1.34528	1.34261
34	C10	35	C6930	1.43041	1.42709
34	C10	36	C6930	1.48962	1.48565
34	C10	37	C6930	1.52909	1.52447
34	C10	38	C6930	1.55584	1.55056
34	C10	39	C6930	1.57381	1.56789
34	C10	40	C6930	1.58447	1.5779
35	C11	1	C6930	-0.00701705	-0.00101293
35	C11	2	C6930	-0.00653435	-0.00170614
35	C11	3	C6930	-0.00461561	-0.000963323
35	C11	4	C6930	-0.00188732	0.000589064
35	C11	5	C6930	-0.000157775	0.0011427
35	C11	6	C6930	0.00114653	0.00127109
35	C11	7	C6930	0.0019911	0.000939753
35	C11	8	C6930	0.00318143	0.000954172
35	C11	9	C6930	0.00365991	0.000256737
35	C11	10	C6930	0.00390643	-0.000672655
35	C11	11	C6930	0.00556078	-0.000194216
35	C11	12	C6930	0.00636079	-0.000570117
35	C11	13	C6930	0.00780277	-0.000304042
35	C11	14	C6930	0.00806498	-0.00121774
35	C11	15	C6930	0.00882494	-0.0016337
35	C11	16	C6930	0.00976506	-0.00186948
35	C11	17	C6930	0.0117273	-0.00108313
35	C11	18	C6930	0.0129551	-0.00103124
35	C11	19	C6930	0.0139881	-0.00117416
35	C11	20	C6930	0.0162839	-5.43138e-05
35	C11	21	C6930	0.0188707	0.00135659
35	C11	22	C6930	0.022948	0.00425801
35	C11	23	C6930	0.0292382	0.0093723
35	C11	24	C6930	0.0393562	0.0183144
35	C11	25	C6930	0.0589984	0.0367807
35	C11	26	C6930	0.0940729	0.0706793
35	C11	27	C6930	0.156223	0.131653
35	C11	28	C6930	0.25978	0.234035
35	C11	29	C6930	0.417958	0.391036
35	C11	30	C6930	0.625878	0.597781
35	C11	31	C6930	0.850071	0.820798
35	C11	32	C6930	1.05566	1.02521
35	C11	33	C6930	1.21734	1.18571
35	C11	34	C6930	1.33681	1.30401
35	C11	35	C6930	1.42383	1.38985
35	C11	36	C6930	1.4862	1.45105
35	C11	37	C6930	1.52988	1.49356
35	C11	38	C6930	1.56023	1.52272
35	C11	39	C6930	1.58232	1.54364
35	C11	40	C6930	1.59695	1.5571
36	C12	1	C6930	-0.0370515	-0.0021604
36	C12	2	C6930	-0.0365464	-0.00224479
36	C12	3	C6930	-0.0343353	-0.000623102
36	C12	4	C6930	-0.0326899	0.000432828
36	C12	5	C6930	-0.031574	0.000959283
36	C12	6	C6930	-0.0308996	0.0010442
36	C12	7	C6930	-0.0307193	0.000635062
36	C12	8	C6930	-0.0306546	0.000110313
36	C12	9	C6930	-0.029614	0.000561485
36	C12	10	C6930	-0.0294291	0.00015688
36	C12	11	C6930	-0.0295662	-0.000569609
36	C12	12	C6930	-0.029429	-0.00102191
36	C12	13	C6930	-0.0279639	-0.000146211
36	C12	14	C6930	-0.0278286	-0.000600398
36	C12	15	C6930	-0.0276859	-0.00104711
36	C12	16	C6930	-0.0268099	-0.000760653
36	C12	17	C6930	-0.026581	-0.00112118
36	C12	18	C6930	-0.0264083	-0.00153795
36	C12	19	C6930	-0.0256756	-0.00139471
36	C12	20	C6930	-0.0237859	-9.44095e-05
36	C12	21	C6930	-0.021693	0.00140908
36	C12	22	C6930	-0.0189045	0.00360811
36	C12	23	C6930	-0.0138839	0.00803921
36	C12	24	C6930	-0.00403606	0.0172976
36	C12	25	C6930	0.0144642	0.0352084
36	C12	26	C6930	0.0477595	0.0679143
36	C12	27	C6930	0.109704	0.129269
36	C12	28	C6930	0.213009	0.231985
36	C12	29	C6930	0.369675	0.388061
36	C12	30	C6930	0.576668	0.594465
36	C12	31	C6930	0.801791	0.818998
36	C12	32	C6930	1.00719	1.02381
36	C12	33	C6930	1.16945	1.18548
36	C12	34	C6930	1.29134	1.30678
36	C12	35	C6930	1.38037	1.39522
36	C12	36	C6930	1.44273	1.45699
36	C12	37	C6930	1.48317	1.49684
36	C12	38	C6930	1.51283	1.52591
36	C12	39	C6930	1.53366	1.54615
36	C12	40	C6930	1.54724	1.55914
37	D1	1	C9140	-0.0653925	0.000312578
37	D1	2	C9140	-0.0652728	0.000302492
37	D1	3	C9140	-0.0650124	0.000433214
37	D1	4	C9140	-0.0650849	0.000230902
37	D1	5	C9140	-0.0648045	0.000381592
37	D1	6	C9140	-0.0645856	0.000470724
37	D1	7	C9140	-0.0645938	0.000332771
37	D1	8	C9140	-0.0642149	0.000581935
37	D1	9	C9140	-0.0643693	0.000297801
37	D1	10	C9140	-0.0649827	-0.000445363
37	D1	11	C9140	-0.0650449	-0.000637311
37	D1	12	C9140	-0.0644073	-0.000129523
37	D1	13	C9140	-0.0640073	0.000140726
37	D1	14	C9140	-0.0636973	0.000321046
37	D1	15	C9140	-0.0630933	0.000795255
37	D1	16	C9140	-0.0638731	-0.000114303
37	D1	17	C9140	-0.0642704	-0.000641311
37	D1	18	C9140	-0.0643715	-0.000872218
37	D1	19	C9140	-0.0648539	-0.0014843
37	D1	20	C9140	-0.0647409	-0.00150111
37	D1	21	C9140	-0.0637505	-0.000640418
37	D1	22	C9140	-0.0630927	-0.000112431
37	D1	23	C9140	-0.0633106	-0.000460052
37	D1	24	C9140	-0.0632197	-0.000498875
37	D1	25	C9140	-0.0626221	-3.1089e-05
37	D1	26	C9140	-0.0620321	0.00042925
37	D1	27	C9140	-0.0618286	0.000502938
37	D1	28	C9140	-0.0618141	0.000387679
37	D1	29	C9140	-0.0619455	0.000126519
37	D1	30	C9140	-0.0616774	0.000264896
37	D1	31	C9140	-0.0608336	0.000978909
37	D1	32	C9140	-0.060782	0.000900825
37	D1	33	C9140	-0.0617133	-0.000160203
37	D1	34	C9140	-0.0615001	-7.67999e-05
37	D1	35	C9140	-0.0603958	0.000897726
37	D1	36	C9140	-0.0610065	0.000157311
37	D1	37	C9140	-0.0611835	-0.000149498
37	D1	38	C9140	-0.0613315	-0.000427165
37	D1	39	C9140	-0.0610246	-0.000250052
37	D1	40	C9140	-0.06042	0.00022479
38	D2	1	C9140	-0.0675299	0.00102759
38	D2	2	C9140	-0.0673188	0.00101495
38	D2	3	C9140	-0.0670792	0.00103078
38	D2	4	C9140	-0.0666295	0.00125674
38	D2	5	C9140	-0.0668804	0.000782143
38	D2	6	C9140	-0.0671867	0.000252057
38	D2	7	C9140	-0.0672814	-6.6327e-05
38	D2	8	C9140	-0.0670685	-7.72186e-05
38	D2	9	C9140	-0.0665578	0.000209705
38	D2	10	C9140	-0.0667362	-0.000192417
38	D2	11	C9140	-0.066642	-0.000321929
38	D2	12	C9140	-0.0657481	0.000348229
38	D2	13	C9140	-0.0655817	0.000290876
38	D2	14	C9140	-0.06567	-2.12202e-05
38	D2	15	C9140	-0.0657959	-0.000370815
38	D2	16	C9140	-0.0657739	-0.000572605
38	D2	17	C9140	-0.0657347	-0.000757178
38	D2	18	C9140	-0.0655189	-0.000765089
38	D2	19	C9140	-0.0657157	-0.00118564
38	D2	20	C9140	-0.0657832	-0.00147693
38	D2	21	C9140	-0.0653996	-0.00131706
38	D2	22	C9140	-0.0647342	-0.000875412
38	D2	23	C9140	-0.0640566	-0.000421529
38	D2	24	C9140	-0.0640681	-0.000656765
38	D2	25	C9140	-0.06396	-0.000772471
38	D2	26	C9140	-0.0629956	-3.1726e-05
38	D2	27	C9140	-0.0621191	0.000620957
38	D2	28	C9140	-0.0615828	0.000933499
38	D2	29	C9140	-0.0613225	0.000970049
38	D2	30	C9140	-0.060899	0.00116979
38	D2	31	C9140	-0.0609893	0.000855834
38	D2	32	C9140	-0.0612349	0.000386397
38	D2	33	C9140	-0.061358	3.95733e-05
38	D2	34	C9140	-0.0608147	0.000359149
38	D2	35	C9140	-0.060104	0.000846105
38	D2	36	C9140	-0.0602944	0.000431984
38	D2	37	C9140	-0.0606758	-0.000173143
38	D2	38	C9140	-0.0607851	-0.000506276
38	D2	39	C9140	-0.0602772	-0.000222106
38	D2	40	C9140	-0.0603059	-0.00047449
39	D3	1	C9140	-0.0605766	-0.00023089
39	D3	2	C9140	-0.060222	-0.00016459
39	D3	3	C9140	-0.0590026	0.000766576
39	D3	4	C9140	-0.0586802	0.000800712
39	D3	5	C9140	-0.0584062	0.000786437
39	D3	6	C9140	-0.0583556	0.000548682
39	D3	7	C9140	-0.0583842	0.000231839
39	D3	8	C9140	-0.0582732	5.45343e-05
39	D3	9	C9140	-0.0579389	0.000100568
39	D3	10	C9140	-0.0577884	-3.71999e-05
39	D3	11	C9140	-0.0576919	-0.000229011
39	D3	12	C9140	-0.0570742	0.00010048
39	D3	13	C9140	-0.0568392	4.71422e-05
39	D3	14	C9140	-0.0561886	0.000409472
39	D3	15	C9140	-0.0562589	5.08574e-05
39	D3	16	C9140	-0.0565978	-0.000576254
39	D3	17	C9140	-0.0570495	-0.00131624
39	D3	18	C9140	-0.0570651	-0.00162019
39	D3	19	C9140	-0.0569676	-0.00181098
39	D3	20	C9140	-0.0567385	-0.0018701
39	D3	21	C9140	-0.0553082	-0.000728139
39	D3	22	C9140	-0.0546242	-0.000332401
39	D3	23	C9140	-0.0544537	-0.000450168
39	D3	24	C9140	-0.053948	-0.000232741
39	D3	25	C9140	-0.0534551	-2.80987e-05
39	D3	26	C9140	-0.0526545	0.000484196
39	D3	27	C9140	-0.052486	0.000364377
39	D3	28	C9140	-0.0517394	0.000822692
39	D3	29	C9140	-0.0511692	0.00110462
39	D3	30	C9140	-0.0510807	0.000904851
39	D3	31	C9140	-0.0509765	0.000720781
39	D3	32	C9140	-0.0503599	0.00104911
39	D3	33	C9140	-0.0505574	0.000563347
39	D3	34	C9140	-0.0506289	0.000203556
39	D3	35	C9140	-0.0499517	0.000592503
39	D3	36	C9140	-0.0502362	1.96914e-05
39	D3	37	C9140	-0.0505139	-0.000546306
39	D3	38	C9140	-0.0500976	-0.000418286
39	D3	39	C9140	-0.049922	-0.000530916
39	D3	40	C9140	-0.0496908	-0.000588069
40	D4	1	C9140	-0.0629877	0.000327807
40	D4	2	C9140	-0.0625364	0.000482119
40	D4	3	C9140	-0.0619902	0.000731233
40	D4	4	C9140	-0.0614967	0.000927693
40	D4	5	C9140	-0.0614474	0.000679946
40	D4	6	C9140	-0.0614439	0.000386415
40	D4	7	C9140	-0.0614235	0.000109808
40	D4	8	C9140	-0.0610168	0.000219447
40	D4	9	C9140	-0.0609396	-3.9425e-07
40	D4	10	C9140	-0.0604612	0.000180949
40	D4	11	C9140	-0.0602162	0.000128861
40	D4	12	C9140	-0.0603088	-0.000260778
40	D4	13	C9140	-0.0605724	-0.000821442
40	D4	14	C9140	-0.0605603	-0.00110638
40	D4	15	C9140	-0.0597564	-0.000599476
40	D4	16	C9140	-0.0592969	-0.000437061
40	D4	17	C9140	-0.0591834	-0.00062061
40	D4	18	C9140	-0.058911	-0.000645167
40	D4	19	C9140	-0.0589814	-0.00101263
40	D4	20	C9140	-0.0589851	-0.00131345
40	D4	21	C9140	-0.0581254	-0.000750788
40	D4	22	C9140	-0.0570677	9.86355e-06
40	D4	23	C9140	-0.0567192	6.13727e-05
40	D4	24	C9140	-0.0566011	-0.000117557
40	D4	25	C9140	-0.0563194	-0.000132954
40	D4	26	C9140	-0.0551449	0.000744541
40	D4	27	C9140	-0.054595	0.000997429
40	D4	28	C9140	-0.0546544	0.000640951
40	D4	29	C9140	-0.054521	0.000477329
40	D4	30	C9140	-0.0543122	0.000389069
40	D4	31	C9140	-0.0539924	0.000411781
40	D4	32	C9140	-0.0533969	0.000710236
40	D4	33	C9140	-0.0532555	0.000554582
40	D4	34	C9140	-0.0527372	0.00077589
40	D4	35	C9140	-0.05237	0.000846041
40	D4	36	C9140	-0.0526336	0.000285425
40	D4	37	C9140	-0.0529824	-0.00036044
40	D4	38	C9140	-0.0532177	-0.000892766
40	D4	39	C9140	-0.0532248	-0.00119697
40	D4	40	C9140	-0.0525601	-0.000829314
41	D5	1	C9610	-0.0268366	-0.00725776
41	D5	2	C9610	-0.023519	-0.00430742
41	D5	3	C9610	-0.0194902	-0.000645983
41	D5	4	C9610	-0.0181273	0.00034964
41	D5	5	C9610	-0.0173395	0.000770079
41	D5	6	C9610	-0.0169038	0.000838551
41	D5	7	C9610	-0.0163422	0.00103276
41	D5	8	C9610	-0.016316	0.000691678
41	D5	9	C9610	-0.0165366	0.000103729
41	D5	10	C9610	-0.0167656	-0.000492504
41	D5	11	C9610	-0.0163459	-0.000440144
41	D5	12	C9610	-0.0155835	-4.50428e-05
41	D5	13	C9610	-0.0153595	-0.000188435
41	D5	14	C9610	-0.0153588	-0.000555014
41	D5	15	C9610	-0.0152673	-0.000830793
41	D5	16	C9610	-0.0140874	-1.81876e-05
41	D5	17	C9610	-0.0134076	0.000294295
41	D5	18	C9610	-0.0129783	0.000356245
41	D5	19	C9610	-0.0135988	-0.000631526
41	D5	20	C9610	-0.0139274	-0.0013275
41	D5	21	C9610	-0.0133547	-0.00112206
41	D5	22	C9610	-0.0127692	-0.000903876
41	D5	23	C9610	-0.0120947	-0.000596731
41	D5	24	C9610	-0.0116567	-0.000526065
41	D5	25	C9610	-0.011369	-0.000605689
41	D5	26	C9610	-0.0103216	7.44841e-05
41	D5	27	C9610	-0.00924221	0.000786517
41	D5	28	C9610	-0.00895382	0.000707586
41	D5	29	C9610	-0.00870422	0.000589875
41	D5	30	C9610	-0.00805311	0.000873678
41	D5	31	C9610	-0.00716029	0.00139918
41	D5	32	C9610	-0.0072937	0.000898461
41	D5	33	C9610	-0.00740156	0.000423286
41	D5	34	C9610	-0.00740789	4.96357e-05
41	D5	35	C9610	-0.00699534	9.48772e-05
41	D5	36	C9610	-0.00651847	0.000204429
41	D5	37	C9610	-0.0067167	-0.00036111
41	D5	38	C9610	-0.00658694	-0.000598667
41	D5	39	C9610	-0.00627062	-0.000649662
41	D5	40	C9610	-0.00654399	-0.00129034
42	D6	1	C9610	-0.0645921	8.40263e-05
42	D6	2	C9610	-0.0642029	0.000219378
42	D6	3	C9610	-0.0637113	0.000457159
42	D6	4	C9610	-0.0630287	0.0008859
42	D6	5	C9610	-0.0629669	0.000693872
42	D6	6	C9610	-0.062933	0.000473913
42	D6	7	C9610	-0.0625939	0.000559211
42	D6	8	C9610	-0.0625971	0.00030217
42	D6	9	C9610	-0.0626727	-2.73428e-05
42	D6	10	C9610	-0.0625359	-0.000144387
42	D6	11	C9610	-0.0624713	-0.000333602
42	D6	12	C9610	-0.0620145	-0.000130663
42	D6	13	C9610	-0.0619435	-0.000313489
42	D6	14	C9610	-0.0616586	-0.000282371
42	D6	15	C9610	-0.0614154	-0.00029304
42	D6	16	C9610	-0.0613801	-0.000511595
42	D6	17	C9610	-0.0610036	-0.000388943
42	D6	18	C9610	-0.0606832	-0.000322368
42	D6	19	C9610	-0.0607308	-0.000623886
42	D6	20	C9610	-0.0606494	-0.000796266
42	D6	21	C9610	-0.0605373	-0.00093805
42	D6	22	C9610	-0.0601558	-0.000810406
42	D6	23	C9610	-0.0598507	-0.00075915
42	D6	24	C9610	-0.0597515	-0.000913809
42	D6	25	C9610	-0.0589347	-0.000350824
42	D6	26	C9610	-0.0580406	0.000289434
42	D6	27	C9610	-0.0577336	0.000342576
42	D6	28	C9610	-0.0577376	8.47974e-05
42	D6	29	C9610	-0.057088	0.000480487
42	D6	30	C9610	-0.0563553	0.000959358
42	D6	31	C9610	-0.0562411	0.000819746
42	D6	32	C9610	-0.0562498	0.000557173
42	D6	33	C9610	-0.0556358	0.000917345
42	D6	34	C9610	-0.0556661	0.000633158
42	D6	35	C9610	-0.0556917	0.000353776
42	D6	36	C9610	-0.0557887	2.91021e-06
42	D6	37	C9610	-0.0555989	-6.11384e-05
42	D6	38	C9610	-0.0556699	-0.000386024
42	D6	39	C9610	-0.0554557	-0.000425631
42	D6	40	C9610	-0.0555325	-0.000756329
43	D7	1	C9610	-0.0375648	-7.30125e-05
43	D7	2	C9610	-0.0373499	-0.000230641
43	D7	3	C9610	-0.0372959	-0.000549106
43	D7	4	C9610	-0.0356649	0.00070936
43	D7	5	C9610	-0.0347988	0.00120288
43	D7	6	C9610	-0.0344852	0.00114399
43	D7	7	C9610	-0.0345425	0.000714183
43	D7	8	C9610	-0.0344234	0.00046077
43	D7	9	C9610	-0.0341444	0.000367242
43	D7	10	C9610	-0.0338258	0.000313254
43	D7	11	C9610	-0.0337161	5.04868e-05
43	D7	12	C9610	-0.0330271	0.000366957
43	D7	13	C9610	-0.0327248	0.000296683
43	D7	14	C9610	-0.0327242	-7.52582e-05
43	D7	15	C9610	-0.0327953	-0.000518859
43	D7	16	C9610	-0.0324801	-0.000576218
43	D7	17	C9610	-0.0324405	-0.000909106
43	D7	18	C9610	-0.0321018	-0.000942936
43	D7	19	C9610	-0.0321961	-0.00140979
43	D7	20	C9610	-0.0321694	-0.00175561
43	D7	21	C9610	-0.0315172	-0.00147587
43	D7	22	C9610	-0.0309915	-0.00132268
43	D7	23	C9610	-0.0307402	-0.00144396
43	D7	24	C9610	-0.0299221	-0.00099837
43	D7	25	C9610	-0.0289217	-0.00037046
43	D7	26	C9610	-0.027878	0.000300647
43	D7	27	C9610	-0.0271889	0.000617289
43	D7	28	C9610	-0.0267893	0.000644284
43	D7	29	C9610	-0.026373	0.000688061
43	D7	30	C9610	-0.0257109	0.00097769
43	D7	31	C9610	-0.0252522	0.00106383
43	D7	32	C9610	-0.024614	0.00132948
43	D7	33	C9610	-0.0247665	0.000804515
43	D7	34	C9610	-0.0249281	0.000270328
43	D7	35	C9610	-0.0242908	0.000535172
43	D7	36	C9610	-0.0240113	0.000442095
43	D7	37	C9610	-0.0241295	-4.86046e-05
43	D7	38	C9610	-0.0238828	-0.000174404
43	D7	39	C9610	-0.0240638	-0.000727972
43	D7	40	C9610	-0.024228	-0.00126466
44	D8	1	C9610	-0.0351023	-0.00447274
44	D8	2	C9610	-0.0330459	-0.00280563
44	D8	3	C9610	-0.0301251	-0.000274176
44	D8	4	C9610	-0.0290254	0.000436144
44	D8	5	C9610	-0.0279587	0.00111352
44	D8	6	C9610	-0.0278932	0.000789753
44	D8	7	C9610	-0.0279767	0.000316869
44	D8	8	C9610	-0.028001	-9.6764e-05
44	D8	9	C9610	-0.0271924	0.00032253
44	D8	10	C9610	-0.0266341	0.000491471
44	D8	11	C9610	-0.0265931	0.000143172
44	D8	12	C9610	-0.025907	0.000439978
44	D8	13	C9610	-0.0251039	0.000853764
44	D8	14	C9610	-0.0254576	0.000110698
44	D8	15	C9610	-0.0257076	-0.000528653
44	D8	16	C9610	-0.0253264	-0.000536726
44	D8	17	C9610	-0.025215	-0.000814736
44	D8	18	C9610	-0.0248986	-0.000887619
44	D8	19	C9610	-0.0248738	-0.00125215
44	D8	20	C9610	-0.0248897	-0.00165741
44	D8	21	C9610	-0.0241056	-0.00126264
44	D8	22	C9610	-0.0237596	-0.00130595
44	D8	23	C9610	-0.0229914	-0.000927022
44	D8	24	C9610	-0.0221166	-0.000441571
44	D8	25	C9610	-0.0219357	-0.000650013
44	D8	26	C9610	-0.0210104	-0.000114056
44	D8	27	C9610	-0.0201982	0.000308782
44	D8	28	C9610	-0.0196704	0.000447269
44	D8	29	C9610	-0.0188517	0.000876682
44	D8	30	C9610	-0.0185528	0.000786216
44	D8	31	C9610	-0.0178753	0.00107437
44	D8	32	C9610	-0.0177892	0.000771216
44	D8	33	C9610	-0.0174864	0.000684651
44	D8	34	C9610	-0.0166907	0.00109098
44	D8	35	C9610	-0.0161188	0.0012736
44	D8	36	C9610	-0.0161896	0.000813469
44	D8	37	C9610	-0.0169352	-0.000321505
44	D8	38	C9610	-0.0172809	-0.00105651
44	D8	39	C9610	-0.0168527	-0.00101763
44	D8	40	C9610	-0.0169109	-0.00146517
45	D9	1	C6930	-0.0538832	-0.000690347
45	D9	2	C6930	-0.0527996	0.000117315
45	D9	3	C6930	-0.0517617	0.000879185
45	D9	4	C6930	-0.0511559	0.00120898
45	D9	5	C6930	-0.0510322	0.00105668
45	D9	6	C6930	-0.0507682	0.00104474
45	D9	7	C6930	-0.050743	0.000793941
45	D9	8	C6930	-0.0504507	0.000810224
45	D9	9	C6930	-0.050284	0.000700966
45	D9	10	C6930	-0.0506502	5.87149e-05
45	D9	11	C6930	-0.0507817	-0.000348727
45	D9	12	C6930	-0.0504319	-0.000274985
45	D9	13	C6930	-0.0502004	-0.000319487
45	D9	14	C6930	-0.0497813	-0.000176312
45	D9	15	C6930	-0.0495467	-0.000217771
45	D9	16	C6930	-0.0498248	-0.000771822
45	D9	17	C6930	-0.0500635	-0.00128657
45	D9	18	C6930	-0.0501643	-0.00166336
45	D9	19	C6930	-0.0502056	-0.00198061
45	D9	20	C6930	-0.0495746	-0.00162561
45	D9	21	C6930	-0.0493187	-0.00164569
45	D9	22	C6930	-0.0484661	-0.0010691
45	D9	23	C6930	-0.0479084	-0.000787462
45	D9	24	C6930	-0.0473474	-0.000502372
45	D9	25	C6930	-0.0472136	-0.000644644
45	D9	26	C6930	-0.0462175	7.55328e-05
45	D9	27	C6930	-0.0457332	0.000283758
45	D9	28	C6930	-0.0453737	0.000367354
45	D9	29	C6930	-0.0452697	0.000195321
45	D9	30	C6930	-0.0450311	0.000157886
45	D9	31	C6930	-0.0442992	0.000613835
45	D9	32	C6930	-0.0433802	0.00125687
45	D9	33	C6930	-0.0429839	0.00137711
45	D9	34	C6930	-0.0428209	0.00126412
45	D9	35	C6930	-0.0428867	0.000922309
45	D9	36	C6930	-0.0428767	0.000656391
45	D9	37	C6930	-0.0431004	0.000156681
45	D9	38	C6930	-0.0430974	-0.000116323
45	D9	39	C6930	-0.0431548	-0.000449755
45	D9	40	C6930	-0.0430054	-0.000576291
46	D10	1	C6930	-0.0617631	0.00107299
46	D10	2	C6930	-0.0618414	0.000685057
46	D10	3	C6930	-0.0616866	0.000530289
46	D10	4	C6930	-0.0612596	0.000647635
46	D10	5	C6930	-0.0603269	0.00127074
46	D10	6	C6930	-0.0597733	0.00151474
46	D10	7	C6930	-0.0601225	0.000855886
46	D10	8	C6930	-0.0602869	0.00038192
46	D10	9	C6930	-0.0599927	0.000366482
46	D10	10	C6930	-0.0592854	0.000764175
46	D10	11	C6930	-0.0597727	-3.26645e-05
46	D10	12	C6930	-0.0599275	-0.000497056
46	D10	13	C6930	-0.0594112	-0.000290399
46	D10	14	C6930	-0.0590518	-0.00024063
46	D10	15	C6930	-0.0587693	-0.000267758
46	D10	16	C6930	-0.0587301	-0.000538091
46	D10	17	C6930	-0.0589571	-0.00107469
46	D10	18	C6930	-0.0590828	-0.00151003
46	D10	19	C6930	-0.058973	-0.00170986
46	D10	20	C6930	-0.0587814	-0.00182785
46	D10	21	C6930	-0.0577575	-0.00111353
46	D10	22	C6930	-0.0574824	-0.00114809
46	D10	23	C6930	-0.0569141	-0.000889396
46	D10	24	C6930	-0.0562503	-0.000535147
46	D10	25	C6930	-0.0561047	-0.000699217
46	D10	26	C6930	-0.0553495	-0.000253575
46	D10	27	C6930	-0.0543875	0.000398801
46	D10	28	C6930	-0.0542828	0.000193921
46	D10	29	C6930	-0.0539101	0.000257023
46	D10	30	C6930	-0.0533857	0.000471804
46	D10	31	C6930	-0.0527045	0.000843379
46	D10	32	C6930	-0.0523993	0.000839006
46	D10	33	C6930	-0.052268	0.000660702
46	D10	34	C6930	-0.0522367	0.000382351
46	D10	35	C6930	-0.0514815	0.000828
46	D10	36	C6930	-0.0514006	0.000599263
46	D10	37	C6930	-0.051165	0.000525268
46	D10	38	C6930	-0.0512173	0.000163366
46	D10	39	C6930	-0.0509378	0.000133221
46	D10	40	C6930	-0.0509542	-0.000192727
47	D11	1	C6930	-0.0497995	-0.000447042
47	D11	2	C6930	-0.0488684	0.000547688
47	D11	3	C6930	-0.0485442	0.000935501
47	D11	4	C6930	-0.0485872	0.000956097
47	D11	5	C6930	-0.0489342	0.000672731
47	D11	6	C6930	-0.0490818	0.0005888
47	D11	7	C6930	-0.0488424	0.00089178
47	D11	8	C6930	-0.0490253	0.000772469
47	D11	9	C6930	-0.0495621	0.000299297
47	D11	10	C6930	-0.0498007	0.00012427
47	D11	11	C6930	-0.0498189	0.000169718
47	D11	12	C6930	-0.0498882	0.000164066
47	D11	13	C6930	-0.0500524	6.34929e-05
47	D11	14	C6930	-0.0502937	-0.000114234
47	D11	15	C6930	-0.050883	-0.000639881
47	D11	16	C6930	-0.0511278	-0.000821118
47	D11	17	C6930	-0.051283	-0.000912679
47	D11	18	C6930	-0.0516395	-0.00120555
47	D11	19	C6930	-0.0519254	-0.00142786
47	D11	20	C6930	-0.0524887	-0.00192762
47	D11	21	C6930	-0.0524134	-0.00178866
47	D11	22	C6930	-0.051338	-0.000649619
47	D11	23	C6930	-0.051237	-0.000485074
47	D11	24	C6930	-0.0516645	-0.000848906
47	D11	25	C6930	-0.0518444	-0.000965225
47	D11	26	C6930	-0.0517003	-0.000757504
47	D11	27	C6930	-0.0508924	0.000114027
47	D11	28	C6930	-0.0505593	0.000510732
47	D11	29	C6930	-0.0501925	0.00094111
47	D11	30	C6930	-0.0501378	0.00105948
47	D11	31	C6930	-0.0504088	0.000852025
47	D11	32	C6930	-0.0505513	0.000773167
47	D11	33	C6930	-0.0504876	0.000900522
47	D11	34	C6930	-0.0506272	0.000824507
47	D11	35	C6930	-0.0509379	0.000577403
47	D11	36	C6930	-0.0516177	-3.87681e-05
47	D11	37	C6930	-0.0518743	-0.000231769
47	D11	38	C6930	-0.0516954	1.07948e-05
47	D11	39	C6930	-0.0511573	0.000612473
47	D11	40	C6930	-0.0508623	0.000971057
48	D12	1	C6930	-0.0691794	0.00113376
48	D12	2	C6930	-0.0687569	0.00132466
48	D12	3	C6930	-0.0682	0.00165
48	D12	4	C6930	-0.0682875	0.0013309
48	D12	5	C6930	-0.0683387	0.00104806
48	D12	6	C6930	-0.068222	0.000933219
48	D12	7	C6930	-0.0681806	0.000743025
48	D12	8	C6930	-0.0681223	0.000569729
48	D12	9	C6930	-0.0679142	0.00054619
48	D12	10	C6930	-0.0676752	0.000553668
48	D12	11	C6930	-0.067761	0.000236248
48	D12	12	C6930	-0.0677771	-1.14424e-05
48	D12	13	C6930	-0.067325	0.000209077
48	D12	14	C6930	-0.0665737	0.000728752
48	D12	15	C6930	-0.0666539	0.000416935
48	D12	16	C6930	-0.0668866	-4.73433e-05
48	D12	17	C6930	-0.0671596	-0.000552004
48	D12	18	C6930	-0.0676187	-0.00124263
48	D12	19	C6930	-0.06779	-0.00164555
48	D12	20	C6930	-0.0674692	-0.00155638
48	D12	21	C6930	-0.0672264	-0.00154512
48	D12	22	C6930	-0.0670939	-0.0016442
48	D12	23	C6930	-0.0660662	-0.000848152
48	D12	24	C6930	-0.0659928	-0.00100638
48	D12	25	C6930	-0.0661708	-0.00141596
48	D12	26	C6930	-0.0656487	-0.00112547
48	D12	27	C6930	-0.0648968	-0.000605103
48	D12	28	C6930	-0.0652424	-0.00118227
48	D12	29	C6930	-0.0654759	-0.00164741
48	D12	30	C6930	-0.0651068	-0.00150994
48	D12	31	C6930	-0.0640192	-0.000653893
48	D12	32	C6930	-0.063835	-0.000701282
48	D12	33	C6930	-0.0635248	-0.000622703
48	D12	34	C6930	-0.0633594	-0.000688905
48	D12	35	C6930	-0.0629221	-0.000483175
48	D12	36	C6930	-0.0624319	-0.000224616
48	D12	37	C6930	-0.0612532	0.000722551
48	D12	38	C6930	-0.0584967	0.0032474
48	D12	39	C6930	-0.0534883	0.00802419
48	D12	40	C6930	-0.0460514	0.0152295
49	E1	1	C4570	-0.0364948	0.000572043
49	E1	2	C4570	-0.0353659	0.00135077
49	E1	3	C4570	-0.0350533	0.00131321
49	E1	4	C4570	-0.0356249	0.000391462
49	E1	5	C4570	-0.0358047	-0.000138533
49	E1	6	C4570	-0.0355939	-0.000277879
49	E1	7	C4570	-0.0352785	-0.000312697
49	E1	8	C4570	-0.0341924	0.00042324
49	E1	9	C4570	-0.0349944	-0.000728878
49	E1	10	C4570	-0.0351491	-0.00123379
49	E1	11	C4570	-0.0342392	-0.000674064
49	E1	12	C4570	-0.0333957	-0.000180714
49	E1	13	C4570	-0.0332553	-0.00039049
49	E1	14	C4570	-0.032855	-0.000340282
49	E1	15	C4570	-0.0317527	0.000411833
49	E1	16	C4570	-0.0300768	0.00173758
49	E1	17	C4570	-0.0260513	0.00541285
49	E1	18	C4570	-0.018942	0.0121721
49	E1	19	C4570	-0.00516666	0.0255972
49	E1	20	C4570	0.0209297	0.0513434
49	E1	21	C4570	0.0691012	0.0991648
49	E1	22	C4570	0.152176	0.18189
49	E1	23	C4570	0.28345	0.312814
49	E1	24	C4570	0.469948	0.498961
49	E1	25	C4570	0.694949	0.723612
49	E1	26	C4570	0.921429	0.949742
49	E1	27	C4570	1.11926	1.14722
49	E1	28	C4570	1.27619	1.3038
49	E1	29	C4570	1.39285	1.42011
49	E1	30	C4570	1.48321	1.51012
49	E1	31	C4570	1.5486	1.57516
49	E1	32	C4570	1.6016	1.62781
49	E1	33	C4570	1.64249	1.66836
[truncated: 1,887 more rows]

## Sheet: Results
Block Type	96-Well 0.1-mL Block
Calibration Background is expired	Yes
Calibration Background performed on	10-29-2017
Calibration Pure Dye ABY is expired	Yes
Calibration Pure Dye ABY performed on	10-29-2017
Calibration Pure Dye CY5 is expired	Yes
Calibration Pure Dye CY5 performed on	10-29-2017
Calibration Pure Dye FAM is expired	Yes
Calibration Pure Dye FAM performed on	10-29-2017
Calibration Pure Dye JUN is expired	Yes
Calibration Pure Dye JUN performed on	10-29-2017
Calibration Pure Dye MUSTANG PURPLE is expired	Yes
Calibration Pure Dye MUSTANG PURPLE performed on	10-29-2017
Calibration Pure Dye NED is expired	Yes
Calibration Pure Dye NED performed on	10-29-2017
Calibration Pure Dye ROX is expired	Yes
Calibration Pure Dye ROX performed on	10-29-2017
Calibration Pure Dye SYBR is expired	Yes
Calibration Pure Dye SYBR performed on	10-29-2017
Calibration Pure Dye TAMRA is expired	Yes
Calibration Pure Dye TAMRA performed on	10-29-2017
Calibration Pure Dye VIC is expired	Yes
Calibration Pure Dye VIC performed on	10-29-2017
Calibration ROI is expired	Yes
Calibration ROI performed on	10-29-2017
Calibration Uniformity is expired	Yes
Calibration Uniformity performed on	10-29-2017
Chemistry	SYBR_GREEN
Date Created	2019-11-27 15:49:25 PM PST
Experiment Barcode
Experiment Comment
Experiment File Name	D:\Users\Administrator\Desktop\SZY FINAL Q-PCR 20191127\Shenzhiyan -3th plate q-pcr results computer save 20191127.eds
Experiment Name	Shenzhiyan -3th plate q-pcr 20191127
Experiment Run End Time	2019-11-26 23:31:23 PM PST
Experiment Type	Comparative Cт (ΔΔCт)
Instrument Name	272510507
Instrument Serial Number	272510507
Instrument Type	QuantStudio™ 5 System
Passive Reference	ROX
Post-read Stage/Step
Pre-read Stage/Step
Quantification Cycle Method	Ct
Signal Smoothing On	true
Stage where Melt Analysis is performed	Stage3
Stage/ Cycle where Ct Analysis is performed	Stage2, Step2
User Name
Well	Well Position	Omit	Sample Name	Target Name	Task	Reporter	Quencher	Quantity	Quantity Mean	Quantity SD	RQ	RQ Min	RQ Max	CT	Ct Mean	Ct SD	Delta Ct	Delta Ct Mean	Delta Ct SD	Delta Ct SE	Delta Delta Ct	Automatic Ct Threshold	Ct Threshold	Automatic Baseline	Baseline Start	Baseline End	Amp Status	Comments	Cq Conf	MTP	OUTLIERRG	Tm1	Tm2	Tm3	Tm4
1	A1	FALSE	CP8-3	C9140	UNKNOWN	SYBR	None				1	0.895072	1.11723	20.3837	20.3916	0.0303645		-0.492574	0.14355	0.0717751	0	TRUE	0.157142	TRUE	3	16	Amp		0.982741	N	N	79.1692
2	A2	FALSE	CP8-3	C9140	UNKNOWN	SYBR	None				1	0.895072	1.11723	20.4124	20.3916	0.0303645		-0.492574	0.14355	0.0717751	0	TRUE	0.157142	TRUE	3	15	Amp		0.989874	N	N	79.1692
3	A3	FALSE	CP8-3	C9140	UNKNOWN	SYBR	None				1	0.895072	1.11723	20.4183	20.3916	0.0303645		-0.492574	0.14355	0.0717751	0	TRUE	0.157142	TRUE	3	15	Amp		0.98118	N	N	79.4569
4	A4	FALSE	CP8-3	C9140	UNKNOWN	SYBR	None				1	0.895072	1.11723	20.3521	20.3916	0.0303645		-0.492574	0.14355	0.0717751	0	TRUE	0.157142	TRUE	3	15	Amp		0.982946	N	N	79.3209
5	A5	FALSE	CP8-3	C9610	UNKNOWN	SYBR	None				1	0.892959	1.11987	26.0005	25.954	0.042546		5.06978	0.146611	0.0733055	0	TRUE	0.207954	TRUE	3	21	Amp		0.917289	N	N	80.5309
6	A6	FALSE	CP8-3	C9610	UNKNOWN	SYBR	None				1	0.892959	1.11987	25.9544	25.954	0.042546		5.06978	0.146611	0.0733055	0	TRUE	0.207954	TRUE	3	20	Amp		0.987039	N	N	80.6668
7	A7	FALSE	CP8-3	C9610	UNKNOWN	SYBR	None				1	0.892959	1.11987	25.8976	25.954	0.042546		5.06978	0.146611	0.0733055	0	TRUE	0.207954	TRUE	3	20	Amp		0.987493	N	N	80.6658
8	A8	FALSE	CP8-3	C9610	UNKNOWN	SYBR	None				1	0.892959	1.11987	25.9634	25.954	0.042546		5.06978	0.146611	0.0733055	0	TRUE	0.207954	TRUE	3	20	Amp		0.987331	N	N	80.6658
9	A9	FALSE	CP8-3	C6930	UNKNOWN	SYBR	None				1	0.889172	1.12464	23.4565	23.5407	0.0587693		2.65646	0.152113	0.0760567	0	TRUE	0.167925	TRUE	3	18	Amp		0.982045	N	N	82.6834
10	A10	FALSE	CP8-3	C6930	UNKNOWN	SYBR	None				1	0.889172	1.12464	23.544	23.5407	0.0587693		2.65646	0.152113	0.0760567	0	TRUE	0.167925	TRUE	3	18	Amp		0.983649	N	N	82.6834
11	A11	FALSE	CP8-3	C6930	UNKNOWN	SYBR	None				1	0.889172	1.12464	23.5825	23.5407	0.0587693		2.65646	0.152113	0.0760567	0	TRUE	0.167925	TRUE	3	18	Amp		0.986268	N	N	82.7048
12	A12	FALSE	CP8-3	C6930	UNKNOWN	SYBR	None				1	0.889172	1.12464	23.5796	23.5407	0.0587693		2.65646	0.152113	0.0760567	0	TRUE	0.167925	TRUE	3	18	Amp		0.980063	N	N	82.7048
13	B1	FALSE	CP18-3	C9140	UNKNOWN	SYBR	None				0.112526	0.106152	0.119282	22.6649	22.6399	0.0328943		2.6591	0.0755118	0.0377559	3.15167	TRUE	0.157142	TRUE	3	18	Amp		0.975912	N	N	79.1692
14	B2	FALSE	CP18-3	C9140	UNKNOWN	SYBR	None				0.112526	0.106152	0.119282	22.5993	22.6399	0.0328943		2.6591	0.0755118	0.0377559	3.15167	TRUE	0.157142	TRUE	3	17	Amp		0.985129	N	N	79.1692
15	B3	FALSE	CP18-3	C9140	UNKNOWN	SYBR	None				0.112526	0.106152	0.119282	22.6271	22.6399	0.0328943		2.6591	0.0755118	0.0377559	3.15167	TRUE	0.157142	TRUE	3	18	Amp		0.978215	N	N	79.3209
16	B4	FALSE	CP18-3	C9140	UNKNOWN	SYBR	None				0.112526	0.106152	0.119282	22.6683	22.6399	0.0328943		2.6591	0.0755118	0.0377559	3.15167	TRUE	0.157142	TRUE	3	18	Amp		0.971192	N	N	79.3209
17	B5	FALSE	CP18-3	C9610	UNKNOWN	SYBR	None				1.36871	1.11393	1.68175	24.4546	24.5978	0.25792		4.61697	0.266726	0.133363	-0.452814	TRUE	0.207954	TRUE	3	19	Amp		0.9775	N	N	80.5309
18	B6	FALSE	CP18-3	C9610	UNKNOWN	SYBR	None				1.36871	1.11393	1.68175	24.9821	24.5978	0.25792		4.61697	0.266726	0.133363	-0.452814	TRUE	0.207954	TRUE	3	19	Amp		0.967639	N	Y	80.5309
19	B7	FALSE	CP18-3	C9610	UNKNOWN	SYBR	None				1.36871	1.11393	1.68175	24.4431	24.5978	0.25792		4.61697	0.266726	0.133363	-0.452814	TRUE	0.207954	TRUE	3	19	Amp		0.976482	N	N	80.5299
20	B8	FALSE	CP18-3	C9610	UNKNOWN	SYBR	None				1.36871	1.11393	1.68175	24.5114	24.5978	0.25792		4.61697	0.266726	0.133363	-0.452814	TRUE	0.207954	TRUE	3	19	Amp		0.977059	N	N	80.6658
21	B9	FALSE	CP18-3	C6930	UNKNOWN	SYBR	None				0.775923	0.729712	0.82506	23.0445	23.0033	0.0412645		3.02247	0.0795158	0.0397579	0.366015	TRUE	0.167925	TRUE	3	18	Amp		0.968721	N	N	82.6834
22	B10	FALSE	CP18-3	C6930	UNKNOWN	SYBR	None				0.775923	0.729712	0.82506	23.033	23.0033	0.0412645		3.02247	0.0795158	0.0397579	0.366015	TRUE	0.167925	TRUE	3	18	Amp		0.974122	N	N	82.6834
23	B11	FALSE	CP18-3	C6930	UNKNOWN	SYBR	None				0.775923	0.729712	0.82506	22.9664	23.0033	0.0412645		3.02247	0.0795158	0.0397579	0.366015	TRUE	0.167925	TRUE	3	17	Amp		0.990524	N	N	82.7048
24	B12	FALSE	CP18-3	C6930	UNKNOWN	SYBR	None				0.775923	0.729712	0.82506	22.9692	23.0033	0.0412645		3.02247	0.0795158	0.0397579	0.366015	TRUE	0.167925	TRUE	3	17	Amp		0.978833	N	N	82.7048
25	C1	FALSE	CP28-3	C9140	UNKNOWN	SYBR	None				1.02798	0.862575	1.2251	22.5899	22.2922	0.20073		-0.532384	0.227175	0.113587	-0.0398099	TRUE	0.157142	TRUE	3	17	Amp		0.970512	N	Y	79.1692
26	C2	FALSE	CP28-3	C9140	UNKNOWN	SYBR	None				1.02798	0.862575	1.2251	22.151	22.2922	0.20073		-0.532384	0.227175	0.113587	-0.0398099	TRUE	0.157142	TRUE	3	17	Amp		0.974939	N	N	79.0333
27	C3	FALSE	CP28-3	C9140	UNKNOWN	SYBR	None				1.02798	0.862575	1.2251	22.2075	22.2922	0.20073		-0.532384	0.227175	0.113587	-0.0398099	TRUE	0.157142	TRUE	3	17	Amp		0.97069	N	N	79.3209
28	C4	FALSE	CP28-3	C9140	UNKNOWN	SYBR	None				1.02798	0.862575	1.2251	22.2206	22.2922	0.20073		-0.532384	0.227175	0.113587	-0.0398099	TRUE	0.157142	TRUE	3	17	Amp		0.973212	N	N	79.3209
29	C5	FALSE	CP28-3	C9610	UNKNOWN	SYBR	None				1.27656	1.11393	1.46294	27.7461	27.5421	0.140812		4.71752	0.176476	0.0882379	-0.352263	TRUE	0.207954	TRUE	3	22	Amp		0.962123	N	N	80.5309
30	C6	FALSE	CP28-3	C9610	UNKNOWN	SYBR	None				1.27656	1.11393	1.46294	27.5259	27.5421	0.140812		4.71752	0.176476	0.0882379	-0.352263	TRUE	0.207954	TRUE	3	22	Amp		0.952625	N	N	80.5309
31	C7	FALSE	CP28-3	C9610	UNKNOWN	SYBR	None				1.27656	1.11393	1.46294	27.4497	27.5421	0.140812		4.71752	0.176476	0.0882379	-0.352263	TRUE	0.207954	TRUE	3	22	Amp		0.967233	N	N	80.5299
32	C8	FALSE	CP28-3	C9610	UNKNOWN	SYBR	None				1.27656	1.11393	1.46294	27.4468	27.5421	0.140812		4.71752	0.176476	0.0882379	-0.352263	TRUE	0.207954	TRUE	3	22	Amp		0.968813	N	N	80.5299
33	C9	FALSE	CP28-3	C6930	UNKNOWN	SYBR	None				0.274761	0.247932	0.304492	27.3467	27.3448	0.0799187		4.52021	0.133051	0.0665256	1.86375	TRUE	0.167925	TRUE	3	22	Amp		0.961182	N	N	82.6834
34	C10	FALSE	CP28-3	C6930	UNKNOWN	SYBR	None				0.274761	0.247932	0.304492	27.2321	27.3448	0.0799187		4.52021	0.133051	0.0665256	1.86375	TRUE	0.167925	TRUE	3	22	Amp		0.972271	N	N	82.6834
35	C11	FALSE	CP28-3	C6930	UNKNOWN	SYBR	None				0.274761	0.247932	0.304492	27.388	27.3448	0.0799187		4.52021	0.133051	0.0665256	1.86375	TRUE	0.167925	TRUE	3	22	Amp		0.962381	N	N	82.5689
36	C12	FALSE	CP28-3	C6930	UNKNOWN	SYBR	None				0.274761	0.247932	0.304492	27.4126	27.3448	0.0799187		4.52021	0.133051	0.0665256	1.86375	TRUE	0.167925	TRUE	3	22	Amp		0.974924	N	N	82.5689
37	D1	FALSE	CK	C9140	NTC	SYBR	None							Undetermined								TRUE	0.157142	TRUE	3	39	No Amp		0	N	N	63.0017
38	D2	FALSE	CK	C9140	NTC	SYBR	None							Undetermined								TRUE	0.157142	TRUE	3	39	No Amp		0	N	N	64.9038
39	D3	FALSE	CK	C9140	NTC	SYBR	None							Undetermined								TRUE	0.157142	TRUE	3	39	No Amp		0	N	N	63.0017
40	D4	FALSE	CK	C9140	NTC	SYBR	None							Undetermined								TRUE	0.157142	TRUE	3	39	No Amp		0	N	N	65.0416
41	D5	FALSE	CK	C9610	NTC	SYBR	None							Undetermined								TRUE	0.207954	TRUE	3	39	No Amp		0	Y	N	68.0295	64.4964	72.2419	90.0429
42	D6	FALSE	CK	C9610	NTC	SYBR	None							Undetermined								TRUE	0.207954	TRUE	3	39	No Amp		0	N	N	69.796
43	D7	FALSE	CK	C9610	NTC	SYBR	None							Undetermined								TRUE	0.207954	TRUE	3	39	No Amp		0	Y	N	74.0076	92.7591	83.3834	80.394
44	D8	FALSE	CK	C9610	NTC	SYBR	None							Undetermined								TRUE	0.207954	TRUE	3	39	No Amp		0	Y	N	87.8674	78.8993	83.791	73.1923
45	D9	FALSE	CK	C6930	NTC	SYBR	None							Undetermined								TRUE	0.167925	TRUE	3	39	No Amp		0	N	N	63.0017
46	D10	FALSE	CK	C6930	NTC	SYBR	None							Undetermined								TRUE	0.167925	TRUE	3	39	No Amp		0	N	N	76.5753
47	D11	FALSE	CK	C6930	NTC	SYBR	None							Undetermined								TRUE	0.167925	TRUE	3	39	No Amp		0	N	N	64.6318
48	D12	FALSE	CK	C6930	NTC	SYBR	None							Undetermined								TRUE	0.167925	TRUE	3	39	No Amp		0	N	N	76.3181
49	E1	FALSE	CP8-3	C4570	UNKNOWN	SYBR	None				1	0.755013	1.32448	22.1405	21.6375	0.335783		0.753308	0.363916	0.181958	0	TRUE	0.201087	TRUE	3	16	Amp		0.983871	N	Y	82.0223
50	E2	FALSE	CP8-3	C4570	UNKNOWN	SYBR	None				1	0.755013	1.32448	21.4951	21.6375	0.335783		0.753308	0.363916	0.181958	0	TRUE	0.201087	TRUE	3	16	Amp		0.984878	N	N	81.7506
51	E3	FALSE	CP8-3	C4570	UNKNOWN	SYBR	None				1	0.755013	1.32448	21.4599	21.6375	0.335783		0.753308	0.363916	0.181958	0	TRUE	0.201087	TRUE	3	16	Amp		0.985331	N	N	82.0408
52	E4	FALSE	CP8-3	C4570	UNKNOWN	SYBR	None				1	0.755013	1.32448	21.4547	21.6375	0.335783		0.753308	0.363916	0.181958	0	TRUE	0.201087	TRUE	3	16	Amp		0.97798	N	N	82.0408
53	E5	FALSE	CP8-3	ACT	UNKNOWN	SYBR	None							21.8917	21.8001	0.156391						TRUE	0.21299	TRUE	3	16	Amp		0.989163	N	N	83.7922
54	E6	FALSE	CP8-3	ACT	UNKNOWN	SYBR	None							21.6389	21.8001	0.156391						TRUE	0.21299	TRUE	3	16	Amp		0.986719	N	N	83.7922
55	E7	FALSE	CP8-3	ACT	UNKNOWN	SYBR	None							21.6997	21.8001	0.156391						TRUE	0.21299	TRUE	3	16	Amp		0.985282	N	N	83.791
56	E8	FALSE	CP8-3	ACT	UNKNOWN	SYBR	None							21.9701	21.8001	0.156391						TRUE	0.21299	TRUE	3	16	Amp		0.991318	N	N	83.791
57	E9	FALSE	CP8-3	TUB	UNKNOWN	SYBR	None							19.8857	19.9683	0.122111						TRUE	0.173854	TRUE	3	15	Amp		0.989829	N	N	82.1405
58	E10	FALSE	CP8-3	TUB	UNKNOWN	SYBR	None							19.8709	19.9683	0.122111						TRUE	0.173854	TRUE	3	14	Amp		0.988984	N	N	82.1405
59	E11	FALSE	CP8-3	TUB	UNKNOWN	SYBR	None							19.98	19.9683	0.122111						TRUE	0.173854	TRUE	3	15	Amp		0.991358	N	N	82.1612
60	E12	FALSE	CP8-3	TUB	UNKNOWN	SYBR	None							20.1365	19.9683	0.122111						TRUE	0.173854	TRUE	3	15	Amp		0.987828	N	N	82.0254
61	F1	FALSE	CP18-3	C4570	UNKNOWN	SYBR	None				11.2791	10.4844	12.134	17.3303	17.2385	0.0658156		-2.74227	0.0946134	0.0473067	-3.49558	TRUE	0.201087	TRUE	3	12	Amp		0.980024	N	N	81.8864
62	F2	FALSE	CP18-3	C4570	UNKNOWN	SYBR	None				11.2791	10.4844	12.134	17.2368	17.2385	0.0658156		-2.74227	0.0946134	0.0473067	-3.49558	TRUE	0.201087	TRUE	3	12	Amp		0.971415	N	N	81.7506
63	F3	FALSE	CP18-3	C4570	UNKNOWN	SYBR	None				11.2791	10.4844	12.134	17.1775	17.2385	0.0658156		-2.74227	0.0946134	0.0473067	-3.49558	TRUE	0.201087	TRUE	3	12	Amp		0.960684	N	N	82.0408
64	F4	FALSE	CP18-3	C4570	UNKNOWN	SYBR	None				11.2791	10.4844	12.134	17.2095	17.2385	0.0658156		-2.74227	0.0946134	0.0473067	-3.49558	TRUE	0.201087	TRUE	3	12	Amp		0.963249	N	N	82.0408
65	F5	FALSE	CP18-3	ACT	UNKNOWN	SYBR	None							21.9847	21.8831	0.0875656						TRUE	0.21299	TRUE	3	16	Amp		0.967901	N	N	83.7922
66	F6	FALSE	CP18-3	ACT	UNKNOWN	SYBR	None							21.7737	21.8831	0.0875656						TRUE	0.21299	TRUE	3	16	Amp		0.96805	N	N	83.7922
67	F7	FALSE	CP18-3	ACT	UNKNOWN	SYBR	None							21.9054	21.8831	0.0875656						TRUE	0.21299	TRUE	3	16	Amp		0.967505	N	N	83.791
68	F8	FALSE	CP18-3	ACT	UNKNOWN	SYBR	None							21.8688	21.8831	0.0875656						TRUE	0.21299	TRUE	3	16	Amp		0.963731	N	N	83.791
69	F9	FALSE	CP18-3	TUB	UNKNOWN	SYBR	None							18.0237	18.0785	0.0396517						TRUE	0.173854	TRUE	3	13	Amp		0.979203	N	N	82.2762
70	F10	FALSE	CP18-3	TUB	UNKNOWN	SYBR	None							18.0855	18.0785	0.0396517						TRUE	0.173854	TRUE	3	13	Amp		0.978578	N	N	82.1405
71	F11	FALSE	CP18-3	TUB	UNKNOWN	SYBR	None							18.1187	18.0785	0.0396517						TRUE	0.173854	TRUE	3	13	Amp		0.976472	N	N	82.1612
72	F12	FALSE	CP18-3	TUB	UNKNOWN	SYBR	None							18.086	18.0785	0.0396517						TRUE	0.173854	TRUE	3	13	Amp		0.984634	N	N	82.1612
73	G1	FALSE	CP28-3	C4570	UNKNOWN	SYBR	None				20.6348	18.9725	22.4429	19.2394	19.2109	0.0226875		-3.6137	0.108767	0.0543837	-4.36701	TRUE	0.201087	TRUE	3	14	Amp		0.966023	N	N	81.8864
74	G2	FALSE	CP28-3	C4570	UNKNOWN	SYBR	None				20.6348	18.9725	22.4429	19.2189	19.2109	0.0226875		-3.6137	0.108767	0.0543837	-4.36701	TRUE	0.201087	TRUE	3	14	Amp		0.968158	N	N	81.7506
75	G3	FALSE	CP28-3	C4570	UNKNOWN	SYBR	None				20.6348	18.9725	22.4429	19.1913	19.2109	0.0226875		-3.6137	0.108767	0.0543837	-4.36701	TRUE	0.201087	TRUE	3	14	Amp		0.96852	N	N	82.0408
76	G4	FALSE	CP28-3	C4570	UNKNOWN	SYBR	None				20.6348	18.9725	22.4429	19.1941	19.2109	0.0226875		-3.6137	0.108767	0.0543837	-4.36701	TRUE	0.201087	TRUE	3	14	Amp		0.96837	N	N	82.0408
77	G5	FALSE	CP28-3	ACT	UNKNOWN	SYBR	None							23.0003	23.1277	0.11039						TRUE	0.21299	TRUE	3	17	Amp		0.972623	N	N	83.7922
78	G6	FALSE	CP28-3	ACT	UNKNOWN	SYBR	None							23.098	23.1277	0.11039						TRUE	0.21299	TRUE	3	17	Amp		0.972374	N	N	83.7922
79	G7	FALSE	CP28-3	ACT	UNKNOWN	SYBR	None							23.2658	23.1277	0.11039						TRUE	0.21299	TRUE	3	17	Amp		0.970588	N	N	83.9269
80	G8	FALSE	CP28-3	ACT	UNKNOWN	SYBR	None							23.1468	23.1277	0.11039						TRUE	0.21299	TRUE	3	18	Amp		0.966929	N	N	83.791
81	G9	FALSE	CP28-3	TUB	UNKNOWN	SYBR	None							22.4016	22.5215	0.102202						TRUE	0.173854	TRUE	3	17	Amp		0.97731	N	N	82.2762
82	G10	FALSE	CP28-3	TUB	UNKNOWN	SYBR	None							22.6451	22.5215	0.102202						TRUE	0.173854	TRUE	3	17	Amp		0.981803	N	N	82.1405
83	G11	FALSE	CP28-3	TUB	UNKNOWN	SYBR	None							22.4908	22.5215	0.102202						TRUE	0.173854	TRUE	3	17	Amp		0.981832	N	N	82.1612
84	G12	FALSE	CP28-3	TUB	UNKNOWN	SYBR	None							22.5487	22.5215	0.102202						TRUE	0.173854	TRUE	3	17	Amp		0.979509	N	N	82.1612
85	H1	FALSE	CK	C4570	NTC	SYBR	None							Undetermined								TRUE	0.201087	TRUE	3	39	No Amp		0	N	N	66.3982
86	H2	FALSE	CK	C4570	NTC	SYBR	None							Undetermined								TRUE	0.201087	TRUE	3	39	No Amp		0	N	N	66.8058
87	H3	FALSE	CK	C4570	NTC	SYBR	None							Undetermined								TRUE	0.201087	TRUE	3	39	No Amp		0	N	N	64.2256
88	H4	FALSE	CK	C4570	NTC	SYBR	None							Undetermined								TRUE	0.201087	TRUE	3	39	No Amp		0	N	N	63.0017
89	H5	FALSE	CK	ACT	NTC	SYBR	None							Undetermined								TRUE	0.21299	TRUE	3	39	No Amp		0	N	N	63.0017
90	H6	FALSE	CK	ACT	NTC	SYBR	None							Undetermined								TRUE	0.21299	TRUE	3	39	No Amp		0	Y	N	83.1128	86.6458	74.8237	89.4994
91	H7	FALSE	CK	ACT	NTC	SYBR	None							Undetermined								TRUE	0.21299	TRUE	3	39	No Amp		0	Y	N	83.9269	79.5787	93.0309	87.7315
92	H8	FALSE	CK	ACT	NTC	SYBR	None							Undetermined								TRUE	0.21299	TRUE	3	39	No Amp		0	Y	N	89.3621	74.8229	83.3834	80.9375
93	H9	FALSE	CK	TUB	NTC	SYBR	None							Undetermined								TRUE	0.173854	TRUE	3	39	No Amp		0	Y	N	88.5201	82.1405	67.8882	79.29
94	H10	FALSE	CK	TUB	NTC	SYBR	None							Undetermined								TRUE	0.173854	TRUE	3	39	No Amp		0	N	N	63.6804
95	H11	FALSE	CK	TUB	NTC	SYBR	None							Undetermined								TRUE	0.173854	TRUE	3	39	No Amp		0	N	N	63.1371
96	H12	FALSE	CK	TUB	NTC	SYBR	None							Undetermined								TRUE	0.173854	TRUE	3	39	No Amp		0	N	N	89.635
Analysis Type	Singleplex
Endogenous Control	ACT, TUB
RQ Min/Max Confidence Level	95.0
Reference Sample	CP8-3

## Sheet: Melt Curve Raw Data
Block Type	96-Well 0.1-mL Block
Calibration Background is expired	Yes
Calibration Background performed on	10-29-2017
Calibration Pure Dye ABY is expired	Yes
Calibration Pure Dye ABY performed on	10-29-2017
Calibration Pure Dye CY5 is expired	Yes
Calibration Pure Dye CY5 performed on	10-29-2017
Calibration Pure Dye FAM is expired	Yes
Calibration Pure Dye FAM performed on	10-29-2017
Calibration Pure Dye JUN is expired	Yes
Calibration Pure Dye JUN performed on	10-29-2017
Calibration Pure Dye MUSTANG PURPLE is expired	Yes
Calibration Pure Dye MUSTANG PURPLE performed on	10-29-2017
Calibration Pure Dye NED is expired	Yes
Calibration Pure Dye NED performed on	10-29-2017
Calibration Pure Dye ROX is expired	Yes
Calibration Pure Dye ROX performed on	10-29-2017
Calibration Pure Dye SYBR is expired	Yes
Calibration Pure Dye SYBR performed on	10-29-2017
Calibration Pure Dye TAMRA is expired	Yes
Calibration Pure Dye TAMRA performed on	10-29-2017
Calibration Pure Dye VIC is expired	Yes
Calibration Pure Dye VIC performed on	10-29-2017
Calibration ROI is expired	Yes
Calibration ROI performed on	10-29-2017
Calibration Uniformity is expired	Yes
Calibration Uniformity performed on	10-29-2017
Chemistry	SYBR_GREEN
Date Created	2019-11-27 15:49:25 PM PST
Experiment Barcode
Experiment Comment
Experiment File Name	D:\Users\Administrator\Desktop\SZY FINAL Q-PCR 20191127\Shenzhiyan -3th plate q-pcr results computer save 20191127.eds
Experiment Name	Shenzhiyan -3th plate q-pcr 20191127
Experiment Run End Time	2019-11-26 23:31:23 PM PST
Experiment Type	Comparative Cт (ΔΔCт)
Instrument Name	272510507
Instrument Serial Number	272510507
Instrument Type	QuantStudio™ 5 System
Passive Reference	ROX
Post-read Stage/Step
Pre-read Stage/Step
Quantification Cycle Method	Ct
Signal Smoothing On	true
Stage where Melt Analysis is performed	Stage3
Stage/ Cycle where Ct Analysis is performed	Stage2, Step2
User Name
Well	Well Position	Reading	Temperature	Fluorescence	Derivative	Target Name
1	A1	1	63.0017	2.23353e+06	65755.3	C9140
1	A1	2	63.2734	2.22446e+06	65941.3	C9140
1	A1	3	63.5452	2.21113e+06	66227.5	C9140
1	A1	4	63.8169	2.19514e+06	66468.7	C9140
1	A1	5	64.0886	2.18097e+06	66557.4	C9140
1	A1	6	64.3603	2.16115e+06	66473.9	C9140
1	A1	7	64.632	2.14312e+06	66282.2	C9140
1	A1	8	64.9038	2.12633e+06	66086.4	C9140
1	A1	9	65.1755	2.10517e+06	65964.4	C9140
1	A1	10	65.4472	2.08967e+06	65919.7	C9140
1	A1	11	65.7189	2.07122e+06	65871.4	C9140
1	A1	12	65.9907	2.05374e+06	65693.2	C9140
1	A1	13	66.2624	2.03432e+06	65285.5	C9140
1	A1	14	66.5341	2.01574e+06	64643.1	C9140
1	A1	15	66.8058	1.99601e+06	63875.2	C9140
1	A1	16	67.0775	1.97648e+06	63153.7	C9140
1	A1	17	67.3493	1.96082e+06	62624.9	C9140
1	A1	18	67.621	1.94798e+06	62340.9	C9140
1	A1	19	67.8927	1.928e+06	62250.5	C9140
1	A1	20	68.1644	1.91148e+06	62255.2	C9140
1	A1	21	68.4362	1.8893e+06	62273.2	C9140
1	A1	22	68.7079	1.87486e+06	62271.3	C9140
1	A1	23	68.9796	1.85843e+06	62250.2	C9140
1	A1	24	69.2513	1.83988e+06	62213.1	C9140
1	A1	25	69.523	1.82222e+06	62148.5	C9140
1	A1	26	69.7948	1.80512e+06	62034.1	C9140
1	A1	27	70.0665	1.78822e+06	61853.8	C9140
1	A1	28	70.3382	1.76802e+06	61604.7	C9140
1	A1	29	70.6099	1.75253e+06	61291.6	C9140
1	A1	30	70.8817	1.73643e+06	60915	C9140
1	A1	31	71.1534	1.71823e+06	60466.9	C9140
1	A1	32	71.4251	1699055	59940.1	C9140
1	A1	33	71.6968	1.68611e+06	59341.7	C9140
1	A1	34	71.9686	1.666e+06	58700	C9140
1	A1	35	72.2403	1.64951e+06	58058.2	C9140
1	A1	36	72.512	1.63605e+06	57463.9	C9140
1	A1	37	72.7837	1.61972e+06	56982.7	C9140
1	A1	38	73.0554	1600086	56637.5	C9140
1	A1	39	73.3272	1.58808e+06	56415.8	C9140
1	A1	40	73.5989	1.57018e+06	56320.5	C9140
1	A1	41	73.8706	1.55743e+06	56335.7	C9140
1	A1	42	74.1423	1.53741e+06	56428.1	C9140
1	A1	43	74.414	1.52498e+06	56558.1	C9140
1	A1	44	74.6858	1.5074e+06	56701.9	C9140
1	A1	45	74.9575	1.49108e+06	56881.5	C9140
1	A1	46	75.2292	1.47531e+06	57203.2	C9140
1	A1	47	75.5009	1.45941e+06	57987.4	C9140
1	A1	48	75.7727	1.44419e+06	59710.2	C9140
1	A1	49	76.0444	1.4283e+06	63271.6	C9140
1	A1	50	76.3161	1.41168e+06	70126.2	C9140
1	A1	51	76.5878	1.39549e+06	82398.9	C9140
1	A1	52	76.8596	1379565	102807	C9140
1	A1	53	77.1313	1.36413e+06	134230	C9140
1	A1	54	77.403	1338691	178831	C9140
1	A1	55	77.6747	1.31599e+06	236867	C9140
1	A1	56	77.9464	1.27054e+06	305553	C9140
1	A1	57	78.2182	1.19612e+06	378575	C9140
1	A1	58	78.4899	1.07131e+06	446730	C9140
1	A1	59	78.7616	902354	499752	C9140
1	A1	60	79.0333	706572	528795	C9140
1	A1	61	79.3051	520039	528717	C9140
1	A1	62	79.5768	377366	499316	C9140
1	A1	63	79.8485	226176	445201	C9140
1	A1	64	80.1202	126398	374463	C9140
1	A1	65	80.3919	62685.8	296685	C9140
1	A1	66	80.6637	34522.4	220902	C9140
1	A1	67	80.9354	23084	154010	C9140
1	A1	68	81.2071	16007.8	99946.1	C9140
1	A1	69	81.4788	15710	59702.7	C9140
1	A1	70	81.7506	15106.6	34760.5	C9140
1	A1	71	82.0223	13288.3	19009.4	C9140
1	A1	72	82.294	13411.8	9624.53	C9140
1	A1	73	82.5657	13591.1	4356.98	C9140
1	A1	74	82.8374	11282	1532.5	C9140
1	A1	75	83.1092	10873	71.3633	C9140
1	A1	76	83.3809	13662.4	-638.332	C9140
1	A1	77	83.6526	12912.8	-911.375	C9140
1	A1	78	83.9243	11638.5	-910.504	C9140
1	A1	79	84.1961	13456.8	-735.965	C9140
1	A1	80	84.4678	11460.3	-464.281	C9140
1	A1	81	84.7395	10063.2	-159.43	C9140
1	A1	82	85.0112	12127.6	122.418	C9140
1	A1	83	85.283	10805	328.992	C9140
1	A1	84	85.5547	9395.25	415.387	C9140
1	A1	85	85.8264	7431.32	359.098	C9140
1	A1	86	86.0981	7468.56	177.973	C9140
1	A1	87	86.3698	7144.32	-65.4414	C9140
1	A1	88	86.6416	7425.22	-282.965	C9140
1	A1	89	86.9133	7784.56	-396.195	C9140
1	A1	90	87.185	7026.79	-369.445	C9140
1	A1	91	87.4567	6592.21	-222.816	C9140
1	A1	92	87.7285	6649.65	-20.3633	C9140
1	A1	93	88.0002	4283.68	158.395	C9140
1	A1	94	88.2719	4023.73	248.824	C9140
1	A1	95	88.5436	4384.27	220.918	C9140
1	A1	96	88.8153	3021.64	83.832	C9140
1	A1	97	89.0871	3269.25	-121.695	C9140
1	A1	98	89.3588	1499.89	-338.188	C9140
1	A1	99	89.6305	3148.42	-510.48	C9140
1	A1	100	89.9022	3968.78	-605.992	C9140
1	A1	101	90.174	1986.06	-628.449	C9140
1	A1	102	90.4457	1023.21	-615.121	C9140
1	A1	103	90.7174	2049.05	-614.699	C9140
1	A1	104	90.9891	132.81	-656.336	C9140
1	A1	105	91.2608	964.824	-728.113	C9140
1	A1	106	91.5326	754.509	-778.633	C9140
1	A1	107	91.8043	774.356	-742.641	C9140
1	A1	108	92.076	1192.09	-579.129	C9140
1	A1	109	92.3477	944.728	-302.797	C9140
1	A1	110	92.6195	-350.161	11.0039	C9140
1	A1	111	92.8912	-3090.21	257.297	C9140
1	A1	112	93.1629	-4270.17	356.469	C9140
1	A1	113	93.4346	-3058.47	300.523	C9140
1	A1	114	93.7064	-1634.5	157.668	C9140
1	A1	115	93.9781	-2811.76	29.5508	C9140
1	A1	116	94.2498	-4087.4	-8.89453	C9140
1	A1	117	94.5215	-4323.31	55.0273	C9140
1	A1	118	94.7932	-5165.33	180.848	C9140
2	A2	1	63.0017	2.44181e+06	72871.6	C9140
2	A2	2	63.2734	2430239	73437.9	C9140
2	A2	3	63.5452	2.4151e+06	74016.6	C9140
2	A2	4	63.8169	2.39695e+06	74427.6	C9140
2	A2	5	64.0886	2.37832e+06	74576.8	C9140
2	A2	6	64.3603	2360310	74488.4	C9140
2	A2	7	64.632	2.33665e+06	74273.1	C9140
2	A2	8	64.9038	2.31965e+06	74054.9	C9140
2	A2	9	65.1755	2.29858e+06	73913	C9140
2	A2	10	65.4472	2.27795e+06	73857.6	C9140
2	A2	11	65.7189	2.25688e+06	73842.4	C9140
2	A2	12	65.9907	2.2377e+06	73793.4	C9140
2	A2	13	66.2624	2.21751e+06	73640.9	C9140
2	A2	14	66.5341	2195221	73344.6	C9140
2	A2	15	66.8058	2.17589e+06	72901.8	C9140
2	A2	16	67.0775	2.15384e+06	72341.4	C9140
2	A2	17	67.3493	2.13509e+06	71710.3	C9140
2	A2	18	67.621	2.11519e+06	71065	C9140
2	A2	19	67.8927	2.09682e+06	70469.7	C9140
2	A2	20	68.1644	2.07142e+06	69991.6	C9140
2	A2	21	68.4362	2.05613e+06	69684	C9140
2	A2	22	68.7079	2.03692e+06	69556.8	C9140
2	A2	23	68.9796	2.01946e+06	69559.3	C9140
2	A2	24	69.2513	1.99535e+06	69588.7	C9140
2	A2	25	69.523	1.9801e+06	69528.4	C9140
2	A2	26	69.7948	1.95892e+06	69297.6	C9140
2	A2	27	70.0665	1938254	68884.1	C9140
2	A2	28	70.3382	1.91741e+06	68344.7	C9140
2	A2	29	70.6099	1898325	67770.1	C9140
2	A2	30	70.8817	1.8832e+06	67239.2	C9140
2	A2	31	71.1534	1.86389e+06	66790.8	C9140
2	A2	32	71.4251	1.84164e+06	66424.4	C9140
2	A2	33	71.6968	1.82426e+06	66122.2	C9140
2	A2	34	71.9686	1.80812e+06	65864.4	C9140
2	A2	35	72.2403	1.78802e+06	65636.1	C9140
2	A2	36	72.512	1769313	65424.2	C9140
2	A2	37	72.7837	1.75208e+06	65215.7	C9140
2	A2	38	73.0554	1.73147e+06	64994.1	C9140
2	A2	39	73.3272	1.71602e+06	64739.5	C9140
2	A2	40	73.5989	1696448	64451.2	C9140
2	A2	41	73.8706	1.67823e+06	64116.6	C9140
2	A2	42	74.1423	1.65953e+06	63731.3	C9140
2	A2	43	74.414	1.64268e+06	63340.1	C9140
2	A2	44	74.6858	1.62257e+06	63024.6	C9140
2	A2	45	74.9575	1609354	62898	C9140
2	A2	46	75.2292	1588859	63108.5	C9140
2	A2	47	75.5009	1573179	63875.8	C9140
2	A2	48	75.7727	1.55701e+06	65705.1	C9140
2	A2	49	76.0444	1.53757e+06	69468.5	C9140
2	A2	50	76.3161	1.51882e+06	76409.8	C9140
2	A2	51	76.5878	1.50222e+06	88598.5	C9140
2	A2	52	76.8596	1.48496e+06	108844	C9140
2	A2	53	77.1313	1463459	140367	C9140
2	A2	54	77.403	1.43943e+06	185996	C9140
2	A2	55	77.6747	1411826	246886	C9140
2	A2	56	77.9464	1.37085e+06	321099	C9140
2	A2	57	78.2182	1.29851e+06	402633	C9140
2	A2	58	78.4899	1.17939e+06	481607	C9140
2	A2	59	78.7616	1.00133e+06	545944	C9140
2	A2	60	79.0333	782659	584246	C9140
2	A2	61	79.3051	566648	588929	C9140
2	A2	62	79.5768	373822	558415	C9140
2	A2	63	79.8485	214076	497563	C9140
2	A2	64	80.1202	105427	416198	C9140
2	A2	65	80.3919	45721	326389	C9140
2	A2	66	80.6637	19308.3	239477	C9140
2	A2	67	80.9354	6988.05	163824	C9140
2	A2	68	81.2071	2900.49	103816	C9140
2	A2	69	81.4788	3736.05	60630.9	C9140
2	A2	70	81.7506	1414.7	34629.2	C9140
2	A2	71	82.0223	505.433	18481.2	C9140
2	A2	72	82.294	169.931	9190.97	C9140
2	A2	73	82.5657	1901.68	4233.26	C9140
2	A2	74	82.8374	736.741	1768.54	C9140
2	A2	75	83.1092	176.536	604.449	C9140
2	A2	76	83.3809	-1607.92	50.2656	C9140
2	A2	77	83.6526	-1046.75	-241.988	C9140
2	A2	78	83.9243	-628.012	-412.922	C9140
2	A2	79	84.1961	-1215.77	-500.98	C9140
2	A2	80	84.4678	143.467	-515.414	C9140
2	A2	81	84.7395	-1899.59	-474.824	C9140
2	A2	82	85.0112	-1646.2	-414.617	C9140
2	A2	83	85.283	-1119.8	-375.375	C9140
2	A2	84	85.5547	-3415.69	-387.125	C9140
2	A2	85	85.8264	-1681.76	-459.48	C9140
2	A2	86	86.0981	-4127.07	-580.395	C9140
2	A2	87	86.3698	-1720.65	-720.898	C9140
2	A2	88	86.6416	-3672.46	-843.266	C9140
2	A2	89	86.9133	-3586.51	-911.422	C9140
2	A2	90	87.185	-1231.3	-902.918	C9140
2	A2	91	87.4567	-3907.49	-818.844	C9140
2	A2	92	87.7285	-2977.62	-685.824	C9140
2	A2	93	88.0002	-2903.39	-546.742	C9140
2	A2	94	88.2719	-5992.02	-444.156	C9140
2	A2	95	88.5436	-3191.6	-405.82	C9140
2	A2	96	88.8153	-4421.06	-439.203	C9140
2	A2	97	89.0871	-5291.49	-533.594	C9140
2	A2	98	89.3588	-4370.1	-664.047	C9140
2	A2	99	89.6305	-7161.81	-795.953	C9140
2	A2	100	89.9022	-3673.9	-895.105	C9140
2	A2	101	90.174	-3613.93	-944.152	C9140
2	A2	102	90.4457	-5170.23	-954.41	C9140
2	A2	103	90.7174	-6321.52	-958.301	C9140
2	A2	104	90.9891	-6743.98	-982.402	C9140
2	A2	105	91.2608	-4608.89	-1022.07	C9140
2	A2	106	91.5326	-5306.23	-1041.65	C9140
2	A2	107	91.8043	-4623.19	-1002.9	C9140
2	A2	108	92.076	-5485.26	-898.594	C9140
2	A2	109	92.3477	-6078.8	-763.137	C9140
2	A2	110	92.6195	-6740.44	-651.059	C9140
2	A2	111	92.8912	-6466.09	-599.461	C9140
2	A2	112	93.1629	-8004.81	-601.816	C9140
2	A2	113	93.4346	-5281.07	-611.305	C9140
2	A2	114	93.7064	-5813.2	-571.039	C9140
2	A2	115	93.9781	-7588.82	-450.266	C9140
2	A2	116	94.2498	-7246.71	-262.031	C9140
2	A2	117	94.5215	-7860.24	-52.0312	C9140
2	A2	118	94.7932	-9158.94	130.938	C9140
3	A3	1	63.0017	2.48255e+06	74244.7	C9140
3	A3	2	63.2737	2.46953e+06	74692.6	C9140
3	A3	3	63.5457	2453239	75300.6	C9140
3	A3	4	63.8177	2.43933e+06	75858.7	C9140
3	A3	5	64.0897	2.41964e+06	76169	C9140
3	A3	6	64.3616	2.39786e+06	76111	C9140
3	A3	7	64.6336	2379577	75677.4	C9140
3	A3	8	64.9056	2354213	74968.2	C9140
3	A3	9	65.1776	2.33466e+06	74155	C9140
3	A3	10	65.4496	2312811	73424.6	C9140
3	A3	11	65.7216	2293601	72921.6	C9140
3	A3	12	65.9936	2274303	72699.6	C9140
3	A3	13	66.2655	2.25342e+06	72709.5	C9140
3	A3	14	66.5375	2.23576e+06	72823.2	C9140
3	A3	15	66.8095	2.21458e+06	72888.7	C9140
3	A3	16	67.0815	2.19186e+06	72789.2	C9140
3	A3	17	67.3535	2.17241e+06	72474.8	C9140
3	A3	18	67.6255	2.15082e+06	71963.9	C9140
3	A3	19	67.8975	2130835	71313.2	C9140
3	A3	20	68.1695	2.1105e+06	70585.9	C9140
3	A3	21	68.4414	2.09093e+06	69832.9	C9140
3	A3	22	68.7134	2.07197e+06	69099.9	C9140
3	A3	23	68.9854	2.051e+06	68436.8	C9140
3	A3	24	69.2574	2.03149e+06	67900.7	C9140
3	A3	25	69.5294	2.01451e+06	67537.8	C9140
3	A3	26	69.8014	1.99451e+06	67358	C9140
3	A3	27	70.0734	1.97754e+06	67321.9	C9140
3	A3	28	70.3454	1957377	67350.2	C9140
3	A3	29	70.6173	1.93704e+06	67354.7	C9140
3	A3	30	70.8893	1918839	67266.9	C9140
3	A3	31	71.1613	1899384	67058.7	C9140
3	A3	32	71.4333	1880391	66738.1	C9140
3	A3	33	71.7053	1.86089e+06	66341.3	C9140
3	A3	34	71.9773	1.84377e+06	65914.8	C9140
3	A3	35	72.2493	1824554	65503.7	C9140
3	A3	36	72.5213	1.8047e+06	65136.9	C9140
3	A3	37	72.7932	1.79036e+06	64818.8	C9140
3	A3	38	73.0652	1.76857e+06	64526.5	C9140
3	A3	39	73.3372	1.75175e+06	64222.1	C9140
3	A3	40	73.6092	1.73451e+06	63896.2	C9140
3	A3	41	73.8812	1.71373e+06	63521.5	C9140
3	A3	42	74.1532	1.69686e+06	63132.1	C9140
3	A3	43	74.4252	1.67942e+06	62790.6	C9140
3	A3	44	74.6972	1.66239e+06	62567.2	C9140
3	A3	45	74.9691	1.64608e+06	62521.3	C9140
3	A3	46	75.2411	1.62885e+06	62714.3	C9140
3	A3	47	75.5131	1.60899e+06	63254.9	C9140
3	A3	48	75.7851	1591154	64394.8	C9140
3	A3	49	76.0571	1.578e+06	66789	C9140
3	A3	50	76.3291	1.55679e+06	71302.9	C9140
3	A3	51	76.6011	1539398	79492.5	C9140
3	A3	52	76.873	1.5202e+06	93634.6	C9140
3	A3	53	77.145	1.50257e+06	116635	C9140
3	A3	54	77.417	1481416	151553	C9140
3	A3	55	77.689	1.45453e+06	200643	C9140
3	A3	56	77.961	1.41997e+06	264045	C9140
3	A3	57	78.233	1.36157e+06	338535	C9140
3	A3	58	78.505	1.26655e+06	416995	C9140
3	A3	59	78.777	1.11048e+06	489123	C9140
3	A3	60	79.049	903411	543480	C9140
3	A3	61	79.3209	685621	570346	C9140
3	A3	62	79.5929	486763	564364	C9140
3	A3	63	79.8649	304692	526007	C9140
3	A3	64	80.1369	170650	461372	C9140
3	A3	65	80.4089	82510.9	380438	C9140
3	A3	66	80.6809	40357.7	294489	C9140
3	A3	67	80.9529	22162	213559	C9140
3	A3	68	81.2248	14911.5	144641	C9140
3	A3	69	81.4968	14831.4	91028.4	C9140
3	A3	70	81.7688	13843.5	53654.6	C9140
3	A3	71	82.0408	12809.7	30460.1	C9140
3	A3	72	82.3128	10945.2	16297.1	C9140
3	A3	73	82.5848	12041.1	8239.45	C9140
3	A3	74	82.8568	10243.5	3931.37	C9140
3	A3	75	83.1288	10508.4	1750.41	C9140
3	A3	76	83.4007	10940	717.438	C9140
3	A3	77	83.6727	11283.2	299.504	C9140
3	A3	78	83.9447	9930.53	214.574	C9140
3	A3	79	84.2167	12367.9	294.566	C9140
3	A3	80	84.4887	8743.94	418.234	C9140
3	A3	81	84.7607	9474.41	497.105	C9140
3	A3	82	85.0327	7607.55	484.91	C9140
3	A3	83	85.3047	7629.72	383.211	C9140
3	A3	84	85.5766	9566.73	230.102	C9140
3	A3	85	85.8486	7603.98	76.6523	C9140
3	A3	86	86.1206	7364.36	-35.2461	C9140
3	A3	87	86.3926	8447.36	-84.2852	C9140
3	A3	88	86.6646	6908.95	-71.5664	C9140
3	A3	89	86.9366	8055.22	-18.7461	C9140
3	A3	90	87.2086	7337.31	36.1914	C9140
3	A3	91	87.4806	5349.01	50.3047	C9140
3	A3	92	87.7525	6215.35	-4.17578	C9140
3	A3	93	88.0245	5167.03	-120.043	C9140
3	A3	94	88.2965	6252.47	-251.109	C9140
3	A3	95	88.5685	7423.77	-332.262	C9140
3	A3	96	88.8405	6105.21	-314.219	C9140
3	A3	97	89.1125	5937.44	-191.93	C9140
3	A3	98	89.3845	5427.32	-9.32031	C9140
3	A3	99	89.6564	5596.67	160.809	C9140
3	A3	100	89.9284	3498.65	248.855	C9140
3	A3	101	90.2004	3996.63	215.992	C9140
3	A3	102	90.4724	4044.17	67.0273	C9140
3	A3	103	90.7444	4013.73	-152.938	C9140
3	A3	104	91.0164	3581.77	-374.418	C9140
3	A3	105	91.2884	4194.02	-526.719	C9140
3	A3	106	91.5604	5087.45	-562.879	C9140
3	A3	107	91.8323	4980.81	-478.82	C9140
3	A3	108	92.1043	3481.48	-316.855	C9140
3	A3	109	92.3763	2085.93	-147.543	C9140
3	A3	110	92.6483	3059.13	-35.8164	C9140
3	A3	111	92.9203	3223.15	-9.57031	C9140
3	A3	112	93.1923	2270.61	-49.375	C9140
3	A3	113	93.4643	2353.54	-104.137	C9140
3	A3	114	93.7363	3398.55	-121.102	C9140
3	A3	115	94.0082	2383.22	-71.9688	C9140
3	A3	116	94.2802	1453.72	37.4023	C9140
3	A3	117	94.5522	1699.05	175.727	C9140
3	A3	118	94.8242	777.404	306.02	C9140
4	A4	1	63.0017	2.54868e+06	79932.4	C9140
4	A4	2	63.2737	2.53624e+06	80044.1	C9140
4	A4	3	63.5457	2.51873e+06	80229.8	C9140
4	A4	4	63.8177	2501211	80287.4	C9140
4	A4	5	64.0897	2.48208e+06	80081.5	C9140
4	A4	6	64.3616	2.45855e+06	79596.7	C9140
4	A4	7	64.6336	2.43672e+06	78919.3	C9140
4	A4	8	64.9056	2.41468e+06	78178.5	C9140
4	A4	9	65.1776	2395845	77484.3	C9140
4	A4	10	65.4496	2.37176e+06	76895.9	C9140
4	A4	11	65.7216	2.34907e+06	76412.5	C9140
4	A4	12	65.9936	2.33e+06	75984.7	C9140
4	A4	13	66.2655	2.3096e+06	75536.3	C9140
4	A4	14	66.5375	2.28709e+06	74999.3	C9140
4	A4	15	66.8095	2.26449e+06	74347.4	C9140
4	A4	16	67.0815	2245581	73611.1	C9140
4	A4	17	67.3535	2221710	72859.2	C9140
4	A4	18	67.6255	2201619	72159.3	C9140
4	A4	19	67.8975	2185673	71546.1	C9140
4	A4	20	68.1695	2.16269e+06	71017.9	C9140
4	A4	21	68.4414	2.14082e+06	70558.5	C9140
4	A4	22	68.7134	2.12117e+06	70154.1	C9140
4	A4	23	68.9854	2.10207e+06	69794	C9140
4	A4	24	69.2574	2.08492e+06	69459.5	C9140
4	A4	25	69.5294	2.06245e+06	69121.8	C9140
4	A4	26	69.8014	2.04164e+06	68749.9	C9140
4	A4	27	70.0734	2.02425e+06	68330.7	C9140
4	A4	28	70.3454	2.00285e+06	67872.6	C9140
4	A4	29	70.6173	1.98447e+06	67400.7	C9140
4	A4	30	70.8893	1.96524e+06	66945.1	C9140
4	A4	31	71.1613	1.94443e+06	66529	C9140
4	A4	32	71.4333	1.92803e+06	66164.9	C9140
4	A4	33	71.7053	1.90919e+06	65859.5	C9140
4	A4	34	71.9773	1.88897e+06	65620.2	C9140
4	A4	35	72.2493	1.86953e+06	65457.2	C9140
4	A4	36	72.5213	1.85363e+06	65370.3	C9140
4	A4	37	72.7932	1.83356e+06	65332	C9140
4	A4	38	73.0652	1.81583e+06	65281	C9140
4	A4	39	73.3372	1.79775e+06	65145.1	C9140
4	A4	40	73.6092	1.77517e+06	64906.9	C9140
4	A4	41	73.8812	1.75858e+06	64559.4	C9140
4	A4	42	74.1532	1.73877e+06	64161.5	C9140
4	A4	43	74.4252	1.72358e+06	63797.4	C9140
4	A4	44	74.6972	1.70439e+06	63547.4	C9140
4	A4	45	74.9691	1.68733e+06	63478.5	C9140
4	A4	46	75.2411	1.66759e+06	63672.4	C9140
4	A4	47	75.5131	1.65018e+06	64283	C9140
4	A4	48	75.7851	1.63438e+06	65694.9	C9140
4	A4	49	76.0571	1.61553e+06	68765.2	C9140
4	A4	50	76.3291	1.59499e+06	74588.1	C9140
4	A4	51	76.6011	1.57899e+06	85087.6	C9140
4	A4	52	76.873	1.55864e+06	102953	C9140
4	A4	53	77.145	1539563	131406	C9140
4	A4	54	77.417	1519234	173526	C9140
4	A4	55	77.689	1.48804e+06	231091	C9140
4	A4	56	77.961	1442843	303194	C9140
4	A4	57	78.233	1.37642e+06	385113	C9140
4	A4	58	78.505	1.25937e+06	468126	C9140
4	A4	59	78.777	1.08128e+06	540703	C9140
4	A4	60	79.049	862950	590981	C9140
4	A4	61	79.3209	641437	609806	C9140
4	A4	62	79.5929	442932	593229	C9140
4	A4	63	79.8649	267130	543566	C9140
4	A4	64	80.1369	142797	468665	C9140
4	A4	65	80.4089	63610.2	379746	C9140
4	A4	66	80.6809	29162.6	288617	C9140
4	A4	67	80.9529	12230	205155	C9140
4	A4	68	81.2248	7860.31	135730	C9140
4	A4	69	81.4968	6523.42	82831.5	C9140
4	A4	70	81.7688	6601.45	48132.8	C9140
4	A4	71	82.0408	3727.39	27041.8	C9140
4	A4	72	82.3128	2822.41	14309.6	C9140
4	A4	73	82.5848	3153.66	7088.98	C9140
4	A4	74	82.8568	2881.73	3177.88	C9140
4	A4	75	83.1288	1195.76	1109.45	C9140
4	A4	76	83.4007	2185.58	26.2344	C9140
4	A4	77	83.6727	3594.69	-520.988	C9140
4	A4	78	83.9447	3096.22	-754.762	C9140
4	A4	79	84.2167	2102.34	-792.301	C9140
4	A4	80	84.4887	1913.07	-707.566	C9140
4	A4	81	84.7607	2996.15	-555.66	C9140
4	A4	82	85.0327	2257.23	-382.098	C9140
4	A4	83	85.3047	1290.46	-227.766	C9140
4	A4	84	85.5766	2263.46	-128.652	C9140
4	A4	85	85.8486	-34.5317	-107.906	C9140
4	A4	86	86.1206	-163.318	-164.484	C9140
4	A4	87	86.3926	250.307	-268.754	C9140
4	A4	88	86.6646	338.05	-372.863	C9140
4	A4	89	86.9366	73.3704	-433.762	C9140
4	A4	90	87.2086	362.125	-436.418	C9140
4	A4	91	87.4806	-87.1775	-402.582	C9140
4	A4	92	87.7525	-1281.06	-377.805	C9140
4	A4	93	88.0245	-1966.33	-403.262	C9140
4	A4	94	88.2965	-2090.91	-489.941	C9140
4	A4	95	88.5685	230.873	-612.074	C9140
4	A4	96	88.8405	-1359.38	-723.176	C9140
4	A4	97	89.1125	-1295.42	-781.887	C9140
4	A4	98	89.3845	-1953.13	-770.426	C9140
4	A4	99	89.6564	-1593.02	-698.418	C9140
4	A4	100	89.9284	-329.377	-596.926	C9140
4	A4	101	90.2004	-2370.09	-508.887	C9140
4	A4	102	90.4724	-3343.24	-475.887	C9140
4	A4	103	90.7444	-3376.16	-520.98	C9140
4	A4	104	91.0164	-2617.95	-635.238	C9140
4	A4	105	91.2884	-2107.3	-780.59	C9140
4	A4	106	91.5604	-1886.71	-911.121	C9140
4	A4	107	91.8323	-2672.77	-998.082	C9140
4	A4	108	92.1043	-4434.15	-1039.36	C9140
4	A4	109	92.3763	-1378.09	-1048.47	C9140
4	A4	110	92.6483	-2680.16	-1036.32	C9140
4	A4	111	92.9203	-3486.24	-1002.42	C9140
4	A4	112	93.1923	-2237.39	-940.66	C9140
4	A4	113	93.4643	-2891.62	-851.309	C9140
4	A4	114	93.7363	-3143.82	-748.262	C9140
4	A4	115	94.0082	-3454.77	-656.48	C9140
4	A4	116	94.2802	-4872.14	-601.48	C9140
4	A4	117	94.5522	-3262.75	-596.934	C9140
4	A4	118	94.8242	-3856.93	-637.598	C9140
5	A5	1	63.0017	2.85256e+06	92115.4	C9610
5	A5	2	63.2735	2.83772e+06	92485.2	C9610
5	A5	3	63.5452	2.82073e+06	93048.3	C9610
5	A5	4	63.817	2799327	93574.8	C9610
5	A5	5	64.0888	2.7765e+06	93859.5	C9610
5	A5	6	64.3606	2.75355e+06	93794.7	C9610
5	A5	7	64.6323	2726343	93387.4	C9610
5	A5	8	64.9041	2.69917e+06	92735.1	C9610
5	A5	9	65.1759	2.67507e+06	91975.3	C9610
5	A5	10	65.4476	2.64888e+06	91238.9	C9610
5	A5	11	65.7194	2.62263e+06	90607.9	C9610
5	A5	12	65.9912	2.59925e+06	90098.2	C9610
5	A5	13	66.263	2.57408e+06	89658.2	C9610
5	A5	14	66.5347	2550465	89198.7	C9610
5	A5	15	66.8065	2.52534e+06	88628.6	C9610
5	A5	16	67.0783	2.49756e+06	87892.9	C9610
5	A5	17	67.35	2.47369e+06	86984.7	C9610
5	A5	18	67.6218	2451912	85948.3	C9610
5	A5	19	67.8936	2.42539e+06	84863.9	C9610
5	A5	20	68.1654	2400176	83832.8	C9610
5	A5	21	68.4371	2.37746e+06	82940	C9610
5	A5	22	68.7089	2.3543e+06	82221.9	C9610
5	A5	23	68.9807	2.33513e+06	81645.8	C9610
5	A5	24	69.2524	2.31023e+06	81128.5	C9610
5	A5	25	69.5242	2285861	80583.7	C9610
5	A5	26	69.796	2262825	79967	C9610
5	A5	27	70.0677	2.24112e+06	79291.5	C9610
5	A5	28	70.3395	2.21797e+06	78612.4	C9610
5	A5	29	70.6113	2.19591e+06	77991.9	C9610
5	A5	30	70.8831	2.17503e+06	77470.8	C9610
5	A5	31	71.1548	2152107	77056.5	C9610
5	A5	32	71.4266	2.13079e+06	76724.5	C9610
5	A5	33	71.6984	2.10955e+06	76429.4	C9610
5	A5	34	71.9701	2.089e+06	76122.7	C9610
5	A5	35	72.2419	2.06498e+06	75771.5	C9610
5	A5	36	72.5137	2.04416e+06	75371.9	C9610
5	A5	37	72.7855	2.02381e+06	74948.7	C9610
5	A5	38	73.0572	2001272	74538.4	C9610
5	A5	39	73.329	1.98089e+06	74169.2	C9610
5	A5	40	73.6008	1.96101e+06	73853.7	C9610
5	A5	41	73.8725	1.93977e+06	73590.5	C9610
5	A5	42	74.1443	1.91659e+06	73321.7	C9610
5	A5	43	74.4161	1.89831e+06	73020.1	C9610
5	A5	44	74.6879	1.87742e+06	72670.3	C9610
5	A5	45	74.9596	1855265	72275.7	C9610
5	A5	46	75.2314	1.83687e+06	71862	C9610
5	A5	47	75.5032	1.81404e+06	71475.9	C9610
5	A5	48	75.7749	1.79688e+06	71173.6	C9610
5	A5	49	76.0467	1.77608e+06	71012	C9610
5	A5	50	76.3185	1.75698e+06	71046.8	C9610
5	A5	51	76.5903	1.7363e+06	71357.5	C9610
5	A5	52	76.862	1.71729e+06	72109.4	C9610
5	A5	53	77.1338	1.69695e+06	73650.6	C9610
5	A5	54	77.4056	1.67584e+06	77011.4	C9610
5	A5	55	77.6773	1.65714e+06	83371.2	C9610
5	A5	56	77.9491	1.63857e+06	94754.6	C9610
5	A5	57	78.2209	1615236	114056	C9610
5	A5	58	78.4927	1.59139e+06	144785	C9610
5	A5	59	78.7644	1.56698e+06	190323	C9610
5	A5	60	79.0362	1.53636e+06	252569	C9610
5	A5	61	79.308	1.49511e+06	330239	C9610
5	A5	62	79.5797	1.42468e+06	417510	C9610
5	A5	63	79.8515	1.30281e+06	503873	C9610
5	A5	64	80.1233	1.11141e+06	575790	C9610
5	A5	65	80.3951	861945	619960	C9610
5	A5	66	80.6668	621271	627143	C9610
5	A5	67	80.9386	405784	595016	C9610
5	A5	68	81.2104	240689	528884	C9610
5	A5	69	81.4821	137295	439999	C9610
5	A5	70	81.7539	83251.3	342224	C9610
5	A5	71	82.0257	60578.1	248418	C9610
5	A5	72	82.2974	53038.9	167780	C9610
5	A5	73	82.5692	48998.3	104807	C9610
5	A5	74	82.841	47690.6	61432.5	C9610
5	A5	75	83.1128	45910.6	35278.1	C9610
5	A5	76	83.3845	46073.4	19414.5	C9610
5	A5	77	83.6563	46367.7	10532.2	C9610
5	A5	78	83.9281	43684.9	5939.89	C9610
5	A5	79	84.1998	43978.2	3741.55	C9610
5	A5	80	84.4716	42070.4	2751.29	C9610
5	A5	81	84.7434	41589.1	2304.38	C9610
5	A5	82	85.0152	41384	2068.51	C9610
5	A5	83	85.2869	39936.5	1900.22	C9610
5	A5	84	85.5587	39420	1753.13	C9610
5	A5	85	85.8305	37863.8	1625.18	C9610
5	A5	86	86.1022	38494.3	1527.81	C9610
5	A5	87	86.374	37970.5	1467.09	C9610
5	A5	88	86.6458	36900.1	1436.41	C9610
5	A5	89	86.9176	35421.8	1423.39	C9610
5	A5	90	87.1893	33949.3	1424.61	C9610
5	A5	91	87.4611	35535.9	1453.93	C9610
5	A5	92	87.7329	34438.8	1532.77	C9610
5	A5	93	88.0046	34255.2	1667.17	C9610
5	A5	94	88.2764	31990	1830.57	C9610
5	A5	95	88.5482	32325.3	1969.05	C9610
5	A5	96	88.82	29400.1	2027.78	C9610
5	A5	97	89.0917	29211.3	1979.8	C9610
5	A5	98	89.3635	29678.4	1836.8	C9610
5	A5	99	89.6353	27952.8	1636.6	C9610
5	A5	100	89.907	29321.2	1419.59	C9610
5	A5	101	90.1788	25136.2	1212.48	C9610
5	A5	102	90.4506	28415.5	1028.62	C9610
5	A5	103	90.7224	25526.6	879.461	C9610
5	A5	104	90.9941	26242.6	783.828	C9610
5	A5	105	91.2659	25663.7	765.133	C9610
5	A5	106	91.5377	25457.9	836.508	C9610
5	A5	107	91.8094	25987.7	983.922	C9610
5	A5	108	92.0812	23865.8	1161.27	C9610
5	A5	109	92.353	21870.5	1306.12	C9610
5	A5	110	92.6247	21526.9	1369.92	C9610
5	A5	111	92.8965	22482.9	1343.49	C9610
5	A5	112	93.1683	21391.2	1259.69	C9610
5	A5	113	93.4401	20690.3	1171.2	C9610
5	A5	114	93.7118	20373.5	1120.41	C9610
5	A5	115	93.9836	20227.1	1121.2	C9610
5	A5	116	94.2554	18038.4	1161.3	C9610
5	A5	117	94.5271	19111.9	1217.85	C9610
5	A5	118	94.7989	18532.1	1272.66	C9610
6	A6	1	63.0017	2.67673e+06	84762.8	C9610
6	A6	2	63.2735	2.66274e+06	84987.4	C9610
6	A6	3	63.5452	2.64763e+06	85247.4	C9610
6	A6	4	63.817	2.62665e+06	85371.4	C9610
6	A6	5	64.0888	2603514	85277.1	C9610
6	A6	6	64.3606	2.58175e+06	84999.7	C9610
6	A6	7	64.6323	2.55895e+06	84640.4	C9610
6	A6	8	64.9041	2536251	84289.7	C9610
6	A6	9	65.1759	2.51275e+06	83970.7	C9610
6	A6	10	65.4476	2489445	83639	C9610
6	A6	11	65.7194	2466671	83226.2	C9610
6	A6	12	65.9912	2.44109e+06	82688.3	C9610
6	A6	13	66.263	2.41824e+06	82035.8	C9610
6	A6	14	66.5347	2.39505e+06	81320.1	C9610
6	A6	15	66.8065	2.37122e+06	80606.9	C9610
6	A6	16	67.0783	2.35214e+06	79940.5	C9610
6	A6	17	67.35	2.3268e+06	79330.6	C9610
6	A6	18	67.6218	2.30441e+06	78757.2	C9610
6	A6	19	67.8936	2.2867e+06	78195.2	C9610
6	A6	20	68.1654	2.25742e+06	77632.9	C9610
6	A6	21	68.4371	2.23945e+06	77081.7	C9610
6	A6	22	68.7089	2.21687e+06	76559.8	C9610
6	A6	23	68.9807	2.19582e+06	76078.6	C9610
6	A6	24	69.2524	2.17597e+06	75630.7	C9610
6	A6	25	69.5242	2.15143e+06	75193.3	C9610
6	A6	26	69.796	2.13284e+06	74740.1	C9610
6	A6	27	70.0677	2.11095e+06	74253.1	C9610
6	A6	28	70.3395	2.08854e+06	73728.2	C9610
6	A6	29	70.6113	2.06871e+06	73173.8	C9610
6	A6	30	70.8831	2.04866e+06	72606.5	C9610
6	A6	31	71.1548	2.02692e+06	72044.6	C9610
6	A6	32	71.4266	2.00657e+06	71504.6	C9610
6	A6	33	71.6984	1.98799e+06	70995.1	C9610
6	A6	34	71.9701	1.96823e+06	70520.1	C9610
6	A6	35	72.2419	1.94699e+06	70079.6	C9610
6	A6	36	72.5137	1926742	69672.5	C9610
6	A6	37	72.7855	1.90946e+06	69294	C9610
6	A6	38	73.0572	1889373	68935.6	C9610
6	A6	39	73.329	1.86904e+06	68591	C9610
6	A6	40	73.6008	1.85025e+06	68270.9	C9610
6	A6	41	73.8725	1.83015e+06	67994.2	C9610
6	A6	42	74.1443	1.81128e+06	67776	C9610
6	A6	43	74.4161	1.79376e+06	67615	C9610
6	A6	44	74.6879	1.77569e+06	67477.3	C9610
6	A6	45	74.9596	1.75481e+06	67308.4	C9610
6	A6	46	75.2314	1.73497e+06	67061.2	C9610
6	A6	47	75.5032	1716580	66726.5	C9610
6	A6	48	75.7749	1.69935e+06	66342.4	C9610
6	A6	49	76.0467	1.67992e+06	65987.9	C9610
6	A6	50	76.3185	1.66114e+06	65769.9	C9610
6	A6	51	76.5903	1.64391e+06	65823.6	C9610
6	A6	52	76.862	1.62634e+06	66338.7	C9610
6	A6	53	77.1338	1608137	67627.6	C9610
6	A6	54	77.4056	1.58998e+06	70305.4	C9610
6	A6	55	77.6773	1.57162e+06	75390.3	C9610
6	A6	56	77.9491	1.55206e+06	84507.4	C9610
6	A6	57	78.2209	1.53334e+06	100084	C9610
6	A6	58	78.4927	1.5133e+06	125220	C9610
6	A6	59	78.7644	1488669	163143	C9610
6	A6	60	79.0362	1.46096e+06	216102	C9610
6	A6	61	79.308	1.42459e+06	283854	C9610
6	A6	62	79.5797	1.36761e+06	362257	C9610
6	A6	63	79.8515	1.26416e+06	442768	C9610
6	A6	64	80.1233	1.09236e+06	513511	C9610
6	A6	65	80.3951	853934	561945	C9610
6	A6	66	80.6668	610401	578354	C9610
6	A6	67	80.9386	391289	558802	C9610
6	A6	68	81.2104	214393	506341	C9610
6	A6	69	81.4821	95456.9	429997	C9610
6	A6	70	81.7539	28731.6	342041	C9610
6	A6	71	82.0257	-296.743	254677	C9610
6	A6	72	82.2974	-9960.18	177328	C9610
6	A6	73	82.5692	-13116.2	115285	C9610
6	A6	74	82.841	-15758.6	69789.1	C9610
6	A6	75	83.1128	-16310.4	40030.7	C9610
6	A6	76	83.3845	-16928	21542.9	C9610
6	A6	77	83.6563	-16685.1	10887.4	C9610
6	A6	78	83.9281	-16712.2	5163.84	C9610
6	A6	79	84.1998	-18187.8	2260.99	C9610
6	A6	80	84.4716	-18411.2	833.477	C9610
6	A6	81	84.7434	-18912.6	128.258	C9610
6	A6	82	85.0152	-18989.4	-223.133	C9610
6	A6	83	85.2869	-18287.9	-385.164	C9610
6	A6	84	85.5587	-16968.4	-444.125	C9610
6	A6	85	85.8305	-18527.8	-469.086	C9610
6	A6	86	86.1022	-19963.7	-516.688	C9610
6	A6	87	86.374	-20843.7	-608.586	C9610
6	A6	88	86.6458	-19422.2	-718.391	C9610
6	A6	89	86.9176	-18382.1	-789.352	C9610
6	A6	90	87.1893	-18776.3	-773.812	C9610
6	A6	91	87.4611	-19418.6	-665.062	C9610
6	A6	92	87.7329	-19321.5	-498.453	C9610
6	A6	93	88.0046	-21628.2	-324.898	C9610
6	A6	94	88.2764	-20495	-181.344	C9610
6	A6	95	88.5482	-18872	-81.1406	C9610
6	A6	96	88.82	-21903.3	-26.3125	C9610
6	A6	97	89.0917	-21347.1	-24.5938	C9610
6	A6	98	89.3635	-22225.7	-93.125	C9610
6	A6	99	89.6353	-21517	-245.516	C9610
6	A6	100	89.907	-23193	-473.82	C9610
6	A6	101	90.1788	-22913.7	-740.586	C9610
6	A6	102	90.4506	-21278.2	-988.117	C9610
6	A6	103	90.7224	-21448.2	-1160.62	C9610
6	A6	104	90.9941	-21755.6	-1226.57	C9610
6	A6	105	91.2659	-21565.3	-1188.82	C9610
6	A6	106	91.5377	-22106	-1078.34	C9610
6	A6	107	91.8094	-21342	-937.797	C9610
6	A6	108	92.0812	-22037	-805.016	C9610
6	A6	109	92.353	-23444.8	-703.102	C9610
6	A6	110	92.6247	-21355.5	-638.195	C9610
6	A6	111	92.8965	-23053.4	-602.234	C9610
6	A6	112	93.1683	-22497.6	-578.016	C9610
6	A6	113	93.4401	-23146.9	-544.984	C9610
6	A6	114	93.7118	-23330.1	-484.805	C9610
6	A6	115	93.9836	-21954	-387.18	C9610
6	A6	116	94.2554	-23970.5	-254.43	C9610
6	A6	117	94.5271	-23968	-101.898	C9610
6	A6	118	94.7989	-24358.7	48.5234	C9610
7	A7	1	63.0013	2.69679e+06	86346.8	C9610
7	A7	2	63.2731	2.6846e+06	86521.1	C9610
7	A7	3	63.5448	2.66873e+06	86923.2	C9610
7	A7	4	63.8166	2649209	87340.2	C9610
7	A7	5	64.0883	2.62886e+06	87567.3	C9610
7	A7	6	64.3601	2.60228e+06	87482.3	C9610
7	A7	7	64.6319	2.58008e+06	87074.3	C9610
7	A7	8	64.9036	2.55358e+06	86414.2	C9610
7	A7	9	65.1754	2.52999e+06	85606.4	C9610
7	A7	10	65.4472	2505673	84749.2	C9610
7	A7	11	65.7189	2480390	83910.9	C9610
7	A7	12	65.9907	2460145	83132.5	C9610
7	A7	13	66.2624	2.43394e+06	82430.8	C9610
7	A7	14	66.5342	2.41151e+06	81812.2	C9610
7	A7	15	66.806	2388333	81270.7	C9610
7	A7	16	67.0777	2.36749e+06	80789.2	C9610
7	A7	17	67.3495	2.34182e+06	80336	C9610
7	A7	18	67.6212	2.32037e+06	79869.1	C9610
7	A7	19	67.893	2.29952e+06	79347.5	C9610
7	A7	20	68.1648	2.27299e+06	78745.2	C9610
7	A7	21	68.4365	2251813	78062.7	C9610
7	A7	22	68.7083	2.2307e+06	77333.2	C9610
7	A7	23	68.98	2.20683e+06	76616.8	C9610
7	A7	24	69.2518	2.1867e+06	75986	C9610
7	A7	25	69.5236	2.16336e+06	75496	C9610
7	A7	26	69.7953	2.14428e+06	75160.7	C9610
7	A7	27	70.0671	2.12345e+06	74941.3	C9610
7	A7	28	70.3388	2.10251e+06	74758.6	C9610
7	A7	29	70.6106	2.07887e+06	74529.3	C9610
7	A7	30	70.8824	2.0577e+06	74199.7	C9610
7	A7	31	71.1541	2.03747e+06	73762.7	C9610
7	A7	32	71.4259	2.01543e+06	73246.8	C9610
7	A7	33	71.6976	1.99472e+06	72689.5	C9610
7	A7	34	71.9694	1.9757e+06	72112.5	C9610
7	A7	35	72.2412	1.95427e+06	71514.5	C9610
7	A7	36	72.5129	1.93398e+06	70884	C9610
7	A7	37	72.7847	1.91494e+06	70223.3	C9610
7	A7	38	73.0564	1.8925e+06	69565.7	C9610
7	A7	39	73.3282	1.87313e+06	68970.9	C9610
7	A7	40	73.6	1.85569e+06	68504.2	C9610
7	A7	41	73.8717	1.83562e+06	68187.9	C9610
7	A7	42	74.1435	1.8183e+06	67970.6	C9610
7	A7	43	74.4153	1.79667e+06	67787.6	C9610
7	A7	44	74.687	1.77581e+06	67575	C9610
7	A7	45	74.9588	1.76003e+06	67298	C9610
7	A7	46	75.2305	1.73927e+06	66967.2	C9610
7	A7	47	75.5023	1.71866e+06	66628.6	C9610
7	A7	48	75.7741	1.70258e+06	66343.1	C9610
7	A7	49	76.0458	1.68303e+06	66166.3	C9610
7	A7	50	76.3176	1.66593e+06	66148.6	C9610
7	A7	51	76.5893	1.6469e+06	66364.6	C9610
7	A7	52	76.8611	1.62542e+06	66974.2	C9610
7	A7	53	77.1329	1.6101e+06	68315.4	C9610
7	A7	54	77.4046	1.59125e+06	71193.4	C9610
7	A7	55	77.6764	1572356	76740.2	C9610
7	A7	56	77.9482	1.55345e+06	86789.4	C9610
7	A7	57	78.2199	1.53401e+06	103973	C9610
7	A7	58	78.4917	1.51152e+06	131529	C9610
7	A7	59	78.7634	1490158	172665	C9610
7	A7	60	79.0352	1459240	229342	C9610
7	A7	61	79.3069	1.42023e+06	300710	C9610
7	A7	62	79.5787	1.35796e+06	381782	C9610
7	A7	63	79.8505	1.24396e+06	463148	C9610
7	A7	64	80.1222	1.06097e+06	532351	C9610
7	A7	65	80.394	815960	576810	C9610
7	A7	66	80.6658	574560	587391	C9610
7	A7	67	80.9375	357374	561214	C9610
7	A7	68	81.2093	188984	502543	C9610
7	A7	69	81.481	77544.7	421411	C9610
7	A7	70	81.7528	19347.4	330642	C9610
7	A7	71	82.0246	-5486.22	242452	C9610
7	A7	72	82.2963	-12670.7	165853	C9610
7	A7	73	82.5681	-15587.9	105506	C9610
7	A7	74	82.8398	-17824.8	62455.2	C9610
7	A7	75	83.1116	-18343.1	35524.8	C9610
7	A7	76	83.3834	-17483.1	19080.6	C9610
7	A7	77	83.6551	-19488.2	9792.82	C9610
7	A7	78	83.9269	-18625.3	4918.61	C9610
7	A7	79	84.1986	-19158.3	2516.77	C9610
7	A7	80	84.4704	-20155.3	1376	C9610
7	A7	81	84.7422	-20894.7	824.805	C9610
7	A7	82	85.0139	-20404	534.273	C9610
7	A7	83	85.2857	-19735.9	363.508	C9610
7	A7	84	85.5574	-20375.2	258.805	C9610
7	A7	85	85.8292	-22346	199.398	C9610
7	A7	86	86.101	-19820.9	175.039	C9610
7	A7	87	86.3727	-20822.8	179.719	C9610
7	A7	88	86.6445	-22392.6	208.969	C9610
7	A7	89	86.9163	-20433.2	255.727	C9610
7	A7	90	87.188	-22084.8	306.828	C9610
7	A7	91	87.4598	-21646.7	345.211	C9610
7	A7	92	87.7315	-23177.4	358.383	C9610
7	A7	93	88.0033	-23847.7	346.547	C9610
7	A7	94	88.2751	-21195.9	321.414	C9610
7	A7	95	88.5468	-22421.2	294.672	C9610
7	A7	96	88.8186	-23785.7	266.672	C9610
7	A7	97	89.0903	-24064.8	227.414	C9610
7	A7	98	89.3621	-23352.5	169.797	C9610
7	A7	99	89.6339	-24087.3	101.898	C9610
7	A7	100	89.9056	-23739.9	44.4844	C9610
7	A7	101	90.1774	-23114.9	14.4766	C9610
7	A7	102	90.4491	-23883.3	8.20312	C9610
7	A7	103	90.7209	-24828.9	-0.015625	C9610
7	A7	104	90.9927	-23672.3	-40.6328	C9610
7	A7	105	91.2644	-26143.5	-125.258	C9610
7	A7	106	91.5362	-24841.7	-234.969	C9610
7	A7	107	91.808	-22124.1	-330.523	C9610
7	A7	108	92.0797	-24966.2	-377.352	C9610
7	A7	109	92.3515	-24984.7	-366.055	C9610
7	A7	110	92.6232	-23809.6	-313.688	C9610
7	A7	111	92.895	-25105.3	-247.438	C9610
7	A7	112	93.1667	-24658.4	-186.242	C9610
7	A7	113	93.4385	-24378.6	-133.898	C9610
7	A7	114	93.7103	-25058.7	-85.3438	C9610
7	A7	115	93.982	-24813.9	-37.1641	C9610
7	A7	116	94.2538	-25421.6	7.16406	C9610
7	A7	117	94.5256	-24829.3	39.9688	C9610
7	A7	118	94.7973	-26177.3	55.9375	C9610
8	A8	1	63.0013	2.70665e+06	82731.9	C9610
8	A8	2	63.2731	2.69184e+06	83249.8	C9610
8	A8	3	63.5448	2.67803e+06	83897.1	C9610
8	A8	4	63.8166	2.65716e+06	84505.6	C9610
8	A8	5	64.0883	2638017	84948.2	C9610
8	A8	6	64.3601	2.61419e+06	85184.5	C9610
8	A8	7	64.6319	2.58957e+06	85247.9	C9610
8	A8	8	64.9036	2568379	85202	C9610
8	A8	9	65.1754	2.54399e+06	85102.8	C9610
8	A8	10	65.4472	2519112	84976.8	C9610
8	A8	11	65.7189	2.49573e+06	84825.1	C9610
8	A8	12	65.9907	2.47123e+06	84626.1	C9610
8	A8	13	66.2624	2448599	84342.3	C9610
8	A8	14	66.5342	2426847	83932.2	C9610
8	A8	15	66.806	2398741	83369	C9610
8	A8	16	67.0777	2.37768e+06	82659.9	C9610
8	A8	17	67.3495	2.35396e+06	81853.8	C9610
8	A8	18	67.6212	2.33024e+06	81029.8	C9610
8	A8	19	67.893	2.30667e+06	80273.9	C9610
8	A8	20	68.1648	2285579	79646.7	C9610
8	A8	21	68.4365	2.26332e+06	79158	C9610
8	A8	22	68.7083	2.23925e+06	78763.4	C9610
8	A8	23	68.98	2.22047e+06	78383.3	C9610
8	A8	24	69.2518	2.19788e+06	77945.2	C9610
8	A8	25	69.5236	2.17234e+06	77419.2	C9610
8	A8	26	69.7953	2150340	76824.9	C9610
8	A8	27	70.0671	2.13191e+06	76207.9	C9610
8	A8	28	70.3388	2.10878e+06	75600.7	C9610
8	A8	29	70.6106	2.08884e+06	75006.6	C9610
8	A8	30	70.8824	2.06595e+06	74407.2	C9610
8	A8	31	71.1541	2.04606e+06	73789.7	C9610
8	A8	32	71.4259	2.02211e+06	73161.5	C9610
8	A8	33	71.6976	2.00449e+06	72542.6	C9610
8	A8	34	71.9694	1985084	71949.9	C9610
8	A8	35	72.2412	1.9636e+06	71387.2	C9610
8	A8	36	72.5129	1.94326e+06	70853.3	C9610
8	A8	37	72.7847	1.92259e+06	70351.8	C9610
8	A8	38	73.0564	1.90332e+06	69894.2	C9610
8	A8	39	73.3282	1.88559e+06	69485.5	C9610
8	A8	40	73.6	1864249	69124.6	C9610
8	A8	41	73.8717	1.84535e+06	68798.8	C9610
8	A8	42	74.1435	1.82515e+06	68478.7	C9610
8	A8	43	74.4153	1.80567e+06	68157.7	C9610
8	A8	44	74.687	1786907	67834.1	C9610
8	A8	45	74.9588	1.76958e+06	67505.3	C9610
8	A8	46	75.2305	1.74936e+06	67166.9	C9610
8	A8	47	75.5023	1.72823e+06	66820.6	C9610
8	A8	48	75.7741	1.71219e+06	66486.9	C9610
8	A8	49	76.0458	1.69422e+06	66213.8	C9610
8	A8	50	76.3176	1.67335e+06	66085.5	C9610
8	A8	51	76.5893	1.65668e+06	66232.2	C9610
8	A8	52	76.8611	1.63807e+06	66859.1	C9610
8	A8	53	77.1329	1.61992e+06	68306.6	C9610
8	A8	54	77.4046	1.60364e+06	71267.6	C9610
8	A8	55	77.6764	1.58406e+06	76849.4	C9610
8	A8	56	77.9482	1563582	86785.3	C9610
8	A8	57	78.2199	1.54281e+06	103695	C9610
8	A8	58	78.4917	1.52253e+06	130883	C9610
8	A8	59	78.7634	1.50108e+06	171672	C9610
8	A8	60	79.0352	1.47147e+06	228145	C9610
8	A8	61	79.3069	1.43485e+06	299540	C9610
8	A8	62	79.5787	1370691	380907	C9610
8	A8	63	79.8505	1.25669e+06	462830	C9610
8	A8	64	80.1222	1.07509e+06	532796	C9610
8	A8	65	80.394	829858	578129	C9610
8	A8	66	80.6658	587937	589571	C9610
8	A8	67	80.9375	364858	564111	C9610
8	A8	68	81.2093	197535	505918	C9610
8	A8	69	81.481	83163.2	424994	C9610
8	A8	70	81.7528	24853.8	334193	C9610
8	A8	71	82.0246	136.476	245796	C9610
8	A8	72	82.2963	-9377.7	168887	C9610
8	A8	73	82.5681	-12070.6	108179	C9610
8	A8	74	82.8398	-15240.3	64564.2	C9610
8	A8	75	83.1116	-14412.3	36826.4	C9610
8	A8	76	83.3834	-15083.5	19756.4	C9610
8	A8	77	83.6551	-16920.4	9986.82	C9610
8	A8	78	83.9269	-17258.9	4760.42	C9610
8	A8	79	84.1986	-16258	2141.38	C9610
8	A8	80	84.4704	-16529.1	923.047	C9610
8	A8	81	84.7422	-16116.6	414.789	C9610
8	A8	82	85.0139	-17465.6	237.414	C9610
8	A8	83	85.2857	-17648.3	184.133	C9610
8	A8	84	85.5574	-18067.3	146.742	C9610
8	A8	85	85.8292	-17811.7	80.6016	C9610
8	A8	86	86.101	-19992.4	-17.4688	C9610
8	A8	87	86.3727	-17900.5	-130.109	C9610
8	A8	88	86.6445	-18231.5	-236.68	C9610
8	A8	89	86.9163	-19837.3	-321.109	C9610
8	A8	90	87.188	-19506.5	-370.367	C9610
8	A8	91	87.4598	-18588	-372.062	C9610
8	A8	92	87.7315	-19142.9	-319.281	C9610
8	A8	93	88.0033	-17977.9	-220.82	C9610
8	A8	94	88.2751	-20894.5	-105.531	C9610
8	A8	95	88.5468	-19963.5	-12.6328	C9610
8	A8	96	88.8186	-20439.7	27.6875	C9610
8	A8	97	89.0903	-20674.3	9.16406	C9610
8	A8	98	89.3621	-21317.4	-51.1094	C9610
8	A8	99	89.6339	-20273.3	-126.945	C9610
8	A8	100	89.9056	-20351.6	-199.133	C9610
8	A8	101	90.1774	-22516.7	-262.164	C9610
8	A8	102	90.4491	-21654	-319.281	C9610
8	A8	103	90.7209	-19906.8	-372.258	C9610
8	A8	104	90.9927	-22804.7	-414.414	C9610
8	A8	105	91.2644	-22022.6	-431.438	C9610
8	A8	106	91.5362	-21199.6	-409.656	C9610
8	A8	107	91.808	-21105.8	-347.477	C9610
8	A8	108	92.0797	-22395.4	-263.102	C9610
8	A8	109	92.3515	-22820.1	-191.625	C9610
8	A8	110	92.6232	-23230.6	-170.883	C9610
8	A8	111	92.895	-22621.5	-223.945	C9610
8	A8	112	93.1667	-23096.6	-349.844	C9610
8	A8	113	93.4385	-23595.7	-527.289	C9610
8	A8	114	93.7103	-22306	-726.57	C9610
8	A8	115	93.982	-23210.5	-920.586	C9610
8	A8	116	94.2538	-23250.9	-1089.98	C9610
8	A8	117	94.5256	-21633.4	-1223.89	C9610
8	A8	118	94.7973	-22057.3	-1319.86	C9610
9	A9	1	63.0017	2.26312e+06	76142.4	C6930
9	A9	2	63.2732	2248413	76620.9	C6930
9	A9	3	63.5446	2235454	77263.4	C6930
9	A9	4	63.8161	2.21787e+06	77916.7	C6930
9	A9	5	64.0876	2198840	78439.8	C6930
9	A9	6	64.3591	2175962	78753.6	C6930
9	A9	7	64.6305	2.15714e+06	78853	C6930
9	A9	8	64.902	2.13173e+06	78786.6	C6930
9	A9	9	65.1735	2.11029e+06	78618.8	C6930
9	A9	10	65.445	2.08876e+06	78403.8	C6930
9	A9	11	65.7164	2067184	78169.3	C6930
9	A9	12	65.9879	2.04354e+06	77918.2	C6930
9	A9	13	66.2594	2.02402e+06	77635.5	C6930
9	A9	14	66.5308	2e+06	77300	C6930
9	A9	15	66.8023	1.97947e+06	76893.2	C6930
9	A9	16	67.0738	1.95822e+06	76405.9	C6930
9	A9	17	67.3453	1.93493e+06	75845.5	C6930
9	A9	18	67.6167	1.9143e+06	75239	C6930
9	A9	19	67.8882	1.89367e+06	74630.2	C6930
9	A9	20	68.1597	1.87052e+06	74070.4	C6930
9	A9	21	68.4312	1.84983e+06	73595.1	C6930
9	A9	22	68.7026	1830326	73204.3	C6930
9	A9	23	68.9741	1.81049e+06	72860.9	C6930
9	A9	24	69.2456	1.79111e+06	72507.2	C6930
9	A9	25	69.517	1.76652e+06	72096.7	C6930
9	A9	26	69.7885	1.7468e+06	71611.6	C6930
9	A9	27	70.06	1.72852e+06	71060	C6930
9	A9	28	70.3315	1.70845e+06	70462.9	C6930
9	A9	29	70.6029	1.6864e+06	69844.5	C6930
9	A9	30	70.8744	1.6677e+06	69233.3	C6930
9	A9	31	71.1459	1.64807e+06	68661.1	C6930
9	A9	32	71.4173	1.62775e+06	68155.5	C6930
9	A9	33	71.6888	1.61133e+06	67726.8	C6930
9	A9	34	71.9603	1.59076e+06	67357.5	C6930
9	A9	35	72.2318	1.57201e+06	67008.2	C6930
9	A9	36	72.5032	1.55317e+06	66633	C6930
9	A9	37	72.7747	1.53419e+06	66197.7	C6930
9	A9	38	73.0462	1.51474e+06	65691.6	C6930
9	A9	39	73.3176	1.49686e+06	65133.1	C6930
9	A9	40	73.5891	1.47837e+06	64562.2	C6930
9	A9	41	73.8606	1.45899e+06	64028.5	C6930
9	A9	42	74.1321	1.44243e+06	63580.9	C6930
9	A9	43	74.4035	1.42529e+06	63221.2	C6930
9	A9	44	74.675	1.40633e+06	62930.5	C6930
9	A9	45	74.9465	1.39016e+06	62677.2	C6930
9	A9	46	75.218	1.37203e+06	62436.6	C6930
9	A9	47	75.4894	1.35282e+06	62206.3	C6930
9	A9	48	75.7609	1335525	62001.2	C6930
9	A9	49	76.0324	1.32163e+06	61834.5	C6930
9	A9	50	76.3038	1302388	61694.8	C6930
9	A9	51	76.5753	1.28491e+06	61549.1	C6930
9	A9	52	76.8468	1.26756e+06	61358.6	C6930
9	A9	53	77.1183	1.24997e+06	61104.9	C6930
9	A9	54	77.3897	1.23326e+06	60803.4	C6930
9	A9	55	77.6612	1.21678e+06	60503.5	C6930
9	A9	56	77.9327	1.19956e+06	60280.3	C6930
9	A9	57	78.2042	1.18301e+06	60225.4	C6930
9	A9	58	78.4756	1.16532e+06	60439.8	C6930
9	A9	59	78.7471	1.15085e+06	61030.3	C6930
9	A9	60	79.0186	1133266	62116.7	C6930
9	A9	61	79.29	1.1175e+06	63867.7	C6930
9	A9	62	79.5615	1.09845e+06	66655.6	C6930
9	A9	63	79.833	1.08262e+06	71002.4	C6930
9	A9	64	80.1045	1.06075e+06	77885.8	C6930
9	A9	65	80.3759	1.04241e+06	88805.1	C6930
9	A9	66	80.6474	1.02301e+06	105733	C6930
9	A9	67	80.9189	1.00067e+06	130786	C6930
9	A9	68	81.1903	975258	165528	C6930
9	A9	69	81.4618	943317	209942	C6930
9	A9	70	81.7333	900662	261379	C6930
9	A9	71	82.0048	833517	314017	C6930
9	A9	72	82.2762	728604	359405	C6930
9	A9	73	82.5477	577789	388328	C6930
9	A9	74	82.8192	390997	393558	C6930
9	A9	75	83.0907	216895	372417	C6930
9	A9	76	83.3621	85579.5	327951	C6930
9	A9	77	83.6336	24278.1	268065	C6930
9	A9	78	83.9051	5198.85	202959	C6930
9	A9	79	84.1765	-2438.24	142053	C6930
9	A9	80	84.448	-5109.09	91697.9	C6930
9	A9	81	84.7195	-3864.49	54659.7	C6930
9	A9	82	84.991	-4898.06	30387.4	C6930
9	A9	83	85.2624	-5316.44	15617.1	C6930
9	A9	84	85.5339	-6603.88	7389.75	C6930
9	A9	85	85.8054	-5256.01	3148.91	C6930
9	A9	86	86.0769	-7134.09	1088.7	C6930
9	A9	87	86.3483	-7643.76	124.676	C6930
9	A9	88	86.6198	-6796	-310.094	C6930
9	A9	89	86.8913	-5329.83	-488.332	C6930
9	A9	90	87.1627	-6317.69	-548.977	C6930
9	A9	91	87.4342	-8613.98	-574.535	C6930
9	A9	92	87.7057	-7414.78	-607.625	C6930
9	A9	93	87.9772	-7807.95	-647.91	C6930
9	A9	94	88.2486	-7511.25	-661.602	C6930
9	A9	95	88.5201	-6579.62	-609.109	C6930
9	A9	96	88.7916	-6998.66	-473.918	C6930
9	A9	97	89.063	-8141.15	-274.062	C6930
9	A9	98	89.3345	-8416.51	-53.2891	C6930
9	A9	99	89.606	-8000.89	136.48	C6930
9	A9	100	89.8775	-8897.26	249.074	C6930
9	A9	101	90.1489	-9897.38	252.012	C6930
9	A9	102	90.4204	-9855.7	133.328	C6930
9	A9	103	90.6919	-10786.7	-90.9102	C6930
9	A9	104	90.9633	-11304.2	-374.082	C6930
9	A9	105	91.2348	-9926.96	-649.391	C6930
9	A9	106	91.5063	-10156.6	-852.754	C6930
9	A9	107	91.7778	-9304.64	-946.656	C6930
9	A9	108	92.0492	-10102	-930.332	C6930
9	A9	109	92.3207	-10912.7	-831.277	C6930
9	A9	110	92.5922	-10075.6	-687.543	C6930
9	A9	111	92.8637	-10678.7	-535.477	C6930
9	A9	112	93.1351	-9704.11	-408.508	C6930
9	A9	113	93.4066	-11358.2	-338.918	C6930
9	A9	114	93.6781	-12393.6	-351.57	C6930
9	A9	115	93.9495	-11906.7	-449.988	C6930
9	A9	116	94.221	-12003	-607.527	C6930
9	A9	117	94.4925	-10851.5	-775.77	C6930
9	A9	118	94.764	-11172.7	-907.641	C6930
10	A10	1	63.0017	2.16176e+06	75436.1	C6930
10	A10	2	63.2732	2.1486e+06	75729	C6930
10	A10	3	63.5446	2.13484e+06	76172.4	C6930
10	A10	4	63.8161	2.11832e+06	76624.3	C6930
10	A10	5	64.0876	2.09739e+06	76957.2	C6930
10	A10	6	64.3591	2.07607e+06	77101.2	C6930
10	A10	7	64.6305	2.05774e+06	77048.8	C6930
10	A10	8	64.902	2.03412e+06	76836.3	C6930
10	A10	9	65.1735	2.00959e+06	76517.5	C6930
10	A10	10	65.445	1992697	76142.3	C6930
10	A10	11	65.7164	1.96701e+06	75745.4	C6930
10	A10	12	65.9879	1.94745e+06	75340.7	C6930
10	A10	13	66.2594	1.92744e+06	74924.4	C6930
10	A10	14	66.5308	1.90498e+06	74485.8	C6930
10	A10	15	66.8023	1.88302e+06	74014.8	C6930
10	A10	16	67.0738	1.86357e+06	73510	C6930
10	A10	17	67.3453	1.8426e+06	72975.1	C6930
10	A10	18	67.6167	1.82119e+06	72416.1	C6930
10	A10	19	67.8882	1.80073e+06	71838.9	C6930
10	A10	20	68.1597	1.78021e+06	71247.9	C6930
10	A10	21	68.4312	1.75967e+06	70649.6	C6930
10	A10	22	68.7026	1739902	70054.1	C6930
10	A10	23	68.9741	1.72025e+06	69477.9	C6930
10	A10	24	69.2456	1.6999e+06	68944.8	C6930
10	A10	25	69.517	1.68091e+06	68481	C6930
10	A10	26	69.7885	1.66228e+06	68106.6	C6930
10	A10	27	70.06	1.64236e+06	67820.1	C6930
10	A10	28	70.3315	1.6227e+06	67586.9	C6930
10	A10	29	70.6029	1604887	67342.7	C6930
10	A10	30	70.8744	1.58686e+06	67016	C6930
10	A10	31	71.1459	1.5654e+06	66566.8	C6930
10	A10	32	71.4173	1.54491e+06	66010.1	C6930
10	A10	33	71.6888	1.52697e+06	65411.1	C6930
10	A10	34	71.9603	1.51055e+06	64847.8	C6930
10	A10	35	72.2318	1.49184e+06	64367	C6930
10	A10	36	72.5032	1.47469e+06	63962.2	C6930
10	A10	37	72.7747	1.45601e+06	63591.5	C6930
10	A10	38	73.0462	1437272	63211	C6930
10	A10	39	73.3176	1.41805e+06	62801.7	C6930
10	A10	40	73.5891	1.40308e+06	62375.3	C6930
10	A10	41	73.8606	1.38373e+06	61959.9	C6930
10	A10	42	74.1321	1.36767e+06	61580.6	C6930
10	A10	43	74.4035	1.34911e+06	61246.7	C6930
10	A10	44	74.675	1.33214e+06	60956.2	C6930
10	A10	45	74.9465	1.31597e+06	60694	C6930
10	A10	46	75.218	1299579	60434.9	C6930
10	A10	47	75.4894	1.28028e+06	60150.4	C6930
10	A10	48	75.7609	1.26561e+06	59820.4	C6930
10	A10	49	76.0324	1.24846e+06	59446.5	C6930
10	A10	50	76.3038	1.22946e+06	59058.9	C6930
10	A10	51	76.5753	1.21434e+06	58709	C6930
10	A10	52	76.8468	1.19998e+06	58451.4	C6930
10	A10	53	77.1183	1.18267e+06	58322.7	C6930
10	A10	54	77.3897	1.16596e+06	58330.6	C6930
10	A10	55	77.6612	1.15091e+06	58453.1	C6930
10	A10	56	77.9327	1.13454e+06	58653.1	C6930
10	A10	57	78.2042	1.11818e+06	58901.9	C6930
10	A10	58	78.4756	1.1005e+06	59205.4	C6930
10	A10	59	78.7471	1.08303e+06	59627.5	C6930
10	A10	60	79.0186	1.06828e+06	60308.7	C6930
10	A10	61	79.29	1.05233e+06	61490.2	C6930
10	A10	62	79.5615	1034668	63570.8	C6930
10	A10	63	79.833	1017768	67168.1	C6930
10	A10	64	80.1045	1.00021e+06	73226.4	C6930
10	A10	65	80.3759	983334	83112.4	C6930
10	A10	66	80.6474	964552	98588.9	C6930
10	A10	67	80.9189	941970	121560	C6930
10	A10	68	81.1903	917046	153474	C6930
10	A10	69	81.4618	888789	194392	C6930
10	A10	70	81.7333	848072	241983	C6930
10	A10	71	82.0048	785849	290956	C6930
10	A10	72	82.2762	688767	333486	C6930
10	A10	73	82.5477	545267	360929	C6930
10	A10	74	82.8192	366246	366400	C6930
10	A10	75	83.0907	197042	347250	C6930
10	A10	76	83.3621	70932.5	306219	C6930
10	A10	77	83.6336	12452.1	250667	C6930
10	A10	78	83.9051	-4436.91	190154	C6930
10	A10	79	84.1765	-9727.01	133522	C6930
10	A10	80	84.448	-13690	86715	C6930
10	A10	81	84.7195	-14092.3	52135.2	C6930
10	A10	82	84.991	-13407.3	29124.8	C6930
10	A10	83	85.2624	-15172.8	15122	C6930
10	A10	84	85.5339	-14185.1	7336.5	C6930
10	A10	85	85.8054	-14980.4	3367.44	C6930
10	A10	86	86.0769	-15229.9	1512.41	C6930
10	A10	87	86.3483	-15581.1	729.793	C6930
10	A10	88	86.6198	-14733.4	454.379	C6930
10	A10	89	86.8913	-16161.1	405.766	C6930
10	A10	90	87.1627	-15664	449.984	C6930
10	A10	91	87.4342	-16424.1	520.246	C6930
10	A10	92	87.7057	-16340	579.688	C6930
10	A10	93	87.9772	-16704.1	607.082	C6930
10	A10	94	88.2486	-18216	591.676	C6930
10	A10	95	88.5201	-17462	530.238	C6930
10	A10	96	88.7916	-17325.4	425.031	C6930
10	A10	97	89.063	-17965.1	285.227	C6930
10	A10	98	89.3345	-19045.2	131.684	C6930
10	A10	99	89.606	-19325.8	-1.46094	C6930
10	A10	100	89.8775	-17352.3	-77.0156	C6930
10	A10	101	90.1489	-18235.5	-75.8398	C6930
10	A10	102	90.4204	-16474.1	-13.9102	C6930
10	A10	103	90.6919	-20240.7	61.4453	C6930
10	A10	104	90.9633	-19361.3	96.9609	C6930
10	A10	105	91.2348	-19256.2	62.1523	C6930
10	A10	106	91.5063	-19394.2	-39.1094	C6930
10	A10	107	91.7778	-18448	-178.207	C6930
10	A10	108	92.0492	-20368.9	-319.723	C6930
10	A10	109	92.3207	-19741.2	-433.758	C6930
10	A10	110	92.5922	-18300.2	-499.988	C6930
10	A10	111	92.8637	-18827.9	-508.828	C6930
10	A10	112	93.1351	-20030	-463.352	C6930
10	A10	113	93.4066	-18197.2	-379.461	C6930
10	A10	114	93.6781	-19607.3	-281.41	C6930
10	A10	115	93.9495	-19784.3	-193.809	C6930
10	A10	116	94.221	-19573.5	-134.547	C6930
10	A10	117	94.4925	-18627	-111.477	C6930
10	A10	118	94.764	-21400.8	-122.824	C6930
11	A11	1	63.0012	2.11912e+06	70951.2	C6930
11	A11	2	63.273	2.10739e+06	71485.1	C6930
11	A11	3	63.5448	2.09171e+06	72147.7	C6930
11	A11	4	63.8165	2.07667e+06	72764.3	C6930
11	A11	5	64.0883	2057956	73178.6	C6930
11	A11	6	64.3601	2.03755e+06	73307.9	C6930
11	A11	7	64.6318	2.01657e+06	73162.4	C6930
11	A11	8	64.9036	1.99546e+06	72825.9	C6930
11	A11	9	65.1754	1.97391e+06	72423.5	C6930
11	A11	10	65.4472	1.95425e+06	72075.2	C6930
11	A11	11	65.7189	1.93128e+06	71859.4	C6930
11	A11	12	65.9907	1.91449e+06	71791.5	C6930
11	A11	13	66.2625	1.89458e+06	71827.3	C6930
11	A11	14	66.5343	1.87325e+06	71889.9	C6930
11	A11	15	66.806	1.85177e+06	71904.4	C6930
11	A11	16	67.0778	1.83077e+06	71814	C6930
11	A11	17	67.3496	1.812e+06	71585.7	C6930
11	A11	18	67.6214	1.79086e+06	71206.1	C6930
11	A11	19	67.8931	1.76985e+06	70679.4	C6930
11	A11	20	68.1649	1.74825e+06	70033.6	C6930
11	A11	21	68.4367	1.72728e+06	69317.4	C6930
11	A11	22	68.7085	1710188	68591.4	C6930
11	A11	23	68.9802	1.68878e+06	67914.9	C6930
11	A11	24	69.252	1.6699e+06	67335	C6930
11	A11	25	69.5238	1.65092e+06	66875.8	C6930
11	A11	26	69.7955	1.63173e+06	66536.9	C6930
11	A11	27	70.0673	1.61392e+06	66285.5	C6930
11	A11	28	70.3391	1593769	66059.1	C6930
11	A11	29	70.6109	1.57518e+06	65785.2	C6930
11	A11	30	70.8826	1.55659e+06	65404.6	C6930
11	A11	31	71.1544	1536547	64900.8	C6930
11	A11	32	71.4262	1.5171e+06	64310.3	C6930
11	A11	33	71.698	1499383	63710.6	C6930
11	A11	34	71.9697	1.48274e+06	63186.5	C6930
11	A11	35	72.2415	1.46489e+06	62791.6	C6930
11	A11	36	72.5133	1.44591e+06	62526.5	C6930
11	A11	37	72.785	1.43003e+06	62336.4	C6930
11	A11	38	73.0568	1.41127e+06	62134.2	C6930
11	A11	39	73.3286	1.39376e+06	61840.8	C6930
11	A11	40	73.6004	1.37394e+06	61419.7	C6930
11	A11	41	73.8721	1.35697e+06	60896.6	C6930
11	A11	42	74.1439	1.33965e+06	60349.2	C6930
11	A11	43	74.4157	1323263	59863.8	C6930
11	A11	44	74.6875	1.30732e+06	59498	C6930
11	A11	45	74.9592	1.28983e+06	59260.5	C6930
11	A11	46	75.231	1.27449e+06	59113.2	C6930
11	A11	47	75.5028	1.25611e+06	58997	C6930
11	A11	48	75.7746	1.23837e+06	58861	C6930
11	A11	49	76.0463	1.22394e+06	58680.8	C6930
11	A11	50	76.3181	1.20554e+06	58460.6	C6930
11	A11	51	76.5899	1189898	58225.2	C6930
11	A11	52	76.8617	1.17343e+06	58006.7	C6930
11	A11	53	77.1334	1.15586e+06	57833	C6930
11	A11	54	77.4052	1.14163e+06	57717	C6930
11	A11	55	77.677	1.12633e+06	57653.9	C6930
11	A11	56	77.9488	1.1079e+06	57634.9	C6930
11	A11	57	78.2205	1.09219e+06	57672.5	C6930
11	A11	58	78.4923	1.07369e+06	57824.7	C6930
11	A11	59	78.7641	1.06018e+06	58205.9	C6930
11	A11	60	79.0358	1.04434e+06	58986.1	C6930
11	A11	61	79.3076	1.02752e+06	60403.8	C6930
11	A11	62	79.5794	1.01027e+06	62837.3	C6930
11	A11	63	79.8512	994285	66860.3	C6930
11	A11	64	80.1229	976224	73405.5	C6930
11	A11	65	80.3947	956232	83859.6	C6930
11	A11	66	80.6665	937479	100017	C6930
11	A11	67	80.9383	915676	123766	C6930
11	A11	68	81.21	888518	156411	C6930
11	A11	69	81.4818	855962	197694	C6930
11	A11	70	81.7536	807437	244827	C6930
11	A11	71	82.0254	732257	292070	C6930
11	A11	72	82.2971	614335	331397	C6930
11	A11	73	82.5689	451791	354412	C6930
11	A11	74	82.8407	271246	354988	C6930
11	A11	75	83.1124	124545	331548	C6930
11	A11	76	83.3842	37225.5	287851	C6930
11	A11	77	83.656	9117.27	231823	C6930
11	A11	78	83.9278	933.183	172940	C6930
11	A11	79	84.1995	-4405.68	119397	C6930
11	A11	80	84.4713	-4576.86	76236.7	C6930
11	A11	81	84.7431	-5899.48	45136.4	C6930
11	A11	82	85.0149	-6970.45	24815.6	C6930
11	A11	83	85.2866	-6396.64	12626.5	C6930
11	A11	84	85.5584	-7602.12	5906.7	C6930
11	A11	85	85.8302	-6132.23	2489.38	C6930
11	A11	86	86.102	-7492	895.316	C6930
11	A11	87	86.3737	-6262.67	237.445	C6930
11	A11	88	86.6455	-6996.25	31.8047	C6930
11	A11	89	86.9173	-7875.17	29.9805	C6930
11	A11	90	87.1891	-7889.25	107.73	C6930
11	A11	91	87.4608	-7936.07	199.82	C6930
11	A11	92	87.7326	-6667.6	264.172	C6930
11	A11	93	88.0044	-9531.58	268.246	C6930
11	A11	94	88.2761	-9870.02	194.996	C6930
11	A11	95	88.5479	-10057.4	57.5977	C6930
11	A11	96	88.8197	-8766.5	-96.5117	C6930
11	A11	97	89.0915	-7820.94	-204.949	C6930
11	A11	98	89.3632	-9461.04	-224.945	C6930
11	A11	99	89.635	-9020.31	-158.984	C6930
11	A11	100	89.9068	-8816.62	-52.4492	C6930
11	A11	101	90.1786	-11655	34.4961	C6930
11	A11	102	90.4503	-9862.16	60.2148	C6930
11	A11	103	90.7221	-9721.11	18.8398	C6930
11	A11	104	90.9939	-11408.2	-65.7383	C6930
11	A11	105	91.2657	-10277.9	-160.438	C6930
11	A11	106	91.5374	-10577.6	-243.281	C6930
11	A11	107	91.8092	-10003.7	-312.195	C6930
11	A11	108	92.081	-12138.8	-379.418	C6930
11	A11	109	92.3528	-10576.7	-456.035	C6930
11	A11	110	92.6245	-11481.9	-536.512	C6930
11	A11	111	92.8963	-10440.3	-593.945	C6930
11	A11	112	93.1681	-10604.1	-591.348	C6930
11	A11	113	93.4398	-9762.85	-503.59	C6930
11	A11	114	93.7116	-11317.7	-336.312	C6930
11	A11	115	93.9834	-11543.4	-128.762	C6930
11	A11	116	94.2552	-11397.7	62.2812	C6930
11	A11	117	94.5269	-12255.5	188.234	C6930
11	A11	118	94.7987	-13554	229.211	C6930
12	A12	1	63.0012	2.05248e+06	70980.9	C6930
12	A12	2	63.273	2.04177e+06	71440.8	C6930
12	A12	3	63.5448	2.02859e+06	72043.7	C6930
12	A12	4	63.8165	2.01291e+06	72607.1	C6930
12	A12	5	64.0883	1.99251e+06	72972.7	C6930
12	A12	6	64.3601	1975188	73060.4	C6930
12	A12	7	64.6318	1952579	72878.5	C6930
12	A12	8	64.9036	1.93425e+06	72496.1	C6930
12	A12	9	65.1754	1.9134e+06	72012.6	C6930
12	A12	10	65.4472	1.89176e+06	71529.4	C6930
12	A12	11	65.7189	1.87347e+06	71125.8	C6930
12	A12	12	65.9907	1.85176e+06	70840.4	C6930
12	A12	13	66.2625	1.83579e+06	70656.9	C6930
12	A12	14	66.5343	1814459	70509.3	C6930
12	A12	15	66.806	1.79542e+06	70308.7	C6930
12	A12	16	67.0778	1.77545e+06	69980.2	C6930
12	A12	17	67.3496	1.75488e+06	69494.9	C6930
12	A12	18	67.6214	1.73562e+06	68878.6	C6930
12	A12	19	67.8931	1.71613e+06	68198.9	C6930
12	A12	20	68.1649	1.69547e+06	67535.2	C6930
12	A12	21	68.4367	1678274	66945.1	C6930
12	A12	22	68.7085	1.65944e+06	66449.2	C6930
12	A12	23	68.9802	1.64181e+06	66035.1	C6930
12	A12	24	69.252	1.62234e+06	65679.9	C6930
12	A12	25	69.5238	1.60302e+06	65369.1	C6930
12	A12	26	69.7955	1.58509e+06	65101.2	C6930
12	A12	27	70.0673	1.56895e+06	64872.2	C6930
12	A12	28	70.3391	1.54789e+06	64659.1	C6930
12	A12	29	70.6109	1.5313e+06	64413.6	C6930
12	A12	30	70.8826	1.51425e+06	64080.7	C6930
12	A12	31	71.1544	1.49266e+06	63624	C6930
12	A12	32	71.4262	1.47646e+06	63051.3	C6930
12	A12	33	71.698	1458750	62416.7	C6930
12	A12	34	71.9697	1.4409e+06	61800.6	C6930
12	A12	35	72.2415	1.42349e+06	61272	C6930
12	A12	36	72.5133	1.40759e+06	60854.8	C6930
12	A12	37	72.785	1.39275e+06	60519	C6930
12	A12	38	73.0568	1.37191e+06	60205.2	C6930
12	A12	39	73.3286	1.35686e+06	59869	C6930
12	A12	40	73.6004	1.33829e+06	59511.4	C6930
12	A12	41	73.8721	1321173	59176.8	C6930
12	A12	42	74.1439	1.30596e+06	58912.8	C6930
12	A12	43	74.4157	1.29342e+06	58723.6	C6930
12	A12	44	74.6875	1.272e+06	58552	C6930
12	A12	45	74.9592	1.25744e+06	58314.8	C6930
12	A12	46	75.231	1.24035e+06	57911.2	C6930
12	A12	47	75.5028	1.22254e+06	57276.7	C6930
12	A12	48	75.7746	1.20765e+06	56360.3	C6930
12	A12	49	76.0463	1.1933e+06	55080.7	C6930
12	A12	50	76.3181	1.17426e+06	53283.8	C6930
12	A12	51	76.5899	1.16269e+06	50756.8	C6930
12	A12	52	76.8617	1148060	47329.3	C6930
12	A12	53	77.1334	1.13106e+06	43054.7	C6930
12	A12	54	77.4052	1.1153e+06	38371.7	C6930
12	A12	55	77.677	1.10373e+06	34119.5	C6930
12	A12	56	77.9488	1.09397e+06	31312.5	C6930
12	A12	57	78.2205	1.11758e+06	30753.2	C6930
12	A12	58	78.4923	1.10653e+06	32689.6	C6930
12	A12	59	78.7641	1.08949e+06	36740.4	C6930
12	A12	60	79.0358	1076856	42142.8	C6930
12	A12	61	79.3076	1.06115e+06	48180.2	C6930
12	A12	62	79.5794	1.04707e+06	54567.3	C6930
12	A12	63	79.8512	1.02885e+06	61878	C6930
12	A12	64	80.1229	1015263	71312	C6930
12	A12	65	80.3947	995090	84279	C6930
12	A12	66	80.6665	974885	102918	C6930
12	A12	67	80.9383	951578	129415	C6930
12	A12	68	81.21	925472	165288	C6930
12	A12	69	81.4818	895094	210360	C6930
12	A12	70	81.7536	843415	261747	C6930
12	A12	71	82.0254	765974	313401	C6930
12	A12	72	82.2971	648353	356809	C6930
12	A12	73	82.5689	485425	382991	C6930
12	A12	74	82.8407	306499	385274	C6930
12	A12	75	83.1124	154957	361714	C6930
12	A12	76	83.3842	62059.1	316012	C6930
12	A12	77	83.656	26047.2	256374	C6930
12	A12	78	83.9278	14770.7	192854	C6930
12	A12	79	84.1995	9115.97	134360	C6930
12	A12	80	84.4713	5738.09	86609.1	C6930
12	A12	81	84.7431	4546.01	52073	C6930
12	A12	82	85.0149	4202.62	30426.8	C6930
12	A12	83	85.2866	3090.5	17362.1	C6930
12	A12	84	85.5584	2792.24	10163.5	C6930
12	A12	85	85.8302	1368.45	6510.99	C6930
12	A12	86	86.102	-813.594	4752.45	C6930
12	A12	87	86.3737	-2938.73	3880	C6930
12	A12	88	86.6455	-3210.83	3374.33	C6930
12	A12	89	86.9173	-3241.57	3024.63	C6930
12	A12	90	87.1891	-5077.6	2775.06	C6930
12	A12	91	87.4608	-4330.14	2618.14	C6930
12	A12	92	87.7326	-5351.01	2539.79	C6930
12	A12	93	88.0044	-8501.1	2507.83	C6930
12	A12	94	88.2761	-6700.4	2485.38	C6930
12	A12	95	88.5479	-8264.65	2447.64	C6930
12	A12	96	88.8197	-10002.9	2387.76	C6930
12	A12	97	89.0915	-9612.56	2310.61	C6930
12	A12	98	89.3632	-9098.29	2222.48	C6930
12	A12	99	89.635	-12582.9	2126.72	C6930
12	A12	100	89.9068	-12113.6	2027.08	C6930
12	A12	101	90.1786	-12109.5	1932.49	C6930
12	A12	102	90.4503	-12818.6	1855.46	C6930
12	A12	103	90.7221	-12224.8	1803.48	C6930
12	A12	104	90.9939	-16144	1771.27	C6930
12	A12	105	91.2657	-14055.3	1740.46	C6930
12	A12	106	91.5374	-15485.5	1686.01	C6930
12	A12	107	91.8092	-14462.1	1584.05	C6930
12	A12	108	92.081	-18639	1419.74	C6930
12	A12	109	92.3528	-16450.9	1196.7	C6930
12	A12	110	92.6245	-17124.3	945.242	C6930
12	A12	111	92.8963	-17637.9	718.887	C6930
12	A12	112	93.1681	-15142.7	572.625	C6930
12	A12	113	93.4398	-17298.9	531.816	C6930
12	A12	114	93.7116	-17739.1	573.488	C6930
12	A12	115	93.9834	-19353.9	636.844	C6930
12	A12	116	94.2552	-18827.7	657.805	C6930
12	A12	117	94.5269	-17549.9	603.555	C6930
12	A12	118	94.7987	-18894.4	483.984	C6930
13	B1	1	63.0017	2.33612e+06	66530.3	C9140
13	B1	2	63.2734	2325765	66748.4	C9140
13	B1	3	63.5452	2.31337e+06	67080.5	C9140
13	B1	4	63.8169	2296221	67374.2	C9140
13	B1	5	64.0886	2276775	67511.7	C9140
13	B1	6	64.3603	2.25911e+06	67443	C9140
13	B1	7	64.632	2.24289e+06	67172.9	C9140
13	B1	8	64.9038	2.21943e+06	66736.4	C9140
13	B1	9	65.1755	2.20203e+06	66176	C9140
13	B1	10	65.4472	2.1802e+06	65534.3	C9140
13	B1	11	65.7189	2163758	64860.8	C9140
13	B1	12	65.9907	2142593	64217.2	C9140
13	B1	13	66.2624	2.12536e+06	63668.4	C9140
13	B1	14	66.5341	2.10503e+06	63260	C9140
13	B1	15	66.8058	2087351	62993.2	C9140
13	B1	16	67.0775	2.07141e+06	62815.2	C9140
13	B1	17	67.3493	2.05305e+06	62640.9	C9140
13	B1	18	67.621	2.03253e+06	62399.7	C9140
13	B1	19	67.8927	2.01392e+06	62076.6	C9140
13	B1	20	68.1644	1.99368e+06	61720.4	C9140
13	B1	21	68.4362	1977675	61416.5	C9140
13	B1	22	68.7079	1.96056e+06	61237.3	C9140
13	B1	23	68.9796	1941378	61203.7	C9140
13	B1	24	69.2513	1.92248e+06	61268.9	C9140
13	B1	25	69.523	1.90722e+06	61339.7	C9140
13	B1	26	69.7948	1.8899e+06	61322.4	C9140
13	B1	27	70.0665	1.86713e+06	61174.2	C9140
13	B1	28	70.3382	1.85009e+06	60930.9	C9140
13	B1	29	70.6099	1.83027e+06	60688	C9140
13	B1	30	70.8817	1.81554e+06	60548.1	C9140
13	B1	31	71.1534	1.8003e+06	60572.8	C9140
13	B1	32	71.4251	1.77883e+06	60767.6	C9140
13	B1	33	71.6968	1.7606e+06	61097.9	C9140
13	B1	34	71.9686	1.74481e+06	61506.6	C9140
13	B1	35	72.2403	1.72438e+06	61915.5	C9140
13	B1	36	72.512	1.70991e+06	62214.6	C9140
13	B1	37	72.7837	1.68997e+06	62272.4	C9140
13	B1	38	73.0554	1.6693e+06	61979.4	C9140
13	B1	39	73.3272	1651666	61307.1	C9140
13	B1	40	73.5989	1.62984e+06	60362.5	C9140
13	B1	41	73.8706	1615972	59420.7	C9140
13	B1	42	74.1423	1.59747e+06	58550.2	C9140
13	B1	43	74.414	1.58246e+06	57891.8	C9140
13	B1	44	74.6858	1.56557e+06	57517.2	C9140
13	B1	45	74.9575	1.54919e+06	57446.5	C9140
13	B1	46	75.2292	1.53275e+06	57711.6	C9140
13	B1	47	75.5009	1.51513e+06	58455	C9140
13	B1	48	75.7727	1.49728e+06	60048.8	C9140
13	B1	49	76.0444	1.48356e+06	63661.3	C9140
13	B1	50	76.3161	1.46318e+06	70622.5	C9140
13	B1	51	76.5878	1.45041e+06	82974.3	C9140
13	B1	52	76.8596	1.42983e+06	103452	C9140
13	B1	53	77.1313	1.41242e+06	135016	C9140
13	B1	54	77.403	1.38787e+06	180004	C9140
13	B1	55	77.6747	1.36202e+06	238916	C9140
13	B1	56	77.9464	1.31704e+06	309168	C9140
13	B1	57	78.2182	1.23876e+06	384443	C9140
13	B1	58	78.4899	1.11319e+06	455180	C9140
13	B1	59	78.7616	932034	510378	C9140
13	B1	60	79.0333	722627	540282	C9140
13	B1	61	79.3051	523825	539028	C9140
13	B1	62	79.5768	348470	506269	C9140
13	B1	63	79.8485	197349	447213	C9140
13	B1	64	80.1202	101202	371114	C9140
13	B1	65	80.3919	45789.1	288827	C9140
13	B1	66	80.6637	23759.1	210279	C9140
13	B1	67	80.9354	12954.4	142613	C9140
13	B1	68	81.2071	9267.51	89419.6	C9140
13	B1	69	81.4788	10971.9	52327.2	C9140
13	B1	70	81.7506	8977.04	30290.3	C9140
13	B1	71	82.0223	6910.49	16744.8	C9140
13	B1	72	82.294	9073.55	9033.27	C9140
13	B1	73	82.5657	6389.75	4957.78	C9140
13	B1	74	82.8374	6505.15	2955.21	C9140
13	B1	75	83.1092	7470.88	2039.39	C9140
13	B1	76	83.3809	5751.47	1642.77	C9140
13	B1	77	83.6526	6247.82	1456.25	C9140
13	B1	78	83.9243	4778.19	1313.61	C9140
13	B1	79	84.1961	5034.54	1123.82	C9140
13	B1	80	84.4678	3958.24	832.816	C9140
13	B1	81	84.7395	2997.33	395.703	C9140
13	B1	82	85.0112	4987.02	-243.824	C9140
13	B1	83	85.283	5281.29	-1153.98	C9140
13	B1	84	85.5547	3166.1	-2380.73	C9140
13	B1	85	85.8264	4452.49	-3886.15	C9140
13	B1	86	86.0981	1275.33	-5497.13	C9140
13	B1	87	86.3698	8637.76	-6913.98	C9140
13	B1	88	86.6416	16876.2	-7799.4	C9140
13	B1	89	86.9133	21804.2	-7913.39	C9140
13	B1	90	87.185	22297.7	-7220.09	C9140
13	B1	91	87.4567	22035.3	-5902.6	C9140
13	B1	92	87.7285	22639.8	-4278.84	C9140
13	B1	93	88.0002	21573.7	-2670.11	C9140
13	B1	94	88.2719	21843.9	-1294.84	C9140
13	B1	95	88.5436	21415.4	-233.332	C9140
13	B1	96	88.8153	21282.6	538.809	C9140
13	B1	97	89.0871	21847.2	1085.49	C9140
13	B1	98	89.3588	19746.9	1455.95	C9140
13	B1	99	89.6305	19523.1	1666.18	C9140
13	B1	100	89.9022	18096.1	1714.01	C9140
13	B1	101	90.174	17464.1	1606.8	C9140
13	B1	102	90.4457	17618.2	1378.58	C9140
13	B1	103	90.7174	18709.9	1086.27	C9140
13	B1	104	90.9891	17467.4	791.629	C9140
13	B1	105	91.2608	16066.5	542.961	C9140
13	B1	106	91.5326	19442	366.535	C9140
13	B1	107	91.8043	17792.9	268.797	C9140
13	B1	108	92.076	16960.9	245.723	C9140
13	B1	109	92.3477	16523.4	294.344	C9140
13	B1	110	92.6195	18328.4	419.586	C9140
13	B1	111	92.8912	18580.9	630.195	C9140
13	B1	112	93.1629	16160	924.512	C9140
13	B1	113	93.4346	17191.7	1277.01	C9140
13	B1	114	93.7064	14745.9	1638.51	C9140
13	B1	115	93.9781	15591.9	1953	C9140
13	B1	116	94.2498	12750.2	2181.27	C9140
13	B1	117	94.5215	12950.5	2316.72	C9140
13	B1	118	94.7932	13685.4	2384.88	C9140
14	B2	1	63.0017	2.50272e+06	72999.3	C9140
14	B2	2	63.2734	2.49251e+06	73237.4	C9140
14	B2	3	63.5452	2.47794e+06	73546.9	C9140
14	B2	4	63.8169	2.45831e+06	73746.6	C9140
14	B2	5	64.0886	2437973	73716.8	C9140
14	B2	6	64.3603	2.41925e+06	73439.5	C9140
14	B2	7	64.632	2399460	72985	C9140
14	B2	8	64.9038	2.37528e+06	72455	C9140
14	B2	9	65.1755	2354533	71933	C9140
14	B2	10	65.4472	2.33661e+06	71454.6	C9140
14	B2	11	65.7189	2315020	71016.4	C9140
14	B2	12	65.9907	2.29234e+06	70599.5	C9140
14	B2	13	66.2624	2.27278e+06	70191.3	C9140
14	B2	14	66.5341	2252870	69794.8	C9140
14	B2	15	66.8058	2231809	69422.6	C9140
14	B2	16	67.0775	2.21318e+06	69087.7	C9140
14	B2	17	67.3493	2.19056e+06	68791.7	C9140
14	B2	18	67.621	2.1715e+06	68523.4	C9140
14	B2	19	67.8927	2.1544e+06	68264	C9140
14	B2	20	68.1644	2.13e+06	68000.9	C9140
14	B2	21	68.4362	2.11026e+06	67735.4	C9140
14	B2	22	68.7079	2.0918e+06	67486.6	C9140
14	B2	23	68.9796	2.07353e+06	67278.5	C9140
14	B2	24	69.2513	2.04948e+06	67126.5	C9140
14	B2	25	69.523	2033893	67023.5	C9140
14	B2	26	69.7948	2.01233e+06	66938.9	C9140
14	B2	27	70.0665	1.99406e+06	66830.4	C9140
14	B2	28	70.3382	1.9736e+06	66667.6	C9140
14	B2	29	70.6099	1.95246e+06	66453.8	C9140
14	B2	30	70.8817	1.93258e+06	66231.3	C9140
14	B2	31	71.1534	1.91535e+06	66064.7	C9140
14	B2	32	71.4251	1.89557e+06	66014.5	C9140
14	B2	33	71.6968	1876036	66110	C9140
14	B2	34	71.9686	1.85657e+06	66328.4	C9140
14	B2	35	72.2403	1.83738e+06	66585.9	C9140
14	B2	36	72.512	1.81873e+06	66749.1	C9140
14	B2	37	72.7837	1.80143e+06	66675.8	C9140
14	B2	38	73.0554	1.77599e+06	66272.7	C9140
14	B2	39	73.3272	1.7555e+06	65547.1	C9140
14	B2	40	73.5989	1.73777e+06	64685.7	C9140
14	B2	41	73.8706	1.72089e+06	63802.2	C9140
14	B2	42	74.1423	1.70212e+06	63014.2	C9140
14	B2	43	74.414	1.68271e+06	62414.3	C9140
14	B2	44	74.6858	1.66666e+06	62056.5	C9140
14	B2	45	74.9575	1.64844e+06	61996.2	C9140
14	B2	46	75.2292	1.62844e+06	62343.4	C9140
14	B2	47	75.5009	1.61184e+06	63321.8	C9140
14	B2	48	75.7727	1.5962e+06	65348.4	C9140
14	B2	49	76.0444	1.57849e+06	69610.1	C9140
14	B2	50	76.3161	1.55704e+06	77253.4	C9140
14	B2	51	76.5878	1.53729e+06	90387.2	C9140
14	B2	52	76.8596	1.51966e+06	111820	C9140
14	B2	53	77.1313	1.49832e+06	144643	C9140
14	B2	54	77.403	1.47428e+06	191318	C9140
14	B2	55	77.6747	1.44375e+06	252362	C9140
14	B2	56	77.9464	1393492	325047	C9140
14	B2	57	78.2182	1.31473e+06	402742	C9140
14	B2	58	78.4899	1.1785e+06	475461	C9140
14	B2	59	78.7616	982107	531794	C9140
14	B2	60	79.0333	762918	561719	C9140
14	B2	61	79.3051	553420	559337	C9140
14	B2	62	79.5768	366908	524506	C9140
14	B2	63	79.8485	213415	462801	C9140
14	B2	64	80.1202	109148	383884	C9140
14	B2	65	80.3919	52959.6	298947	C9140
14	B2	66	80.6637	29464.8	218115	C9140
14	B2	67	80.9354	19830.4	148582	C9140
14	B2	68	81.2071	12479.9	93887.9	C9140
14	B2	69	81.4788	12951.2	55437.9	C9140
14	B2	70	81.7506	11177.5	31695.3	C9140
14	B2	71	82.0223	12052	16967	C9140
14	B2	72	82.294	11503.2	8513.32	C9140
14	B2	73	82.5657	10499.7	4058.23	C9140
14	B2	74	82.8374	12951.1	1946.34	C9140
14	B2	75	83.1092	11264.3	1085.49	C9140
14	B2	76	83.3809	10366.8	808.246	C9140
14	B2	77	83.6526	9082.99	736.574	C9140
14	B2	78	83.9243	8929.51	679.773	C9140
14	B2	79	84.1961	9454.88	563.59	C9140
14	B2	80	84.4678	7913.38	381.145	C9140
14	B2	81	84.7395	7611.32	159.773	C9140
14	B2	82	85.0112	8139.38	-60.2656	C9140
14	B2	83	85.283	6798.58	-239.457	C9140
14	B2	84	85.5547	8901.5	-348.191	C9140
14	B2	85	85.8264	8520.58	-371.434	C9140
14	B2	86	86.0981	6674.69	-308.863	C9140
14	B2	87	86.3698	7070.02	-173.391	C9140
14	B2	88	86.6416	8148.37	8.41406	C9140
14	B2	89	86.9133	7939.42	195.82	C9140
14	B2	90	87.185	4830.12	340.395	C9140
14	B2	91	87.4567	4808.25	402.293	C9140
14	B2	92	87.7285	6318.45	368.719	C9140
14	B2	93	88.0002	4718.14	261.359	C9140
14	B2	94	88.2719	4279.95	126.445	C9140
14	B2	95	88.5436	4988.25	13.1445	C9140
14	B2	96	88.8153	5336.3	-47.1992	C9140
14	B2	97	89.0871	4022.76	-50.4805	C9140
14	B2	98	89.3588	5264.58	-14.543	C9140
14	B2	99	89.6305	1920.29	35.4258	C9140
14	B2	100	89.9022	3419.05	79.6211	C9140
14	B2	101	90.174	5011.29	105.305	C9140
14	B2	102	90.4457	2580.67	99.5234	C9140
14	B2	103	90.7174	2457.1	45.0039	C9140
14	B2	104	90.9891	949.181	-71.9141	C9140
14	B2	105	91.2608	2101.42	-247.27	C9140
14	B2	106	91.5326	3103.95	-454.582	C9140
14	B2	107	91.8043	2328.06	-655.77	C9140
14	B2	108	92.076	2102.66	-818.551	C9140
14	B2	109	92.3477	1593.19	-925.566	C9140
14	B2	110	92.6195	3392.44	-971.395	C9140
14	B2	111	92.8912	2717.65	-956.48	C9140
14	B2	112	93.1629	2642.68	-886.965	C9140
14	B2	113	93.4346	2725.8	-779.051	C9140
14	B2	114	93.7064	2330.47	-659.434	C9140
14	B2	115	93.9781	1258.22	-557.504	C9140
14	B2	116	94.2498	3169.13	-493.707	C9140
14	B2	117	94.5215	-234.563	-472.535	C9140
14	B2	118	94.7932	2730.05	-484.293	C9140
15	B3	1	63.0017	2.67249e+06	79870.6	C9140
15	B3	2	63.2737	2660365	80299.6	C9140
15	B3	3	63.5457	2646407	80825.8	C9140
15	B3	4	63.8177	2.62794e+06	81186.6	C9140
15	B3	5	64.0897	2.60398e+06	81193.2	C9140
15	B3	6	64.3616	2.57952e+06	80806	C9140
15	B3	7	64.6336	2559349	80129	C9140
15	B3	8	64.9056	2.53553e+06	79334.8	C9140
15	B3	9	65.1776	2512235	78587	C9140
15	B3	10	65.4496	2.49151e+06	77985	C9140
15	B3	11	65.7216	2.46845e+06	77555.4	C9140
15	B3	12	65.9936	2.4456e+06	77268.4	C9140
15	B3	13	66.2655	2425454	77059.3	C9140
15	B3	14	66.5375	2402709	76860.2	C9140
15	B3	15	66.8095	2.37973e+06	76612.6	C9140
15	B3	16	67.0815	2.35743e+06	76277.3	C9140
15	B3	17	67.3535	2335603	75829.5	C9140
15	B3	18	67.6255	2.31437e+06	75257.4	C9140
15	B3	19	67.8975	2.29205e+06	74568.3	C9140
15	B3	20	68.1695	2.26926e+06	73802.5	C9140
15	B3	21	68.4414	2.2467e+06	73032.5	C9140
15	B3	22	68.7134	2.22648e+06	72342.1	C9140
15	B3	23	68.9854	2206662	71794.5	C9140
15	B3	24	69.2574	2.18674e+06	71407.6	C9140
15	B3	25	69.5294	2.16558e+06	71156.6	C9140
15	B3	26	69.8014	2144501	70995.1	C9140
15	B3	27	70.0734	2122341	70880	C9140
15	B3	28	70.3454	2104468	70779.8	C9140
15	B3	29	70.6173	2.0818e+06	70672.2	C9140
15	B3	30	70.8893	2.06174e+06	70540.8	C9140
15	B3	31	71.1613	2.04168e+06	70379.6	C9140
15	B3	32	71.4333	2.02045e+06	70208.1	C9140
15	B3	33	71.7053	1.99936e+06	70068.4	C9140
15	B3	34	71.9773	1.97978e+06	70012.6	C9140
15	B3	35	72.2493	1.96096e+06	70062.7	C9140
15	B3	36	72.5213	1.93946e+06	70182	C9140
15	B3	37	72.7932	1922269	70272.4	C9140
15	B3	38	73.0652	1.89791e+06	70209.2	C9140
15	B3	39	73.3372	1.87734e+06	69896.6	C9140
15	B3	40	73.6092	1.85642e+06	69313.5	C9140
15	B3	41	73.8812	1.8367e+06	68588.5	C9140
15	B3	42	74.1532	1.81691e+06	67800.3	C9140
15	B3	43	74.4252	1.79773e+06	67057.8	C9140
15	B3	44	74.6972	1.77954e+06	66469.8	C9140
15	B3	45	74.9691	1.76128e+06	66129.7	C9140
15	B3	46	75.2411	1.73973e+06	66143	C9140
15	B3	47	75.5131	1.72336e+06	66684.5	C9140
15	B3	48	75.7851	1.70547e+06	68089	C9140
15	B3	49	76.0571	1.68453e+06	71186.3	C9140
15	B3	50	76.3291	1.66571e+06	77274.8	C9140
15	B3	51	76.6011	1.64685e+06	88149.5	C9140
15	B3	52	76.873	1.62652e+06	106498	C9140
15	B3	53	77.145	1.60542e+06	135558	C9140
15	B3	54	77.417	1.58051e+06	178420	C9140
15	B3	55	77.689	1.54936e+06	236831	C9140
15	B3	56	77.961	1.50531e+06	309738	C9140
15	B3	57	78.233	1.43048e+06	392137	C9140
15	B3	58	78.505	1.30516e+06	474932	C9140
15	B3	59	78.777	1.11235e+06	546275	C9140
15	B3	60	79.049	877210	594208	C9140
15	B3	61	79.3209	647218	609804	C9140
15	B3	62	79.5929	439953	589639	C9140
15	B3	63	79.8649	260710	536700	C9140
15	B3	64	80.1369	134873	459449	C9140
15	B3	65	80.4089	58237.5	369486	C9140
15	B3	66	80.6809	27108.5	278664	C9140
15	B3	67	80.9529	14538.6	196597	C9140
15	B3	68	81.2248	9077.38	129196	C9140
15	B3	69	81.4968	6228.38	78462.4	C9140
15	B3	70	81.7688	5236.58	45894.6	C9140
15	B3	71	82.0408	5680.89	25629.4	C9140
15	B3	72	82.3128	4826.04	13605.6	C9140
15	B3	73	82.5848	5028.63	6985.97	C9140
15	B3	74	82.8568	3578.38	3596.69	C9140
15	B3	75	83.1288	3046.25	1977.5	C9140
15	B3	76	83.4007	3900.79	1253.51	C9140
15	B3	77	83.6727	1446	952.18	C9140
15	B3	78	83.9447	3833.39	838	C9140
15	B3	79	84.2167	1152.18	795.062	C9140
15	B3	80	84.4887	2362.3	761.609	C9140
15	B3	81	84.7607	-146.419	704.602	C9140
15	B3	82	85.0327	642.548	615.164	C9140
15	B3	83	85.3047	-387.364	505.898	C9140
15	B3	84	85.5766	730.395	400.523	C9140
15	B3	85	85.8486	-272.832	318.945	C9140
15	B3	86	86.1206	52.4353	267.414	C9140
15	B3	87	86.3926	-1031.48	239.812	C9140
15	B3	88	86.6646	-1896.52	225.844	C9140
15	B3	89	86.9366	-585.866	216.43	C9140
15	B3	90	87.2086	-1037.05	201.969	C9140
15	B3	91	87.4806	-2466.15	169.664	C9140
15	B3	92	87.7525	-3197.73	107.602	C9140
15	B3	93	88.0245	-2619.39	14.9688	C9140
15	B3	94	88.2965	-1914.71	-92.3828	C9140
15	B3	95	88.5685	-1621.67	-188.836	C9140
15	B3	96	88.8405	-3457.04	-253.719	C9140
15	B3	97	89.1125	-3472.73	-281.133	C9140
15	B3	98	89.3845	-1460.74	-277.641	C9140
15	B3	99	89.6564	-3568.9	-252.406	C9140
15	B3	100	89.9284	-3857.36	-210.008	C9140
15	B3	101	90.2004	-2321.97	-151.477	C9140
15	B3	102	90.4724	-3844.07	-80.9688	C9140
15	B3	103	90.7444	-2922.34	-10.7969	C9140
15	B3	104	91.0164	-5072.24	41.4297	C9140
15	B3	105	91.2884	-4582.7	63.375	C9140
15	B3	106	91.5604	-4920.94	58.1953	C9140
15	B3	107	91.8323	-3412.48	44.4609	C9140
15	B3	108	92.1043	-4915.65	43.0781	C9140
15	B3	109	92.3763	-5902.87	60.0859	C9140
15	B3	110	92.6483	-4491.22	78.3672	C9140
15	B3	111	92.9203	-6307.67	64.8359	C9140
15	B3	112	93.1923	-6298.71	-11.7109	C9140
15	B3	113	93.4643	-6779.3	-162.781	C9140
15	B3	114	93.7363	-5485.81	-371.938	C9140
15	B3	115	94.0082	-5634.68	-600.117	C9140
15	B3	116	94.2802	-6022.37	-801.797	C9140
15	B3	117	94.5522	-5490.46	-944.219	C9140
15	B3	118	94.8242	-4338.51	-1019.52	C9140
16	B4	1	63.0017	2.67282e+06	79431.5	C9140
16	B4	2	63.2737	2.65604e+06	79594.8	C9140
16	B4	3	63.5457	2.64183e+06	79940	C9140
16	B4	4	63.8177	2.6239e+06	80276.3	C9140
16	B4	5	64.0897	2.60165e+06	80426.2	C9140
16	B4	6	64.3616	2.5824e+06	80285.1	C9140
16	B4	7	64.6336	2.55698e+06	79845	C9140
16	B4	8	64.9056	2.53237e+06	79176.9	C9140
16	B4	9	65.1776	2.51067e+06	78388.8	C9140
16	B4	10	65.4496	2.48846e+06	77587.3	C9140
16	B4	11	65.7216	2465216	76848.7	C9140
16	B4	12	65.9936	2.44157e+06	76205.8	C9140
16	B4	13	66.2655	2.42292e+06	75648.2	C9140
16	B4	14	66.5375	2.39924e+06	75138.5	C9140
16	B4	15	66.8095	2.37699e+06	74630.6	C9140
16	B4	16	67.0815	2.35633e+06	74091.8	C9140
16	B4	17	67.3535	2332498	73515.7	C9140
16	B4	18	67.6255	2313043	72925.6	C9140
16	B4	19	67.8975	2290631	72370.1	C9140
16	B4	20	68.1695	2.26837e+06	71907.1	C9140
16	B4	21	68.4414	2.24812e+06	71580.8	C9140
16	B4	22	68.7134	2227425	71397.6	C9140
16	B4	23	68.9854	2206804	71312.1	C9140
16	B4	24	69.2574	2188065	71240.5	C9140
16	B4	25	69.5294	2.16517e+06	71101	C9140
16	B4	26	69.8014	2.14057e+06	70852.5	C9140
16	B4	27	70.0734	2124482	70514	C9140
16	B4	28	70.3454	2.09964e+06	70150.8	C9140
16	B4	29	70.6173	2.08211e+06	69845.4	C9140
16	B4	30	70.8893	2.0603e+06	69663.1	C9140
16	B4	31	71.1613	2.04026e+06	69633.8	C9140
16	B4	32	71.4333	2.01944e+06	69751.1	C9140
16	B4	33	71.7053	2.00142e+06	69979.1	C9140
16	B4	34	71.9773	1.97927e+06	70261.9	C9140
16	B4	35	72.2493	1957284	70529.9	C9140
16	B4	36	72.5213	1.93721e+06	70696.5	C9140
16	B4	37	72.7932	1.91937e+06	70662.5	C9140
16	B4	38	73.0652	1.89595e+06	70336.1	C9140
16	B4	39	73.3372	1.87305e+06	69676.3	C9140
16	B4	40	73.6092	1.85234e+06	68740.3	C9140
16	B4	41	73.8812	1.8326e+06	67778.2	C9140
16	B4	42	74.1532	1.81407e+06	66865.5	C9140
16	B4	43	74.4252	1.79508e+06	66161.3	C9140
16	B4	44	74.6972	1.77736e+06	65756.7	C9140
16	B4	45	74.9691	1.75804e+06	65666.5	C9140
16	B4	46	75.2411	1.7403e+06	65881.6	C9140
16	B4	47	75.5131	1.71875e+06	66472.1	C9140
16	B4	48	75.7851	1.69857e+06	67729	C9140
16	B4	49	76.0571	1.68088e+06	70506.5	C9140
16	B4	50	76.3291	1.66093e+06	76245.9	C9140
16	B4	51	76.6011	1644213	86842.8	C9140
16	B4	52	76.873	1.62342e+06	105046	C9140
16	B4	53	77.145	1.6037e+06	134067	C9140
16	B4	54	77.417	1.57632e+06	176903	C9140
16	B4	55	77.689	1.54749e+06	235180	C9140
16	B4	56	77.961	1.50177e+06	307745	C9140
16	B4	57	78.233	1.42837e+06	389561	C9140
16	B4	58	78.505	1.30065e+06	471592	C9140
16	B4	59	78.777	1109320	542131	C9140
16	B4	60	79.049	879442	589409	C9140
16	B4	61	79.3209	649174	604666	C9140
16	B4	62	79.5929	445032	584570	C9140
16	B4	63	79.8649	267834	532091	C9140
16	B4	64	80.1369	140904	455577	C9140
16	B4	65	80.4089	67219.8	366468	C9140
16	B4	66	80.6809	33629.2	276466	C9140
16	B4	67	80.9529	21410.9	195078	C9140
16	B4	68	81.2248	15340.3	128180	C9140
16	B4	69	81.4968	12308.9	77788.2	C9140
16	B4	70	81.7688	13614.4	45785.3	C9140
16	B4	71	82.0408	12026.1	25909.6	C9140
16	B4	72	82.3128	11139.1	14066	C9140
16	B4	73	82.5848	8564.11	7473.22	C9140
16	B4	74	82.8568	8994.54	4023.68	C9140
16	B4	75	83.1288	10425.2	2327.64	C9140
16	B4	76	83.4007	9867.5	1563.86	C9140
16	B4	77	83.6727	8072.12	1278.2	C9140
16	B4	78	83.9447	8487.72	1218.98	C9140
16	B4	79	84.2167	7111.92	1238.69	C9140
16	B4	80	84.4887	7846.38	1250.05	C9140
16	B4	81	84.7607	5235.23	1211.19	C9140
16	B4	82	85.0327	6428.69	1118.15	C9140
16	B4	83	85.3047	3555.1	993.227	C9140
16	B4	84	85.5766	6233.9	866.438	C9140
16	B4	85	85.8486	5876.61	756.367	C9140
16	B4	86	86.1206	3791.25	661.555	C9140
16	B4	87	86.3926	4256.44	568.727	C9140
16	B4	88	86.6646	2394.9	471.289	C9140
16	B4	89	86.9366	4443.13	381.922	C9140
16	B4	90	87.2086	3188.18	327.562	C9140
16	B4	91	87.4806	3493.31	330.906	C9140
16	B4	92	87.7525	3323.95	394.109	C9140
16	B4	93	88.0245	1486.24	497.734	C9140
16	B4	94	88.2965	2125	613.086	C9140
16	B4	95	88.5685	1441.27	714.945	C9140
16	B4	96	88.8405	2418.56	784.578	C9140
16	B4	97	89.1125	187.42	804.75	C9140
16	B4	98	89.3845	-380.82	757.422	C9140
16	B4	99	89.6564	-524.385	630.875	C9140
16	B4	100	89.9284	168.149	431.539	C9140
16	B4	101	90.2004	-1023.5	189.992	C9140
16	B4	102	90.4724	-147.655	-45.1875	C9140
16	B4	103	90.7444	-345.823	-222.906	C9140
16	B4	104	91.0164	95.8141	-306.156	C9140
16	B4	105	91.2884	547.689	-283.062	C9140
16	B4	106	91.5604	-1562.7	-169.367	C9140
16	B4	107	91.8323	209.201	-2.80469	C9140
16	B4	108	92.1043	-1275.34	168.133	C9140
16	B4	109	92.3763	-1791.48	298.031	C9140
16	B4	110	92.6483	-1803.93	358.266	C9140
16	B4	111	92.9203	-3386.33	347.031	C9140
16	B4	112	93.1923	-1332.31	290.891	C9140
16	B4	113	93.4643	-2131.71	234.133	C9140
16	B4	114	93.7363	-2016.82	218.523	C9140
16	B4	115	94.0082	-3239.42	264.016	C9140
16	B4	116	94.2802	-3254.14	362.164	C9140
16	B4	117	94.5522	-3482.69	485.727	C9140
16	B4	118	94.8242	-3369.47	606.391	C9140
17	B5	1	63.0017	2.81436e+06	93725	C9610
17	B5	2	63.2735	2.80167e+06	93650.3	C9610
17	B5	3	63.5452	2.78249e+06	93802.7	C9610
17	B5	4	63.817	2.76411e+06	93889.3	C9610
17	B5	5	64.0888	2740399	93644.2	C9610
17	B5	6	64.3606	2713515	92939.4	C9610
17	B5	7	64.6323	2688333	91814.2	C9610
17	B5	8	64.9041	2.65944e+06	90432.3	C9610
17	B5	9	65.1759	2636858	88990.6	C9610
17	B5	10	65.4476	2611955	87642.3	C9610
17	B5	11	65.7194	2.58653e+06	86462.2	C9610
17	B5	12	65.9912	2563605	85456.8	C9610
17	B5	13	66.263	2.53918e+06	84592	C9610
17	B5	14	66.5347	2.51518e+06	83823.9	C9610
17	B5	15	66.8065	2491113	83110.2	C9610
17	B5	16	67.0783	2.46832e+06	82413.8	C9610
17	B5	17	67.35	2445230	81706.8	C9610
17	B5	18	67.6218	2422624	80979.8	C9610
17	B5	19	67.8936	2.39623e+06	80251.9	C9610
17	B5	20	68.1654	2.37604e+06	79564.6	C9610
17	B5	21	68.4371	2350502	78959.2	C9610
17	B5	22	68.7089	2331584	78454.3	C9610
17	B5	23	68.9807	2308361	78032.9	C9610
17	B5	24	69.2524	2286464	77660.8	C9610
17	B5	25	69.5242	2.26271e+06	77314.1	C9610
17	B5	26	69.796	2.24117e+06	76999.3	C9610
17	B5	27	70.0677	2.21931e+06	76752	C9610
17	B5	28	70.3395	2.19739e+06	76617.4	C9610
17	B5	29	70.6113	2.175e+06	76629.4	C9610
17	B5	30	70.8831	2.15503e+06	76792	C9610
17	B5	31	71.1548	2.1317e+06	77073.3	C9610
17	B5	32	71.4266	2.11027e+06	77399.3	C9610
17	B5	33	71.6984	2.08607e+06	77653	C9610
17	B5	34	71.9701	2.06988e+06	77689.8	C9610
17	B5	35	72.2419	2.04321e+06	77380	C9610
17	B5	36	72.5137	2.01803e+06	76662.4	C9610
17	B5	37	72.7855	1.99737e+06	75583.9	C9610
17	B5	38	73.0572	1.97609e+06	74297	C9610
17	B5	39	73.329	1.95498e+06	73005.4	C9610
17	B5	40	73.6008	1.93404e+06	71896	C9610
17	B5	41	73.8725	1.91543e+06	71166.1	C9610
17	B5	42	74.1443	1.8958e+06	70668.2	C9610
17	B5	43	74.4161	1.87618e+06	70329.2	C9610
17	B5	44	74.6879	1.85354e+06	70055.9	C9610
17	B5	45	74.9596	1.83302e+06	69778.6	C9610
17	B5	46	75.2314	1.81477e+06	69470.7	C9610
17	B5	47	75.5032	1.79578e+06	69143.4	C9610
17	B5	48	75.7749	1.77501e+06	68833.8	C9610
17	B5	49	76.0467	1.75519e+06	68600	C9610
17	B5	50	76.3185	1.73531e+06	68531.4	C9610
17	B5	51	76.5903	1.71781e+06	68768.6	C9610
17	B5	52	76.862	1.69686e+06	69538.6	C9610
17	B5	53	77.1338	1680387	71229.8	C9610
17	B5	54	77.4056	1.66054e+06	74918	C9610
17	B5	55	77.6773	1.63737e+06	81909.8	C9610
17	B5	56	77.9491	1.61982e+06	94239.2	C9610
17	B5	57	78.2209	1.59983e+06	114929	C9610
17	B5	58	78.4927	1.57496e+06	147619	C9610
17	B5	59	78.7644	1.55034e+06	195743	C9610
17	B5	60	79.0362	1.51779e+06	261083	C9610
17	B5	61	79.308	1.47423e+06	342028	C9610
17	B5	62	79.5797	1.4038e+06	432243	C9610
17	B5	63	79.8515	1.27176e+06	520642	C9610
17	B5	64	80.1233	1.06727e+06	593224	C9610
17	B5	65	80.3951	812554	636511	C9610
[truncated: 9,375 more rows]

## Sheet: Melt Curve Result
Block Type	96-Well 0.1-mL Block
Calibration Background is expired	Yes
Calibration Background performed on	10-29-2017
Calibration Pure Dye ABY is expired	Yes
Calibration Pure Dye ABY performed on	10-29-2017
Calibration Pure Dye CY5 is expired	Yes
Calibration Pure Dye CY5 performed on	10-29-2017
Calibration Pure Dye FAM is expired	Yes
Calibration Pure Dye FAM performed on	10-29-2017
Calibration Pure Dye JUN is expired	Yes
Calibration Pure Dye JUN performed on	10-29-2017
Calibration Pure Dye MUSTANG PURPLE is expired	Yes
Calibration Pure Dye MUSTANG PURPLE performed on	10-29-2017
Calibration Pure Dye NED is expired	Yes
Calibration Pure Dye NED performed on	10-29-2017
Calibration Pure Dye ROX is expired	Yes
Calibration Pure Dye ROX performed on	10-29-2017
Calibration Pure Dye SYBR is expired	Yes
Calibration Pure Dye SYBR performed on	10-29-2017
Calibration Pure Dye TAMRA is expired	Yes
Calibration Pure Dye TAMRA performed on	10-29-2017
Calibration Pure Dye VIC is expired	Yes
Calibration Pure Dye VIC performed on	10-29-2017
Calibration ROI is expired	Yes
Calibration ROI performed on	10-29-2017
Calibration Uniformity is expired	Yes
Calibration Uniformity performed on	10-29-2017
Chemistry	SYBR_GREEN
Date Created	2019-11-27 15:49:25 PM PST
Experiment Barcode
Experiment Comment
Experiment File Name	D:\Users\Administrator\Desktop\SZY FINAL Q-PCR 20191127\Shenzhiyan -3th plate q-pcr results computer save 20191127.eds
Experiment Name	Shenzhiyan -3th plate q-pcr 20191127
Experiment Run End Time	2019-11-26 23:31:23 PM PST
Experiment Type	Comparative Cт (ΔΔCт)
Instrument Name	272510507
Instrument Serial Number	272510507
Instrument Type	QuantStudio™ 5 System
Passive Reference	ROX
Post-read Stage/Step
Pre-read Stage/Step
Quantification Cycle Method	Ct
Signal Smoothing On	true
Stage where Melt Analysis is performed	Stage3
Stage/ Cycle where Ct Analysis is performed	Stage2, Step2
User Name
Well	Well Position	Sample	Target Name	Tm	Melt Peak Height
1	A1	CP8-3	C9140	79.1692	532530
2	A2	CP8-3	C9140	79.1692	591044
3	A3	CP8-3	C9140	79.4569	571574
4	A4	CP8-3	C9140	79.3209	609806
5	A5	CP8-3	C9610	80.5309	628503
6	A6	CP8-3	C9610	80.6668	578354
7	A7	CP8-3	C9610	80.6658	587391
8	A8	CP8-3	C9610	80.6658	589571
9	A9	CP8-3	C6930	82.6834	394202
10	A10	CP8-3	C6930	82.6834	366698
11	A11	CP8-3	C6930	82.7048	357729
12	A12	CP8-3	C6930	82.7048	387372
13	B1	CP18-3	C9140	79.1692	543710
14	B2	CP18-3	C9140	79.1692	564718
15	B3	CP18-3	C9140	79.3209	609804
16	B4	CP18-3	C9140	79.3209	604666
17	B5	CP18-3	C9610	80.5309	644071
18	B6	CP18-3	C9610	80.5309	676853
19	B7	CP18-3	C9610	80.5299	641431
20	B8	CP18-3	C9610	80.6658	609156
21	B9	CP18-3	C6930	82.6834	397677
22	B10	CP18-3	C6930	82.6834	390192
23	B11	CP18-3	C6930	82.7048	339373
24	B12	CP18-3	C6930	82.7048	333552
25	C1	CP28-3	C9140	79.1692	556680
26	C2	CP28-3	C9140	79.0333	598450
27	C3	CP28-3	C9140	79.3209	609982
28	C4	CP28-3	C9140	79.3209	654109
29	C5	CP28-3	C9610	80.5309	626192
30	C6	CP28-3	C9610	80.5309	591383
31	C7	CP28-3	C9610	80.5299	652067
32	C8	CP28-3	C9610	80.5299	605136
33	C9	CP28-3	C6930	82.6834	393614
34	C10	CP28-3	C6930	82.6834	367006
35	C11	CP28-3	C6930	82.5689	372626
36	C12	CP28-3	C6930	82.5689	355955
37	D1	CK	C9140	63.0017	3310.3
38	D2	CK	C9140	64.9038	3108.18
39	D3	CK	C9140	63.0017	4105.75
40	D4	CK	C9140	65.0416	3596.76
41	D5	CK	C9610	68.0295	6821.17
41	D5	CK	C9610	64.4964	6461.95
41	D5	CK	C9610	72.2419	5518.79
41	D5	CK	C9610	90.0429	671.495
41	D5	CK	C9610	92.2171	592.176
42	D6	CK	C9610	69.796	752.747
43	D7	CK	C9610	74.0076	5114.29
43	D7	CK	C9610	92.7591	561.942
43	D7	CK	C9610	83.3834	3403.46
43	D7	CK	C9610	80.394	3198.52
43	D7	CK	C9610	89.7697	389.187
44	D8	CK	C9610	87.8674	213.344
44	D8	CK	C9610	78.8993	3154.41
44	D8	CK	C9610	83.791	2118.09
44	D8	CK	C9610	73.1923	3690.34
44	D8	CK	C9610	93.1667	177.39
45	D9	CK	C6930	63.0017	3998.24
46	D10	CK	C6930	76.5753	5408.67
47	D11	CK	C6930	64.6318	3225.88
48	D12	CK	C6930	76.3181	9285.47
49	E1	CP8-3	C4570	82.0223	433799
50	E2	CP8-3	C4570	81.7506	560633
51	E3	CP8-3	C4570	82.0408	543174
52	E4	CP8-3	C4570	82.0408	568379
53	E5	CP8-3	ACT	83.7922	536095
54	E6	CP8-3	ACT	83.7922	505448
55	E7	CP8-3	ACT	83.791	521886
56	E8	CP8-3	ACT	83.791	562865
57	E9	CP8-3	TUB	82.1405	579931
58	E10	CP8-3	TUB	82.1405	546364
59	E11	CP8-3	TUB	82.1612	527785
60	E12	CP8-3	TUB	82.0254	487250
61	F1	CP18-3	C4570	81.8864	490519
62	F2	CP18-3	C4570	81.7506	533446
63	F3	CP18-3	C4570	82.0408	524164
64	F4	CP18-3	C4570	82.0408	553356
65	F5	CP18-3	ACT	83.7922	480810
66	F6	CP18-3	ACT	83.7922	486853
67	F7	CP18-3	ACT	83.791	545878
68	F8	CP18-3	ACT	83.791	552433
69	F9	CP18-3	TUB	82.2762	535157
70	F10	CP18-3	TUB	82.1405	514514
71	F11	CP18-3	TUB	82.1612	523085
72	F12	CP18-3	TUB	82.1612	458201
73	G1	CP28-3	C4570	81.8864	490501
74	G2	CP28-3	C4570	81.7506	523967
75	G3	CP28-3	C4570	82.0408	511848
76	G4	CP28-3	C4570	82.0408	513694
77	G5	CP28-3	ACT	83.7922	490191
78	G6	CP28-3	ACT	83.7922	500856
79	G7	CP28-3	ACT	83.9269	482360
80	G8	CP28-3	ACT	83.791	489267
81	G9	CP28-3	TUB	82.2762	473857
82	G10	CP28-3	TUB	82.1405	415436
83	G11	CP28-3	TUB	82.1612	459312
84	G12	CP28-3	TUB	82.1612	475082
85	H1	CK	C4570	66.3982	2854.8
86	H2	CK	C4570	66.8058	3223.33
87	H3	CK	C4570	64.2256	2980.02
88	H4	CK	C4570	63.0017	2952.06
89	H5	CK	ACT	63.0017	9740.37
90	H6	CK	ACT	83.1128	1805.36
90	H6	CK	ACT	86.6458	664.481
90	H6	CK	ACT	74.8237	2151.02
90	H6	CK	ACT	89.4994	469.975
90	H6	CK	ACT	79.308	1556.83
91	H7	CK	ACT	83.9269	1688.8
91	H7	CK	ACT	79.5787	1562.2
91	H7	CK	ACT	93.0309	-286.63
91	H7	CK	ACT	87.7315	95.4515
91	H7	CK	ACT	69.5236	3744
92	H8	CK	ACT	89.3621	48.7867
92	H8	CK	ACT	74.8229	2335.23
92	H8	CK	ACT	83.3834	1606.24
92	H8	CK	ACT	80.9375	1493.85
92	H8	CK	ACT	93.8462	74.6431
93	H9	CK	TUB	88.5201	648.761
93	H9	CK	TUB	82.1405	1525.72
93	H9	CK	TUB	67.8882	4742.35
93	H9	CK	TUB	79.29	1255.32
93	H9	CK	TUB	94.221	-254.894
94	H10	CK	TUB	63.6804	5090.79
95	H11	CK	TUB	63.1371	5105.4
96	H12	CK	TUB	89.635	6586.22
