# Supplementary material for: Transcriptomic Analysis Reveal the Molecular Mechanisms of Seed Coat Development in Cucurbita pepo L
Source: Front Plant Sci. 2022 Feb 24;13:772685. doi: 10.3389/fpls.2022.772685 (PMC8912962; doi:10.3389/fpls.2022.772685)
Supplement: Supplementary file 1 [file Data_Sheet_1.zip › Shenzhiyan -4th plate q-pcr results 20191126.xls]

## Sheet: Results
Block Type	96-Well 0.1-mL Block
Calibration Background is expired	Yes
Calibration Background performed on	10-29-2017
Calibration Pure Dye ABY is expired	Yes
Calibration Pure Dye ABY performed on	10-29-2017
Calibration Pure Dye CY5 is expired	Yes
Calibration Pure Dye CY5 performed on	10-29-2017
Calibration Pure Dye FAM is expired	Yes
Calibration Pure Dye FAM performed on	10-29-2017
Calibration Pure Dye JUN is expired	Yes
Calibration Pure Dye JUN performed on	10-29-2017
Calibration Pure Dye MUSTANG PURPLE is expired	Yes
Calibration Pure Dye MUSTANG PURPLE performed on	10-29-2017
Calibration Pure Dye NED is expired	Yes
Calibration Pure Dye NED performed on	10-29-2017
Calibration Pure Dye ROX is expired	Yes
Calibration Pure Dye ROX performed on	10-29-2017
Calibration Pure Dye SYBR is expired	Yes
Calibration Pure Dye SYBR performed on	10-29-2017
Calibration Pure Dye TAMRA is expired	Yes
Calibration Pure Dye TAMRA performed on	10-29-2017
Calibration Pure Dye VIC is expired	Yes
Calibration Pure Dye VIC performed on	10-29-2017
Calibration ROI is expired	Yes
Calibration ROI performed on	10-29-2017
Calibration Uniformity is expired	Yes
Calibration Uniformity performed on	10-29-2017
Chemistry	SYBR_GREEN
Date Created	2019-11-26 17:46:57 PM PST
Experiment Barcode
Experiment Comment
Experiment File Name	D:\Users\Administrator\Desktop\SZY FINAL Q-PCR 20191126\Shenzhiyan -4th plate q-pcr results computer save 20191126.eds
Experiment Name	Shenzhiyan -4th plate q-pcr 20191126
Experiment Run End Time	2019-11-26 01:11:54 AM PST
Experiment Type	Comparative Cт (ΔΔCт)
Instrument Name	272510507
Instrument Serial Number	272510507
Instrument Type	QuantStudio™ 5 System
Passive Reference	ROX
Post-read Stage/Step
Pre-read Stage/Step
Quantification Cycle Method	Ct
Signal Smoothing On	true
Stage where Melt Analysis is performed	Stage3
Stage/ Cycle where Ct Analysis is performed	Stage2, Step2
User Name
Well	Well Position	Omit	Sample Name	Target Name	Task	Reporter	Quencher	Quantity	Quantity Mean	Quantity SD	RQ	RQ Min	RQ Max	CT	Ct Mean	Ct SD	Delta Ct	Delta Ct Mean	Delta Ct SD	Delta Ct SE	Delta Delta Ct	Automatic Ct Threshold	Ct Threshold	Automatic Baseline	Baseline Start	Baseline End	Amp Status	Comments	Cq Conf	OUTLIERRG	MTP	AMPNC	Tm1	Tm2	Tm3	Tm4
1	A1	FALSE	CP8-1	C9140	UNKNOWN	SYBR	None				1	0.910988	1.09771	19.4061	19.3874	0.0370879		-0.31858	0.120725	0.0603626	0	TRUE	0.162334	TRUE	3	14	Amp		0.987028	N	N	N	79.1371
2	A2	FALSE	CP8-1	C9140	UNKNOWN	SYBR	None				1	0.910988	1.09771	19.3366	19.3874	0.0370879		-0.31858	0.120725	0.0603626	0	TRUE	0.162334	TRUE	3	14	Amp		0.988012	N	N	N	79.1371
3	A3	FALSE	CP8-1	C9140	UNKNOWN	SYBR	None				1	0.910988	1.09771	19.4219	19.3874	0.0370879		-0.31858	0.120725	0.0603626	0	TRUE	0.162334	TRUE	3	14	Amp		0.986638	N	N	N	79.3005
4	A4	FALSE	CP8-1	C9140	UNKNOWN	SYBR	None				1	0.910988	1.09771	19.3852	19.3874	0.0370879		-0.31858	0.120725	0.0603626	0	TRUE	0.162334	TRUE	3	14	Amp		0.988935	N	N	N	79.3005
5	A5	FALSE	CP8-1	C9610	UNKNOWN	SYBR	None				1	0.863242	1.15842	24.4933	24.3762	0.151882		4.67023	0.190439	0.0952197	0	TRUE	0.192849	TRUE	3	19	Amp		0.981041	N	N	N	80.5048
6	A6	FALSE	CP8-1	C9610	UNKNOWN	SYBR	None				1	0.863242	1.15842	24.5111	24.3762	0.151882		4.67023	0.190439	0.0952197	0	TRUE	0.192849	TRUE	3	19	Amp		0.987607	N	N	N	80.5048
7	A7	FALSE	CP8-1	C9610	UNKNOWN	SYBR	None				1	0.863242	1.15842	24.3029	24.3762	0.151882		4.67023	0.190439	0.0952197	0	TRUE	0.192849	TRUE	3	19	Amp		0.985502	N	N	N	80.5128
8	A8	FALSE	CP8-1	C9610	UNKNOWN	SYBR	None				1	0.863242	1.15842	24.1976	24.3762	0.151882		4.67023	0.190439	0.0952197	0	TRUE	0.192849	TRUE	3	19	Amp		0.985746	N	N	N	80.5128
9	A9	FALSE	CP8-1	C6930	UNKNOWN	SYBR	None				1	0.901136	1.10971	23.1062	23.106	0.0705249		3.39999	0.134807	0.0674033	0	TRUE	0.155308	TRUE	3	18	Amp		0.981431	N	N	N	82.7923
10	A10	FALSE	CP8-1	C6930	UNKNOWN	SYBR	None				1	0.901136	1.10971	23.089	23.106	0.0705249		3.39999	0.134807	0.0674033	0	TRUE	0.155308	TRUE	3	18	Amp		0.987786	N	N	N	82.7923
11	A11	FALSE	CP8-1	C6930	UNKNOWN	SYBR	None				1	0.901136	1.10971	23.1995	23.106	0.0705249		3.39999	0.134807	0.0674033	0	TRUE	0.155308	TRUE	3	18	Amp		0.987138	N	N	N	82.7002
12	A12	FALSE	CP8-1	C6930	UNKNOWN	SYBR	None				1	0.901136	1.10971	23.0293	23.106	0.0705249		3.39999	0.134807	0.0674033	0	TRUE	0.155308	TRUE	3	18	Amp		0.985653	N	N	N	82.7002
13	B1	FALSE	CP18-1	C9140	UNKNOWN	SYBR	None				0.139702	0.123496	0.158034	22.8045	22.7785	0.0204297		2.521	0.15967	0.0798352	2.83958	TRUE	0.162334	TRUE	3	18	Amp		0.9902	N	N	N	79.1371
14	B2	FALSE	CP18-1	C9140	UNKNOWN	SYBR	None				0.139702	0.123496	0.158034	22.7545	22.7785	0.0204297		2.521	0.15967	0.0798352	2.83958	TRUE	0.162334	TRUE	3	18	Amp		0.991634	N	N	N	79.1371
15	B3	FALSE	CP18-1	C9140	UNKNOWN	SYBR	None				0.139702	0.123496	0.158034	22.7772	22.7785	0.0204297		2.521	0.15967	0.0798352	2.83958	TRUE	0.162334	TRUE	3	18	Amp		0.989881	N	N	N	79.3005
16	B4	FALSE	CP18-1	C9140	UNKNOWN	SYBR	None				0.139702	0.123496	0.158034	22.7778	22.7785	0.0204297		2.521	0.15967	0.0798352	2.83958	TRUE	0.162334	TRUE	3	18	Amp		0.990652	N	N	N	79.3005
17	B5	FALSE	CP18-1	C9610	UNKNOWN	SYBR	None				1.3998	1.2238	1.60109	24.4006	24.4425	0.0720904		4.18501	0.173995	0.0869976	-0.485216	TRUE	0.192849	TRUE	3	19	Amp		0.984733	N	N	N	80.5048
18	B6	FALSE	CP18-1	C9610	UNKNOWN	SYBR	None				1.3998	1.2238	1.60109	24.5459	24.4425	0.0720904		4.18501	0.173995	0.0869976	-0.485216	TRUE	0.192849	TRUE	3	19	Amp		0.987071	N	N	N	80.5048
19	B7	FALSE	CP18-1	C9610	UNKNOWN	SYBR	None				1.3998	1.2238	1.60109	24.4368	24.4425	0.0720904		4.18501	0.173995	0.0869976	-0.485216	TRUE	0.192849	TRUE	3	19	Amp		0.988712	N	N	N	80.5128
20	B8	FALSE	CP18-1	C9610	UNKNOWN	SYBR	None				1.3998	1.2238	1.60109	24.3868	24.4425	0.0720904		4.18501	0.173995	0.0869976	-0.485216	TRUE	0.192849	TRUE	3	19	Amp		0.981904	N	N	N	80.5128
21	B9	FALSE	CP18-1	C6930	UNKNOWN	SYBR	None				1.15472	1.02068	1.30635	23.4428	23.4499	0.0212843		3.19245	0.159782	0.079891	-0.207538	TRUE	0.155308	TRUE	3	18	Amp		0.984857	N	N	N	82.7923
22	B10	FALSE	CP18-1	C6930	UNKNOWN	SYBR	None				1.15472	1.02068	1.30635	23.4461	23.4499	0.0212843		3.19245	0.159782	0.079891	-0.207538	TRUE	0.155308	TRUE	3	18	Amp		0.986658	N	N	N	82.6558
23	B11	FALSE	CP18-1	C6930	UNKNOWN	SYBR	None				1.15472	1.02068	1.30635	23.4306	23.4499	0.0212843		3.19245	0.159782	0.079891	-0.207538	TRUE	0.155308	TRUE	3	18	Amp		0.965801	N	N	N	82.7002
24	B12	FALSE	CP18-1	C6930	UNKNOWN	SYBR	None				1.15472	1.02068	1.30635	23.4802	23.4499	0.0212843		3.19245	0.159782	0.079891	-0.207538	TRUE	0.155308	TRUE	3	18	Amp		0.989497	N	N	N	82.7002
25	C1	FALSE	CP28-1	C9140	UNKNOWN	SYBR	None				0.779387	0.689494	0.881	22.4123	22.2153	0.132421		0.0410082	0.1587	0.0793499	0.359588	TRUE	0.162334	TRUE	3	17	Amp		0.97172	N	N	N	79.2739
26	C2	FALSE	CP28-1	C9140	UNKNOWN	SYBR	None				0.779387	0.689494	0.881	22.1306	22.2153	0.132421		0.0410082	0.1587	0.0793499	0.359588	TRUE	0.162334	TRUE	3	17	Amp		0.973398	N	N	N	79.1371
27	C3	FALSE	CP28-1	C9140	UNKNOWN	SYBR	None				0.779387	0.689494	0.881	22.1471	22.2153	0.132421		0.0410082	0.1587	0.0793499	0.359588	TRUE	0.162334	TRUE	3	17	Amp		0.978721	N	N	N	79.3005
28	C4	FALSE	CP28-1	C9140	UNKNOWN	SYBR	None				0.779387	0.689494	0.881	22.1713	22.2153	0.132421		0.0410082	0.1587	0.0793499	0.359588	TRUE	0.162334	TRUE	3	17	Amp		0.975208	N	N	N	79.3005
29	C5	FALSE	CP28-1	C9610	UNKNOWN	SYBR	None				0.95885	0.834901	1.1012	27.0456	26.9052	0.156466		4.73085	0.179254	0.0896269	0.0606225	TRUE	0.192849	TRUE	3	22	Amp		0.967817	N	N	N	80.5048
30	C6	FALSE	CP28-1	C9610	UNKNOWN	SYBR	None				0.95885	0.834901	1.1012	26.9665	26.9052	0.156466		4.73085	0.179254	0.0896269	0.0606225	TRUE	0.192849	TRUE	3	21	Amp		0.988224	N	N	N	80.5048
31	C7	FALSE	CP28-1	C9610	UNKNOWN	SYBR	None				0.95885	0.834901	1.1012	26.6826	26.9052	0.156466		4.73085	0.179254	0.0896269	0.0606225	TRUE	0.192849	TRUE	3	21	Amp		0.983121	N	N	N	80.5128
32	C8	FALSE	CP28-1	C9610	UNKNOWN	SYBR	None				0.95885	0.834901	1.1012	26.9259	26.9052	0.156466		4.73085	0.179254	0.0896269	0.0606225	TRUE	0.192849	TRUE	3	21	Amp		0.966169	N	N	N	80.5128
33	C9	FALSE	CP28-1	C6930	UNKNOWN	SYBR	None				0.418212	0.376927	0.464019	26.917	26.832	0.102302		4.65768	0.134596	0.0672981	1.25769	TRUE	0.155308	TRUE	3	22	Amp		0.960361	N	N	N	82.6558
34	C10	FALSE	CP28-1	C6930	UNKNOWN	SYBR	None				0.418212	0.376927	0.464019	26.6906	26.832	0.102302		4.65768	0.134596	0.0672981	1.25769	TRUE	0.155308	TRUE	3	21	Amp		0.974824	N	N	N	82.6558
35	C11	FALSE	CP28-1	C6930	UNKNOWN	SYBR	None				0.418212	0.376927	0.464019	26.8962	26.832	0.102302		4.65768	0.134596	0.0672981	1.25769	TRUE	0.155308	TRUE	3	22	Amp		0.974816	N	N	N	82.5634
36	C12	FALSE	CP28-1	C6930	UNKNOWN	SYBR	None				0.418212	0.376927	0.464019	26.8242	26.832	0.102302		4.65768	0.134596	0.0672981	1.25769	TRUE	0.155308	TRUE	3	22	Amp		0.978438	N	N	N	82.5634
37	D1	FALSE	CK	C9140	NTC	SYBR	None							Undetermined	27.9344							TRUE	0.162334	TRUE	3	39	No Amp		0	N	N	N	65.8723
38	D2	FALSE	CK	C9140	NTC	SYBR	None							Undetermined	27.9344							TRUE	0.162334	TRUE	3	39	No Amp		0	N	N	N	66.2825
39	D3	FALSE	CK	C9140	NTC	SYBR	None							27.9344	27.9344							TRUE	0.162334	TRUE	3	23	Amp		0.988653	N	N	Y	79.1635
40	D4	FALSE	CK	C9140	NTC	SYBR	None							Undetermined	27.9344							TRUE	0.162334	TRUE	3	39	No Amp		0	N	Y	N	73.6846	80.5332
41	D5	FALSE	CK	C9610	NTC	SYBR	None							Undetermined								TRUE	0.192849	TRUE	3	39	No Amp		0	N	N	N	62.9998
42	D6	FALSE	CK	C9610	NTC	SYBR	None							Undetermined								TRUE	0.192849	TRUE	3	39	No Amp		0	N	Y	N	78.5902	83.1032	94.5909	74.214
43	D7	FALSE	CK	C9610	NTC	SYBR	None							Undetermined								TRUE	0.192849	TRUE	3	39	No Amp		0	N	Y	N	65.7367	83.3859	88.3113	75.4506
44	D8	FALSE	CK	C9610	NTC	SYBR	None							Undetermined								TRUE	0.192849	TRUE	3	39	No Amp		0	N	N	N	88.3113
45	D9	FALSE	CK	C6930	NTC	SYBR	None							Undetermined								TRUE	0.155308	TRUE	3	39	No Amp		0	N	N	N	63.0002
46	D10	FALSE	CK	C6930	NTC	SYBR	None							Undetermined								TRUE	0.155308	TRUE	3	39	No Amp		0	N	N	N	63.0002
47	D11	FALSE	CK	C6930	NTC	SYBR	None							Undetermined								TRUE	0.155308	TRUE	3	39	No Amp		0	N	N	N	82.2898
48	D12	FALSE	CK	C6930	NTC	SYBR	None							Undetermined								TRUE	0.155308	TRUE	3	39	No Amp		0	N	N	N	63.0003
49	E1	FALSE	CP8-1	C4570	UNKNOWN	SYBR	None				1	0.77516	1.29006	20.9004	20.4384	0.309156		0.732373	0.329813	0.164906	0	TRUE	0.180132	TRUE	3	15	Amp		0.988573	Y	N	N	82.0089
50	E2	FALSE	CP8-1	C4570	UNKNOWN	SYBR	None				1	0.77516	1.29006	20.2499	20.4384	0.309156		0.732373	0.329813	0.164906	0	TRUE	0.180132	TRUE	3	15	Amp		0.98623	N	N	N	81.7354
51	E3	FALSE	CP8-1	C4570	UNKNOWN	SYBR	None				1	0.77516	1.29006	20.3144	20.4384	0.309156		0.732373	0.329813	0.164906	0	TRUE	0.180132	TRUE	3	15	Amp		0.981856	N	N	N	82.0399
52	E4	FALSE	CP8-1	C4570	UNKNOWN	SYBR	None				1	0.77516	1.29006	20.2888	20.4384	0.309156		0.732373	0.329813	0.164906	0	TRUE	0.180132	TRUE	3	15	Amp		0.987426	N	N	N	82.0399
53	E5	FALSE	CP8-1	ACT	UNKNOWN	SYBR	None							20.43	20.3653	0.122185						TRUE	0.206733	TRUE	3	15	Amp		0.973024	N	N	N	83.787
54	E6	FALSE	CP8-1	ACT	UNKNOWN	SYBR	None							20.4018	20.3653	0.122185						TRUE	0.206733	TRUE	3	15	Amp		0.980894	N	N	N	83.787
55	E7	FALSE	CP8-1	ACT	UNKNOWN	SYBR	None							20.4453	20.3653	0.122185						TRUE	0.206733	TRUE	3	15	Amp		0.981184	N	N	N	83.7963
56	E8	FALSE	CP8-1	ACT	UNKNOWN	SYBR	None							20.184	20.3653	0.122185						TRUE	0.206733	TRUE	3	15	Amp		0.978959	N	N	N	83.6595
57	E9	FALSE	CP8-1	TUB	UNKNOWN	SYBR	None							18.9591	19.0467	0.107093						TRUE	0.188158	TRUE	3	14	Amp		0.973781	N	N	N	82.1098
58	E10	FALSE	CP8-1	TUB	UNKNOWN	SYBR	None							19.0422	19.0467	0.107093						TRUE	0.188158	TRUE	3	14	Amp		0.986325	N	N	N	82.1098
59	E11	FALSE	CP8-1	TUB	UNKNOWN	SYBR	None							18.9868	19.0467	0.107093						TRUE	0.188158	TRUE	3	14	Amp		0.987793	N	N	N	82.0162
60	E12	FALSE	CP8-1	TUB	UNKNOWN	SYBR	None							19.1988	19.0467	0.107093						TRUE	0.188158	TRUE	3	14	Amp		0.986663	N	N	N	82.153
61	F1	FALSE	CP18-1	C4570	UNKNOWN	SYBR	None				13.6129	12.0095	15.4304	17.2549	17.2229	0.0354944		-3.03453	0.162287	0.0811436	-3.76691	TRUE	0.180132	TRUE	3	12	Amp		0.986125	N	N	N	81.7354
62	F2	FALSE	CP18-1	C4570	UNKNOWN	SYBR	None				13.6129	12.0095	15.4304	17.2227	17.2229	0.0354944		-3.03453	0.162287	0.0811436	-3.76691	TRUE	0.180132	TRUE	3	12	Amp		0.984321	N	N	N	81.7354
63	F3	FALSE	CP18-1	C4570	UNKNOWN	SYBR	None				13.6129	12.0095	15.4304	17.1735	17.2229	0.0354944		-3.03453	0.162287	0.0811436	-3.76691	TRUE	0.180132	TRUE	3	12	Amp		0.983962	N	N	N	82.0399
64	F4	FALSE	CP18-1	C4570	UNKNOWN	SYBR	None				13.6129	12.0095	15.4304	17.2406	17.2229	0.0354944		-3.03453	0.162287	0.0811436	-3.76691	TRUE	0.180132	TRUE	3	12	Amp		0.968493	N	N	N	82.0399
65	F5	FALSE	CP18-1	ACT	UNKNOWN	SYBR	None							21.9649	22.0076	0.0582498						TRUE	0.206733	TRUE	3	17	Amp		0.985103	N	N	N	83.787
66	F6	FALSE	CP18-1	ACT	UNKNOWN	SYBR	None							22.0935	22.0076	0.0582498						TRUE	0.206733	TRUE	3	17	Amp		0.980826	N	N	N	83.787
67	F7	FALSE	CP18-1	ACT	UNKNOWN	SYBR	None							21.9897	22.0076	0.0582498						TRUE	0.206733	TRUE	3	16	Amp		0.985493	N	N	N	83.7963
68	F8	FALSE	CP18-1	ACT	UNKNOWN	SYBR	None							21.9822	22.0076	0.0582498						TRUE	0.206733	TRUE	3	16	Amp		0.970574	N	N	N	83.7963
69	F9	FALSE	CP18-1	TUB	UNKNOWN	SYBR	None							18.4018	18.5074	0.216244						TRUE	0.188158	TRUE	3	13	Amp		0.986766	N	N	N	82.2463
70	F10	FALSE	CP18-1	TUB	UNKNOWN	SYBR	None							18.3648	18.5074	0.216244						TRUE	0.188158	TRUE	3	13	Amp		0.987808	N	N	N	82.2463
71	F11	FALSE	CP18-1	TUB	UNKNOWN	SYBR	None							18.4341	18.5074	0.216244						TRUE	0.188158	TRUE	3	13	Amp		0.985948	N	N	N	82.153
72	F12	FALSE	CP18-1	TUB	UNKNOWN	SYBR	None							18.829	18.5074	0.216244						TRUE	0.188158	TRUE	3	13	Amp		0.991731	Y	N	N	82.2898
73	G1	FALSE	CP28-1	C4570	UNKNOWN	SYBR	None				13.6869	12.6053	14.8613	19.1576	19.1319	0.0609418		-3.04235	0.106603	0.0533017	-3.77472	TRUE	0.180132	TRUE	3	14	Amp		0.97002	N	N	N	81.8721
74	G2	FALSE	CP28-1	C4570	UNKNOWN	SYBR	None				13.6869	12.6053	14.8613	19.0408	19.1319	0.0609418		-3.04235	0.106603	0.0533017	-3.77472	TRUE	0.180132	TRUE	3	14	Amp		0.975891	N	N	N	81.7354
75	G3	FALSE	CP28-1	C4570	UNKNOWN	SYBR	None				13.6869	12.6053	14.8613	19.1689	19.1319	0.0609418		-3.04235	0.106603	0.0533017	-3.77472	TRUE	0.180132	TRUE	3	14	Amp		0.96942	N	N	N	82.0399
76	G4	FALSE	CP28-1	C4570	UNKNOWN	SYBR	None				13.6869	12.6053	14.8613	19.1605	19.1319	0.0609418		-3.04235	0.106603	0.0533017	-3.77472	TRUE	0.180132	TRUE	3	14	Amp		0.964903	N	N	N	82.0399
77	G5	FALSE	CP28-1	ACT	UNKNOWN	SYBR	None							22.1935	22.1089	0.115883						TRUE	0.206733	TRUE	3	16	Amp		0.982283	N	N	N	83.787
78	G6	FALSE	CP28-1	ACT	UNKNOWN	SYBR	None							22.1059	22.1089	0.115883						TRUE	0.206733	TRUE	3	17	Amp		0.96449	N	N	N	83.787
79	G7	FALSE	CP28-1	ACT	UNKNOWN	SYBR	None							22.1901	22.1089	0.115883						TRUE	0.206733	TRUE	3	17	Amp		0.969278	N	N	N	83.9332
80	G8	FALSE	CP28-1	ACT	UNKNOWN	SYBR	None							21.9461	22.1089	0.115883						TRUE	0.206733	TRUE	3	16	Amp		0.973377	N	N	N	83.7963
81	G9	FALSE	CP28-1	TUB	UNKNOWN	SYBR	None							22.2442	22.2397	0.0432654						TRUE	0.188158	TRUE	3	17	Amp		0.977825	N	N	N	82.2463
82	G10	FALSE	CP28-1	TUB	UNKNOWN	SYBR	None							22.2817	22.2397	0.0432654						TRUE	0.188158	TRUE	3	17	Amp		0.97611	N	N	N	82.2463
83	G11	FALSE	CP28-1	TUB	UNKNOWN	SYBR	None							22.1794	22.2397	0.0432654						TRUE	0.188158	TRUE	3	17	Amp		0.976458	N	N	N	82.153
84	G12	FALSE	CP28-1	TUB	UNKNOWN	SYBR	None							22.2535	22.2397	0.0432654						TRUE	0.188158	TRUE	3	17	Amp		0.979542	N	N	N	82.153
85	H1	FALSE	CK	C4570	NTC	SYBR	None							Undetermined								TRUE	0.180132	TRUE	3	39	No Amp		0	N	N	N	63.274
86	H2	FALSE	CK	C4570	NTC	SYBR	None							Undetermined								TRUE	0.180132	TRUE	3	39	No Amp		0	N	N	N	63.0005
87	H3	FALSE	CK	C4570	NTC	SYBR	None							Undetermined								TRUE	0.180132	TRUE	3	39	No Amp		0	N	N	N	66.0141
88	H4	FALSE	CK	C4570	NTC	SYBR	None							Undetermined								TRUE	0.180132	TRUE	3	39	No Amp		0	N	N	N	63.0007
89	H5	FALSE	CK	ACT	NTC	SYBR	None							Undetermined								TRUE	0.206733	TRUE	3	34	Inconclusive		0	N	N	N	80.7783
90	H6	FALSE	CK	ACT	NTC	SYBR	None							Undetermined								TRUE	0.206733	TRUE	3	39	No Amp		0	N	N	N	80.5048
91	H7	FALSE	CK	ACT	NTC	SYBR	None							Undetermined								TRUE	0.206733	TRUE	3	39	No Amp		0	N	Y	N	83.7963	79.8287	88.5849
92	H8	FALSE	CK	ACT	NTC	SYBR	None							Undetermined								TRUE	0.206733	TRUE	3	35	Inconclusive		0	N	N	N	77.9133
93	H9	FALSE	CK	TUB	NTC	SYBR	None							Undetermined								TRUE	0.188158	TRUE	3	39	No Amp		0	N	N	N	83.0653
94	H10	FALSE	CK	TUB	NTC	SYBR	None							Undetermined								TRUE	0.188158	TRUE	3	39	No Amp		0	N	Y	N	87.5697	81.7003	65.8666	93.8485
95	H11	FALSE	CK	TUB	NTC	SYBR	None							Undetermined								TRUE	0.188158	TRUE	3	39	No Amp		0	N	N	N	64.7788
96	H12	FALSE	CK	TUB	NTC	SYBR	None							Undetermined								TRUE	0.188158	TRUE	3	39	No Amp		0	N	N	N	63.0003
Analysis Type	Singleplex
Endogenous Control	ACT, TUB
RQ Min/Max Confidence Level	95.0
Reference Sample	CP8-1
