# Supplementary material for: Transcriptomic Analysis Reveal the Molecular Mechanisms of Seed Coat Development in Cucurbita pepo L
Source: Front Plant Sci. 2022 Feb 24;13:772685. doi: 10.3389/fpls.2022.772685 (PMC8912962; doi:10.3389/fpls.2022.772685)
Supplement: Supplementary file 1 [file Data_Sheet_1.zip › Shenzhiyan -4th plate q-pcr results 20191127.xls]

## Sheet: Results
Block Type	96-Well 0.1-mL Block
Calibration Background is expired	Yes
Calibration Background performed on	10-29-2017
Calibration Pure Dye ABY is expired	Yes
Calibration Pure Dye ABY performed on	10-29-2017
Calibration Pure Dye CY5 is expired	Yes
Calibration Pure Dye CY5 performed on	10-29-2017
Calibration Pure Dye FAM is expired	Yes
Calibration Pure Dye FAM performed on	10-29-2017
Calibration Pure Dye JUN is expired	Yes
Calibration Pure Dye JUN performed on	10-29-2017
Calibration Pure Dye MUSTANG PURPLE is expired	Yes
Calibration Pure Dye MUSTANG PURPLE performed on	10-29-2017
Calibration Pure Dye NED is expired	Yes
Calibration Pure Dye NED performed on	10-29-2017
Calibration Pure Dye ROX is expired	Yes
Calibration Pure Dye ROX performed on	10-29-2017
Calibration Pure Dye SYBR is expired	Yes
Calibration Pure Dye SYBR performed on	10-29-2017
Calibration Pure Dye TAMRA is expired	Yes
Calibration Pure Dye TAMRA performed on	10-29-2017
Calibration Pure Dye VIC is expired	Yes
Calibration Pure Dye VIC performed on	10-29-2017
Calibration ROI is expired	Yes
Calibration ROI performed on	10-29-2017
Calibration Uniformity is expired	Yes
Calibration Uniformity performed on	10-29-2017
Chemistry	SYBR_GREEN
Date Created	2019-11-27 17:02:40 PM PST
Experiment Barcode
Experiment Comment
Experiment File Name	D:\Users\Administrator\Desktop\SZY FINAL Q-PCR 20191127\Shenzhiyan -4th plate q-pcr results computer save 20191127.eds
Experiment Name	Shenzhiyan -4th plate q-pcr 20191127
Experiment Run End Time	2019-11-27 00:43:50 AM PST
Experiment Type	Comparative Cт (ΔΔCт)
Instrument Name	272510507
Instrument Serial Number	272510507
Instrument Type	QuantStudio™ 5 System
Passive Reference	ROX
Post-read Stage/Step
Pre-read Stage/Step
Quantification Cycle Method	Ct
Signal Smoothing On	true
Stage where Melt Analysis is performed	Stage3
Stage/ Cycle where Ct Analysis is performed	Stage2, Step2
User Name
Well	Well Position	Omit	Sample Name	Target Name	Task	Reporter	Quencher	Quantity	Quantity Mean	Quantity SD	RQ	RQ Min	RQ Max	CT	Ct Mean	Ct SD	Delta Ct	Delta Ct Mean	Delta Ct SD	Delta Ct SE	Delta Delta Ct	Automatic Ct Threshold	Ct Threshold	Automatic Baseline	Baseline Start	Baseline End	Amp Status	Comments	Cq Conf	AMPNC	OUTLIERRG	MTP	Tm1	Tm2	Tm3	Tm4
1	A1	FALSE	HLCP8-3	C9140	UNKNOWN	SYBR	None				1	0.885624	1.12915	18.5683	18.5612	0.0118973		-1.67658	0.157291	0.0786455	0	TRUE	0.179076	TRUE	3	13	Amp		0.958498	N	N	N	79.1477
2	A2	FALSE	HLCP8-3	C9140	UNKNOWN	SYBR	None				1	0.885624	1.12915	18.572	18.5612	0.0118973		-1.67658	0.157291	0.0786455	0	TRUE	0.179076	TRUE	3	13	Amp		0.937796	N	N	N	79.1477
3	A3	FALSE	HLCP8-3	C9140	UNKNOWN	SYBR	None				1	0.885624	1.12915	18.5592	18.5612	0.0118973		-1.67658	0.157291	0.0786455	0	TRUE	0.179076	TRUE	3	13	Amp		0.955753	N	N	N	79.306
4	A4	FALSE	HLCP8-3	C9140	UNKNOWN	SYBR	None				1	0.885624	1.12915	18.5453	18.5612	0.0118973		-1.67658	0.157291	0.0786455	0	TRUE	0.179076	TRUE	3	13	Amp		0.953317	N	N	N	79.306
5	A5	FALSE	HLCP8-3	C9610	UNKNOWN	SYBR	None				1	0.877595	1.13948	25.1217	25.1726	0.0631741		4.93477	0.169085	0.0845427	0	TRUE	0.19048	TRUE	3	20	Amp		0.962075	N	N	N	80.5085
6	A6	FALSE	HLCP8-3	C9610	UNKNOWN	SYBR	None				1	0.877595	1.13948	25.2467	25.1726	0.0631741		4.93477	0.169085	0.0845427	0	TRUE	0.19048	TRUE	3	20	Amp		0.960879	N	N	N	80.5085
7	A7	FALSE	HLCP8-3	C9610	UNKNOWN	SYBR	None				1	0.877595	1.13948	25.1184	25.1726	0.0631741		4.93477	0.169085	0.0845427	0	TRUE	0.19048	TRUE	3	20	Amp		0.960646	N	N	N	80.6459
8	A8	FALSE	HLCP8-3	C9610	UNKNOWN	SYBR	None				1	0.877595	1.13948	25.2034	25.1726	0.0631741		4.93477	0.169085	0.0845427	0	TRUE	0.19048	TRUE	3	20	Amp		0.960767	N	N	N	80.6459
9	A9	FALSE	HLCP8-3	C6930	UNKNOWN	SYBR	None				1	0.876242	1.14124	22.6849	22.7303	0.0683425		2.49251	0.171084	0.0855418	0	TRUE	0.168129	TRUE	3	18	Amp		0.954242	N	N	Y	82.7763	75.3262
10	A10	FALSE	HLCP8-3	C6930	UNKNOWN	SYBR	None				1	0.876242	1.14124	22.6618	22.7303	0.0683425		2.49251	0.171084	0.0855418	0	TRUE	0.168129	TRUE	3	17	Amp		0.956151	N	N	Y	82.7763	75.3262
11	A11	FALSE	HLCP8-3	C6930	UNKNOWN	SYBR	None				1	0.876242	1.14124	22.8067	22.7303	0.0683425		2.49251	0.171084	0.0855418	0	TRUE	0.168129	TRUE	3	18	Amp		0.955478	N	N	Y	82.6799	75.3508
12	A12	FALSE	HLCP8-3	C6930	UNKNOWN	SYBR	None				1	0.876242	1.14124	22.7679	22.7303	0.0683425		2.49251	0.171084	0.0855418	0	TRUE	0.168129	TRUE	3	18	Amp		0.978059	N	N	Y	82.6799	75.3508
13	B1	FALSE	HLCP18-3	C9140	UNKNOWN	SYBR	None				0.145014	0.134331	0.156547	21.4465	21.4989	0.0570642		1.10915	0.0991003	0.0495502	2.78573	TRUE	0.179076	TRUE	3	16	Amp		0.975453	N	N	N	79.0119
14	B2	FALSE	HLCP18-3	C9140	UNKNOWN	SYBR	None				0.145014	0.134331	0.156547	21.5801	21.4989	0.0570642		1.10915	0.0991003	0.0495502	2.78573	TRUE	0.179076	TRUE	3	16	Amp		0.976764	N	N	N	79.1477
15	B3	FALSE	HLCP18-3	C9140	UNKNOWN	SYBR	None				0.145014	0.134331	0.156547	21.4862	21.4989	0.0570642		1.10915	0.0991003	0.0495502	2.78573	TRUE	0.179076	TRUE	3	16	Amp		0.972172	N	N	N	79.306
16	B4	FALSE	HLCP18-3	C9140	UNKNOWN	SYBR	None				0.145014	0.134331	0.156547	21.4827	21.4989	0.0570642		1.10915	0.0991003	0.0495502	2.78573	TRUE	0.179076	TRUE	3	16	Amp		0.97001	N	N	N	79.306
17	B5	FALSE	HLCP18-3	C9610	UNKNOWN	SYBR	None				0.447356	0.397175	0.503876	26.5787	26.485	0.131048		6.09527	0.154072	0.0770361	1.16051	TRUE	0.19048	TRUE	3	21	Amp		0.974652	N	N	N	80.5085
18	B6	FALSE	HLCP18-3	C9610	UNKNOWN	SYBR	None				0.447356	0.397175	0.503876	26.473	26.485	0.131048		6.09527	0.154072	0.0770361	1.16051	TRUE	0.19048	TRUE	3	21	Amp		0.973755	N	N	N	80.5085
19	B7	FALSE	HLCP18-3	C9610	UNKNOWN	SYBR	None				0.447356	0.397175	0.503876	26.304	26.485	0.131048		6.09527	0.154072	0.0770361	1.16051	TRUE	0.19048	TRUE	3	21	Amp		0.963292	N	N	N	80.5102
20	B8	FALSE	HLCP18-3	C9610	UNKNOWN	SYBR	None				0.447356	0.397175	0.503876	26.5842	26.485	0.131048		6.09527	0.154072	0.0770361	1.16051	TRUE	0.19048	TRUE	3	21	Amp		0.974263	N	N	N	80.5102
21	B9	FALSE	HLCP18-3	C6930	UNKNOWN	SYBR	None				0.76336	0.711993	0.818432	23.2246	23.2718	0.0396643		2.88208	0.0902098	0.0451049	0.389565	TRUE	0.168129	TRUE	3	18	Amp		0.969585	N	N	N	82.6409
22	B10	FALSE	HLCP18-3	C6930	UNKNOWN	SYBR	None				0.76336	0.711993	0.818432	23.254	23.2718	0.0396643		2.88208	0.0902098	0.0451049	0.389565	TRUE	0.168129	TRUE	3	18	Amp		0.948885	N	N	N	82.6409
23	B11	FALSE	HLCP18-3	C6930	UNKNOWN	SYBR	None				0.76336	0.711993	0.818432	23.31	23.2718	0.0396643		2.88208	0.0902098	0.0451049	0.389565	TRUE	0.168129	TRUE	3	18	Amp		0.984529	N	N	N	82.6799
24	B12	FALSE	HLCP18-3	C6930	UNKNOWN	SYBR	None				0.76336	0.711993	0.818432	23.2985	23.2718	0.0396643		2.88208	0.0902098	0.0451049	0.389565	TRUE	0.168129	TRUE	3	18	Amp		0.972066	N	N	N	82.6799
25	C1	FALSE	HLCP28-3	C9140	UNKNOWN	SYBR	None				0.332148	0.317732	0.347217	21.6952	21.6844	0.016825		-0.0864806	0.0574607	0.0287304	1.5901	TRUE	0.179076	TRUE	3	17	Amp		0.979837	N	N	N	79.0119
26	C2	FALSE	HLCP28-3	C9140	UNKNOWN	SYBR	None				0.332148	0.317732	0.347217	21.6839	21.6844	0.016825		-0.0864806	0.0574607	0.0287304	1.5901	TRUE	0.179076	TRUE	3	16	Amp		0.97895	N	N	N	79.1477
27	C3	FALSE	HLCP28-3	C9140	UNKNOWN	SYBR	None				0.332148	0.317732	0.347217	21.6977	21.6844	0.016825		-0.0864806	0.0574607	0.0287304	1.5901	TRUE	0.179076	TRUE	3	16	Amp		0.976295	N	N	N	79.306
28	C4	FALSE	HLCP28-3	C9140	UNKNOWN	SYBR	None				0.332148	0.317732	0.347217	21.6609	21.6844	0.016825		-0.0864806	0.0574607	0.0287304	1.5901	TRUE	0.179076	TRUE	3	16	Amp		0.979821	N	N	N	79.306
29	C5	FALSE	HLCP28-3	C9610	UNKNOWN	SYBR	None				1.23871	1.07729	1.42433	26.6151	26.3968	0.172265		4.62593	0.180815	0.0904074	-0.308842	TRUE	0.19048	TRUE	3	21	Amp		0.957815	N	N	N	80.5085
30	C6	FALSE	HLCP28-3	C9610	UNKNOWN	SYBR	None				1.23871	1.07729	1.42433	26.2736	26.3968	0.172265		4.62593	0.180815	0.0904074	-0.308842	TRUE	0.19048	TRUE	3	21	Amp		0.973331	N	N	N	80.5085
31	C7	FALSE	HLCP28-3	C9610	UNKNOWN	SYBR	None				1.23871	1.07729	1.42433	26.2452	26.3968	0.172265		4.62593	0.180815	0.0904074	-0.308842	TRUE	0.19048	TRUE	3	21	Amp		0.969039	N	N	N	80.5102
32	C8	FALSE	HLCP28-3	C9610	UNKNOWN	SYBR	None				1.23871	1.07729	1.42433	26.4536	26.3968	0.172265		4.62593	0.180815	0.0904074	-0.308842	TRUE	0.19048	TRUE	3	21	Amp		0.973589	N	N	N	80.5102
33	C9	FALSE	HLCP28-3	C6930	UNKNOWN	SYBR	None				0.136481	0.127965	0.145564	27.1737	27.1367	0.0627926		5.36574	0.083436	0.041718	2.87322	TRUE	0.168129	TRUE	3	22	Amp		0.980732	N	N	N	82.7763
34	C10	FALSE	HLCP28-3	C6930	UNKNOWN	SYBR	None				0.136481	0.127965	0.145564	27.0545	27.1367	0.0627926		5.36574	0.083436	0.041718	2.87322	TRUE	0.168129	TRUE	3	22	Amp		0.973102	N	N	N	82.6409
35	C11	FALSE	HLCP28-3	C6930	UNKNOWN	SYBR	None				0.136481	0.127965	0.145564	27.1959	27.1367	0.0627926		5.36574	0.083436	0.041718	2.87322	TRUE	0.168129	TRUE	3	22	Amp		0.986941	N	N	N	82.5442
36	C12	FALSE	HLCP28-3	C6930	UNKNOWN	SYBR	None				0.136481	0.127965	0.145564	27.1226	27.1367	0.0627926		5.36574	0.083436	0.041718	2.87322	TRUE	0.168129	TRUE	3	22	Amp		0.974572	N	N	N	82.5442
37	D1	FALSE	CK	C9140	NTC	SYBR	None							30.2008								TRUE	0.179076	TRUE	3	25	Amp		0.984961	Y	N	N	79.1477
38	D2	FALSE	CK	C9140	NTC	SYBR	None							Undetermined								TRUE	0.179076	TRUE	3	39	No Amp		0	N	N	N	65.035
39	D3	FALSE	CK	C9140	NTC	SYBR	None							Undetermined								TRUE	0.179076	TRUE	3	39	No Amp		0	N	N	N	62.9996
40	D4	FALSE	CK	C9140	NTC	SYBR	None							Undetermined								TRUE	0.179076	TRUE	3	39	No Amp		0	N	N	Y	81.0725	90.0411	75.9088	72.6476
41	D5	FALSE	CK	C9610	NTC	SYBR	None							Undetermined								TRUE	0.19048	TRUE	3	39	No Amp		0	N	N	Y	77.3868	79.9656	91.0952
42	D6	FALSE	CK	C9610	NTC	SYBR	None							39.1162								TRUE	0.19048	TRUE	3	34	Inconclusive		0	N	N	N	77.3868
43	D7	FALSE	CK	C9610	NTC	SYBR	None							Undetermined								TRUE	0.19048	TRUE	3	39	No Amp		0	N	N	Y	80.6459	91.7767	67.3432	83.3608
44	D8	FALSE	CK	C9610	NTC	SYBR	None							Undetermined								TRUE	0.19048	TRUE	3	39	No Amp		0	N	N	Y	90.9623	76.9809	71.687	86.0756
45	D9	FALSE	CK	C6930	NTC	SYBR	None							Undetermined								TRUE	0.168129	TRUE	3	39	No Amp		0	N	N	Y	73.4298	81.6927	76.5453	65.0315
46	D10	FALSE	CK	C6930	NTC	SYBR	None							Undetermined								TRUE	0.168129	TRUE	3	39	No Amp		0	N	N	Y	77.7644	81.6927	86.1628	92.9356
47	D11	FALSE	CK	C6930	NTC	SYBR	None							38.4205								TRUE	0.168129	TRUE	3	33	Inconclusive		0.746879	N	N	N	76.1652
48	D12	FALSE	CK	C6930	NTC	SYBR	None							Undetermined								TRUE	0.168129	TRUE	3	39	No Amp		0	N	N	N	94.8951
49	E1	FALSE	HLCP8-3	C4570	UNKNOWN	SYBR	None				1	0.759851	1.31605	23.4892	23.0143	0.319191		2.77651	0.355643	0.177821	0	TRUE	0.174095	TRUE	3	18	Amp		0.940882	N	Y	N	81.9973
50	E2	FALSE	HLCP8-3	C4570	UNKNOWN	SYBR	None				1	0.759851	1.31605	22.8164	23.0143	0.319191		2.77651	0.355643	0.177821	0	TRUE	0.174095	TRUE	3	18	Amp		0.958753	N	N	N	81.7259
51	E3	FALSE	HLCP8-3	C4570	UNKNOWN	SYBR	None				1	0.759851	1.31605	22.8401	23.0143	0.319191		2.77651	0.355643	0.177821	0	TRUE	0.174095	TRUE	3	18	Amp		0.954147	N	N	N	82.0238
52	E4	FALSE	HLCP8-3	C4570	UNKNOWN	SYBR	None				1	0.759851	1.31605	22.9114	23.0143	0.319191		2.77651	0.355643	0.177821	0	TRUE	0.174095	TRUE	3	18	Amp		0.943878	N	N	N	82.0238
53	E5	FALSE	HLCP8-3	ACT	UNKNOWN	SYBR	None							20.8951	20.8111	0.0574893						TRUE	0.219047	TRUE	3	15	Amp		0.953507	N	N	N	83.7659
54	E6	FALSE	HLCP8-3	ACT	UNKNOWN	SYBR	None							20.777	20.8111	0.0574893						TRUE	0.219047	TRUE	3	15	Amp		0.943229	N	N	N	83.7659
55	E7	FALSE	HLCP8-3	ACT	UNKNOWN	SYBR	None							20.8012	20.8111	0.0574893						TRUE	0.219047	TRUE	3	15	Amp		0.945583	N	N	N	83.768
56	E8	FALSE	HLCP8-3	ACT	UNKNOWN	SYBR	None							20.7711	20.8111	0.0574893						TRUE	0.219047	TRUE	3	15	Amp		0.949243	N	N	N	83.768
57	E9	FALSE	HLCP8-3	TUB	UNKNOWN	SYBR	None							19.5436	19.6645	0.214226						TRUE	0.180023	TRUE	3	14	Amp		0.983594	N	N	N	82.099
58	E10	FALSE	HLCP8-3	TUB	UNKNOWN	SYBR	None							19.5527	19.6645	0.214226						TRUE	0.180023	TRUE	3	14	Amp		0.963852	N	N	N	82.099
59	E11	FALSE	HLCP8-3	TUB	UNKNOWN	SYBR	None							19.5764	19.6645	0.214226						TRUE	0.180023	TRUE	3	14	Amp		0.966831	N	N	N	82.137
60	E12	FALSE	HLCP8-3	TUB	UNKNOWN	SYBR	None							19.9851	19.6645	0.214226						TRUE	0.180023	TRUE	3	14	Amp		0.955903	N	Y	N	82.137
61	F1	FALSE	HLCP18-3	C4570	UNKNOWN	SYBR	None				2.95719	2.76866	3.15855	21.6378	21.602	0.026693		1.21228	0.0853057	0.0426529	-1.56423	TRUE	0.174095	TRUE	3	16	Amp		0.979424	N	N	N	81.7259
62	F2	FALSE	HLCP18-3	C4570	UNKNOWN	SYBR	None				2.95719	2.76866	3.15855	21.5909	21.602	0.026693		1.21228	0.0853057	0.0426529	-1.56423	TRUE	0.174095	TRUE	3	16	Amp		0.966931	N	N	N	81.7259
63	F3	FALSE	HLCP18-3	C4570	UNKNOWN	SYBR	None				2.95719	2.76866	3.15855	21.575	21.602	0.026693		1.21228	0.0853057	0.0426529	-1.56423	TRUE	0.174095	TRUE	3	16	Amp		0.970808	N	N	N	82.0238
64	F4	FALSE	HLCP18-3	C4570	UNKNOWN	SYBR	None				2.95719	2.76866	3.15855	21.6042	21.602	0.026693		1.21228	0.0853057	0.0426529	-1.56423	TRUE	0.174095	TRUE	3	16	Amp		0.97182	N	N	N	82.0238
65	F5	FALSE	HLCP18-3	ACT	UNKNOWN	SYBR	None							21.1678	21.1239	0.0511257						TRUE	0.219047	TRUE	3	15	Amp		0.964372	N	N	N	83.7659
66	F6	FALSE	HLCP18-3	ACT	UNKNOWN	SYBR	None							21.0501	21.1239	0.0511257						TRUE	0.219047	TRUE	3	15	Amp		0.964392	N	N	N	83.7659
67	F7	FALSE	HLCP18-3	ACT	UNKNOWN	SYBR	None							21.1353	21.1239	0.0511257						TRUE	0.219047	TRUE	3	15	Amp		0.96402	N	N	N	83.768
68	F8	FALSE	HLCP18-3	ACT	UNKNOWN	SYBR	None							21.1421	21.1239	0.0511257						TRUE	0.219047	TRUE	3	16	Amp		0.967173	N	N	N	83.768
69	F9	FALSE	HLCP18-3	TUB	UNKNOWN	SYBR	None							19.5459	19.6556	0.102544						TRUE	0.180023	TRUE	3	14	Amp		0.96803	N	N	N	82.099
70	F10	FALSE	HLCP18-3	TUB	UNKNOWN	SYBR	None							19.6662	19.6556	0.102544						TRUE	0.180023	TRUE	3	14	Amp		0.974931	N	N	N	82.099
71	F11	FALSE	HLCP18-3	TUB	UNKNOWN	SYBR	None							19.6199	19.6556	0.102544						TRUE	0.180023	TRUE	3	14	Amp		0.975672	N	N	N	82.137
72	F12	FALSE	HLCP18-3	TUB	UNKNOWN	SYBR	None							19.7903	19.6556	0.102544						TRUE	0.180023	TRUE	3	14	Amp		0.977081	N	N	N	82.137
73	G1	FALSE	HLCP28-3	C4570	UNKNOWN	SYBR	None				3.0163	2.88575	3.15275	22.9664	22.9547	0.0162555		1.18373	0.0572966	0.0286483	-1.59278	TRUE	0.174095	TRUE	3	18	Amp		0.977898	N	N	N	81.8616
74	G2	FALSE	HLCP28-3	C4570	UNKNOWN	SYBR	None				3.0163	2.88575	3.15275	22.9655	22.9547	0.0162555		1.18373	0.0572966	0.0286483	-1.59278	TRUE	0.174095	TRUE	3	18	Amp		0.982531	N	N	N	81.7259
75	G3	FALSE	HLCP28-3	C4570	UNKNOWN	SYBR	None				3.0163	2.88575	3.15275	22.9552	22.9547	0.0162555		1.18373	0.0572966	0.0286483	-1.59278	TRUE	0.174095	TRUE	3	18	Amp		0.975755	N	N	N	82.0238
76	G4	FALSE	HLCP28-3	C4570	UNKNOWN	SYBR	None				3.0163	2.88575	3.15275	22.9315	22.9547	0.0162555		1.18373	0.0572966	0.0286483	-1.59278	TRUE	0.174095	TRUE	3	18	Amp		0.979371	N	N	N	82.0238
77	G5	FALSE	HLCP28-3	ACT	UNKNOWN	SYBR	None							21.1467	21.1722	0.0410383						TRUE	0.219047	TRUE	3	16	Amp		0.970458	N	N	N	83.7659
78	G6	FALSE	HLCP28-3	ACT	UNKNOWN	SYBR	None							21.1279	21.1722	0.0410383						TRUE	0.219047	TRUE	3	15	Amp		0.971429	N	N	N	83.7659
79	G7	FALSE	HLCP28-3	ACT	UNKNOWN	SYBR	None							21.2054	21.1722	0.0410383						TRUE	0.219047	TRUE	3	16	Amp		0.971382	N	N	N	83.9037
80	G8	FALSE	HLCP28-3	ACT	UNKNOWN	SYBR	None							21.2087	21.1722	0.0410383						TRUE	0.219047	TRUE	3	16	Amp		0.968938	N	N	N	83.9037
81	G9	FALSE	HLCP28-3	TUB	UNKNOWN	SYBR	None							22.4006	22.3697	0.0659785						TRUE	0.180023	TRUE	3	17	Amp		0.981534	N	N	N	82.099
82	G10	FALSE	HLCP28-3	TUB	UNKNOWN	SYBR	None							22.3005	22.3697	0.0659785						TRUE	0.180023	TRUE	3	17	Amp		0.979392	N	N	N	82.2345
83	G11	FALSE	HLCP28-3	TUB	UNKNOWN	SYBR	None							22.3314	22.3697	0.0659785						TRUE	0.180023	TRUE	3	17	Amp		0.980707	N	N	N	82.137
84	G12	FALSE	HLCP28-3	TUB	UNKNOWN	SYBR	None							22.4462	22.3697	0.0659785						TRUE	0.180023	TRUE	3	17	Amp		0.978565	N	N	N	82.137
85	H1	FALSE	CK	C4570	NTC	SYBR	None							Undetermined								TRUE	0.174095	TRUE	3	39	No Amp		0	N	N	N	62.9995
86	H2	FALSE	CK	C4570	NTC	SYBR	None							Undetermined								TRUE	0.174095	TRUE	3	39	No Amp		0	N	N	N	62.9995
87	H3	FALSE	CK	C4570	NTC	SYBR	None							Undetermined								TRUE	0.174095	TRUE	3	39	No Amp		0	N	N	N	63.4073
88	H4	FALSE	CK	C4570	NTC	SYBR	None							Undetermined								TRUE	0.174095	TRUE	3	39	No Amp		0	N	N	N	62.9996
89	H5	FALSE	CK	ACT	NTC	SYBR	None							Undetermined								TRUE	0.219047	TRUE	3	39	No Amp		0	N	N	Y	90.2808	93.8097	76.5724	81.8658
90	H6	FALSE	CK	ACT	NTC	SYBR	None							Undetermined								TRUE	0.219047	TRUE	3	39	No Amp		0	N	N	Y	91.0952	77.9297	81.8658	84.4446
91	H7	FALSE	CK	ACT	NTC	SYBR	None							39.569								TRUE	0.219047	TRUE	3	34	Inconclusive		0	N	N	Y	77.5239	81.5961
92	H8	FALSE	CK	ACT	NTC	SYBR	None							Undetermined								TRUE	0.219047	TRUE	3	35	No Amp		0	N	N	N	80.9174
93	H9	FALSE	CK	TUB	NTC	SYBR	None							Undetermined								TRUE	0.180023	TRUE	3	39	No Amp		0	N	N	Y	92.8001	87.2464	71.8043	77.358
94	H10	FALSE	CK	TUB	NTC	SYBR	None							Undetermined								TRUE	0.180023	TRUE	3	39	No Amp		0	N	N	N	62.9996
95	H11	FALSE	CK	TUB	NTC	SYBR	None							Undetermined								TRUE	0.180023	TRUE	3	39	No Amp		0	N	N	Y	87.4303	91.0948	82.137	93.945
96	H12	FALSE	CK	TUB	NTC	SYBR	None							Undetermined								TRUE	0.180023	TRUE	3	39	No Amp		0	N	N	N	62.9999
Analysis Type	Singleplex
Endogenous Control	ACT, TUB
RQ Min/Max Confidence Level	95.0
Reference Sample	HLCP8-3
