# Supplementary material for: Transcriptomic Analysis Reveal the Molecular Mechanisms of Seed Coat Development in Cucurbita pepo L
Source: Front Plant Sci. 2022 Feb 24;13:772685. doi: 10.3389/fpls.2022.772685 (PMC8912962; doi:10.3389/fpls.2022.772685)
Supplement: Supplementary file 1 [file Data_Sheet_1.zip › Shenzhiyan -5th plate q-pcr results 20191126.xls]

## Sheet: Sample Setup
Block Type	96-Well 0.1-mL Block
Calibration Background is expired	Yes
Calibration Background performed on	10-29-2017
Calibration Pure Dye ABY is expired	Yes
Calibration Pure Dye ABY performed on	10-29-2017
Calibration Pure Dye CY5 is expired	Yes
Calibration Pure Dye CY5 performed on	10-29-2017
Calibration Pure Dye FAM is expired	Yes
Calibration Pure Dye FAM performed on	10-29-2017
Calibration Pure Dye JUN is expired	Yes
Calibration Pure Dye JUN performed on	10-29-2017
Calibration Pure Dye MUSTANG PURPLE is expired	Yes
Calibration Pure Dye MUSTANG PURPLE performed on	10-29-2017
Calibration Pure Dye NED is expired	Yes
Calibration Pure Dye NED performed on	10-29-2017
Calibration Pure Dye ROX is expired	Yes
Calibration Pure Dye ROX performed on	10-29-2017
Calibration Pure Dye SYBR is expired	Yes
Calibration Pure Dye SYBR performed on	10-29-2017
Calibration Pure Dye TAMRA is expired	Yes
Calibration Pure Dye TAMRA performed on	10-29-2017
Calibration Pure Dye VIC is expired	Yes
Calibration Pure Dye VIC performed on	10-29-2017
Calibration ROI is expired	Yes
Calibration ROI performed on	10-29-2017
Calibration Uniformity is expired	Yes
Calibration Uniformity performed on	10-29-2017
Chemistry	SYBR_GREEN
Date Created	2019-11-26 20:39:42 PM PST
Experiment Barcode
Experiment Comment
Experiment File Name	D:\Users\Administrator\Desktop\SZY FINAL Q-PCR 20191126\Shenzhiyan -5th plate q-pcr results computer save 20191126.eds
Experiment Name	Shenzhiyan -5th plate q-pcr 20191126
Experiment Run End Time	2019-11-26 04:20:33 AM PST
Experiment Type	Comparative Cт (ΔΔCт)
Instrument Name	272510507
Instrument Serial Number	272510507
Instrument Type	QuantStudio™ 5 System
Passive Reference	ROX
Post-read Stage/Step
Pre-read Stage/Step
Quantification Cycle Method	Ct
Signal Smoothing On	true
Stage where Melt Analysis is performed	Stage3
Stage/ Cycle where Ct Analysis is performed	Stage2, Step2
User Name
Well	Well Position	Sample Name	Sample Color	Biogroup Name	Biogroup Color	Target Name	Target Color	Task	Reporter	Quencher	Quantity	Comments
1	A1	CP8-1	RGB(139,137,112)			C7510	RGB(198,113,113)	UNKNOWN	SYBR	None
2	A2	CP8-1	RGB(139,137,112)			C7510	RGB(198,113,113)	UNKNOWN	SYBR	None
3	A3	CP8-1	RGB(139,137,112)			C7510	RGB(198,113,113)	UNKNOWN	SYBR	None
4	A4	CP8-1	RGB(139,137,112)			C7510	RGB(198,113,113)	UNKNOWN	SYBR	None
5	A5	CP8-1	RGB(139,137,112)			C9060	RGB(238,220,130)	UNKNOWN	SYBR	None
6	A6	CP8-1	RGB(139,137,112)			C9060	RGB(238,220,130)	UNKNOWN	SYBR	None
7	A7	CP8-1	RGB(139,137,112)			C9060	RGB(238,220,130)	UNKNOWN	SYBR	None
8	A8	CP8-1	RGB(139,137,112)			C9060	RGB(238,220,130)	UNKNOWN	SYBR	None
9	A9	CP8-1	RGB(139,137,112)			C1430	RGB(255,127,0)	UNKNOWN	SYBR	None
10	A10	CP8-1	RGB(139,137,112)			C1430	RGB(255,127,0)	UNKNOWN	SYBR	None
11	A11	CP8-1	RGB(139,137,112)			C1430	RGB(255,127,0)	UNKNOWN	SYBR	None
12	A12	CP8-1	RGB(139,137,112)			C1430	RGB(255,127,0)	UNKNOWN	SYBR	None
13	B1	CP18-1	RGB(0,0,255)			C7510	RGB(198,113,113)	UNKNOWN	SYBR	None
14	B2	CP18-1	RGB(0,0,255)			C7510	RGB(198,113,113)	UNKNOWN	SYBR	None
15	B3	CP18-1	RGB(0,0,255)			C7510	RGB(198,113,113)	UNKNOWN	SYBR	None
16	B4	CP18-1	RGB(0,0,255)			C7510	RGB(198,113,113)	UNKNOWN	SYBR	None
17	B5	CP18-1	RGB(0,0,255)			C9060	RGB(238,220,130)	UNKNOWN	SYBR	None
18	B6	CP18-1	RGB(0,0,255)			C9060	RGB(238,220,130)	UNKNOWN	SYBR	None
19	B7	CP18-1	RGB(0,0,255)			C9060	RGB(238,220,130)	UNKNOWN	SYBR	None
20	B8	CP18-1	RGB(0,0,255)			C9060	RGB(238,220,130)	UNKNOWN	SYBR	None
21	B9	CP18-1	RGB(0,0,255)			C1430	RGB(255,127,0)	UNKNOWN	SYBR	None
22	B10	CP18-1	RGB(0,0,255)			C1430	RGB(255,127,0)	UNKNOWN	SYBR	None
23	B11	CP18-1	RGB(0,0,255)			C1430	RGB(255,127,0)	UNKNOWN	SYBR	None
24	B12	CP18-1	RGB(0,0,255)			C1430	RGB(255,127,0)	UNKNOWN	SYBR	None
25	C1	CP28-1	RGB(0,139,69)			C7510	RGB(198,113,113)	UNKNOWN	SYBR	None
26	C2	CP28-1	RGB(0,139,69)			C7510	RGB(198,113,113)	UNKNOWN	SYBR	None
27	C3	CP28-1	RGB(0,139,69)			C7510	RGB(198,113,113)	UNKNOWN	SYBR	None
28	C4	CP28-1	RGB(0,139,69)			C7510	RGB(198,113,113)	UNKNOWN	SYBR	None
29	C5	CP28-1	RGB(0,139,69)			C9060	RGB(238,220,130)	UNKNOWN	SYBR	None
30	C6	CP28-1	RGB(0,139,69)			C9060	RGB(238,220,130)	UNKNOWN	SYBR	None
31	C7	CP28-1	RGB(0,139,69)			C9060	RGB(238,220,130)	UNKNOWN	SYBR	None
32	C8	CP28-1	RGB(0,139,69)			C9060	RGB(238,220,130)	UNKNOWN	SYBR	None
33	C9	CP28-1	RGB(0,139,69)			C1430	RGB(255,127,0)	UNKNOWN	SYBR	None
34	C10	CP28-1	RGB(0,139,69)			C1430	RGB(255,127,0)	UNKNOWN	SYBR	None
35	C11	CP28-1	RGB(0,139,69)			C1430	RGB(255,127,0)	UNKNOWN	SYBR	None
36	C12	CP28-1	RGB(0,139,69)			C1430	RGB(255,127,0)	UNKNOWN	SYBR	None
37	D1	CK	RGB(255,127,0)			C7510	RGB(198,113,113)	NTC	SYBR	None
38	D2	CK	RGB(255,127,0)			C7510	RGB(198,113,113)	NTC	SYBR	None
39	D3	CK	RGB(255,127,0)			C7510	RGB(198,113,113)	NTC	SYBR	None
40	D4	CK	RGB(255,127,0)			C7510	RGB(198,113,113)	NTC	SYBR	None
41	D5	CK	RGB(255,127,0)			C9060	RGB(238,220,130)	NTC	SYBR	None
42	D6	CK	RGB(255,127,0)			C9060	RGB(238,220,130)	NTC	SYBR	None
43	D7	CK	RGB(255,127,0)			C9060	RGB(238,220,130)	NTC	SYBR	None
44	D8	CK	RGB(255,127,0)			C9060	RGB(238,220,130)	NTC	SYBR	None
45	D9	CK	RGB(255,127,0)			C1430	RGB(255,127,0)	NTC	SYBR	None
46	D10	CK	RGB(255,127,0)			C1430	RGB(255,127,0)	NTC	SYBR	None
47	D11	CK	RGB(255,127,0)			C1430	RGB(255,127,0)	NTC	SYBR	None
48	D12	CK	RGB(255,127,0)			C1430	RGB(255,127,0)	NTC	SYBR	None
49	E1	CP8-1	RGB(139,137,112)			C5180	RGB(51,161,201)	UNKNOWN	SYBR	None
50	E2	CP8-1	RGB(139,137,112)			C5180	RGB(51,161,201)	UNKNOWN	SYBR	None
51	E3	CP8-1	RGB(139,137,112)			C5180	RGB(51,161,201)	UNKNOWN	SYBR	None
52	E4	CP8-1	RGB(139,137,112)			C5180	RGB(51,161,201)	UNKNOWN	SYBR	None
53	E5	CP8-1	RGB(139,137,112)			ACT	RGB(238,18,137)	UNKNOWN	SYBR	None
54	E6	CP8-1	RGB(139,137,112)			ACT	RGB(238,18,137)	UNKNOWN	SYBR	None
55	E7	CP8-1	RGB(139,137,112)			ACT	RGB(238,18,137)	UNKNOWN	SYBR	None
56	E8	CP8-1	RGB(139,137,112)			ACT	RGB(238,18,137)	UNKNOWN	SYBR	None
57	E9	CP8-1	RGB(139,137,112)			TUB	RGB(176,23,31)	UNKNOWN	SYBR	None
58	E10	CP8-1	RGB(139,137,112)			TUB	RGB(176,23,31)	UNKNOWN	SYBR	None
59	E11	CP8-1	RGB(139,137,112)			TUB	RGB(176,23,31)	UNKNOWN	SYBR	None
60	E12	CP8-1	RGB(139,137,112)			TUB	RGB(176,23,31)	UNKNOWN	SYBR	None
61	F1	CP18-1	RGB(0,0,255)			C5180	RGB(51,161,201)	UNKNOWN	SYBR	None
62	F2	CP18-1	RGB(0,0,255)			C5180	RGB(51,161,201)	UNKNOWN	SYBR	None
63	F3	CP18-1	RGB(0,0,255)			C5180	RGB(51,161,201)	UNKNOWN	SYBR	None
64	F4	CP18-1	RGB(0,0,255)			C5180	RGB(51,161,201)	UNKNOWN	SYBR	None
65	F5	CP18-1	RGB(0,0,255)			ACT	RGB(238,18,137)	UNKNOWN	SYBR	None
66	F6	CP18-1	RGB(0,0,255)			ACT	RGB(238,18,137)	UNKNOWN	SYBR	None
67	F7	CP18-1	RGB(0,0,255)			ACT	RGB(238,18,137)	UNKNOWN	SYBR	None
68	F8	CP18-1	RGB(0,0,255)			ACT	RGB(238,18,137)	UNKNOWN	SYBR	None
69	F9	CP18-1	RGB(0,0,255)			TUB	RGB(176,23,31)	UNKNOWN	SYBR	None
70	F10	CP18-1	RGB(0,0,255)			TUB	RGB(176,23,31)	UNKNOWN	SYBR	None
71	F11	CP18-1	RGB(0,0,255)			TUB	RGB(176,23,31)	UNKNOWN	SYBR	None
72	F12	CP18-1	RGB(0,0,255)			TUB	RGB(176,23,31)	UNKNOWN	SYBR	None
73	G1	CP28-1	RGB(0,139,69)			C5180	RGB(51,161,201)	UNKNOWN	SYBR	None
74	G2	CP28-1	RGB(0,139,69)			C5180	RGB(51,161,201)	UNKNOWN	SYBR	None
75	G3	CP28-1	RGB(0,139,69)			C5180	RGB(51,161,201)	UNKNOWN	SYBR	None
76	G4	CP28-1	RGB(0,139,69)			C5180	RGB(51,161,201)	UNKNOWN	SYBR	None
77	G5	CP28-1	RGB(0,139,69)			ACT	RGB(238,18,137)	UNKNOWN	SYBR	None
78	G6	CP28-1	RGB(0,139,69)			ACT	RGB(238,18,137)	UNKNOWN	SYBR	None
79	G7	CP28-1	RGB(0,139,69)			ACT	RGB(238,18,137)	UNKNOWN	SYBR	None
80	G8	CP28-1	RGB(0,139,69)			ACT	RGB(238,18,137)	UNKNOWN	SYBR	None
81	G9	CP28-1	RGB(0,139,69)			TUB	RGB(176,23,31)	UNKNOWN	SYBR	None
82	G10	CP28-1	RGB(0,139,69)			TUB	RGB(176,23,31)	UNKNOWN	SYBR	None
83	G11	CP28-1	RGB(0,139,69)			TUB	RGB(176,23,31)	UNKNOWN	SYBR	None
84	G12	CP28-1	RGB(0,139,69)			TUB	RGB(176,23,31)	UNKNOWN	SYBR	None
85	H1	CK	RGB(255,127,0)			C5180	RGB(51,161,201)	NTC	SYBR	None
86	H2	CK	RGB(255,127,0)			C5180	RGB(51,161,201)	NTC	SYBR	None
87	H3	CK	RGB(255,127,0)			C5180	RGB(51,161,201)	NTC	SYBR	None
88	H4	CK	RGB(255,127,0)			C5180	RGB(51,161,201)	NTC	SYBR	None
89	H5	CK	RGB(255,127,0)			ACT	RGB(238,18,137)	NTC	SYBR	None
90	H6	CK	RGB(255,127,0)			ACT	RGB(238,18,137)	NTC	SYBR	None
91	H7	CK	RGB(255,127,0)			ACT	RGB(238,18,137)	NTC	SYBR	None
92	H8	CK	RGB(255,127,0)			ACT	RGB(238,18,137)	NTC	SYBR	None
93	H9	CK	RGB(255,127,0)			TUB	RGB(176,23,31)	NTC	SYBR	None
94	H10	CK	RGB(255,127,0)			TUB	RGB(176,23,31)	NTC	SYBR	None
95	H11	CK	RGB(255,127,0)			TUB	RGB(176,23,31)	NTC	SYBR	None
96	H12	CK	RGB(255,127,0)			TUB	RGB(176,23,31)	NTC	SYBR	None

## Sheet: Amplification Data
Block Type	96-Well 0.1-mL Block
Calibration Background is expired	Yes
Calibration Background performed on	10-29-2017
Calibration Pure Dye ABY is expired	Yes
Calibration Pure Dye ABY performed on	10-29-2017
Calibration Pure Dye CY5 is expired	Yes
Calibration Pure Dye CY5 performed on	10-29-2017
Calibration Pure Dye FAM is expired	Yes
Calibration Pure Dye FAM performed on	10-29-2017
Calibration Pure Dye JUN is expired	Yes
Calibration Pure Dye JUN performed on	10-29-2017
Calibration Pure Dye MUSTANG PURPLE is expired	Yes
Calibration Pure Dye MUSTANG PURPLE performed on	10-29-2017
Calibration Pure Dye NED is expired	Yes
Calibration Pure Dye NED performed on	10-29-2017
Calibration Pure Dye ROX is expired	Yes
Calibration Pure Dye ROX performed on	10-29-2017
Calibration Pure Dye SYBR is expired	Yes
Calibration Pure Dye SYBR performed on	10-29-2017
Calibration Pure Dye TAMRA is expired	Yes
Calibration Pure Dye TAMRA performed on	10-29-2017
Calibration Pure Dye VIC is expired	Yes
Calibration Pure Dye VIC performed on	10-29-2017
Calibration ROI is expired	Yes
Calibration ROI performed on	10-29-2017
Calibration Uniformity is expired	Yes
Calibration Uniformity performed on	10-29-2017
Chemistry	SYBR_GREEN
Date Created	2019-11-26 20:39:42 PM PST
Experiment Barcode
Experiment Comment
Experiment File Name	D:\Users\Administrator\Desktop\SZY FINAL Q-PCR 20191126\Shenzhiyan -5th plate q-pcr results computer save 20191126.eds
Experiment Name	Shenzhiyan -5th plate q-pcr 20191126
Experiment Run End Time	2019-11-26 04:20:33 AM PST
Experiment Type	Comparative Cт (ΔΔCт)
Instrument Name	272510507
Instrument Serial Number	272510507
Instrument Type	QuantStudio™ 5 System
Passive Reference	ROX
Post-read Stage/Step
Pre-read Stage/Step
Quantification Cycle Method	Ct
Signal Smoothing On	true
Stage where Melt Analysis is performed	Stage3
Stage/ Cycle where Ct Analysis is performed	Stage2, Step2
User Name
Well	Well Position	Cycle	Target Name	Rn	Delta Rn
1	A1	1	C7510	0.0761127	0.000802218
1	A1	2	C7510	0.0759763	0.000658434
1	A1	3	C7510	0.0760671	0.000741939
1	A1	4	C7510	0.0771907	0.00185818
1	A1	5	C7510	0.0766613	0.00132143
1	A1	6	C7510	0.0759583	0.000611086
1	A1	7	C7510	0.0756261	0.000271576
1	A1	8	C7510	0.0751187	-0.000243149
1	A1	9	C7510	0.0748743	-0.000494825
1	A1	10	C7510	0.0747713	-0.000605229
1	A1	11	C7510	0.074747	-0.000636792
1	A1	12	C7510	0.0748168	-0.000574335
1	A1	13	C7510	0.0740801	-0.00131838
1	A1	14	C7510	0.0734689	-0.00193691
1	A1	15	C7510	0.0733336	-0.00207956
1	A1	16	C7510	0.0733717	-0.00204882
1	A1	17	C7510	0.0736717	-0.00175616
1	A1	18	C7510	0.0749994	-0.000435751
1	A1	19	C7510	0.0759761	0.000533619
1	A1	20	C7510	0.0777796	0.0023298
1	A1	21	C7510	0.0799195	0.00446229
1	A1	22	C7510	0.0854387	0.0099742
1	A1	23	C7510	0.0963305	0.0208587
1	A1	24	C7510	0.115687	0.0402082
1	A1	25	C7510	0.154588	0.0791015
1	A1	26	C7510	0.222926	0.147433
1	A1	27	C7510	0.336604	0.261103
1	A1	28	C7510	0.504401	0.428892
1	A1	29	C7510	0.712207	0.636691
1	A1	30	C7510	0.915571	0.840048
1	A1	31	C7510	1.07662	1.00109
1	A1	32	C7510	1.19135	1.11581
1	A1	33	C7510	1.27397	1.19842
1	A1	34	C7510	1.33622	1.26066
1	A1	35	C7510	1.38213	1.30657
1	A1	36	C7510	1.41807	1.3425
1	A1	37	C7510	1.44622	1.37065
1	A1	38	C7510	1.46791	1.39233
1	A1	39	C7510	1.48722	1.41163
1	A1	40	C7510	1.49901	1.42342
2	A2	1	C7510	0.0872595	-4.8986e-05
2	A2	2	C7510	0.0878812	0.00038071
2	A2	3	C7510	0.0883164	0.000623911
2	A2	4	C7510	0.0886899	0.000805451
2	A2	5	C7510	0.088664	0.000587647
2	A2	6	C7510	0.0886552	0.000386875
2	A2	7	C7510	0.088682	0.000221643
2	A2	8	C7510	0.0888016	0.000149274
2	A2	9	C7510	0.0889349	9.0622e-05
2	A2	10	C7510	0.0888697	-0.000166566
2	A2	11	C7510	0.0886971	-0.000531131
2	A2	12	C7510	0.0881884	-0.00123178
2	A2	13	C7510	0.0880996	-0.00151261
2	A2	14	C7510	0.0884788	-0.00132537
2	A2	15	C7510	0.0886675	-0.00132867
2	A2	16	C7510	0.0894124	-0.000775679
2	A2	17	C7510	0.0900821	-0.000297949
2	A2	18	C7510	0.0911689	0.000596827
2	A2	19	C7510	0.0916566	0.000892599
2	A2	20	C7510	0.0937709	0.00281489
2	A2	21	C7510	0.0975654	0.0064174
2	A2	22	C7510	0.104716	0.0133758
2	A2	23	C7510	0.12007	0.028538
2	A2	24	C7510	0.147246	0.0555218
2	A2	25	C7510	0.198416	0.1065
2	A2	26	C7510	0.291889	0.199781
2	A2	27	C7510	0.447735	0.355435
2	A2	28	C7510	0.675447	0.582956
2	A2	29	C7510	0.945513	0.852829
2	A2	30	C7510	1.19943	1.10655
2	A2	31	C7510	1.39292	1.29985
2	A2	32	C7510	1.5279	1.43464
2	A2	33	C7510	1.62651	1.53306
2	A2	34	C7510	1.70115	1.6075
2	A2	35	C7510	1.75789	1.66406
2	A2	36	C7510	1.80291	1.70888
2	A2	37	C7510	1.83792	1.7437
2	A2	38	C7510	1.86321	1.7688
2	A2	39	C7510	1.88484	1.79024
2	A2	40	C7510	1.9007	1.8059
3	A3	1	C7510	0.0868476	-0.000888617
3	A3	2	C7510	0.0871599	-0.00088936
3	A3	3	C7510	0.0881119	-0.000250352
3	A3	4	C7510	0.0889727	0.000297386
3	A3	5	C7510	0.0900452	0.00105685
3	A3	6	C7510	0.0903357	0.0010343
3	A3	7	C7510	0.0902086	0.000594141
3	A3	8	C7510	0.0900835	0.000155989
3	A3	9	C7510	0.0899822	-0.000258352
3	A3	10	C7510	0.0904366	-0.000116923
3	A3	11	C7510	0.0907423	-0.000124342
3	A3	12	C7510	0.0908346	-0.000344997
3	A3	13	C7510	0.0908044	-0.000688251
3	A3	14	C7510	0.0904821	-0.00132366
3	A3	15	C7510	0.0904516	-0.00166722
3	A3	16	C7510	0.0913476	-0.00108416
3	A3	17	C7510	0.0922329	-0.000511911
3	A3	18	C7510	0.0924272	-0.000630724
3	A3	19	C7510	0.093015	-0.000355938
3	A3	20	C7510	0.093947	0.000263036
3	A3	21	C7510	0.0979521	0.00395513
3	A3	22	C7510	0.10407	0.00976015
3	A3	23	C7510	0.116097	0.0214738
3	A3	24	C7510	0.13916	0.0442235
3	A3	25	C7510	0.182881	0.0876314
3	A3	26	C7510	0.26176	0.166197
3	A3	27	C7510	0.394797	0.298922
3	A3	28	C7510	0.598634	0.502445
3	A3	29	C7510	0.855092	0.758591
3	A3	30	C7510	1.10995	1.01314
3	A3	31	C7510	1.31664	1.21951
3	A3	32	C7510	1.4638	1.36636
3	A3	33	C7510	1.57336	1.4756
3	A3	34	C7510	1.65653	1.55846
3	A3	35	C7510	1.72048	1.6221
3	A3	36	C7510	1.76908	1.67039
3	A3	37	C7510	1.80757	1.70856
3	A3	38	C7510	1.83882	1.7395
3	A3	39	C7510	1.86212	1.76249
3	A3	40	C7510	1.87832	1.77837
4	A4	1	C7510	0.0890685	-0.000657056
4	A4	2	C7510	0.0898125	-0.000212677
4	A4	3	C7510	0.0906576	0.000332979
4	A4	4	C7510	0.0908541	0.000229942
4	A4	5	C7510	0.0913272	0.000403478
4	A4	6	C7510	0.0917632	0.000539948
4	A4	7	C7510	0.0921493	0.000626551
4	A4	8	C7510	0.0920571	0.000234827
4	A4	9	C7510	0.0919569	-0.000164944
4	A4	10	C7510	0.0923198	-0.000101557
4	A4	11	C7510	0.0930619	0.000341004
4	A4	12	C7510	0.0928373	-0.000183139
4	A4	13	C7510	0.0927024	-0.000617526
4	A4	14	C7510	0.0930704	-0.000549139
4	A4	15	C7510	0.0929494	-0.000969616
4	A4	16	C7510	0.0927668	-0.00145181
4	A4	17	C7510	0.0927332	-0.0017849
4	A4	18	C7510	0.0928591	-0.00195852
4	A4	19	C7510	0.0943564	-0.000760742
4	A4	20	C7510	0.096867	0.00145027
4	A4	21	C7510	0.100099	0.0043829
4	A4	22	C7510	0.106219	0.0102033
4	A4	23	C7510	0.117784	0.0214691
4	A4	24	C7510	0.141061	0.0444467
4	A4	25	C7510	0.183662	0.0867479
4	A4	26	C7510	0.261939	0.164725
4	A4	27	C7510	0.394792	0.297279
4	A4	28	C7510	0.596504	0.498691
4	A4	29	C7510	0.849421	0.751309
4	A4	30	C7510	1.10414	1.00573
4	A4	31	C7510	1.31097	1.21226
4	A4	32	C7510	1.45906	1.36005
4	A4	33	C7510	1.56636	1.46705
4	A4	34	C7510	1.64985	1.55024
4	A4	35	C7510	1.71545	1.61554
4	A4	36	C7510	1.76387	1.66366
4	A4	37	C7510	1.80198	1.70147
4	A4	38	C7510	1.83323	1.73242
4	A4	39	C7510	1.8588	1.75769
4	A4	40	C7510	1.87412	1.77271
5	A5	1	C9060	0.0961552	0.000743823
5	A5	2	C9060	0.0970299	0.00114366
5	A5	3	C9060	0.0975813	0.00122024
5	A5	4	C9060	0.0970263	0.000190506
5	A5	5	C9060	0.097052	-0.000258608
5	A5	6	C9060	0.0980563	0.000270875
5	A5	7	C9060	0.0983717	0.000111462
5	A5	8	C9060	0.098283	-0.000452048
5	A5	9	C9060	0.0982771	-0.000932819
5	A5	10	C9060	0.0986381	-0.00104662
5	A5	11	C9060	0.0991214	-0.00103813
5	A5	12	C9060	0.0997603	-0.000873982
5	A5	13	C9060	0.101587	0.000477792
5	A5	14	C9060	0.103915	0.00233133
5	A5	15	C9060	0.108183	0.00612404
5	A5	16	C9060	0.118037	0.0155033
5	A5	17	C9060	0.135906	0.0328977
5	A5	18	C9060	0.167797	0.0643141
5	A5	19	C9060	0.225795	0.121837
5	A5	20	C9060	0.323442	0.219009
5	A5	21	C9060	0.469988	0.36508
5	A5	22	C9060	0.660156	0.554773
5	A5	23	C9060	0.872737	0.766879
5	A5	24	C9060	1.07721	0.970873
5	A5	25	C9060	1.25107	1.14426
5	A5	26	C9060	1.38977	1.28249
5	A5	27	C9060	1.49727	1.38951
5	A5	28	C9060	1.58045	1.47222
5	A5	29	C9060	1.64427	1.53557
5	A5	30	C9060	1.69459	1.58541
5	A5	31	C9060	1.73373	1.62408
5	A5	32	C9060	1.76567	1.65554
5	A5	33	C9060	1.7932	1.68259
5	A5	34	C9060	1.81423	1.70315
5	A5	35	C9060	1.83247	1.72091
5	A5	36	C9060	1.84538	1.73335
5	A5	37	C9060	1.85835	1.74585
5	A5	38	C9060	1.86792	1.75494
5	A5	39	C9060	1.87753	1.76408
5	A5	40	C9060	1.8842	1.77027
6	A6	1	C9060	0.0999085	0.000573882
6	A6	2	C9060	0.100196	0.000433314
6	A6	3	C9060	0.100824	0.000632522
6	A6	4	C9060	0.101077	0.000457577
6	A6	5	C9060	0.101132	8.43193e-05
6	A6	6	C9060	0.101315	-0.000160632
6	A6	7	C9060	0.1019	-3.84723e-06
6	A6	8	C9060	0.102263	-6.89411e-05
6	A6	9	C9060	0.102257	-0.000503129
6	A6	10	C9060	0.102376	-0.00081217
6	A6	11	C9060	0.102697	-0.000919904
6	A6	12	C9060	0.103249	-0.000795611
6	A6	13	C9060	0.104021	-0.00045149
6	A6	14	C9060	0.107442	0.00254131
6	A6	15	C9060	0.112071	0.00674156
6	A6	16	C9060	0.121022	0.0152647
6	A6	17	C9060	0.138568	0.0323827
6	A6	18	C9060	0.172199	0.065585
6	A6	19	C9060	0.229037	0.121995
6	A6	20	C9060	0.325834	0.218364
6	A6	21	C9060	0.473029	0.36513
6	A6	22	C9060	0.665022	0.556695
6	A6	23	C9060	0.878107	0.769352
6	A6	24	C9060	1.07885	0.969672
6	A6	25	C9060	1.25159	1.14198
6	A6	26	C9060	1.39163	1.28159
6	A6	27	C9060	1.49946	1.38899
6	A6	28	C9060	1.58135	1.47046
6	A6	29	C9060	1.64432	1.53299
6	A6	30	C9060	1.69363	1.58187
6	A6	31	C9060	1.732	1.61982
6	A6	32	C9060	1.76486	1.65225
6	A6	33	C9060	1.79146	1.67842
6	A6	34	C9060	1.81293	1.69946
6	A6	35	C9060	1.82851	1.71462
6	A6	36	C9060	1.8436	1.72928
6	A6	37	C9060	1.85782	1.74307
6	A6	38	C9060	1.86792	1.75274
6	A6	39	C9060	1.87451	1.7589
6	A6	40	C9060	1.88109	1.76505
7	A7	1	C9060	0.0978537	0.000567073
7	A7	2	C9060	0.0983118	0.000588814
7	A7	3	C9060	0.0991082	0.000948781
7	A7	4	C9060	0.0990139	0.000418076
7	A7	5	C9060	0.0989558	-7.6367e-05
7	A7	6	C9060	0.0996195	0.000150891
7	A7	7	C9060	0.0999957	9.07568e-05
7	A7	8	C9060	0.100002	-0.000339723
7	A7	9	C9060	0.100033	-0.000744401
7	A7	10	C9060	0.0999407	-0.00127349
7	A7	11	C9060	0.100146	-0.00150479
7	A7	12	C9060	0.10165	-0.000436901
7	A7	13	C9060	0.102993	0.000470013
7	A7	14	C9060	0.105257	0.00229716
7	A7	15	C9060	0.110467	0.00707075
7	A7	16	C9060	0.120831	0.0169984
7	A7	17	C9060	0.140099	0.0358298
7	A7	18	C9060	0.175177	0.0704718
7	A7	19	C9060	0.236733	0.131591
7	A7	20	C9060	0.339214	0.233635
7	A7	21	C9060	0.492574	0.38656
7	A7	22	C9060	0.688963	0.582512
7	A7	23	C9060	0.904974	0.798086
7	A7	24	C9060	1.10819	1.00086
7	A7	25	C9060	1.27657	1.16881
7	A7	26	C9060	1.41068	1.30249
7	A7	27	C9060	1.51391	1.40527
7	A7	28	C9060	1.59328	1.48421
7	A7	29	C9060	1.65465	1.54515
7	A7	30	C9060	1.70257	1.59262
7	A7	31	C9060	1.73923	1.62885
7	A7	32	C9060	1.7701	1.65929
7	A7	33	C9060	1.79365	1.6824
7	A7	34	C9060	1.8139	1.70222
7	A7	35	C9060	1.82969	1.71757
7	A7	36	C9060	1.84356	1.731
7	A7	37	C9060	1.85702	1.74403
7	A7	38	C9060	1.86475	1.75131
7	A7	39	C9060	1.87304	1.75917
7	A7	40	C9060	1.88049	1.76619
8	A8	1	C9060	0.098162	0.000726399
8	A8	2	C9060	0.0984837	0.000740047
8	A8	3	C9060	0.0986271	0.000575441
8	A8	4	C9060	0.098768	0.000408294
8	A8	5	C9060	0.0989187	0.000250967
8	A8	6	C9060	0.0991198	0.000144036
8	A8	7	C9060	0.0991732	-0.000110589
8	A8	8	C9060	0.0995104	-8.14873e-05
8	A8	9	C9060	0.0990665	-0.000833475
8	A8	10	C9060	0.099001	-0.00120696
8	A8	11	C9060	0.0998923	-0.000623735
8	A8	12	C9060	0.100175	-0.000649135
8	A8	13	C9060	0.100736	-0.000396054
8	A8	14	C9060	0.103963	0.0025227
8	A8	15	C9060	0.109436	0.00768766
8	A8	16	C9060	0.117982	0.0159253
8	A8	17	C9060	0.134912	0.0325472
8	A8	18	C9060	0.165115	0.0624425
8	A8	19	C9060	0.219492	0.116512
8	A8	20	C9060	0.310964	0.207675
8	A8	21	C9060	0.448678	0.345082
8	A8	22	C9060	0.630778	0.526873
8	A8	23	C9060	0.8402	0.735987
8	A8	24	C9060	1.0437	0.939184
8	A8	25	C9060	1.21882	1.11399
8	A8	26	C9060	1.3625	1.25736
8	A8	27	C9060	1.47384	1.36839
8	A8	28	C9060	1.55682	1.45107
8	A8	29	C9060	1.61874	1.51268
8	A8	30	C9060	1.67048	1.56412
8	A8	31	C9060	1.71353	1.60685
8	A8	32	C9060	1.74724	1.64026
8	A8	33	C9060	1.77403	1.66674
8	A8	34	C9060	1.79588	1.68828
8	A8	35	C9060	1.81425	1.70634
8	A8	36	C9060	1.82999	1.72177
8	A8	37	C9060	1.84112	1.73259
8	A8	38	C9060	1.85281	1.74398
8	A8	39	C9060	1.86141	1.75227
8	A8	40	C9060	1.86542	1.75597
9	A9	1	C1430	0.0889604	-0.000435885
9	A9	2	C1430	0.0891904	-0.000495288
9	A9	3	C1430	0.0895677	-0.000407452
9	A9	4	C1430	0.0908691	0.000604516
9	A9	5	C1430	0.0912524	0.000698469
9	A9	6	C1430	0.0913328	0.000489421
9	A9	7	C1430	0.0919427	0.000809857
9	A9	8	C1430	0.0920185	0.00059619
9	A9	9	C1430	0.0919486	0.000236886
9	A9	10	C1430	0.0918636	-0.000137527
9	A9	11	C1430	0.0922127	-7.78177e-05
9	A9	12	C1430	0.0921301	-0.000449906
9	A9	13	C1430	0.0919687	-0.000900725
9	A9	14	C1430	0.0920217	-0.00113715
9	A9	15	C1430	0.0924975	-0.000950829
9	A9	16	C1430	0.0929355	-0.000802212
9	A9	17	C1430	0.0925393	-0.00148783
9	A9	18	C1430	0.0925205	-0.00179609
9	A9	19	C1430	0.0937156	-0.000890402
9	A9	20	C1430	0.0958473	0.000951881
9	A9	21	C1430	0.0998356	0.00465072
9	A9	22	C1430	0.105497	0.0100228
9	A9	23	C1430	0.115987	0.0202229
9	A9	24	C1430	0.138632	0.0425792
9	A9	25	C1430	0.181015	0.0846722
9	A9	26	C1430	0.259411	0.162779
9	A9	27	C1430	0.394876	0.297954
9	A9	28	C1430	0.606655	0.509444
9	A9	29	C1430	0.887892	0.790391
9	A9	30	C1430	1.18633	1.08854
9	A9	31	C1430	1.42805	1.32997
9	A9	32	C1430	1.58802	1.48965
9	A9	33	C1430	1.69504	1.59638
9	A9	34	C1430	1.776	1.67706
9	A9	35	C1430	1.83979	1.74055
9	A9	36	C1430	1.88726	1.78773
9	A9	37	C1430	1.92207	1.82225
9	A9	38	C1430	1.95109	1.85098
9	A9	39	C1430	1.97292	1.87252
9	A9	40	C1430	1.98861	1.88793
10	A10	1	C1430	0.0820481	-0.000160281
10	A10	2	C1430	0.0825448	7.62567e-05
10	A10	3	C1430	0.0829007	0.000172082
10	A10	4	C1430	0.0835298	0.00054095
10	A10	5	C1430	0.083615	0.000366066
10	A10	6	C1430	0.0835651	5.59841e-05
10	A10	7	C1430	0.0837983	2.90094e-05
10	A10	8	C1430	0.0850208	0.000991338
10	A10	9	C1430	0.0849502	0.000660595
10	A10	10	C1430	0.0847806	0.00023088
10	A10	11	C1430	0.0848951	8.51724e-05
10	A10	12	C1430	0.0847213	-0.000348783
10	A10	13	C1430	0.0845678	-0.000762405
10	A10	14	C1430	0.0845032	-0.00108718
10	A10	15	C1430	0.0841413	-0.00170924
10	A10	16	C1430	0.0840955	-0.00201518
10	A10	17	C1430	0.0849119	-0.00145894
10	A10	18	C1430	0.0860664	-0.000564551
10	A10	19	C1430	0.0868696	-2.14967e-05
10	A10	20	C1430	0.0883011	0.00114977
10	A10	21	C1430	0.0910974	0.00368593
10	A10	22	C1430	0.0979475	0.0102759
10	A10	23	C1430	0.110281	0.0223496
10	A10	24	C1430	0.133643	0.0454512
10	A10	25	C1430	0.178842	0.0903896
10	A10	26	C1430	0.260481	0.171769
10	A10	27	C1430	0.402012	0.31304
10	A10	28	C1430	0.620099	0.530867
10	A10	29	C1430	0.901143	0.81165
10	A10	30	C1430	1.18909	1.09933
10	A10	31	C1430	1.41352	1.32351
10	A10	32	C1430	1.55974	1.46947
10	A10	33	C1430	1.66319	1.57265
10	A10	34	C1430	1.74345	1.65266
10	A10	35	C1430	1.80457	1.71352
10	A10	36	C1430	1.84873	1.75742
10	A10	37	C1430	1.88343	1.79185
10	A10	38	C1430	1.91136	1.81953
10	A10	39	C1430	1.93249	1.8404
10	A10	40	C1430	1.94686	1.85451
11	A11	1	C1430	0.104577	2.70253e-05
11	A11	2	C1430	0.104745	-2.43582e-06
11	A11	3	C1430	0.105309	0.000363893
11	A11	4	C1430	0.105927	0.000783858
11	A11	5	C1430	0.106462	0.00112135
11	A11	6	C1430	0.10688	0.00134116
11	A11	7	C1430	0.106647	0.000910834
11	A11	8	C1430	0.10633	0.000396176
11	A11	9	C1430	0.105757	-0.00037502
11	A11	10	C1430	0.10548	-0.000849967
11	A11	11	C1430	0.105115	-0.00141206
11	A11	12	C1430	0.105046	-0.00167888
11	A11	13	C1430	0.105406	-0.00151647
11	A11	14	C1430	0.106209	-0.000911515
11	A11	15	C1430	0.106416	-0.000902613
11	A11	16	C1430	0.106659	-0.000856614
11	A11	17	C1430	0.10678	-0.000934042
11	A11	18	C1430	0.107434	-0.000477852
11	A11	19	C1430	0.107828	-0.000281024
11	A11	20	C1430	0.109494	0.00118663
11	A11	21	C1430	0.112597	0.00409215
11	A11	22	C1430	0.119034	0.0103318
11	A11	23	C1430	0.131047	0.022147
11	A11	24	C1430	0.153239	0.0441412
11	A11	25	C1430	0.196648	0.0873523
11	A11	26	C1430	0.275678	0.166185
11	A11	27	C1430	0.411678	0.301987
11	A11	28	C1430	0.623804	0.513915
11	A11	29	C1430	0.903266	0.793179
11	A11	30	C1430	1.19473	1.08445
11	A11	31	C1430	1.42901	1.31853
11	A11	32	C1430	1.5828	1.47212
11	A11	33	C1430	1.68433	1.57345
11	A11	34	C1430	1.76341	1.65234
11	A11	35	C1430	1.82209	1.71081
11	A11	36	C1430	1.86748	1.75601
11	A11	37	C1430	1.90227	1.7906
11	A11	38	C1430	1.92871	1.81685
11	A11	39	C1430	1.94893	1.83686
11	A11	40	C1430	1.96388	1.85162
12	A12	1	C1430	0.0839083	-0.000766464
12	A12	2	C1430	0.0846991	-0.000254359
12	A12	3	C1430	0.085347	0.000114829
12	A12	4	C1430	0.0863794	0.000868586
12	A12	5	C1430	0.0865142	0.000724608
12	A12	6	C1430	0.0862487	0.00018043
12	A12	7	C1430	0.08641	6.30278e-05
12	A12	8	C1430	0.0874757	0.000849985
12	A12	9	C1430	0.0876145	0.000710127
12	A12	10	C1430	0.0872289	4.57853e-05
12	A12	11	C1430	0.0870829	-0.000378864
12	A12	12	C1430	0.0870842	-0.000656334
12	A12	13	C1430	0.0869565	-0.00106274
12	A12	14	C1430	0.0866942	-0.00160373
12	A12	15	C1430	0.0868311	-0.00174555
12	A12	16	C1430	0.0877505	-0.00110484
12	A12	17	C1430	0.0880366	-0.00109742
12	A12	18	C1430	0.0886472	-0.000765585
12	A12	19	C1430	0.0891939	-0.000497584
12	A12	20	C1430	0.0909824	0.00101229
12	A12	21	C1430	0.0945918	0.00434297
12	A12	22	C1430	0.101325	0.0107972
12	A12	23	C1430	0.112704	0.0218973
12	A12	24	C1430	0.137733	0.0466484
12	A12	25	C1430	0.183787	0.092423
12	A12	26	C1430	0.267194	0.175552
12	A12	27	C1430	0.410357	0.318436
12	A12	28	C1430	0.633059	0.540859
12	A12	29	C1430	0.922137	0.829658
12	A12	30	C1430	1.2175	1.12474
12	A12	31	C1430	1.44813	1.3551
12	A12	32	C1430	1.59665	1.50333
12	A12	33	C1430	1.69685	1.60326
12	A12	34	C1430	1.77435	1.68047
12	A12	35	C1430	1.83339	1.73924
12	A12	36	C1430	1.87928	1.78485
12	A12	37	C1430	1.91261	1.81791
12	A12	38	C1430	1.93705	1.84206
12	A12	39	C1430	1.95858	1.86331
12	A12	40	C1430	1.97129	1.87575
13	B1	1	C7510	0.0628059	-0.00150456
13	B1	2	C7510	0.06341	-0.00137849
13	B1	3	C7510	0.0655634	0.00029693
13	B1	4	C7510	0.0656495	-9.49509e-05
13	B1	5	C7510	0.0657328	-0.000489715
13	B1	6	C7510	0.0670739	0.000373409
13	B1	7	C7510	0.0678654	0.000686897
13	B1	8	C7510	0.0678965	0.000240038
13	B1	9	C7510	0.0682692	0.000134654
13	B1	10	C7510	0.0690554	0.000442852
13	B1	11	C7510	0.0690064	-8.4116e-05
13	B1	12	C7510	0.0687503	-0.00081818
13	B1	13	C7510	0.0688211	-0.00122545
13	B1	14	C7510	0.0697303	-0.000794195
13	B1	15	C7510	0.0699133	-0.00108923
13	B1	16	C7510	0.0711789	-0.000301658
13	B1	17	C7510	0.0746812	0.00272271
13	B1	18	C7510	0.0785102	0.00607366
13	B1	19	C7510	0.0871076	0.0141931
13	B1	20	C7510	0.105288	0.0318951
13	B1	21	C7510	0.137892	0.0640212
13	B1	22	C7510	0.19848	0.124131
13	B1	23	C7510	0.307967	0.23314
13	B1	24	C7510	0.484143	0.408838
13	B1	25	C7510	0.72894	0.653158
13	B1	26	C7510	1.00792	0.931663
13	B1	27	C7510	1.25677	1.18004
13	B1	28	C7510	1.44285	1.36563
13	B1	29	C7510	1.57325	1.49556
13	B1	30	C7510	1.67139	1.59321
13	B1	31	C7510	1.74779	1.66914
13	B1	32	C7510	1.80774	1.72861
13	B1	33	C7510	1.85257	1.77296
13	B1	34	C7510	1.88668	1.80659
13	B1	35	C7510	1.91441	1.83385
13	B1	36	C7510	1.93719	1.85615
13	B1	37	C7510	1.95574	1.87422
13	B1	38	C7510	1.97252	1.89053
13	B1	39	C7510	1.98815	1.90568
13	B1	40	C7510	1.99909	1.91613
14	B2	1	C7510	0.0707685	0.000315466
14	B2	2	C7510	0.0709948	0.000267518
14	B2	3	C7510	0.0712609	0.00025946
14	B2	4	C7510	0.0713571	8.13808e-05
14	B2	5	C7510	0.0717458	0.000195871
14	B2	6	C7510	0.0718186	-5.50708e-06
14	B2	7	C7510	0.0719799	-0.000118498
14	B2	8	C7510	0.0723504	-2.21807e-05
14	B2	9	C7510	0.0725018	-0.000144992
14	B2	10	C7510	0.0731822	0.000261181
14	B2	11	C7510	0.0732266	3.13716e-05
14	B2	12	C7510	0.0731908	-0.000278628
14	B2	13	C7510	0.0732349	-0.00050881
14	B2	14	C7510	0.073821	-0.000196872
14	B2	15	C7510	0.0734491	-0.000842997
14	B2	16	C7510	0.0738191	-0.000747223
14	B2	17	C7510	0.076877	0.00203644
14	B2	18	C7510	0.0808316	0.00571677
14	B2	19	C7510	0.0889625	0.0135734
14	B2	20	C7510	0.104946	0.0292832
14	B2	21	C7510	0.135592	0.0596543
14	B2	22	C7510	0.192633	0.116422
14	B2	23	C7510	0.29542	0.218934
14	B2	24	C7510	0.462723	0.385963
14	B2	25	C7510	0.69821	0.621176
14	B2	26	C7510	0.973512	0.896204
14	B2	27	C7510	1.22483	1.14724
14	B2	28	C7510	1.41745	1.33959
14	B2	29	C7510	1.55573	1.4776
14	B2	30	C7510	1.66077	1.58237
14	B2	31	C7510	1.74099	1.66231
14	B2	32	C7510	1.80306	1.72411
14	B2	33	C7510	1.84985	1.77063
14	B2	34	C7510	1.88751	1.80801
14	B2	35	C7510	1.91813	1.83836
14	B2	36	C7510	1.94081	1.86076
14	B2	37	C7510	1.9589	1.87858
14	B2	38	C7510	1.97542	1.89482
14	B2	39	C7510	1.99091	1.91004
14	B2	40	C7510	2.00346	1.92231
15	B3	1	C7510	0.0715758	-0.00167901
15	B3	2	C7510	0.0721444	-0.00155969
15	B3	3	C7510	0.0732844	-0.000868885
15	B3	4	C7510	0.0752611	0.000658519
15	B3	5	C7510	0.0756396	0.000587751
15	B3	6	C7510	0.0761558	0.000654744
15	B3	7	C7510	0.0767584	0.000808127
15	B3	8	C7510	0.0764564	5.68604e-05
15	B3	9	C7510	0.0764123	-0.000436504
15	B3	10	C7510	0.0773623	6.4217e-05
15	B3	11	C7510	0.0777315	-1.58417e-05
15	B3	12	C7510	0.0768201	-0.00137642
15	B3	13	C7510	0.0768176	-0.00182821
15	B3	14	C7510	0.0785387	-0.000556329
15	B3	15	C7510	0.0793587	-0.000185575
15	B3	16	C7510	0.0801216	0.000128055
15	B3	17	C7510	0.0827523	0.00230949
15	B3	18	C7510	0.0873124	0.00642036
15	B3	19	C7510	0.096162	0.0148207
15	B3	20	C7510	0.114308	0.0325179
15	B3	21	C7510	0.148135	0.065895
15	B3	22	C7510	0.210266	0.127576
15	B3	23	C7510	0.321024	0.237886
15	B3	24	C7510	0.498681	0.415093
15	B3	25	C7510	0.744403	0.660366
15	B3	26	C7510	1.02135	0.936861
15	B3	27	C7510	1.26926	1.18433
15	B3	28	C7510	1.45553	1.37014
15	B3	29	C7510	1.58618	1.50035
15	B3	30	C7510	1.6866	1.60031
15	B3	31	C7510	1.76302	1.67628
15	B3	32	C7510	1.8215	1.73432
15	B3	33	C7510	1.86878	1.78115
15	B3	34	C7510	1.90554	1.81746
15	B3	35	C7510	1.93346	1.84493
15	B3	36	C7510	1.95701	1.86803
15	B3	37	C7510	1.97426	1.88484
15	B3	38	C7510	1.99044	1.90056
15	B3	39	C7510	2.00319	1.91287
15	B3	40	C7510	2.01229	1.92151
16	B4	1	C7510	0.0724199	-0.000843776
16	B4	2	C7510	0.0731816	-0.000467106
16	B4	3	C7510	0.074012	-2.17567e-05
16	B4	4	C7510	0.0744264	7.65671e-06
16	B4	5	C7510	0.0748999	9.60415e-05
16	B4	6	C7510	0.0758222	0.000633346
16	B4	7	C7510	0.076209	0.00063511
16	B4	8	C7510	0.0762861	0.000327094
16	B4	9	C7510	0.0762753	-6.86596e-05
16	B4	10	C7510	0.07671	-1.90551e-05
16	B4	11	C7510	0.0768744	-0.000239706
16	B4	12	C7510	0.0769386	-0.000560559
16	B4	13	C7510	0.0767942	-0.00108998
16	B4	14	C7510	0.0766535	-0.00161577
16	B4	15	C7510	0.0769444	-0.00170985
16	B4	16	C7510	0.0793807	0.000341395
16	B4	17	C7510	0.0827091	0.00328469
16	B4	18	C7510	0.087945	0.00813558
16	B4	19	C7510	0.0982491	0.0180546
16	B4	20	C7510	0.116839	0.0362597
16	B4	21	C7510	0.154982	0.0740171
16	B4	22	C7510	0.224174	0.142824
16	B4	23	C7510	0.344951	0.263217
16	B4	24	C7510	0.537507	0.455388
16	B4	25	C7510	0.797451	0.714947
16	B4	26	C7510	1.07884	0.995952
16	B4	27	C7510	1.32071	1.23743
16	B4	28	C7510	1.49662	1.41296
16	B4	29	C7510	1.62067	1.53662
16	B4	30	C7510	1.71598	1.63155
16	B4	31	C7510	1.78801	1.70319
16	B4	32	C7510	1.84335	1.75815
16	B4	33	C7510	1.88825	1.80267
16	B4	34	C7510	1.92286	1.83689
16	B4	35	C7510	1.94957	1.86322
16	B4	36	C7510	1.97214	1.8854
16	B4	37	C7510	1.98992	1.9028
16	B4	38	C7510	2.00515	1.91764
16	B4	39	C7510	2.01724	1.92934
16	B4	40	C7510	2.02798	1.9397
17	B5	1	C9060	0.095756	-0.000859691
17	B5	2	C9060	0.0968009	-0.00026674
17	B5	3	C9060	0.0975115	-8.17159e-06
17	B5	4	C9060	0.0983403	0.000368533
17	B5	5	C9060	0.0988555	0.000431763
17	B5	6	C9060	0.0992932	0.000417432
17	B5	7	C9060	0.0995544	0.000226604
17	B5	8	C9060	0.0996653	-0.000114458
17	B5	9	C9060	0.0994694	-0.000762424
17	B5	10	C9060	0.0990922	-0.00159163
17	B5	11	C9060	0.0995878	-0.00154806
17	B5	12	C9060	0.10211	0.000522164
17	B5	13	C9060	0.104098	0.00205825
17	B5	14	C9060	0.110619	0.00812729
17	B5	15	C9060	0.120608	0.0176646
17	B5	16	C9060	0.139374	0.0359778
17	B5	17	C9060	0.176082	0.0722337
17	B5	18	C9060	0.240454	0.136154
17	B5	19	C9060	0.346173	0.241421
17	B5	20	C9060	0.504647	0.399443
17	B5	21	C9060	0.710754	0.605098
17	B5	22	C9060	0.936451	0.830343
17	B5	23	C9060	1.1511	1.04454
17	B5	24	C9060	1.33227	1.22525
17	B5	25	C9060	1.47645	1.36899
17	B5	26	C9060	1.58707	1.47915
17	B5	27	C9060	1.67177	1.5634
17	B5	28	C9060	1.7373	1.62848
17	B5	29	C9060	1.78708	1.67781
17	B5	30	C9060	1.83034	1.72062
17	B5	31	C9060	1.8618	1.75162
17	B5	32	C9060	1.88647	1.77584
17	B5	33	C9060	1.90762	1.79654
17	B5	34	C9060	1.92532	1.81379
17	B5	35	C9060	1.94087	1.82889
17	B5	36	C9060	1.95201	1.83957
17	B5	37	C9060	1.96405	1.85116
17	B5	38	C9060	1.97452	1.86118
17	B5	39	C9060	1.98183	1.86804
17	B5	40	C9060	1.98511	1.87087
18	B6	1	C9060	0.0714917	0.000821628
18	B6	2	C9060	0.0720672	0.000708511
18	B6	3	C9060	0.0725763	0.000528979
18	B6	4	C9060	0.0731425	0.00040657
18	B6	5	C9060	0.0734241	-3.68262e-07
18	B6	6	C9060	0.0740905	-2.25738e-05
18	B6	7	C9060	0.0752551	0.000453471
18	B6	8	C9060	0.0753641	-0.000126127
18	B6	9	C9060	0.075139	-0.00103987
18	B6	10	C9060	0.0752571	-0.00161036
18	B6	11	C9060	0.0764696	-0.00108648
18	B6	12	C9060	0.07853	0.000285379
18	B6	13	C9060	0.0811446	0.00221138
18	B6	14	C9060	0.0875365	0.00791469
18	B6	15	C9060	0.0983909	0.0180805
18	B6	16	C9060	0.120401	0.0394017
18	B6	17	C9060	0.160582	0.0788942
18	B6	18	C9060	0.22977	0.147394
18	B6	19	C9060	0.344918	0.261853
18	B6	20	C9060	0.517243	0.433489
18	B6	21	C9060	0.735816	0.651374
18	B6	22	C9060	0.96866	0.88353
18	B6	23	C9060	1.18403	1.09821
18	B6	24	C9060	1.36286	1.27635
18	B6	25	C9060	1.50432	1.41712
18	B6	26	C9060	1.61244	1.52456
18	B6	27	C9060	1.69285	1.60428
18	B6	28	C9060	1.75646	1.6672
18	B6	29	C9060	1.80555	1.7156
18	B6	30	C9060	1.84434	1.7537
18	B6	31	C9060	1.87457	1.78324
18	B6	32	C9060	1.89929	1.80727
18	B6	33	C9060	1.92164	1.82893
18	B6	34	C9060	1.93916	1.84577
18	B6	35	C9060	1.95182	1.85773
18	B6	36	C9060	1.9643	1.86953
18	B6	37	C9060	1.97585	1.88039
18	B6	38	C9060	1.98491	1.88876
18	B6	39	C9060	1.99335	1.89651
18	B6	40	C9060	1.9979	1.90037
19	B7	1	C9060	0.0949773	-0.0033615
19	B7	2	C9060	0.0972405	-0.00215406
19	B7	3	C9060	0.100572	0.000121336
19	B7	4	C9060	0.1011	-0.0004065
19	B7	5	C9060	0.102536	-2.55068e-05
19	B7	6	C9060	0.104159	0.000540961
19	B7	7	C9060	0.105544	0.000870754
19	B7	8	C9060	0.105749	2.03083e-05
19	B7	9	C9060	0.106369	-0.000415438
19	B7	10	C9060	0.106896	-0.000944332
19	B7	11	C9060	0.108071	-0.000824996
19	B7	12	C9060	0.109633	-0.000318855
19	B7	13	C9060	0.11239	0.00138227
19	B7	14	C9060	0.117604	0.00554014
19	B7	15	C9060	0.128746	0.0156263
19	B7	16	C9060	0.148477	0.0343016
19	B7	17	C9060	0.184491	0.0692606
19	B7	18	C9060	0.249646	0.13336
19	B7	19	C9060	0.357703	0.240361
19	B7	20	C9060	0.518499	0.400101
19	B7	21	C9060	0.724911	0.605457
19	B7	22	C9060	0.950934	0.830424
19	B7	23	C9060	1.1644	1.04284
19	B7	24	C9060	1.34159	1.21897
19	B7	25	C9060	1.48279	1.35912
19	B7	26	C9060	1.59222	1.46748
19	B7	27	C9060	1.67515	1.54936
19	B7	28	C9060	1.73779	1.61095
19	B7	29	C9060	1.78703	1.65913
19	B7	30	C9060	1.82698	1.69802
19	B7	31	C9060	1.85967	1.72965
19	B7	32	C9060	1.88708	1.75601
19	B7	33	C9060	1.90816	1.77604
19	B7	34	C9060	1.92731	1.79413
19	B7	35	C9060	1.94224	1.80801
19	B7	36	C9060	1.95093	1.81564
19	B7	37	C9060	1.96009	1.82374
19	B7	38	C9060	1.97038	1.83298
19	B7	39	C9060	1.97656	1.8381
19	B7	40	C9060	1.97991	1.8404
20	B8	1	C9060	0.0913889	-0.00175052
20	B8	2	C9060	0.0930244	-0.000654199
20	B8	3	C9060	0.0945557	0.000337859
20	B8	4	C9060	0.0956977	0.000940617
20	B8	5	C9060	0.0958199	0.000523524
20	B8	6	C9060	0.0959656	0.000130013
20	B8	7	C9060	0.0961344	-0.000240387
20	B8	8	C9060	0.0961159	-0.000798147
20	B8	9	C9060	0.0963265	-0.00112677
20	B8	10	C9060	0.0966065	-0.001386
20	B8	11	C9060	0.0970641	-0.00146762
20	B8	12	C9060	0.0991619	9.0954e-05
20	B8	13	C9060	0.102606	0.00299596
20	B8	14	C9060	0.107784	0.00763456
20	B8	15	C9060	0.118564	0.0178758
20	B8	16	C9060	0.141028	0.0398004
20	B8	17	C9060	0.182219	0.0804524
20	B8	18	C9060	0.254435	0.152128
20	B8	19	C9060	0.372767	0.269921
20	B8	20	C9060	0.546916	0.443531
20	B8	21	C9060	0.766206	0.662282
20	B8	22	C9060	0.998799	0.894336
20	B8	23	C9060	1.21209	1.10709
20	B8	24	C9060	1.38894	1.2834
20	B8	25	C9060	1.53151	1.42543
20	B8	26	C9060	1.63858	1.53196
20	B8	27	C9060	1.71318	1.60602
20	B8	28	C9060	1.77174	1.66404
20	B8	29	C9060	1.82076	1.71252
20	B8	30	C9060	1.85823	1.74945
20	B8	31	C9060	1.8874	1.77808
20	B8	32	C9060	1.91423	1.80438
20	B8	33	C9060	1.93466	1.82427
20	B8	34	C9060	1.94832	1.83739
20	B8	35	C9060	1.96282	1.85135
20	B8	36	C9060	1.97492	1.86291
20	B8	37	C9060	1.98465	1.87209
20	B8	38	C9060	1.9916	1.8785
20	B8	39	C9060	1.99946	1.88583
20	B8	40	C9060	2.00461	1.89044
21	B9	1	C1430	0.0883623	-0.00512404
21	B9	2	C1430	0.0911705	-0.00239643
21	B9	3	C1430	0.0932966	-0.000350862
21	B9	4	C1430	0.0938458	0.000117836
21	B9	5	C1430	0.0942199	0.000411416
21	B9	6	C1430	0.0945289	0.000639878
21	B9	7	C1430	0.0949291	0.000959512
21	B9	8	C1430	0.094422	0.000371867
21	B9	9	C1430	0.0940376	-9.31413e-05
21	B9	10	C1430	0.0938291	-0.000382122
21	B9	11	C1430	0.0936583	-0.000633471
21	B9	12	C1430	0.0934045	-0.000967833
21	B9	13	C1430	0.0932067	-0.00124615
21	B9	14	C1430	0.0936502	-0.000883193
21	B9	15	C1430	0.0938289	-0.000785101
21	B9	16	C1430	0.0944215	-0.000273011
21	B9	17	C1430	0.0978894	0.00311438
21	B9	18	C1430	0.104055	0.00919983
21	B9	19	C1430	0.114726	0.0197896
21	B9	20	C1430	0.135046	0.0400298
21	B9	21	C1430	0.174877	0.0797797
21	B9	22	C1430	0.248697	0.15352
21	B9	23	C1430	0.381158	0.2859
21	B9	24	C1430	0.5927	0.497361
21	B9	25	C1430	0.884512	0.789093
21	B9	26	C1430	1.20813	1.11263
21	B9	27	C1430	1.48228	1.3867
21	B9	28	C1430	1.66524	1.56957
21	B9	29	C1430	1.78673	1.69099
21	B9	30	C1430	1.87888	1.78306
21	B9	31	C1430	1.95124	1.85534
21	B9	32	C1430	2.00204	1.90605
21	B9	33	C1430	2.03688	1.94082
21	B9	34	C1430	2.06418	1.96804
21	B9	35	C1430	2.0884	1.99217
21	B9	36	C1430	2.10701	2.01071
21	B9	37	C1430	2.12166	2.02528
21	B9	38	C1430	2.13751	2.04105
21	B9	39	C1430	2.14836	2.05182
21	B9	40	C1430	2.15241	2.05578
22	B10	1	C1430	0.110267	-0.00866271
22	B10	2	C1430	0.115873	-0.00233481
22	B10	3	C1430	0.118567	0.00108102
22	B10	4	C1430	0.117743	0.000977856
22	B10	5	C1430	0.116434	0.000390919
22	B10	6	C1430	0.114941	-0.000380792
22	B10	7	C1430	0.114318	-0.000281552
22	B10	8	C1430	0.113873	-5.89772e-06
22	B10	9	C1430	0.112628	-0.000529258
22	B10	10	C1430	0.111856	-0.000579761
22	B10	11	C1430	0.110448	-0.00126604
22	B10	12	C1430	0.109191	-0.00180082
22	B10	13	C1430	0.109029	-0.00124151
22	B10	14	C1430	0.109489	-6.04411e-05
22	B10	15	C1430	0.109691	0.000863697
22	B10	16	C1430	0.110938	0.00283258
22	B10	17	C1430	0.11441	0.00702617
22	B10	18	C1430	0.120547	0.0138843
22	B10	19	C1430	0.135084	0.029143
22	B10	20	C1430	0.162058	0.0568385
22	B10	21	C1430	0.213277	0.108779
22	B10	22	C1430	0.311381	0.207605
22	B10	23	C1430	0.484521	0.381467
22	B10	24	C1430	0.755652	0.653318
22	B10	25	C1430	1.10749	1.00588
22	B10	26	C1430	1.45671	1.35582
22	B10	27	C1430	1.70757	1.6074
22	B10	28	C1430	1.84745	1.748
22	B10	29	C1430	1.93266	1.83394
22	B10	30	C1430	1.99637	1.89836
22	B10	31	C1430	2.0408	1.94352
22	B10	32	C1430	2.07417	1.97761
22	B10	33	C1430	2.10034	2.0045
22	B10	34	C1430	2.12123	2.02611
22	B10	35	C1430	2.13561	2.04122
22	B10	36	C1430	2.1461	2.05243
22	B10	37	C1430	2.15618	2.06323
22	B10	38	C1430	2.1653	2.07307
22	B10	39	C1430	2.17242	2.08091
22	B10	40	C1430	2.17858	2.0878
23	B11	1	C1430	0.105468	-0.00353398
23	B11	2	C1430	0.107737	-0.000787441
23	B11	3	C1430	0.108573	0.000525172
23	B11	4	C1430	0.108242	0.000672506
23	B11	5	C1430	0.107859	0.000767023
23	B11	6	C1430	0.106727	0.000112071
23	B11	7	C1430	0.106356	0.000218725
23	B11	8	C1430	0.105552	-0.000107745
23	B11	9	C1430	0.105076	-0.000106122
23	B11	10	C1430	0.104264	-0.000441362
23	B11	11	C1430	0.10327	-0.000957576
23	B11	12	C1430	0.101988	-0.00176177
23	B11	13	C1430	0.101718	-0.001555
23	B11	14	C1430	0.101762	-0.00103382
23	B11	15	C1430	0.101954	-0.000363464
23	B11	16	C1430	0.102632	0.000791614
23	B11	17	C1430	0.104603	0.00323975
23	B11	18	C1430	0.109352	0.00846672
23	B11	19	C1430	0.119215	0.0188068
23	B11	20	C1430	0.13806	0.0381296
23	B11	21	C1430	0.175804	0.0763512
23	B11	22	C1430	0.246483	0.147508
23	B11	23	C1430	0.371543	0.273045
23	B11	24	C1430	0.573367	0.475347
23	B11	25	C1430	0.855955	0.758412
23	B11	26	C1430	1.17044	1.07337
23	B11	27	C1430	1.43826	1.34168
23	B11	28	C1430	1.62096	1.52485
23	B11	29	C1430	1.74231	1.64668
23	B11	30	C1430	1.83405	1.73889
23	B11	31	C1430	1.9043	1.80963
23	B11	32	C1430	1.95719	1.86299
23	B11	33	C1430	1.99887	1.90514
23	B11	34	C1430	2.02836	1.93511
23	B11	35	C1430	2.0514	1.95863
23	B11	36	C1430	2.0695	1.97721
23	B11	37	C1430	2.08538	1.99356
23	B11	38	C1430	2.09866	2.00732
23	B11	39	C1430	2.11187	2.02101
23	B11	40	C1430	2.12114	2.03076
24	B12	1	C1430	0.0496232	0.00032358
24	B12	2	C1430	0.0497375	6.41584e-05
24	B12	3	C1430	0.0495399	-0.000507092
24	B12	4	C1430	0.0499597	-0.000460954
24	B12	5	C1430	0.0517888	0.000994525
24	B12	6	C1430	0.0525338	0.00136584
24	B12	7	C1430	0.0524293	0.000887655
24	B12	8	C1430	0.0520806	0.000165311
24	B12	9	C1430	0.0519272	-0.000361739
24	B12	10	C1430	0.0519562	-0.000706455
24	B12	11	C1430	0.0521535	-0.000882791
24	B12	12	C1430	0.0531223	-0.000287694
24	B12	13	C1430	0.0528522	-0.000931464
24	B12	14	C1430	0.0527288	-0.00142847
24	B12	15	C1430	0.0535395	-0.000991515
24	B12	16	C1430	0.0552421	0.000337449
24	B12	17	C1430	0.0580857	0.0028074
24	B12	18	C1430	0.0637844	0.00813248
24	B12	19	C1430	0.0736803	0.0176547
24	B12	20	C1430	0.093412	0.0370127
24	B12	21	C1430	0.132449	0.0756759
24	B12	22	C1430	0.204958	0.147811
24	B12	23	C1430	0.333081	0.275561
24	B12	24	C1430	0.537165	0.479271
24	B12	25	C1430	0.820021	0.761753
24	B12	26	C1430	1.13482	1.07618
24	B12	27	C1430	1.40358	1.34456
24	B12	28	C1430	1.58654	1.52715
24	B12	29	C1430	1.70681	1.64705
24	B12	30	C1430	1.79844	1.73831
24	B12	31	C1430	1.86667	1.80616
24	B12	32	C1430	1.91762	1.85674
24	B12	33	C1430	1.95756	1.8963
24	B12	34	C1430	1.98884	1.92721
24	B12	35	C1430	2.01455	1.95255
24	B12	36	C1430	2.03166	1.96929
24	B12	37	C1430	2.0444	1.98165
24	B12	38	C1430	2.05661	1.99349
24	B12	39	C1430	2.06904	2.00555
24	B12	40	C1430	2.07709	2.01321
25	C1	1	C7510	-0.0346362	-0.00110126
25	C1	2	C7510	-0.0336671	-0.000865124
25	C1	3	C7510	-0.0316037	0.000465315
25	C1	4	C7510	-0.031138	0.000198111
25	C1	5	C7510	-0.0302397	0.000363435
25	C1	6	C7510	-0.0293797	0.000490527
25	C1	7	C7510	-0.0281497	0.000987546
25	C1	8	C7510	-0.0274901	0.00091421
25	C1	9	C7510	-0.0274637	0.000207693
25	C1	10	C7510	-0.0271244	-0.000185975
25	C1	11	C7510	-0.0270201	-0.000814692
25	C1	12	C7510	-0.0260392	-0.000566661
25	C1	13	C7510	-0.0250033	-0.000263782
25	C1	14	C7510	-0.0250675	-0.00106093
25	C1	15	C7510	-0.0251163	-0.00184264
25	C1	16	C7510	-0.0242421	-0.0017014
25	C1	17	C7510	-0.0230796	-0.00127185
25	C1	18	C7510	-0.0221797	-0.00110488
25	C1	19	C7510	-0.0212129	-0.000871055
25	C1	20	C7510	-0.0181917	0.00141722
25	C1	21	C7510	-0.0142361	0.00463981
25	C1	22	C7510	-0.00737534	0.0107676
25	C1	23	C7510	0.00483024	0.0222403
25	C1	24	C7510	0.0261448	0.0428219
25	C1	25	C7510	0.063537	0.0794812
25	C1	26	C7510	0.128657	0.143869
25	C1	27	C7510	0.23137	0.245848
25	C1	28	C7510	0.376127	0.389872
25	C1	29	C7510	0.554327	0.567339
25	C1	30	C7510	0.742163	0.754443
25	C1	31	C7510	0.914813	0.926359
25	C1	32	C7510	1.06307	1.07388
25	C1	33	C7510	1.18351	1.19359
25	C1	34	C7510	1.28167	1.29101
25	C1	35	C7510	1.3585	1.36712
25	C1	36	C7510	1.42078	1.42866
25	C1	37	C7510	1.47224	1.47938
25	C1	38	C7510	1.51567	1.52208
25	C1	39	C7510	1.54963	1.55531
25	C1	40	C7510	1.57248	1.57743
26	C2	1	C7510	-0.0253377	-0.00172238
26	C2	2	C7510	-0.024793	-0.0018444
26	C2	3	C7510	-0.0220427	0.000239199
26	C2	4	C7510	-0.0206647	0.000950471
26	C2	5	C7510	-0.0207975	0.000151017
26	C2	6	C7510	-0.0208869	-0.000605164
26	C2	7	C7510	-0.019933	-0.000317999
26	C2	8	C7510	-0.0184598	0.000488478
26	C2	9	C7510	-0.0177009	0.000580732
26	C2	10	C7510	-0.0177712	-0.000156362
26	C2	11	C7510	-0.0177355	-0.000787375
26	C2	12	C7510	-0.0166631	-0.000381665
26	C2	13	C7510	-0.0162024	-0.000587693
26	C2	14	C7510	-0.0146285	0.000319431
26	C2	15	C7510	-0.0141318	0.000149429
26	C2	16	C7510	-0.0142348	-0.000620293
26	C2	17	C7510	-0.0141363	-0.00118846
26	C2	18	C7510	-0.01323	-0.000948947
26	C2	19	C7510	-0.0116992	-8.4807e-05
26	C2	20	C7510	-0.00814764	0.00280001
26	C2	21	C7510	-0.00378607	0.00649486
26	C2	22	C7510	0.00657517	0.0161894
26	C2	23	C7510	0.0237397	0.0326872
26	C2	24	C7510	0.0562559	0.0645366
26	C2	25	C7510	0.115307	0.122921
26	C2	26	C7510	0.221913	0.228861
26	C2	27	C7510	0.393761	0.400042
26	C2	28	C7510	0.634738	0.640352
26	C2	29	C7510	0.910943	0.91589
26	C2	30	C7510	1.16301	1.16729
26	C2	31	C7510	1.35592	1.35953
26	C2	32	C7510	1.49917	1.50211
26	C2	33	C7510	1.60646	1.60874
26	C2	34	C7510	1.68912	1.69074
26	C2	35	C7510	1.75318	1.75412
26	C2	36	C7510	1.80146	1.80174
26	C2	37	C7510	1.83884	1.83845
26	C2	38	C7510	1.86954	1.86848
26	C2	39	C7510	1.89414	1.89242
26	C2	40	C7510	1.91157	1.90918
27	C3	1	C7510	-0.0235724	-0.00322887
27	C3	2	C7510	-0.0226131	-0.00303611
27	C3	3	C7510	-0.0197931	-0.000982608
27	C3	4	C7510	-0.0174368	0.000607162
27	C3	5	C7510	-0.0169177	0.000359664
27	C3	6	C7510	-0.0159727	0.00053821
27	C3	7	C7510	-0.0153724	0.000371952
27	C3	8	C7510	-0.0146557	0.000322151
27	C3	9	C7510	-0.0140808	0.000130462
27	C3	10	C7510	-0.0133357	0.000109087
27	C3	11	C7510	-0.0123059	0.000372306
27	C3	12	C7510	-0.0114757	0.000435975
27	C3	13	C7510	-0.0115031	-0.000358011
27	C3	14	C7510	-0.011247	-0.000868438
27	C3	15	C7510	-0.0107876	-0.00117558
27	C3	16	C7510	-0.0101285	-0.00128297
27	C3	17	C7510	-0.00925554	-0.00117654
27	C3	18	C7510	-0.00842184	-0.00110938
27	C3	19	C7510	-0.00607688	0.000469047
27	C3	20	C7510	-0.00254188	0.00323752
27	C3	21	C7510	0.00253523	0.00754809
27	C3	22	C7510	0.0126069	0.0168532
27	C3	23	C7510	0.0313544	0.0348342
27	C3	24	C7510	0.0676413	0.0703546
27	C3	25	C7510	0.132816	0.134763
27	C3	26	C7510	0.24758	0.24876
27	C3	27	C7510	0.429054	0.429467
27	C3	28	C7510	0.675962	0.67561
27	C3	29	C7510	0.947681	0.946562
27	C3	30	C7510	1.18747	1.18559
27	C3	31	C7510	1.36891	1.36625
27	C3	32	C7510	1.50236	1.49894
27	C3	33	C7510	1.60247	1.59828
27	C3	34	C7510	1.68356	1.67861
27	C3	35	C7510	1.74613	1.74041
27	C3	36	C7510	1.79174	1.78526
27	C3	37	C7510	1.82821	1.82095
27	C3	38	C7510	1.85704	1.84902
27	C3	39	C7510	1.88184	1.87305
27	C3	40	C7510	1.89726	1.88771
28	C4	1	C7510	0.024011	0.000929632
28	C4	2	C7510	0.0240717	0.000221915
28	C4	3	C7510	0.0248632	0.000244935
28	C4	4	C7510	0.0255803	0.000193519
28	C4	5	C7510	0.0264359	0.00028066
28	C4	6	C7510	0.0268737	-5.00088e-05
28	C4	7	C7510	0.0281051	0.000412926
28	C4	8	C7510	0.0289923	0.000531606
28	C4	9	C7510	0.0294353	0.000206098
28	C4	10	C7510	0.0297554	-0.000242286
28	C4	11	C7510	0.0309279	0.000161775
28	C4	12	C7510	0.0313494	-0.000185172
28	C4	13	C7510	0.0317601	-0.000543024
28	C4	14	C7510	0.0323605	-0.000711088
28	C4	15	C7510	0.032516	-0.00132401
28	C4	16	C7510	0.0334304	-0.00117815
28	C4	17	C7510	0.0343621	-0.00101488
28	C4	18	C7510	0.0359599	-0.000185595
28	C4	19	C7510	0.0373941	0.000480094
28	C4	20	C7510	0.0406051	0.00292261
28	C4	21	C7510	0.0466013	0.00815036
28	C4	22	C7510	0.0574056	0.0181862
28	C4	23	C7510	0.0761265	0.0361386
28	C4	24	C7510	0.111939	0.071183
28	C4	25	C7510	0.176387	0.134862
28	C4	26	C7510	0.288831	0.246538
28	C4	27	C7510	0.469576	0.426514
28	C4	28	C7510	0.71752	0.673689
28	C4	29	C7510	0.990594	0.945995
28	C4	30	C7510	1.23436	1.18899
28	C4	31	C7510	1.41931	1.37318
28	C4	32	C7510	1.55493	1.50803
28	C4	33	C7510	1.65766	1.60998
28	C4	34	C7510	1.73599	1.68755
28	C4	35	C7510	1.79639	1.74718
28	C4	36	C7510	1.84474	1.79477
28	C4	37	C7510	1.88141	1.83066
28	C4	38	C7510	1.91087	1.85935
28	C4	39	C7510	1.93754	1.88525
28	C4	40	C7510	1.95508	1.90203
29	C5	1	C9060	0.00484416	-0.0041373
29	C5	2	C9060	0.00730028	-0.00289755
29	C5	3	C9060	0.0106567	-0.000757529
29	C5	4	C9060	0.0134437	0.000813147
29	C5	5	C9060	0.014574	0.000727014
29	C5	6	C9060	0.0149176	-0.000145753
29	C5	7	C9060	0.0165695	0.000289793
29	C5	8	C9060	0.0183019	0.000805751
29	C5	9	C9060	0.0188633	0.00015083
29	C5	10	C9060	0.0187668	-0.00116207
29	C5	11	C9060	0.0194901	-0.00165516
29	C5	12	C9060	0.0209478	-0.00141377
29	C5	13	C9060	0.0232263	-0.000351658
29	C5	14	C9060	0.0274938	0.00269941
29	C5	15	C9060	0.0343768	0.00836608
29	C5	16	C9060	0.0474282	0.0202011
29	C5	17	C9060	0.0716422	0.0431986
29	C5	18	C9060	0.114756	0.085096
29	C5	19	C9060	0.192363	0.161487
29	C5	20	C9060	0.3188	0.286708
29	C5	21	C9060	0.501465	0.468156
29	C5	22	C9060	0.728032	0.693507
29	C5	23	C9060	0.965643	0.929901
29	C5	24	C9060	1.18191	1.14495
29	C5	25	C9060	1.35661	1.31844
29	C5	26	C9060	1.49231	1.45292
29	C5	27	C9060	1.59634	1.55573
29	C5	28	C9060	1.67322	1.6314
29	C5	29	C9060	1.7301	1.68706
29	C5	30	C9060	1.77788	1.73362
29	C5	31	C9060	1.81329	1.76782
29	C5	32	C9060	1.84152	1.79483
29	C5	33	C9060	1.86511	1.8172
29	C5	34	C9060	1.88545	1.83632
29	C5	35	C9060	1.90181	1.85147
29	C5	36	C9060	1.91164	1.86009
29	C5	37	C9060	1.92279	1.87002
29	C5	38	C9060	1.93347	1.87948
29	C5	39	C9060	1.94051	1.88531
29	C5	40	C9060	1.94228	1.88586
30	C6	1	C9060	0.036035	-0.0144456
30	C6	2	C9060	0.042656	-0.00929004
30	C6	3	C9060	0.0512613	-0.00215023
30	C6	4	C9060	0.0556371	0.000760169
30	C6	5	C9060	0.0580564	0.0017141
30	C6	6	C9060	0.0593162	0.00150843
30	C6	7	C9060	0.0599851	0.00071187
30	C6	8	C9060	0.0604804	-0.000258232
30	C6	9	C9060	0.0616254	-0.000578619
30	C6	10	C9060	0.0623424	-0.00132706
30	C6	11	C9060	0.0635139	-0.00162106
30	C6	12	C9060	0.0656553	-0.000945053
30	C6	13	C9060	0.0681432	7.74458e-05
30	C6	14	C9060	0.0716395	0.00210825
30	C6	15	C9060	0.0773927	0.00639603
30	C6	16	C9060	0.0877914	0.0153293
30	C6	17	C9060	0.109274	0.0353464
30	C6	18	C9060	0.146983	0.0715901
30	C6	19	C9060	0.211385	0.134527
30	C6	20	C9060	0.32063	0.242307
30	C6	21	C9060	0.484435	0.404645
30	C6	22	C9060	0.694744	0.613489
30	C6	23	C9060	0.924779	0.842059
30	C6	24	C9060	1.14446	1.06028
30	C6	25	C9060	1.32823	1.24258
30	C6	26	C9060	1.477	1.38988
30	C6	27	C9060	1.59038	1.50179
30	C6	28	C9060	1.67899	1.58895
30	C6	29	C9060	1.74523	1.65372
30	C6	30	C9060	1.79467	1.7017
30	C6	31	C9060	1.83479	1.74034
30	C6	32	C9060	1.87138	1.77547
30	C6	33	C9060	1.89991	1.80254
30	C6	34	C9060	1.92158	1.82274
30	C6	35	C9060	1.94042	1.84012
30	C6	36	C9060	1.95738	1.85561
30	C6	37	C9060	1.9704	1.86716
30	C6	38	C9060	1.97707	1.87237
30	C6	39	C9060	1.98459	1.87843
30	C6	40	C9060	1.99063	1.883
31	C7	1	C9060	0.0225036	-0.00723147
31	C7	2	C9060	0.026306	-0.00453771
31	C7	3	C9060	0.0313536	-0.000598627
31	C7	4	C9060	0.033385	0.000324187
31	C7	5	C9060	0.0348533	0.000683875
31	C7	6	C9060	0.0352485	-2.94924e-05
31	C7	7	C9060	0.0364766	8.99739e-05
31	C7	8	C9060	0.0377625	0.000267376
31	C7	9	C9060	0.0383816	-0.000222179
31	C7	10	C9060	0.0393231	-0.000389233
31	C7	11	C9060	0.040002	-0.000818934
31	C7	12	C9060	0.0415511	-0.000378396
31	C7	13	C9060	0.0441095	0.00107145
31	C7	14	C9060	0.0486294	0.00448276
31	C7	15	C9060	0.0576958	0.0124406
31	C7	16	C9060	0.0728598	0.026496
31	C7	17	C9060	0.101898	0.0544253
31	C7	18	C9060	0.156452	0.107871
31	C7	19	C9060	0.249833	0.200144
31	C7	20	C9060	0.401304	0.350506
31	C7	21	C9060	0.615188	0.563282
31	C7	22	C9060	0.864348	0.811333
31	C7	23	C9060	1.1114	1.05728
31	C7	24	C9060	1.32092	1.26569
31	C7	25	C9060	1.48338	1.42704
31	C7	26	C9060	1.60601	1.54856
31	C7	27	C9060	1.69592	1.63736
31	C7	28	C9060	1.76376	1.7041
31	C7	29	C9060	1.81497	1.75419
31	C7	30	C9060	1.85395	1.79207
31	C7	31	C9060	1.88528	1.82229
31	C7	32	C9060	1.90952	1.84542
31	C7	33	C9060	1.93037	1.86516
31	C7	34	C9060	1.94694	1.88062
31	C7	35	C9060	1.95947	1.89204
31	C7	36	C9060	1.97104	1.90251
31	C7	37	C9060	1.98036	1.91072
31	C7	38	C9060	1.98689	1.91613
31	C7	39	C9060	1.99394	1.92208
31	C7	40	C9060	1.99836	1.92539
32	C8	1	C9060	0.00802497	-0.00631447
32	C8	2	C9060	0.0114178	-0.00415263
32	C8	3	C9060	0.01613	-0.000671563
32	C8	4	C9060	0.0180941	6.15866e-05
32	C8	5	C9060	0.0202209	0.0009573
32	C8	6	C9060	0.0212195	0.000724863
32	C8	7	C9060	0.0224284	0.000702734
32	C8	8	C9060	0.0229825	2.58497e-05
32	C8	9	C9060	0.0233783	-0.000809408
32	C8	10	C9060	0.024575	-0.000843736
32	C8	11	C9060	0.0255805	-0.00106925
32	C8	12	C9060	0.0268353	-0.00104554
32	C8	13	C9060	0.0291152	3.29739e-06
32	C8	14	C9060	0.0323068	0.00196387
32	C8	15	C9060	0.0387653	0.00719141
32	C8	16	C9060	0.049946	0.0171411
32	C8	17	C9060	0.0704869	0.0364509
32	C8	18	C9060	0.107807	0.07254
32	C8	19	C9060	0.173247	0.136749
32	C8	20	C9060	0.281618	0.243889
32	C8	21	C9060	0.443702	0.404742
32	C8	22	C9060	0.651705	0.611514
32	C8	23	C9060	0.878578	0.837156
32	C8	24	C9060	1.09422	1.05157
32	C8	25	C9060	1.27665	1.23276
32	C8	26	C9060	1.42107	1.37595
32	C8	27	C9060	1.53527	1.48893
32	C8	28	C9060	1.62244	1.57486
32	C8	29	C9060	1.68842	1.63961
32	C8	30	C9060	1.74362	1.69358
32	C8	31	C9060	1.7846	1.73333
32	C8	32	C9060	1.81736	1.76486
32	C8	33	C9060	1.84269	1.78896
32	C8	34	C9060	1.86335	1.80838
32	C8	35	C9060	1.88175	1.82555
32	C8	36	C9060	1.89749	1.84006
32	C8	37	C9060	1.9109	1.85224
32	C8	38	C9060	1.92183	1.86194
32	C8	39	C9060	1.92963	1.86851
32	C8	40	C9060	1.93564	1.87329
33	C9	1	C1430	-0.0216283	-0.00151884
33	C9	2	C1430	-0.021144	-0.00197504
33	C9	3	C1430	-0.0186619	-0.000433476
33	C9	4	C1430	-0.0175298	-0.000241864
33	C9	5	C1430	-0.0154736	0.000873876
33	C9	6	C1430	-0.0144452	0.000961719
33	C9	7	C1430	-0.0142355	0.000230969
33	C9	8	C1430	-0.0131895	0.000336498
33	C9	9	C1430	-0.0128009	-0.000215413
33	C9	10	C1430	-0.0120446	-0.000399686
33	C9	11	C1430	-0.0113495	-0.000645047
33	C9	12	C1430	-0.0103311	-0.000567114
33	C9	13	C1430	-0.0101037	-0.0012802
33	C9	14	C1430	-0.00896589	-0.00108292
33	C9	15	C1430	-0.0069993	-5.6822e-05
33	C9	16	C1430	-0.00348249	0.00251948
33	C9	17	C1430	0.00204515	0.00710663
33	C9	18	C1430	0.0124024	0.0165234
33	C9	19	C1430	0.0329713	0.0361518
33	C9	20	C1430	0.0719864	0.0742263
33	C9	21	C1430	0.144327	0.145626
33	C9	22	C1430	0.271251	0.27161
33	C9	23	C1430	0.478503	0.477921
33	C9	24	C1430	0.768038	0.766516
33	C9	25	C1430	1.09398	1.09152
33	C9	26	C1430	1.37308	1.36968
33	C9	27	C1430	1.56205	1.5577
33	C9	28	C1430	1.69133	1.68605
33	C9	29	C1430	1.79024	1.78401
33	C9	30	C1430	1.86234	1.85518
33	C9	31	C1430	1.91473	1.90663
33	C9	32	C1430	1.95527	1.94623
33	C9	33	C1430	1.98656	1.97657
33	C9	34	C1430	2.01191	2.00099
33	C9	35	C1430	2.03278	2.02092
33	C9	36	C1430	2.05301	2.0402
33	C9	37	C1430	2.06553	2.05178
33	C9	38	C1430	2.07365	2.05896
33	C9	39	C1430	2.08339	2.06776
33	C9	40	C1430	2.08983	2.07326
34	C10	1	C1430	0.00344501	-0.00228827
34	C10	2	C1430	0.00441694	-0.00256142
34	C10	3	C1430	0.00621781	-0.00200563
34	C10	4	C1430	0.00787439	-0.00159414
34	C10	5	C1430	0.00997749	-0.000736126
34	C10	6	C1430	0.0116539	-0.000304812
34	C10	7	C1430	0.0128911	-0.000312644
34	C10	8	C1430	0.0138737	-0.000575177
34	C10	9	C1430	0.0155925	-0.000101471
34	C10	10	C1430	0.0171094	0.00017036
34	C10	11	C1430	0.0183904	0.000206264
34	C10	12	C1430	0.02045	0.00102082
34	C10	13	C1430	0.0214937	0.000819441
34	C10	14	C1430	0.0228752	0.000955854
34	C10	15	C1430	0.0236165	0.000452014
34	C10	16	C1430	0.0248079	0.000398335
34	C10	17	C1430	0.0259411	0.000286451
34	C10	18	C1430	0.0268481	-5.15651e-05
34	C10	19	C1430	0.0280514	-9.343e-05
34	C10	20	C1430	0.0293401	-4.97156e-05
34	C10	21	C1430	0.0309589	0.000323924
34	C10	22	C1430	0.0320746	0.000194563
34	C10	23	C1430	0.0333828	0.000257686
34	C10	24	C1430	0.0352872	0.000917031
34	C10	25	C1430	0.0364593	0.00084405
34	C10	26	C1430	0.0376553	0.000794971
34	C10	27	C1430	0.0388877	0.0007823
34	C10	28	C1430	0.0403832	0.00103269
34	C10	29	C1430	0.0415765	0.000980936
34	C10	30	C1430	0.0427974	0.000956709
34	C10	31	C1430	0.0439435	0.000857767
34	C10	32	C1430	0.0450911	0.000760233
34	C10	33	C1430	0.0453486	-0.000227299
34	C10	34	C1430	0.0465657	-0.000255356
34	C10	35	C1430	0.0473815	-0.000684608
34	C10	36	C1430	0.0487051	-0.000606118
34	C10	37	C1430	0.0488704	-0.00168584
34	C10	38	C1430	0.0499202	-0.00188121
34	C10	39	C1430	0.0511992	-0.00184725
34	C10	40	C1430	0.0522238	-0.00206774
35	C11	1	C1430	-0.000294959	0.0014641
35	C11	2	C1430	-0.000199953	0.000283708
35	C11	3	C1430	0.000983512	0.000191775
35	C11	4	C1430	0.00205373	-1.34073e-05
35	C11	5	C1430	0.00317177	-0.000170767
35	C11	6	C1430	0.00503039	0.000412457
35	C11	7	C1430	0.00620513	0.000311802
35	C11	8	C1430	0.00723656	6.78284e-05
35	C11	9	C1430	0.00914932	0.000705191
35	C11	10	C1430	0.0095549	-0.000164626
35	C11	11	C1430	0.0102417	-0.000753205
35	C11	12	C1430	0.0109249	-0.00134547
35	C11	13	C1430	0.0124546	-0.00109116
35	C11	14	C1430	0.0150591	0.000237969
35	C11	15	C1430	0.0161662	6.97181e-05
35	C11	16	C1430	0.0189138	0.0015419
35	C11	17	C1430	0.0253503	0.00670294
35	C11	18	C1430	0.0343227	0.0144
35	C11	19	C1430	0.0545032	0.0333051
35	C11	20	C1430	0.0924402	0.0699667
35	C11	21	C1430	0.160427	0.136678
35	C11	22	C1430	0.280039	0.255015
35	C11	23	C1430	0.476547	0.450247
35	C11	24	C1430	0.755153	0.727578
35	C11	25	C1430	1.07019	1.04134
35	C11	26	C1430	1.34564	1.31551
35	C11	27	C1430	1.53678	1.50538
35	C11	28	C1430	1.66813	1.63545
35	C11	29	C1430	1.76586	1.7319
35	C11	30	C1430	1.84198	1.80675
35	C11	31	C1430	1.89814	1.86164
35	C11	32	C1430	1.93983	1.90205
35	C11	33	C1430	1.97344	1.93438
35	C11	34	C1430	1.99937	1.95904
35	C11	35	C1430	2.01815	1.97654
35	C11	36	C1430	2.03223	1.98935
35	C11	37	C1430	2.04727	2.00311
35	C11	38	C1430	2.06054	2.01511
35	C11	39	C1430	2.07031	2.0236
35	C11	40	C1430	2.07385	2.02587
36	C12	1	C1430	-0.0340937	-0.0017203
36	C12	2	C1430	-0.0332388	-0.00167282
36	C12	3	C1430	-0.0314537	-0.000695088
36	C12	4	C1430	-0.0291465	0.000804607
36	C12	5	C1430	-0.0286169	0.000526856
36	C12	6	C1430	-0.0277043	0.000631937
36	C12	7	C1430	-0.0271624	0.000366444
36	C12	8	C1430	-0.0262647	0.000456698
36	C12	9	C1430	-0.0263241	-0.000410141
36	C12	10	C1430	-0.0261745	-0.00106791
36	C12	11	C1430	-0.0247722	-0.00047306
36	C12	12	C1430	-0.0243659	-0.000874206
36	C12	13	C1430	-0.0236667	-0.000982422
36	C12	14	C1430	-0.022735	-0.000858168
36	C12	15	C1430	-0.0209508	0.000118657
36	C12	16	C1430	-0.0178062	0.0024558
36	C12	17	C1430	-0.0115985	0.00785602
36	C12	18	C1430	-0.00188438	0.0167627
36	C12	19	C1430	0.0166562	0.0344959
36	C12	20	C1430	0.053405	0.0704373
36	C12	21	C1430	0.121778	0.138003
36	C12	22	C1430	0.243342	0.25876
36	C12	23	C1430	0.441119	0.455729
36	C12	24	C1430	0.719783	0.733586
36	C12	25	C1430	1.03526	1.04825
36	C12	26	C1430	1.3095	1.32169
36	C12	27	C1430	1.50061	1.51199
36	C12	28	C1430	1.63162	1.64219
36	C12	29	C1430	1.73199	1.74175
36	C12	30	C1430	1.80761	1.81656
36	C12	31	C1430	1.86434	1.87249
36	C12	32	C1430	1.90615	1.91349
36	C12	33	C1430	1.93662	1.94316
36	C12	34	C1430	1.96213	1.96786
36	C12	35	C1430	1.98166	1.98658
36	C12	36	C1430	1.99738	2.00149
36	C12	37	C1430	2.01247	2.01578
36	C12	38	C1430	2.02264	2.02514
36	C12	39	C1430	2.03097	2.03266
36	C12	40	C1430	2.03642	2.03731
37	D1	1	C7510	-0.0708463	0.00108103
37	D1	2	C7510	-0.0713723	0.000454128
37	D1	3	C7510	-0.0717332	-7.54875e-06
37	D1	4	C7510	-0.0710407	0.000584204
37	D1	5	C7510	-0.0705259	0.000998194
37	D1	6	C7510	-0.0707119	0.000711344
37	D1	7	C7510	-0.0711704	0.000152072
37	D1	8	C7510	-0.0713513	-0.000129651
37	D1	9	C7510	-0.0711776	-5.67641e-05
37	D1	10	C7510	-0.0710286	-8.58315e-06
37	D1	11	C7510	-0.0704208	0.000498375
37	D1	12	C7510	-0.0707097	0.00010873
37	D1	13	C7510	-0.071292	-0.000574394
37	D1	14	C7510	-0.0711844	-0.000567608
37	D1	15	C7510	-0.0703006	0.000215379
37	D1	16	C7510	-0.0700956	0.000319559
37	D1	17	C7510	-0.0702352	7.91859e-05
37	D1	18	C7510	-0.0709817	-0.000768185
37	D1	19	C7510	-0.0713696	-0.00125683
37	D1	20	C7510	-0.0710933	-0.00108142
37	D1	21	C7510	-0.0702769	-0.000365756
37	D1	22	C7510	-0.0700369	-0.000226581
37	D1	23	C7510	-0.0699733	-0.000263843
37	D1	24	C7510	-0.0700813	-0.000472573
37	D1	25	C7510	-0.0700174	-0.000509507
37	D1	26	C7510	-0.0698494	-0.000442342
37	D1	27	C7510	-0.0695107	-0.000204403
37	D1	28	C7510	-0.0694023	-0.000196827
37	D1	29	C7510	-0.069584	-0.000479326
37	D1	30	C7510	-0.0691277	-0.000123883
37	D1	31	C7510	-0.067501	0.00140201
37	D1	32	C7510	-0.0676778	0.00112444
37	D1	33	C7510	-0.0679647	0.000736713
37	D1	34	C7510	-0.0679268	0.000673843
37	D1	35	C7510	-0.067889	0.000610802
37	D1	36	C7510	-0.0683097	8.92891e-05
37	D1	37	C7510	-0.0687157	-0.000417561
37	D1	38	C7510	-0.0684898	-0.000292423
37	D1	39	C7510	-0.0679547	0.000141862
37	D1	40	C7510	-0.0673689	0.00062687
38	D2	1	C7510	-0.0645477	0.0005186
38	D2	2	C7510	-0.0645596	0.000268011
38	D2	3	C7510	-0.0644099	0.000179078
38	D2	4	C7510	-0.0637655	0.000584728
38	D2	5	C7510	-0.0633238	0.00078776
38	D2	6	C7510	-0.0633046	0.000568225
38	D2	7	C7510	-0.063255	0.000379148
38	D2	8	C7510	-0.0633849	1.052e-05
38	D2	9	C7510	-0.0632013	-4.45657e-05
38	D2	10	C7510	-0.0624706	0.000447452
38	D2	11	C7510	-0.0624065	0.000272893
38	D2	12	C7510	-0.0625	-5.93026e-05
38	D2	13	C7510	-0.0624947	-0.000292729
38	D2	14	C7510	-0.06209	-0.000126745
38	D2	15	C7510	-0.0620111	-0.000286493
38	D2	16	C7510	-0.0619967	-0.0005108
38	D2	17	C7510	-0.0615658	-0.000318634
38	D2	18	C7510	-0.0613008	-0.000292274
38	D2	19	C7510	-0.061361	-0.000591199
38	D2	20	C7510	-0.0612449	-0.00071382
38	D2	21	C7510	-0.0603035	-1.11408e-05
38	D2	22	C7510	-0.0606284	-0.00057468
38	D2	23	C7510	-0.0614357	-0.00162066
38	D2	24	C7510	-0.0613394	-0.00176311
38	D2	25	C7510	-0.0597407	-0.000403071
38	D2	26	C7510	-0.059049	4.98689e-05
38	D2	27	C7510	-0.0586156	0.000244571
38	D2	28	C7510	-0.058384	0.000237471
38	D2	29	C7510	-0.058138	0.000244817
38	D2	30	C7510	-0.057887	0.000257107
38	D2	31	C7510	-0.0571302	0.000775251
38	D2	32	C7510	-0.0566703	0.000996403
38	D2	33	C7510	-0.0567063	0.00072167
38	D2	34	C7510	-0.0564549	0.000734392
38	D2	35	C7510	-0.0565321	0.000418473
38	D2	36	C7510	-0.0567696	-5.76975e-05
38	D2	37	C7510	-0.05668	-0.000206731
38	D2	38	C7510	-0.0561152	0.000119355
38	D2	39	C7510	-0.0561514	-0.000155531
38	D2	40	C7510	-0.0561744	-0.000417303
39	D3	1	C7510	-0.0626857	-0.000425188
39	D3	2	C7510	-0.0623977	-0.000405421
39	D3	3	C7510	-0.0616022	0.000121946
39	D3	4	C7510	-0.0604801	0.000975806
39	D3	5	C7510	-0.0605637	0.000624109
39	D3	6	C7510	-0.0605761	0.000343498
39	D3	7	C7510	-0.0599758	0.000675627
39	D3	8	C7510	-0.0597499	0.00063339
39	D3	9	C7510	-0.0595479	0.000567125
39	D3	10	C7510	-0.059608	0.000238872
39	D3	11	C7510	-0.0597794	-0.00020069
39	D3	12	C7510	-0.0598124	-0.000501812
39	D3	13	C7510	-0.0593686	-0.000326179
39	D3	14	C7510	-0.0591451	-0.000370901
39	D3	15	C7510	-0.0586823	-0.000176313
39	D3	16	C7510	-0.0586811	-0.00044326
39	D3	17	C7510	-0.0586601	-0.000690466
39	D3	18	C7510	-0.0587803	-0.00107885
39	D3	19	C7510	-0.058625	-0.0011917
39	D3	20	C7510	-0.0575144	-0.000349287
39	D3	21	C7510	-0.0572619	-0.00036494
39	D3	22	C7510	-0.0570664	-0.000437579
39	D3	23	C7510	-0.0569916	-0.000630996
39	D3	24	C7510	-0.0566214	-0.00052896
39	D3	25	C7510	-0.0560167	-0.000192472
39	D3	26	C7510	-0.0558697	-0.000313659
39	D3	27	C7510	-0.0552747	1.32018e-05
39	D3	28	C7510	-0.0551612	-0.000141431
39	D3	29	C7510	-0.0547242	2.73813e-05
39	D3	30	C7510	-0.0543412	0.000142151
39	D3	31	C7510	-0.0533491	0.000866146
39	D3	32	C7510	-0.0532816	0.000665436
39	D3	33	C7510	-0.0531304	0.000548492
39	D3	34	C7510	-0.0526785	0.000732149
39	D3	35	C7510	-0.0525923	0.00055024
39	D3	36	C7510	-0.0525814	0.000292908
39	D3	37	C7510	-0.052347	0.000259143
39	D3	38	C7510	-0.0524506	-0.000112626
39	D3	39	C7510	-0.0522953	-0.000225501
39	D3	40	C7510	-0.0518914	-8.97551e-05
40	D4	1	C7510	-0.0469969	0.00199129
40	D4	2	C7510	-0.0475513	0.00104265
40	D4	3	C7510	-0.0476794	0.000520308
40	D4	4	C7510	-0.0477163	8.92101e-05
40	D4	5	C7510	-0.0475775	-0.000166177
40	D4	6	C7510	-0.0469365	8.05793e-05
40	D4	7	C7510	-0.0463344	0.000288462
40	D4	8	C7510	-0.0458836	0.000344986
40	D4	9	C7510	-0.0458664	-3.19458e-05
40	D4	10	C7510	-0.0457921	-0.000351952
40	D4	11	C7510	-0.045174	-0.000128069
40	D4	12	C7510	-0.0447184	-6.66384e-05
40	D4	13	C7510	-0.0441791	7.84397e-05
40	D4	14	C7510	-0.0440021	-0.000138797
40	D4	15	C7510	-0.0435287	-5.9563e-05
40	D4	16	C7510	-0.0432022	-0.000127292
40	D4	17	C7510	-0.0428974	-0.000216751
40	D4	18	C7510	-0.0428024	-0.000515944
40	D4	19	C7510	-0.0422391	-0.000346822
40	D4	20	C7510	-0.0417169	-0.000218892
40	D4	21	C7510	-0.0416372	-0.000533399
40	D4	22	C7510	-0.0413302	-0.000620626
40	D4	23	C7510	-0.0406206	-0.00030518
40	D4	24	C7510	-0.0398267	9.44959e-05
40	D4	25	C7510	-0.039621	-9.4078e-05
40	D4	26	C7510	-0.0388935	0.000239217
40	D4	27	C7510	-0.0385159	0.000222625
40	D4	28	C7510	-0.037877	0.000467276
40	D4	29	C7510	-0.0373485	0.000601592
40	D4	30	C7510	-0.0368423	0.000713593
40	D4	31	C7510	-0.036401	0.000760629
40	D4	32	C7510	-0.0361453	0.000622097
40	D4	33	C7510	-0.0361549	0.000218313
40	D4	34	C7510	-0.035716	0.000262983
40	D4	35	C7510	-0.0353664	0.000218377
40	D4	36	C7510	-0.0352979	-0.000107325
40	D4	37	C7510	-0.0353722	-0.000575888
40	D4	38	C7510	-0.0350429	-0.000640808
40	D4	39	C7510	-0.0345849	-0.000577035
40	D4	40	C7510	-0.0346549	-0.00104123
41	D5	1	C9060	0.00506675	-0.00364399
41	D5	2	C9060	0.00496002	-0.00440813
41	D5	3	C9060	0.00517174	-0.00485381
41	D5	4	C9060	0.0066532	-0.00402976
41	D5	5	C9060	0.00873408	-0.0026063
41	D5	6	C9060	0.0100643	-0.00193344
41	D5	7	C9060	0.011348	-0.0013072
41	D5	8	C9060	0.0130469	-0.000265734
41	D5	9	C9060	0.0147233	0.000753302
41	D5	10	C9060	0.0153166	0.000689177
41	D5	11	C9060	0.0172053	0.00192052
41	D5	12	C9060	0.0180575	0.00211523
41	D5	13	C9060	0.0181138	0.0015142
41	D5	14	C9060	0.0188993	0.00164225
41	D5	15	C9060	0.0197292	0.0018147
41	D5	16	C9060	0.0205819	0.00201
41	D5	17	C9060	0.020653	0.00142372
41	D5	18	C9060	0.0204055	0.000518767
41	D5	19	C9060	0.0208538	0.00030968
41	D5	20	C9060	0.0219887	0.000787171
41	D5	21	C9060	0.0228527	0.000993761
41	D5	22	C9060	0.0237777	0.00126135
41	D5	23	C9060	0.0243531	0.0011794
41	D5	24	C9060	0.0249233	0.00109217
41	D5	25	C9060	0.0253502	0.00086168
41	D5	26	C9060	0.0262565	0.00111053
41	D5	27	C9060	0.0268075	0.00100412
41	D5	28	C9060	0.0279251	0.00146431
41	D5	29	C9060	0.0283018	0.00118365
41	D5	30	C9060	0.0282805	0.000504847
41	D5	31	C9060	0.0287972	0.0003642
41	D5	32	C9060	0.0296195	0.000529034
41	D5	33	C9060	0.0297499	2.08778e-06
41	D5	34	C9060	0.0295707	-0.000834568
41	D5	35	C9060	0.0298418	-0.00122088
41	D5	36	C9060	0.0303478	-0.00137225
41	D5	37	C9060	0.0300348	-0.00234267
41	D5	38	C9060	0.0298631	-0.00317181
41	D5	39	C9060	0.0305809	-0.00311141
41	D5	40	C9060	0.031236	-0.00311367
42	D6	1	C9060	-0.0488443	0.000694234
42	D6	2	C9060	-0.0487343	0.000631345
42	D6	3	C9060	-0.0483598	0.00083291
42	D6	4	C9060	-0.0482345	0.000785347
42	D6	5	C9060	-0.0479111	0.00093595
42	D6	6	C9060	-0.0478616	0.000812536
42	D6	7	C9060	-0.0482345	0.00026676
42	D6	8	C9060	-0.048408	-7.96424e-05
42	D6	9	C9060	-0.0485514	-0.000395837
42	D6	10	C9060	-0.0484442	-0.000461576
42	D6	11	C9060	-0.0475831	0.000226643
42	D6	12	C9060	-0.0472658	0.000371133
42	D6	13	C9060	-0.0476271	-0.00016302
42	D6	14	C9060	-0.0477516	-0.000460428
42	D6	15	C9060	-0.0476492	-0.000530887
42	D6	16	C9060	-0.0476281	-0.000682713
42	D6	17	C9060	-0.0479775	-0.00120495
42	D6	18	C9060	-0.0479857	-0.001386
42	D6	19	C9060	-0.0474625	-0.00103569
42	D6	20	C9060	-0.0470502	-0.00079623
42	D6	21	C9060	-0.0468768	-0.000795733
42	D6	22	C9060	-0.0468183	-0.000910136
42	D6	23	C9060	-0.0463729	-0.000637604
42	D6	24	C9060	-0.0462189	-0.000656453
42	D6	25	C9060	-0.0453633	2.62564e-05
42	D6	26	C9060	-0.0444488	0.000767918
42	D6	27	C9060	-0.04402	0.00102389
42	D6	28	C9060	-0.0435164	0.00135456
42	D6	29	C9060	-0.0435136	0.00118456
42	D6	30	C9060	-0.0434486	0.00107661
42	D6	31	C9060	-0.043441	0.000911373
42	D6	32	C9060	-0.0436518	0.000527662
42	D6	33	C9060	-0.0437381	0.000268484
42	D6	34	C9060	-0.0434016	0.000432166
42	D6	35	C9060	-0.043632	2.88863e-05
42	D6	36	C9060	-0.0437739	-0.000285851
42	D6	37	C9060	-0.0435139	-0.000198731
42	D6	38	C9060	-0.0436188	-0.000476495
42	D6	39	C9060	-0.0436451	-0.000675666
42	D6	40	C9060	-0.0437431	-0.000946605
43	D7	1	C9060	-0.0252238	0.000840936
43	D7	2	C9060	-0.0251388	0.000641504
43	D7	3	C9060	-0.024622	0.000873889
43	D7	4	C9060	-0.0239646	0.00124685
43	D7	5	C9060	-0.0235981	0.00132893
43	D7	6	C9060	-0.0236312	0.00101147
43	D7	7	C9060	-0.0239855	0.000372779
43	D7	8	C9060	-0.0240623	1.14685e-05
43	D7	9	C9060	-0.0236823	0.00010713
43	D7	10	C9060	-0.0234889	1.60502e-05
43	D7	11	C9060	-0.0229745	0.000246098
43	D7	12	C9060	-0.0232096	-0.000273493
43	D7	13	C9060	-0.0234844	-0.00083264
43	D7	14	C9060	-0.0234879	-0.00112061
43	D7	15	C9060	-0.0229025	-0.000819625
43	D7	16	C9060	-0.0227544	-0.000955957
43	D7	17	C9060	-0.0228661	-0.00135207
43	D7	18	C9060	-0.0228999	-0.00167026
43	D7	19	C9060	-0.0225315	-0.00158627
43	D7	20	C9060	-0.0219827	-0.00132193
43	D7	21	C9060	-0.0217194	-0.00134306
43	D7	22	C9060	-0.0214723	-0.00138032
43	D7	23	C9060	-0.02023	-0.000422494
43	D7	24	C9060	-0.0197464	-0.000223282
43	D7	25	C9060	-0.0185151	0.000723633
43	D7	26	C9060	-0.0175115	0.00144275
43	D7	27	C9060	-0.0171125	0.00155732
43	D7	28	C9060	-0.0171438	0.00124165
43	D7	29	C9060	-0.0170797	0.00102136
43	D7	30	C9060	-0.0167196	0.00109705
43	D7	31	C9060	-0.0163212	0.00121095
43	D7	32	C9060	-0.0164286	0.000819144
43	D7	33	C9060	-0.0163648	0.00059856
43	D7	34	C9060	-0.0160392	0.000639698
43	D7	35	C9060	-0.016176	0.000218498
43	D7	36	C9060	-0.0163969	-0.000286838
43	D7	37	C9060	-0.0165042	-0.000678549
43	D7	38	C9060	-0.0161267	-0.00058548
43	D7	39	C9060	-0.0161893	-0.000932431
43	D7	40	C9060	-0.0161524	-0.00117993
44	D8	1	C9060	-0.0166031	-0.000416022
44	D8	2	C9060	-0.0156283	0.000271029
44	D8	3	C9060	-0.0151181	0.000493456
44	D8	4	C9060	-0.0146732	0.000650552
44	D8	5	C9060	-0.014489	0.000546987
44	D8	6	C9060	-0.0142539	0.000494302
44	D8	7	C9060	-0.0139822	0.000478305
44	D8	8	C9060	-0.0138932	0.000279447
44	D8	9	C9060	-0.0135617	0.000323182
44	D8	10	C9060	-0.0131822	0.000414906
44	D8	11	C9060	-0.0128261	0.000483282
44	D8	12	C9060	-0.0128052	0.000216457
44	D8	13	C9060	-0.0129619	-0.000228037
44	D8	14	C9060	-0.0131723	-0.000726202
44	D8	15	C9060	-0.0132961	-0.00113783
44	D8	16	C9060	-0.0130604	-0.00118982
44	D8	17	C9060	-0.0128203	-0.0012375
44	D8	18	C9060	-0.0127845	-0.00148953
44	D8	19	C9060	-0.0127339	-0.00172671
44	D8	20	C9060	-0.0118428	-0.00112339
44	D8	21	C9060	-0.0111156	-0.000683866
44	D8	22	C9060	-0.0110076	-0.000863672
44	D8	23	C9060	-0.0106136	-0.000757405
44	D8	24	C9060	-0.00938672	0.000181661
44	D8	25	C9060	-0.00894207	0.000338538
44	D8	26	C9060	-0.00803583	0.000957003
44	D8	27	C9060	-0.00735253	0.00135254
44	D8	28	C9060	-0.00724751	0.00116979
44	D8	29	C9060	-0.00687945	0.00125008
44	D8	30	C9060	-0.00673196	0.0011098
44	D8	31	C9060	-0.0062934	0.00126059
44	D8	32	C9060	-0.00618256	0.00108366
44	D8	33	C9060	-0.00622607	0.000752377
44	D8	34	C9060	-0.00618768	0.000503
44	D8	35	C9060	-0.00625293	0.00014998
44	D8	36	C9060	-0.00679738	-0.00068224
44	D8	37	C9060	-0.00696109	-0.00113372
44	D8	38	C9060	-0.00628137	-0.000741767
44	D8	39	C9060	-0.00602004	-0.000768209
44	D8	40	C9060	-0.00618238	-0.00121832
45	D9	1	C1430	-0.0502853	-0.00177777
45	D9	2	C1430	-0.0490219	-0.000826662
45	D9	3	C1430	-0.0476004	0.000282488
45	D9	4	C1430	-0.0467248	0.000845767
45	D9	5	C1430	-0.0462088	0.00104947
45	D9	6	C1430	-0.0460657	0.000880201
45	D9	7	C1430	-0.0457071	0.000926503
45	D9	8	C1430	-0.0454941	0.000827187
45	D9	9	C1430	-0.0456091	0.000399916
45	D9	10	C1430	-0.045678	1.86253e-05
45	D9	11	C1430	-0.0453403	4.40286e-05
45	D9	12	C1430	-0.0449353	0.000136666
45	D9	13	C1430	-0.0451495	-0.000389855
45	D9	14	C1430	-0.0453899	-0.000942538
45	D9	15	C1430	-0.045327	-0.001192
45	D9	16	C1430	-0.0448911	-0.00106834
45	D9	17	C1430	-0.0441078	-0.000597392
45	D9	18	C1430	-0.0441752	-0.000977159
45	D9	19	C1430	-0.0442486	-0.00136287
45	D9	20	C1430	-0.0435542	-0.000980746
45	D9	21	C1430	-0.0433286	-0.00106749
45	D9	22	C1430	-0.0432638	-0.00131498
45	D9	23	C1430	-0.04233	-0.00069349
45	D9	24	C1430	-0.0421461	-0.000821957
45	D9	25	C1430	-0.0414163	-0.000404444
45	D9	26	C1430	-0.0403925	0.000307012
45	D9	27	C1430	-0.0394122	0.000974976
45	D9	28	C1430	-0.0393778	0.00069704
45	D9	29	C1430	-0.0391308	0.000631747
45	D9	30	C1430	-0.0387381	0.000712095
45	D9	31	C1430	-0.0382604	0.000877476
45	D9	32	C1430	-0.0379392	0.000886388
45	D9	33	C1430	-0.0378341	0.000679139
45	D9	34	C1430	-0.0377029	0.000498031
45	D9	35	C1430	-0.0371514	0.000737277
45	D9	36	C1430	-0.0372151	0.000361213
45	D9	37	C1430	-0.0371127	0.00015132
45	D9	38	C1430	-0.0373214	-0.000369717
45	D9	39	C1430	-0.0373809	-0.000741579
45	D9	40	C1430	-0.0371044	-0.000777394
46	D10	1	C1430	-0.0409913	0.00196811
46	D10	2	C1430	-0.041177	0.00139219
46	D10	3	C1430	-0.0411924	0.000986536
46	D10	4	C1430	-0.0410952	0.000693489
46	D10	5	C1430	-0.040811	0.00058744
46	D10	6	C1430	-0.0398884	0.00111981
46	D10	7	C1430	-0.0397766	0.000841418
46	D10	8	C1430	-0.0398398	0.000388005
46	D10	9	C1430	-0.0395458	0.000291712
46	D10	10	C1430	-0.0393515	9.58172e-05
46	D10	11	C1430	-0.0391513	-9.4259e-05
46	D10	12	C1430	-0.0388123	-0.000145497
46	D10	13	C1430	-0.0388289	-0.000552289
46	D10	14	C1430	-0.0388455	-0.000959196
46	D10	15	C1430	-0.0385947	-0.00109859
46	D10	16	C1430	-0.0376577	-0.000551855
46	D10	17	C1430	-0.0374207	-0.000705014
46	D10	18	C1430	-0.0369631	-0.000637669
46	D10	19	C1430	-0.0368974	-0.000962254
46	D10	20	C1430	-0.036516	-0.000971092
46	D10	21	C1430	-0.036293	-0.00113827
46	D10	22	C1430	-0.0360363	-0.0012718
46	D10	23	C1430	-0.0353074	-0.000933137
46	D10	24	C1430	-0.0339908	-6.80704e-06
46	D10	25	C1430	-0.0337528	-0.000159083
46	D10	26	C1430	-0.0333742	-0.000170673
46	D10	27	C1430	-0.0324754	0.000337873
46	D10	28	C1430	-0.0317975	0.000625524
46	D10	29	C1430	-0.0313577	0.000675077
46	D10	30	C1430	-0.0311493	0.000493286
46	D10	31	C1430	-0.030134	0.00111831
46	D10	32	C1430	-0.0300384	0.000823714
46	D10	33	C1430	-0.0297667	0.000705186
46	D10	34	C1430	-0.0294587	0.000622925
46	D10	35	C1430	-0.0294586	0.000232797
46	D10	36	C1430	-0.0291587	0.000142443
46	D10	37	C1430	-0.0291683	-0.00025742
46	D10	38	C1430	-0.0285951	-7.44117e-05
46	D10	39	C1430	-0.0282225	-9.20462e-05
46	D10	40	C1430	-0.028196	-0.000455743
47	D11	1	C1430	-0.0390523	0.000890744
47	D11	2	C1430	-0.0386129	0.001069
47	D11	3	C1430	-0.0379355	0.00148524
47	D11	4	C1430	-0.037685	0.00147467
47	D11	5	C1430	-0.0371419	0.00175666
47	D11	6	C1430	-0.0374472	0.00119016
47	D11	7	C1430	-0.037732	0.000644298
47	D11	8	C1430	-0.0377579	0.000357294
47	D11	9	C1430	-0.0376377	0.000216311
47	D11	10	C1430	-0.0375612	3.17266e-05
47	D11	11	C1430	-0.0377181	-0.000386355
47	D11	12	C1430	-0.0377702	-0.000699585
47	D11	13	C1430	-0.037263	-0.000453459
47	D11	14	C1430	-0.0371791	-0.000630685
47	D11	15	C1430	-0.0372723	-0.000985072
47	D11	16	C1430	-0.0371221	-0.00109597
47	D11	17	C1430	-0.0368036	-0.00103856
47	D11	18	C1430	-0.0367938	-0.00128995
47	D11	19	C1430	-0.0366444	-0.00140168
47	D11	20	C1430	-0.0363124	-0.00133084
47	D11	21	C1430	-0.0360095	-0.00128903
47	D11	22	C1430	-0.0358889	-0.00142958
47	D11	23	C1430	-0.0351014	-0.000903137
47	D11	24	C1430	-0.0347018	-0.000764668
47	D11	25	C1430	-0.0341045	-0.000428509
47	D11	26	C1430	-0.0338206	-0.000405729
47	D11	27	C1430	-0.0335132	-0.000359513
47	D11	28	C1430	-0.0328421	5.05263e-05
47	D11	29	C1430	-0.0314642	0.00116721
47	D11	30	C1430	-0.0308981	0.00147219
47	D11	31	C1430	-0.0308663	0.00124293
47	D11	32	C1430	-0.0309417	0.00090638
47	D11	33	C1430	-0.0305311	0.00105582
47	D11	34	C1430	-0.0306017	0.000724091
47	D11	35	C1430	-0.0307416	0.000323099
47	D11	36	C1430	-0.0304171	0.000386494
47	D11	37	C1430	-0.030075	0.000467454
47	D11	38	C1430	-0.0301927	8.8583e-05
47	D11	39	C1430	-0.030169	-0.000148807
47	D11	40	C1430	-0.0301002	-0.00034111
48	D12	1	C1430	-0.0686894	0.000107136
48	D12	2	C1430	-0.0687333	-0.000145426
48	D12	3	C1430	-0.0686236	-0.000244423
48	D12	4	C1430	-0.0681604	1.00346e-05
48	D12	5	C1430	-0.067518	0.000443686
48	D12	6	C1430	-0.0669685	0.000784549
48	D12	7	C1430	-0.0670062	0.000538164
48	D12	8	C1430	-0.0670599	0.000275745
48	D12	9	C1430	-0.0670803	4.65786e-05
48	D12	10	C1430	-0.0671257	-0.000207466
48	D12	11	C1430	-0.0665574	0.000152172
48	D12	12	C1430	-0.0663997	0.000101171
48	D12	13	C1430	-0.0660648	0.000227353
48	D12	14	C1430	-0.0662383	-0.000154916
48	D12	15	C1430	-0.0664479	-0.000573186
48	D12	16	C1430	-0.0661761	-0.000510089
48	D12	17	C1430	-0.0657149	-0.000257568
48	D12	18	C1430	-0.0657699	-0.000521313
48	D12	19	C1430	-0.0658253	-0.000785408
48	D12	20	C1430	-0.0654	-0.000568791
48	D12	21	C1430	-0.0655458	-0.000923254
48	D12	22	C1430	-0.0654313	-0.00101745
48	D12	23	C1430	-0.0641617	4.34253e-05
48	D12	24	C1430	-0.0639462	5.02185e-05
48	D12	25	C1430	-0.0636746	0.000113137
48	D12	26	C1430	-0.0632257	0.000353364
48	D12	27	C1430	-0.062984	0.000386294
48	D12	28	C1430	-0.0626235	0.000538091
48	D12	29	C1430	-0.0622372	0.000715703
48	D12	30	C1430	-0.0623584	0.000385838
48	D12	31	C1430	-0.0622907	0.000244819
48	D12	32	C1430	-0.0618019	0.000524885
48	D12	33	C1430	-0.0617777	0.000340426
48	D12	34	C1430	-0.0614844	0.000425048
48	D12	35	C1430	-0.0613733	0.000327391
48	D12	36	C1430	-0.0614601	3.19738e-05
48	D12	37	C1430	-0.0611644	0.000118894
48	D12	38	C1430	-0.0615037	-0.000429075
48	D12	39	C1430	-0.061852	-0.000986026
48	D12	40	C1430	-0.0620533	-0.00139604
49	E1	1	C5180	0.0834087	-0.00117514
49	E1	2	C5180	0.0835433	-0.0010992
49	E1	3	C5180	0.0841557	-0.000545484
49	E1	4	C5180	0.085487	0.000727113
49	E1	5	C5180	0.0857541	0.000935461
49	E1	6	C5180	0.0851923	0.000315007
49	E1	7	C5180	0.0849437	7.67034e-06
49	E1	8	C5180	0.0847559	-0.000238787
49	E1	9	C5180	0.0848856	-0.000167843
49	E1	10	C5180	0.0860682	0.000956018
49	E1	11	C5180	0.0859726	0.000801791
49	E1	12	C5180	0.0850145	-0.000215049
49	E1	13	C5180	0.0843721	-0.000916186
49	E1	14	C5180	0.0835851	-0.00176183
49	E1	15	C5180	0.0835434	-0.00186226
49	E1	16	C5180	0.0845399	-0.000924425
49	E1	17	C5180	0.0850751	-0.000447983
49	E1	18	C5180	0.0854155	-0.000166254
49	E1	19	C5180	0.0860637	0.000423266
49	E1	20	C5180	0.088779	0.00307978
49	E1	21	C5180	0.0943244	0.00856654
49	E1	22	C5180	0.103951	0.0181346
49	E1	23	C5180	0.123458	0.0375826
49	E1	24	C5180	0.159974	0.0740403
49	E1	25	C5180	0.224222	0.138229
49	E1	26	C5180	0.333271	0.247219
49	E1	27	C5180	0.499571	0.413461
49	E1	28	C5180	0.717034	0.630865
49	E1	29	C5180	0.952749	0.866521
49	E1	30	C5180	1.16876	1.08248
49	E1	31	C5180	1.342	1.25566
49	E1	32	C5180	1.47288	1.38647
49	E1	33	C5180	1.56734	1.48087
[truncated: 1,887 more rows]

## Sheet: Results
Block Type	96-Well 0.1-mL Block
Calibration Background is expired	Yes
Calibration Background performed on	10-29-2017
Calibration Pure Dye ABY is expired	Yes
Calibration Pure Dye ABY performed on	10-29-2017
Calibration Pure Dye CY5 is expired	Yes
Calibration Pure Dye CY5 performed on	10-29-2017
Calibration Pure Dye FAM is expired	Yes
Calibration Pure Dye FAM performed on	10-29-2017
Calibration Pure Dye JUN is expired	Yes
Calibration Pure Dye JUN performed on	10-29-2017
Calibration Pure Dye MUSTANG PURPLE is expired	Yes
Calibration Pure Dye MUSTANG PURPLE performed on	10-29-2017
Calibration Pure Dye NED is expired	Yes
Calibration Pure Dye NED performed on	10-29-2017
Calibration Pure Dye ROX is expired	Yes
Calibration Pure Dye ROX performed on	10-29-2017
Calibration Pure Dye SYBR is expired	Yes
Calibration Pure Dye SYBR performed on	10-29-2017
Calibration Pure Dye TAMRA is expired	Yes
Calibration Pure Dye TAMRA performed on	10-29-2017
Calibration Pure Dye VIC is expired	Yes
Calibration Pure Dye VIC performed on	10-29-2017
Calibration ROI is expired	Yes
Calibration ROI performed on	10-29-2017
Calibration Uniformity is expired	Yes
Calibration Uniformity performed on	10-29-2017
Chemistry	SYBR_GREEN
Date Created	2019-11-26 20:39:42 PM PST
Experiment Barcode
Experiment Comment
Experiment File Name	D:\Users\Administrator\Desktop\SZY FINAL Q-PCR 20191126\Shenzhiyan -5th plate q-pcr results computer save 20191126.eds
Experiment Name	Shenzhiyan -5th plate q-pcr 20191126
Experiment Run End Time	2019-11-26 04:20:33 AM PST
Experiment Type	Comparative Cт (ΔΔCт)
Instrument Name	272510507
Instrument Serial Number	272510507
Instrument Type	QuantStudio™ 5 System
Passive Reference	ROX
Post-read Stage/Step
Pre-read Stage/Step
Quantification Cycle Method	Ct
Signal Smoothing On	true
Stage where Melt Analysis is performed	Stage3
Stage/ Cycle where Ct Analysis is performed	Stage2, Step2
User Name
Well	Well Position	Omit	Sample Name	Target Name	Task	Reporter	Quencher	Quantity	Quantity Mean	Quantity SD	RQ	RQ Min	RQ Max	CT	Ct Mean	Ct SD	Delta Ct	Delta Ct Mean	Delta Ct SD	Delta Ct SE	Delta Delta Ct	Automatic Ct Threshold	Ct Threshold	Automatic Baseline	Baseline Start	Baseline End	Amp Status	Comments	Cq Conf	CQCONF	OUTLIERRG	HIGHSD	Tm1	EXPFAIL	MTP	Tm2	NOAMP	Tm3	Tm4
1	A1	FALSE	CP8-1	C7510	UNKNOWN	SYBR	None				1	0.856176	1.16798	26.1441	25.9463	0.197406		6.10502	0.201083	0.100541	0	TRUE	0.164331	TRUE	3	21	Amp		0.986276	N	N	N	84.3337	N	N		N
2	A2	FALSE	CP8-1	C7510	UNKNOWN	SYBR	None				1	0.856176	1.16798	25.6727	25.9463	0.197406		6.10502	0.201083	0.100541	0	TRUE	0.164331	TRUE	3	20	Amp		0.990995	N	N	N	84.4704	N	N		N
3	A3	FALSE	CP8-1	C7510	UNKNOWN	SYBR	None				1	0.856176	1.16798	25.9787	25.9463	0.197406		6.10502	0.201083	0.100541	0	TRUE	0.164331	TRUE	3	21	Amp		0.988109	N	N	N	84.6434	N	N		N
4	A4	FALSE	CP8-1	C7510	UNKNOWN	SYBR	None				1	0.856176	1.16798	25.9899	25.9463	0.197406		6.10502	0.201083	0.100541	0	TRUE	0.164331	TRUE	3	21	Amp		0.98845	N	N	N	84.6434	N	N		N
5	A5	FALSE	CP8-1	C9060	UNKNOWN	SYBR	None				1	0.927098	1.07863	19.5879	19.581	0.0902406		-0.260373	0.098024	0.049012	0	TRUE	0.175809	TRUE	3	14	Amp		0.985553	N	N	N	84.2028	N	N		N
6	A6	FALSE	CP8-1	C9060	UNKNOWN	SYBR	None				1	0.927098	1.07863	19.5903	19.581	0.0902406		-0.260373	0.098024	0.049012	0	TRUE	0.175809	TRUE	3	14	Amp		0.985726	N	N	N	84.2028	N	N		N
7	A7	FALSE	CP8-1	C9060	UNKNOWN	SYBR	None				1	0.927098	1.07863	19.4629	19.581	0.0902406		-0.260373	0.098024	0.049012	0	TRUE	0.175809	TRUE	3	14	Amp		0.984879	N	N	N	84.2045	N	N		N
8	A8	FALSE	CP8-1	C9060	UNKNOWN	SYBR	None				1	0.927098	1.07863	19.6827	19.581	0.0902406		-0.260373	0.098024	0.049012	0	TRUE	0.175809	TRUE	3	14	Amp		0.987632	N	N	N	84.2045	N	N		N
9	A9	FALSE	CP8-1	C1430	UNKNOWN	SYBR	None				1	0.948688	1.05409	26.1439	26.0816	0.0564594		6.24025	0.0682129	0.0341065	0	TRUE	0.181049	TRUE	3	21	Amp		0.986092	N	N	N	80.7454	N	N		N
10	A10	FALSE	CP8-1	C1430	UNKNOWN	SYBR	None				1	0.948688	1.05409	26.0499	26.0816	0.0564594		6.24025	0.0682129	0.0341065	0	TRUE	0.181049	TRUE	3	21	Amp		0.985989	N	N	N	80.7454	N	N		N
11	A11	FALSE	CP8-1	C1430	UNKNOWN	SYBR	None				1	0.948688	1.05409	26.1122	26.0816	0.0564594		6.24025	0.0682129	0.0341065	0	TRUE	0.181049	TRUE	3	21	Amp		0.98774	N	N	N	80.7848	N	N		N
12	A12	FALSE	CP8-1	C1430	UNKNOWN	SYBR	None				1	0.948688	1.05409	26.0204	26.0816	0.0564594		6.24025	0.0682129	0.0341065	0	TRUE	0.181049	TRUE	3	21	Amp		0.98506	N	N	N	80.7848	N	N		N
13	B1	FALSE	CP18-1	C7510	UNKNOWN	SYBR	None				16.5495	13.6955	19.9982	22.4138	22.3774	0.132222		2.0563	0.245122	0.122561	-4.04872	TRUE	0.164331	TRUE	3	17	Amp		0.982677	N	N	N	84.3337	N	N		N
14	B2	FALSE	CP18-1	C7510	UNKNOWN	SYBR	None				16.5495	13.6955	19.9982	22.5189	22.3774	0.132222		2.0563	0.245122	0.122561	-4.04872	TRUE	0.164331	TRUE	3	17	Amp		0.98981	N	N	N	84.4704	N	N		N
15	B3	FALSE	CP18-1	C7510	UNKNOWN	SYBR	None				16.5495	13.6955	19.9982	22.3761	22.3774	0.132222		2.0563	0.245122	0.122561	-4.04872	TRUE	0.164331	TRUE	3	17	Amp		0.982185	N	N	N	84.6434	N	N		N
16	B4	FALSE	CP18-1	C7510	UNKNOWN	SYBR	None				16.5495	13.6955	19.9982	22.201	22.3774	0.132222		2.0563	0.245122	0.122561	-4.04872	TRUE	0.164331	TRUE	3	17	Amp		0.983467	N	N	N	84.6434	N	N		N
17	B5	FALSE	CP18-1	C9060	UNKNOWN	SYBR	None				3.32572	2.77848	3.98074	18.4099	18.3271	0.107703		-1.99404	0.232813	0.116406	-1.73367	TRUE	0.175809	TRUE	3	13	Amp		0.979728	N	N	N	84.2028	N	N		N
18	B6	FALSE	CP18-1	C9060	UNKNOWN	SYBR	None				3.32572	2.77848	3.98074	18.2628	18.3271	0.107703		-1.99404	0.232813	0.116406	-1.73367	TRUE	0.175809	TRUE	3	13	Amp		0.980932	N	N	N	84.2028	N	N		N
19	B7	FALSE	CP18-1	C9060	UNKNOWN	SYBR	None				3.32572	2.77848	3.98074	18.4265	18.3271	0.107703		-1.99404	0.232813	0.116406	-1.73367	TRUE	0.175809	TRUE	3	13	Amp		0.963169	N	N	N	84.2045	N	N		N
20	B8	FALSE	CP18-1	C9060	UNKNOWN	SYBR	None				3.32572	2.77848	3.98074	18.2091	18.3271	0.107703		-1.99404	0.232813	0.116406	-1.73367	TRUE	0.175809	TRUE	3	13	Amp		0.97742	N	N	N	84.2045	N	N		N
21	B9	FALSE	CP18-1	C1430	UNKNOWN	SYBR	None				21.1735	16.475	27.2119	22.2363	22.1572	0.250933		1.83607	0.324914	0.162457	-4.40419	TRUE	0.181049	TRUE	3	17	Amp		0.983656	N	N	N	80.8819	N	N		N
22	B10	FALSE	CP18-1	C1430	UNKNOWN	SYBR	None				21.1735	16.475	27.2119	21.7839	22.1572	0.250933		1.83607	0.324914	0.162457	-4.40419	TRUE	0.181049	TRUE	3	16	Amp		0.991836	N	Y	N	80.4724	N	N		N
23	B11	FALSE	CP18-1	C1430	UNKNOWN	SYBR	None				21.1735	16.475	27.2119	22.3101	22.1572	0.250933		1.83607	0.324914	0.162457	-4.40419	TRUE	0.181049	TRUE	3	17	Amp		0.991115	N	N	N	80.7848	N	N		N
24	B12	FALSE	CP18-1	C1430	UNKNOWN	SYBR	None				21.1735	16.475	27.2119	22.2985	22.1572	0.250933		1.83607	0.324914	0.162457	-4.40419	TRUE	0.181049	TRUE	3	17	Amp		0.987466	N	N	N	80.7848	N	N		N
25	C1	FALSE	CP28-1	C7510	UNKNOWN	SYBR	None				6.52111	4.49775	9.45471	26.2055	25.5596	0.43588		3.3999	0.481042	0.240521	-2.70512	TRUE	0.164331	TRUE	3	21	Amp		0.970843	N	Y	N	84.3337	N	N		N
26	C2	FALSE	CP28-1	C7510	UNKNOWN	SYBR	None				6.52111	4.49775	9.45471	25.4398	25.5596	0.43588		3.3999	0.481042	0.240521	-2.70512	TRUE	0.164331	TRUE	3	20	Amp		0.978218	N	N	N	84.3337	N	N		N
27	C3	FALSE	CP28-1	C7510	UNKNOWN	SYBR	None				6.52111	4.49775	9.45471	25.2917	25.5596	0.43588		3.3999	0.481042	0.240521	-2.70512	TRUE	0.164331	TRUE	3	20	Amp		0.97396	N	N	N	84.5064	N	N		N
28	C4	FALSE	CP28-1	C7510	UNKNOWN	SYBR	None				6.52111	4.49775	9.45471	25.3015	25.5596	0.43588		3.3999	0.481042	0.240521	-2.70512	TRUE	0.164331	TRUE	3	20	Amp		0.980306	N	N	N	84.5064	N	N		N
29	C5	FALSE	CP28-1	C9060	UNKNOWN	SYBR	None				6.63605	5.01448	8.782	19.1038	19.169	0.300399		-2.9907	0.362836	0.181418	-2.73032	TRUE	0.175809	TRUE	3	14	Amp		0.957966	N	N	N	84.066	N	N		N
30	C6	FALSE	CP28-1	C9060	UNKNOWN	SYBR	None				6.63605	5.01448	8.782	19.4092	19.169	0.300399		-2.9907	0.362836	0.181418	-2.73032	TRUE	0.175809	TRUE	3	14	Amp		0.93501	N	N	N	84.066	N	N		N
31	C7	FALSE	CP28-1	C9060	UNKNOWN	SYBR	None				6.63605	5.01448	8.782	18.7705	19.169	0.300399		-2.9907	0.362836	0.181418	-2.73032	TRUE	0.175809	TRUE	3	13	Amp		0.956296	N	N	N	84.0677	N	N		N
32	C8	FALSE	CP28-1	C9060	UNKNOWN	SYBR	None				6.63605	5.01448	8.782	19.3925	19.169	0.300399		-2.9907	0.362836	0.181418	-2.73032	TRUE	0.175809	TRUE	3	14	Amp		0.954871	N	N	N	84.2045	N	N		N
33	C9	FALSE	CP28-1	C1430	UNKNOWN	SYBR	None				129.062	109.218	152.511	21.3266	21.388	0.054309		-0.771667	0.210618	0.10647	-7.01192	TRUE	0.181049	TRUE	3	16	Amp		0.974355	N	N	N	80.7454	N	N		N
34	C10	FALSE	CP28-1	C1430	UNKNOWN	SYBR	None							Undetermined	21.388	0.054309						TRUE	0.181049	TRUE	3	39	No Amp		0	Y	N	N	78.0153	Y	N		Y
35	C11	FALSE	CP28-1	C1430	UNKNOWN	SYBR	None				129.062	109.218	152.511	21.4296	21.388	0.054309		-0.771667	0.210618	0.10647	-7.01192	TRUE	0.181049	TRUE	3	16	Amp		0.976081	N	N	N	80.7848	N	N		N
36	C12	FALSE	CP28-1	C1430	UNKNOWN	SYBR	None				129.062	109.218	152.511	21.4079	21.388	0.054309		-0.771667	0.210618	0.10647	-7.01192	TRUE	0.181049	TRUE	3	16	Amp		0.976421	N	N	N	80.648	N	N		N
37	D1	FALSE	CK	C7510	NTC	SYBR	None							Undetermined								TRUE	0.164331	TRUE	3	39	No Amp		0	N	N	N	63.0001	N	N		N
38	D2	FALSE	CK	C7510	NTC	SYBR	None							Undetermined								TRUE	0.164331	TRUE	3	39	No Amp		0	N	N	N	63.0001	N	N		N
39	D3	FALSE	CK	C7510	NTC	SYBR	None							Undetermined								TRUE	0.164331	TRUE	3	39	No Amp		0	N	N	N	66.836	N	N		N
40	D4	FALSE	CK	C7510	NTC	SYBR	None							Undetermined								TRUE	0.164331	TRUE	3	39	No Amp		0	N	N	N	77.3835	N	Y	83.9585	N
41	D5	FALSE	CK	C9060	NTC	SYBR	None							Undetermined								TRUE	0.175809	TRUE	3	39	No Amp		0	N	N	N	83.5189	N	Y	75.9955	N	79.4152
42	D6	FALSE	CK	C9060	NTC	SYBR	None							Undetermined								TRUE	0.175809	TRUE	3	39	No Amp		0	N	N	N	91.1791	N	N		N
43	D7	FALSE	CK	C9060	NTC	SYBR	None							Undetermined								TRUE	0.175809	TRUE	3	39	No Amp		0	N	N	N	83.7941	N	Y	73.6705	N	90.0872	76.4066
44	D8	FALSE	CK	C9060	NTC	SYBR	None							Undetermined								TRUE	0.175809	TRUE	3	39	No Amp		0	N	N	N	82.5629	N	Y	90.7712	N	75.4489	73.26
45	D9	FALSE	CK	C1430	NTC	SYBR	None							Undetermined								TRUE	0.181049	TRUE	3	39	No Amp		0	N	N	N	83.066	N	Y	90.1642	N	70.644	74.6026
46	D10	FALSE	CK	C1430	NTC	SYBR	None							Undetermined								TRUE	0.181049	TRUE	3	39	No Amp		0	N	N	N	82.3834	N	Y	70.098	N
47	D11	FALSE	CK	C1430	NTC	SYBR	None							Undetermined								TRUE	0.181049	TRUE	3	39	No Amp		0	N	N	N	74.4917	N	Y	81.6057	N	90.4981	88.0356
48	D12	FALSE	CK	C1430	NTC	SYBR	None							Undetermined								TRUE	0.181049	TRUE	3	39	No Amp		0	N	N	N	94.8759	N	N		N
49	E1	FALSE	CP8-1	C5180	UNKNOWN	SYBR	None				1	0.903706	1.10655	25.5077	25.3301	0.125405		5.48874	0.131117	0.0655587	0	TRUE	0.189839	TRUE	3	20	Amp		0.989011	N	N	N	83.1029	N	N		N
50	E2	FALSE	CP8-1	C5180	UNKNOWN	SYBR	None				1	0.903706	1.10655	25.2935	25.3301	0.125405		5.48874	0.131117	0.0655587	0	TRUE	0.189839	TRUE	3	20	Amp		0.984917	N	N	N	82.9661	N	N		N
51	E3	FALSE	CP8-1	C5180	UNKNOWN	SYBR	None				1	0.903706	1.10655	25.2129	25.3301	0.125405		5.48874	0.131117	0.0655587	0	TRUE	0.189839	TRUE	3	20	Amp		0.97961	N	N	N	83.1366	N	N		N
52	E4	FALSE	CP8-1	C5180	UNKNOWN	SYBR	None				1	0.903706	1.10655	25.3062	25.3301	0.125405		5.48874	0.131117	0.0655587	0	TRUE	0.189839	TRUE	3	20	Amp		0.986504	N	N	N	83.1366	N	N		N
53	E5	FALSE	CP8-1	ACT	UNKNOWN	SYBR	None							20.5425	20.5203	0.0275378						TRUE	0.199243	TRUE	3	15	Amp		0.985034	N	N	N	83.7925	N	N		N
54	E6	FALSE	CP8-1	ACT	UNKNOWN	SYBR	None							20.4829	20.5203	0.0275378						TRUE	0.199243	TRUE	3	15	Amp		0.980512	N	N	N	83.6557	N	N		N
55	E7	FALSE	CP8-1	ACT	UNKNOWN	SYBR	None							20.5395	20.5203	0.0275378						TRUE	0.199243	TRUE	3	15	Amp		0.988243	N	N	N	83.7941	N	N		N
56	E8	FALSE	CP8-1	ACT	UNKNOWN	SYBR	None							20.5163	20.5203	0.0275378						TRUE	0.199243	TRUE	3	15	Amp		0.959542	N	N	N	83.7941	N	N		N
57	E9	FALSE	CP8-1	TUB	UNKNOWN	SYBR	None							19.0945	19.1623	0.0466086						TRUE	0.195883	TRUE	3	14	Amp		0.98549	N	N	N	82.1104	N	N		N
58	E10	FALSE	CP8-1	TUB	UNKNOWN	SYBR	None							19.1698	19.1623	0.0466086						TRUE	0.195883	TRUE	3	14	Amp		0.9758	N	N	N	82.1104	N	N		N
59	E11	FALSE	CP8-1	TUB	UNKNOWN	SYBR	None							19.1968	19.1623	0.0466086						TRUE	0.195883	TRUE	3	14	Amp		0.981753	N	N	N	82.0161	N	N		N
60	E12	FALSE	CP8-1	TUB	UNKNOWN	SYBR	None							19.1882	19.1623	0.0466086						TRUE	0.195883	TRUE	3	14	Amp		0.984316	N	N	N	82.0161	N	N		N
61	F1	FALSE	CP18-1	C5180	UNKNOWN	SYBR	None				37.4582	30.9525	45.3312	20.7836	20.5827	0.135752		0.261534	0.247044	0.123522	-5.22721	TRUE	0.189839	TRUE	3	15	Amp		0.98882	N	N	N	83.1029	N	N		N
62	F2	FALSE	CP18-1	C5180	UNKNOWN	SYBR	None				37.4582	30.9525	45.3312	20.5259	20.5827	0.135752		0.261534	0.247044	0.123522	-5.22721	TRUE	0.189839	TRUE	3	15	Amp		0.983851	N	N	N	82.9661	N	N		N
63	F3	FALSE	CP18-1	C5180	UNKNOWN	SYBR	None				37.4582	30.9525	45.3312	20.4851	20.5827	0.135752		0.261534	0.247044	0.123522	-5.22721	TRUE	0.189839	TRUE	3	15	Amp		0.983408	N	N	N	83.2736	N	N		N
64	F4	FALSE	CP18-1	C5180	UNKNOWN	SYBR	None				37.4582	30.9525	45.3312	20.5361	20.5827	0.135752		0.261534	0.247044	0.123522	-5.22721	TRUE	0.189839	TRUE	3	15	Amp		0.98277	N	N	N	83.1366	N	N		N
65	F5	FALSE	CP18-1	ACT	UNKNOWN	SYBR	None							21.8261	21.9891	0.124689						TRUE	0.199243	TRUE	3	16	Amp		0.988118	N	N	N	83.7925	N	N		N
66	F6	FALSE	CP18-1	ACT	UNKNOWN	SYBR	None							21.9869	21.9891	0.124689						TRUE	0.199243	TRUE	3	16	Amp		0.9903	N	N	N	83.7925	N	N		N
67	F7	FALSE	CP18-1	ACT	UNKNOWN	SYBR	None							22.0149	21.9891	0.124689						TRUE	0.199243	TRUE	3	17	Amp		0.947545	N	N	N	83.7941	N	N		N
68	F8	FALSE	CP18-1	ACT	UNKNOWN	SYBR	None							22.1283	21.9891	0.124689						TRUE	0.199243	TRUE	3	17	Amp		0.961467	N	N	N	83.7941	N	N		N
69	F9	FALSE	CP18-1	TUB	UNKNOWN	SYBR	None							18.3227	18.6532	0.263925						TRUE	0.195883	TRUE	3	13	Amp		0.987317	N	N	N	82.2469	N	N		N
70	F10	FALSE	CP18-1	TUB	UNKNOWN	SYBR	None							18.6342	18.6532	0.263925						TRUE	0.195883	TRUE	3	13	Amp		0.986086	N	N	N	82.2469	N	N		N
71	F11	FALSE	CP18-1	TUB	UNKNOWN	SYBR	None							18.6896	18.6532	0.263925						TRUE	0.195883	TRUE	3	13	Amp		0.977576	N	N	N	82.1529	N	N		N
72	F12	FALSE	CP18-1	TUB	UNKNOWN	SYBR	None							18.9663	18.6532	0.263925						TRUE	0.195883	TRUE	3	13	Amp		0.991184	N	N	N	82.1529	N	N		N
73	G1	FALSE	CP28-1	C5180	UNKNOWN	SYBR	None				7.63143	6.48506	8.98043	24.7625	24.7165	0.054963		2.55679	0.210788	0.105394	-2.93195	TRUE	0.189839	TRUE	3	19	Amp		0.978069	N	N	N	82.9661	N	N		N
74	G2	FALSE	CP28-1	C5180	UNKNOWN	SYBR	None				7.63143	6.48506	8.98043	24.7351	24.7165	0.054963		2.55679	0.210788	0.105394	-2.93195	TRUE	0.189839	TRUE	3	19	Amp		0.978762	N	N	N	82.9661	N	N		N
75	G3	FALSE	CP28-1	C5180	UNKNOWN	SYBR	None				7.63143	6.48506	8.98043	24.6367	24.7165	0.054963		2.55679	0.210788	0.105394	-2.93195	TRUE	0.189839	TRUE	3	19	Amp		0.978895	N	N	N	83.1366	N	N		N
76	G4	FALSE	CP28-1	C5180	UNKNOWN	SYBR	None				7.63143	6.48506	8.98043	24.7317	24.7165	0.054963		2.55679	0.210788	0.105394	-2.93195	TRUE	0.189839	TRUE	3	19	Amp		0.973987	N	N	N	83.2736	N	N		N
77	G5	FALSE	CP28-1	ACT	UNKNOWN	SYBR	None							22.0584	22.0271	0.278701						TRUE	0.199243	TRUE	3	16	Amp		0.967855	N	N	N	83.7925	N	N		N
78	G6	FALSE	CP28-1	ACT	UNKNOWN	SYBR	None							21.6939	22.0271	0.278701						TRUE	0.199243	TRUE	3	16	Amp		0.972697	N	N	N	83.6557	N	N		N
79	G7	FALSE	CP28-1	ACT	UNKNOWN	SYBR	None							22.3723	22.0271	0.278701						TRUE	0.199243	TRUE	3	17	Amp		0.970559	N	N	N	83.9309	N	N		N
80	G8	FALSE	CP28-1	ACT	UNKNOWN	SYBR	None							21.9838	22.0271	0.278701						TRUE	0.199243	TRUE	3	16	Amp		0.970988	N	N	N	83.7941	N	N		N
81	G9	FALSE	CP28-1	TUB	UNKNOWN	SYBR	None							22.2385	22.2923	0.0717412						TRUE	0.195883	TRUE	3	17	Amp		0.976233	N	N	N	82.2469	N	N		N
82	G10	FALSE	CP28-1	TUB	UNKNOWN	SYBR	None							22.23	22.2923	0.0717412						TRUE	0.195883	TRUE	3	16	Amp		0.988025	N	N	N	82.2469	N	N		N
83	G11	FALSE	CP28-1	TUB	UNKNOWN	SYBR	None							22.3814	22.2923	0.0717412						TRUE	0.195883	TRUE	3	17	Amp		0.981439	N	N	N	82.1529	N	N		N
84	G12	FALSE	CP28-1	TUB	UNKNOWN	SYBR	None							22.3193	22.2923	0.0717412						TRUE	0.195883	TRUE	3	17	Amp		0.978332	N	N	N	82.1529	N	N		N
85	H1	FALSE	CK	C5180	NTC	SYBR	None							38.9057	38.3391	0.704759						TRUE	0.189839	TRUE	3	34	Amp		0.130324	N	N	Y	76.2652	N	N		N
86	H2	FALSE	CK	C5180	NTC	SYBR	None							37.5499	38.3391	0.704759						TRUE	0.189839	TRUE	3	32	Amp		0.970794	N	N	Y	76.2652	N	N		N
87	H3	FALSE	CK	C5180	NTC	SYBR	None							Undetermined	38.3391	0.704759						TRUE	0.189839	TRUE	3	39	No Amp		0	N	N	N	66.1511	N	N		N
88	H4	FALSE	CK	C5180	NTC	SYBR	None							38.5616	38.3391	0.704759						TRUE	0.189839	TRUE	3	33	Inconclusive		0.582927	N	N	Y	76.5616	N	N		N
89	H5	FALSE	CK	ACT	NTC	SYBR	None							Undetermined								TRUE	0.199243	TRUE	3	39	No Amp		0	N	N	N	71.2079	N	N		N
90	H6	FALSE	CK	ACT	NTC	SYBR	None							Undetermined								TRUE	0.199243	TRUE	3	39	No Amp		0	N	N	N	66.8306	N	N		N
91	H7	FALSE	CK	ACT	NTC	SYBR	None							Undetermined								TRUE	0.199243	TRUE	3	39	No Amp		0	N	N	N	89.54	N	Y	83.9309	N	75.7226	81.6052
92	H8	FALSE	CK	ACT	NTC	SYBR	None							Undetermined								TRUE	0.199243	TRUE	3	39	No Amp		0	N	N	N	88.5823	N	Y	83.9309	N	79.9635	91.1816
93	H9	FALSE	CK	TUB	NTC	SYBR	None							Undetermined								TRUE	0.195883	TRUE	3	39	No Amp		0	N	N	N	62.9997	N	N		N
94	H10	FALSE	CK	TUB	NTC	SYBR	None							Undetermined								TRUE	0.195883	TRUE	3	39	No Amp		0	N	N	N	82.5199	N	Y	91.2563	N	66.4123	88.1166
95	H11	FALSE	CK	TUB	NTC	SYBR	None							Undetermined								TRUE	0.195883	TRUE	3	39	No Amp		0	N	N	N	88.9932	N	Y	80.5112	N	66.2834	84.7522
96	H12	FALSE	CK	TUB	NTC	SYBR	None							Undetermined								TRUE	0.195883	TRUE	3	39	No Amp		0	N	N	N	63	N	N		N
Analysis Type	Singleplex
Endogenous Control	ACT, TUB
RQ Min/Max Confidence Level	95.0
Reference Sample	CP8-1

## Sheet: Melt Curve Raw Data
Block Type	96-Well 0.1-mL Block
Calibration Background is expired	Yes
Calibration Background performed on	10-29-2017
Calibration Pure Dye ABY is expired	Yes
Calibration Pure Dye ABY performed on	10-29-2017
Calibration Pure Dye CY5 is expired	Yes
Calibration Pure Dye CY5 performed on	10-29-2017
Calibration Pure Dye FAM is expired	Yes
Calibration Pure Dye FAM performed on	10-29-2017
Calibration Pure Dye JUN is expired	Yes
Calibration Pure Dye JUN performed on	10-29-2017
Calibration Pure Dye MUSTANG PURPLE is expired	Yes
Calibration Pure Dye MUSTANG PURPLE performed on	10-29-2017
Calibration Pure Dye NED is expired	Yes
Calibration Pure Dye NED performed on	10-29-2017
Calibration Pure Dye ROX is expired	Yes
Calibration Pure Dye ROX performed on	10-29-2017
Calibration Pure Dye SYBR is expired	Yes
Calibration Pure Dye SYBR performed on	10-29-2017
Calibration Pure Dye TAMRA is expired	Yes
Calibration Pure Dye TAMRA performed on	10-29-2017
Calibration Pure Dye VIC is expired	Yes
Calibration Pure Dye VIC performed on	10-29-2017
Calibration ROI is expired	Yes
Calibration ROI performed on	10-29-2017
Calibration Uniformity is expired	Yes
Calibration Uniformity performed on	10-29-2017
Chemistry	SYBR_GREEN
Date Created	2019-11-26 20:39:42 PM PST
Experiment Barcode
Experiment Comment
Experiment File Name	D:\Users\Administrator\Desktop\SZY FINAL Q-PCR 20191126\Shenzhiyan -5th plate q-pcr results computer save 20191126.eds
Experiment Name	Shenzhiyan -5th plate q-pcr 20191126
Experiment Run End Time	2019-11-26 04:20:33 AM PST
Experiment Type	Comparative Cт (ΔΔCт)
Instrument Name	272510507
Instrument Serial Number	272510507
Instrument Type	QuantStudio™ 5 System
Passive Reference	ROX
Post-read Stage/Step
Pre-read Stage/Step
Quantification Cycle Method	Ct
Signal Smoothing On	true
Stage where Melt Analysis is performed	Stage3
Stage/ Cycle where Ct Analysis is performed	Stage2, Step2
User Name
Well	Well Position	Reading	Temperature	Fluorescence	Derivative	Target Name
1	A1	1	63.0001	1.86471e+06	52194.8	C7510
1	A1	2	63.2736	1858109	52741.4	C7510
1	A1	3	63.5471	1.84915e+06	53240	C7510
1	A1	4	63.8206	1.8319e+06	53552	C7510
1	A1	5	64.0941	1.81769e+06	53631.3	C7510
1	A1	6	64.3676	1.80121e+06	53542.6	C7510
1	A1	7	64.6411	1.78699e+06	53408.9	C7510
1	A1	8	64.9146	1.77515e+06	53334.3	C7510
1	A1	9	65.1882	1.75869e+06	53353.9	C7510
1	A1	10	65.4617	1.74364e+06	53439.2	C7510
1	A1	11	65.7352	1.72831e+06	53539.5	C7510
1	A1	12	66.0087	1.71157e+06	53617.8	C7510
1	A1	13	66.2822	1.6944e+06	53660.8	C7510
1	A1	14	66.5557	1.68283e+06	53658.6	C7510
1	A1	15	66.8292	1.66431e+06	53588	C7510
1	A1	16	67.1027	1.65185e+06	53416.2	C7510
1	A1	17	67.3762	1.63365e+06	53121.5	C7510
1	A1	18	67.6497	1.61851e+06	52717.2	C7510
1	A1	19	67.9232	1.60406e+06	52256.4	C7510
1	A1	20	68.1967	1.58679e+06	51809.1	C7510
1	A1	21	68.4702	1.57515e+06	51431.6	C7510
1	A1	22	68.7438	1.55988e+06	51146.3	C7510
1	A1	23	69.0173	1.54606e+06	50942.1	C7510
1	A1	24	69.2908	1.52762e+06	50793.2	C7510
1	A1	25	69.5643	1.51745e+06	50674	C7510
1	A1	26	69.8378	1499285	50564.2	C7510
1	A1	27	70.1113	1.48676e+06	50449.2	C7510
1	A1	28	70.3848	1.4734e+06	50318.6	C7510
1	A1	29	70.6583	1.45617e+06	50172.5	C7510
1	A1	30	70.9318	1.44237e+06	50023.5	C7510
1	A1	31	71.2053	1.4281e+06	49887.9	C7510
1	A1	32	71.4788	1.41525e+06	49770.2	C7510
1	A1	33	71.7523	1.40178e+06	49651.8	C7510
1	A1	34	72.0258	1.38572e+06	49499.1	C7510
1	A1	35	72.2993	1.37384e+06	49281.6	C7510
1	A1	36	72.5729	1.35552e+06	48992.2	C7510
1	A1	37	72.8464	1.3464e+06	48651.7	C7510
1	A1	38	73.1199	1.33088e+06	48298.9	C7510
1	A1	39	73.3934	1.31468e+06	47969.6	C7510
1	A1	40	73.6669	1.30598e+06	47678.5	C7510
1	A1	41	73.9404	1.28924e+06	47410.7	C7510
1	A1	42	74.2139	1.27728e+06	47129	C7510
1	A1	43	74.4874	1.26352e+06	46796.9	C7510
1	A1	44	74.7609	1.24935e+06	46386.9	C7510
1	A1	45	75.0344	1.23537e+06	45917.1	C7510
1	A1	46	75.3079	1.22298e+06	45436.2	C7510
1	A1	47	75.5814	1.21342e+06	44996.2	C7510
1	A1	48	75.8549	1.19713e+06	44637.9	C7510
1	A1	49	76.1284	1.18482e+06	44379.1	C7510
1	A1	50	76.402	1.17435e+06	44206.6	C7510
1	A1	51	76.6755	1.16251e+06	44078.4	C7510
1	A1	52	76.949	1.14828e+06	43935.8	C7510
1	A1	53	77.2225	1.13684e+06	43724.6	C7510
1	A1	54	77.496	1.12251e+06	43410.9	C7510
1	A1	55	77.7695	1.11143e+06	42971.3	C7510
1	A1	56	78.043	1.09745e+06	42359	C7510
1	A1	57	78.3165	1.08968e+06	41460.9	C7510
1	A1	58	78.59	1.07529e+06	40087.2	C7510
1	A1	59	78.8635	1.0621e+06	38027.2	C7510
1	A1	60	79.137	1.05047e+06	35173.6	C7510
1	A1	61	79.4105	1.04001e+06	31675.3	C7510
1	A1	62	79.684	1.02796e+06	28032.4	C7510
1	A1	63	79.9576	1.01682e+06	25037.6	C7510
1	A1	64	80.2311	1.0113e+06	23537.3	C7510
1	A1	65	80.5046	1.03427e+06	24110.1	C7510
1	A1	66	80.7781	1.0207e+06	26847.2	C7510
1	A1	67	81.0516	1.00997e+06	31397.9	C7510
1	A1	68	81.3251	996042	37291.8	C7510
1	A1	69	81.5986	985372	44384.6	C7510
1	A1	70	81.8721	967708	52964.4	C7510
1	A1	71	82.1456	960895	64460.7	C7510
1	A1	72	82.4191	941737	80926.2	C7510
1	A1	73	82.6926	925682	104454	C7510
1	A1	74	82.9661	906706	136400	C7510
1	A1	75	83.2396	883193	176272	C7510
1	A1	76	83.5131	845688	220771	C7510
1	A1	77	83.7867	783397	263597	C7510
1	A1	78	84.0602	678135	296549	C7510
1	A1	79	84.3337	509784	311874	C7510
1	A1	80	84.6072	323611	305039	C7510
1	A1	81	84.8807	193192	276601	C7510
1	A1	82	85.1542	134249	232158	C7510
1	A1	83	85.4277	115273	180345	C7510
1	A1	84	85.7012	109502	129900	C7510
1	A1	85	85.9747	106965	87182.2	C7510
1	A1	86	86.2482	105048	55096.5	C7510
1	A1	87	86.5217	102558	32933.6	C7510
1	A1	88	86.7952	100543	19231.4	C7510
1	A1	89	87.0687	99457.2	11664.1	C7510
1	A1	90	87.3423	98454.4	7863.71	C7510
1	A1	91	87.6158	97492.3	6121.2	C7510
1	A1	92	87.8893	96328.3	5366.48	C7510
1	A1	93	88.1628	93403.7	5001.93	C7510
1	A1	94	88.4363	90696.2	4736.76	C7510
1	A1	95	88.7098	91081.8	4466.86	C7510
1	A1	96	88.9833	91173.3	4188.93	C7510
1	A1	97	89.2568	88883.3	3934.52	C7510
1	A1	98	89.5303	87914.7	3726.25	C7510
1	A1	99	89.8038	88403.7	3563	C7510
1	A1	100	90.0773	83890.7	3429.39	C7510
1	A1	101	90.3508	86580.4	3311.99	C7510
1	A1	102	90.6243	83778.4	3206.68	C7510
1	A1	103	90.8978	84170.4	3114.46	C7510
1	A1	104	91.1714	82261.1	3034.18	C7510
1	A1	105	91.4449	80965.7	2960.1	C7510
1	A1	106	91.7184	81749.6	2885.37	C7510
1	A1	107	91.9919	79808.9	2806.89	C7510
1	A1	108	92.2654	77900	2727.23	C7510
1	A1	109	92.5389	79600.5	2652.95	C7510
1	A1	110	92.8124	78351.3	2591.33	C7510
1	A1	111	93.0859	75057.4	2547.57	C7510
1	A1	112	93.3594	77382.8	2522.86	C7510
1	A1	113	93.6329	75678.1	2512.71	C7510
1	A1	114	93.9064	74617.7	2506.03	C7510
1	A1	115	94.1799	74522.6	2487.6	C7510
1	A1	116	94.4534	71613	2444.75	C7510
1	A1	117	94.7269	73522.1	2374.73	C7510
2	A2	1	63.0001	2.46862e+06	71328	C7510
2	A2	2	63.2736	2.45363e+06	71453.9	C7510
2	A2	3	63.5471	2438442	71560.2	C7510
2	A2	4	63.8206	2.41909e+06	71552.1	C7510
2	A2	5	64.0941	2399149	71404.6	C7510
2	A2	6	64.3676	2383297	71158.7	C7510
2	A2	7	64.6411	2.36219e+06	70882.9	C7510
2	A2	8	64.9146	2341401	70626.5	C7510
2	A2	9	65.1882	2323899	70401.2	C7510
2	A2	10	65.4617	2299236	70187.1	C7510
2	A2	11	65.7352	2280276	69949.6	C7510
2	A2	12	66.0087	2.26193e+06	69657	C7510
2	A2	13	66.2822	2238427	69296.3	C7510
2	A2	14	66.5557	2220577	68886	C7510
2	A2	15	66.8292	2.19719e+06	68475.7	C7510
2	A2	16	67.1027	2179402	68132.8	C7510
2	A2	17	67.3762	2.16085e+06	67917	C7510
2	A2	18	67.6497	2139994	67856.5	C7510
2	A2	19	67.9232	2.1233e+06	67937.1	C7510
2	A2	20	68.1967	2.10218e+06	68108.8	C7510
2	A2	21	68.4702	2.08292e+06	68301.5	C7510
2	A2	22	68.7438	2.06317e+06	68440.6	C7510
2	A2	23	69.0173	2.04188e+06	68460	C7510
2	A2	24	69.2908	2.02378e+06	68308.7	C7510
2	A2	25	69.5643	2.00138e+06	67959.6	C7510
2	A2	26	69.8378	1.98296e+06	67418.5	C7510
2	A2	27	70.1113	1.96188e+06	66729.8	C7510
2	A2	28	70.3848	1.94222e+06	65973	C7510
2	A2	29	70.6583	1.92449e+06	65247	C7510
2	A2	30	70.9318	1.90562e+06	64642.8	C7510
2	A2	31	71.2053	1886380	64219.2	C7510
2	A2	32	71.4788	1.87029e+06	63984.7	C7510
2	A2	33	71.7523	1.85348e+06	63902	C7510
2	A2	34	72.0258	1.83296e+06	63906.4	C7510
2	A2	35	72.2993	1.8163e+06	63932.7	C7510
2	A2	36	72.5729	1.79538e+06	63929	C7510
2	A2	37	72.8464	1.77988e+06	63859.8	C7510
2	A2	38	73.1199	1.76248e+06	63699.4	C7510
2	A2	39	73.3934	1.74132e+06	63431.7	C7510
2	A2	40	73.6669	1.72435e+06	63058.6	C7510
2	A2	41	73.9404	1705598	62608.2	C7510
2	A2	42	74.2139	1.6877e+06	62123.6	C7510
2	A2	43	74.4874	1.67005e+06	61648.2	C7510
2	A2	44	74.7609	1.65378e+06	61245.9	C7510
2	A2	45	75.0344	1.63646e+06	60926.4	C7510
2	A2	46	75.3079	1.61834e+06	60669.1	C7510
2	A2	47	75.5814	1.60264e+06	60440.2	C7510
2	A2	48	75.8549	1583183	60210.1	C7510
2	A2	49	76.1284	1567453	59960.3	C7510
2	A2	50	76.402	1.55013e+06	59682.4	C7510
2	A2	51	76.6755	1.53354e+06	59371.6	C7510
2	A2	52	76.949	1515966	59025	C7510
2	A2	53	77.2225	1501265	58646.7	C7510
2	A2	54	77.496	1481256	58255.1	C7510
2	A2	55	77.7695	1.46608e+06	57877.2	C7510
2	A2	56	78.043	1.4507e+06	57538.1	C7510
2	A2	57	78.3165	1.43498e+06	57246.4	C7510
2	A2	58	78.59	1.41716e+06	56990.1	C7510
2	A2	59	78.8635	1.40092e+06	56748.7	C7510
2	A2	60	79.137	1.38474e+06	56510.6	C7510
2	A2	61	79.4105	1.36919e+06	56283.8	C7510
2	A2	62	79.684	1.35147e+06	56098.2	C7510
2	A2	63	79.9576	1.33701e+06	55999	C7510
2	A2	64	80.2311	1.32152e+06	56046.2	C7510
2	A2	65	80.5046	1.30467e+06	56318.9	C7510
2	A2	66	80.7781	1.28947e+06	56940.3	C7510
2	A2	67	81.0516	1.27315e+06	58124.2	C7510
2	A2	68	81.3251	1258416	60259.6	C7510
2	A2	69	81.5986	1.24135e+06	63937.7	C7510
2	A2	70	81.8721	1.22298e+06	70149.9	C7510
2	A2	71	82.1456	1.20782e+06	80693	C7510
2	A2	72	82.4191	1189488	97787.6	C7510
2	A2	73	82.6926	1.1681e+06	123830	C7510
2	A2	74	82.9661	1.14628e+06	160554	C7510
2	A2	75	83.2396	1.11816e+06	207797	C7510
2	A2	76	83.5131	1.07613e+06	262274	C7510
2	A2	77	83.7867	1.00211e+06	317083	C7510
2	A2	78	84.0602	881985	362617	C7510
2	A2	79	84.3337	687110	389018	C7510
2	A2	80	84.6072	458553	389414	C7510
2	A2	81	84.8807	275041	362525	C7510
2	A2	82	85.1542	162718	313304	C7510
2	A2	83	85.4277	119392	251226	C7510
2	A2	84	85.7012	104339	187079	C7510
2	A2	85	85.9747	99112.4	129762	C7510
2	A2	86	86.2482	95242.8	84404	C7510
2	A2	87	86.5217	93557.2	51577.7	C7510
2	A2	88	86.7952	94400.4	29641	C7510
2	A2	89	87.0687	92086	16902.4	C7510
2	A2	90	87.3423	90264.8	10186.4	C7510
2	A2	91	87.6158	88868.3	6958.06	C7510
2	A2	92	87.8893	87415.1	5513.15	C7510
2	A2	93	88.1628	86807.8	4859.09	C7510
2	A2	94	88.4363	83621.3	4493.24	C7510
2	A2	95	88.7098	83740.8	4199.23	C7510
2	A2	96	88.9833	82466.9	3904.91	C7510
2	A2	97	89.2568	82221.5	3601.55	C7510
2	A2	98	89.5303	78724.7	3305.99	C7510
2	A2	99	89.8038	81164.6	3045.38	C7510
2	A2	100	90.0773	77615.1	2847.29	C7510
2	A2	101	90.3508	79020.6	2726.5	C7510
2	A2	102	90.6243	78771.2	2671.61	C7510
2	A2	103	90.8978	76117.1	2642.48	C7510
2	A2	104	91.1714	76064.2	2585.67	C7510
2	A2	105	91.4449	74020.2	2462.29	C7510
2	A2	106	91.7184	73757.9	2270.32	C7510
2	A2	107	91.9919	73363.2	2045.19	C7510
2	A2	108	92.2654	73710.5	1836.78	C7510
2	A2	109	92.5389	74021.5	1679.26	C7510
2	A2	110	92.8124	71405	1574.68	C7510
2	A2	111	93.0859	71991	1500.42	C7510
2	A2	112	93.3594	70433.3	1430.67	C7510
2	A2	113	93.6329	71233.2	1353.04	C7510
2	A2	114	93.9064	71484.4	1268.93	C7510
2	A2	115	94.1799	69879.6	1183	C7510
2	A2	116	94.4534	68784.8	1094.87	C7510
2	A2	117	94.7269	70224.8	1000.12	C7510
3	A3	1	63.0006	2.57997e+06	74605.7	C7510
3	A3	2	63.2746	2.56622e+06	74944.4	C7510
3	A3	3	63.5485	2549093	75293.6	C7510
3	A3	4	63.8225	2530796	75492.1	C7510
3	A3	5	64.0964	2.50916e+06	75447.9	C7510
3	A3	6	64.3704	2.48871e+06	75165.3	C7510
3	A3	7	64.6444	2466122	74724	C7510
3	A3	8	64.9183	2.44582e+06	74230.7	C7510
3	A3	9	65.1923	2.42413e+06	73778.1	C7510
3	A3	10	65.4662	2.40106e+06	73421.8	C7510
3	A3	11	65.7402	2379144	73177.6	C7510
3	A3	12	66.0142	2.36008e+06	73024.7	C7510
3	A3	13	66.2881	2.33731e+06	72910.8	C7510
3	A3	14	66.5621	2.31574e+06	72768	C7510
3	A3	15	66.836	2.29316e+06	72534.8	C7510
3	A3	16	67.11	2.27369e+06	72180	C7510
3	A3	17	67.384	2251615	71720.6	C7510
3	A3	18	67.6579	2227450	71218.8	C7510
3	A3	19	67.9319	2.21005e+06	70757.7	C7510
3	A3	20	68.2058	2.18795e+06	70402.5	C7510
3	A3	21	68.4798	2.16973e+06	70171.5	C7510
3	A3	22	68.7538	2.1485e+06	70030.2	C7510
3	A3	23	69.0277	2127856	69915.1	C7510
3	A3	24	69.3017	2.10636e+06	69766.9	C7510
3	A3	25	69.5756	2.08428e+06	69552.7	C7510
3	A3	26	69.8496	2.06637e+06	69267.6	C7510
3	A3	27	70.1236	2.04463e+06	68918.1	C7510
3	A3	28	70.3975	2.025e+06	68511.2	C7510
3	A3	29	70.6715	2.00471e+06	68054.9	C7510
3	A3	30	70.9454	1.98577e+06	67570.5	C7510
3	A3	31	71.2194	1.96267e+06	67104.5	C7510
3	A3	32	71.4933	1.94658e+06	66719.8	C7510
3	A3	33	71.7673	1.92695e+06	66473.1	C7510
3	A3	34	72.0413	1.9082e+06	66382.4	C7510
3	A3	35	72.3152	1.89163e+06	66411.1	C7510
3	A3	36	72.5892	1870116	66477.4	C7510
3	A3	37	72.8631	1.85157e+06	66486.8	C7510
3	A3	38	73.1371	1.83182e+06	66367.6	C7510
3	A3	39	73.4111	1.81188e+06	66095	C7510
3	A3	40	73.685	1.79242e+06	65690.6	C7510
3	A3	41	73.959	1.77456e+06	65207.5	C7510
3	A3	42	74.2329	1.75627e+06	64689.3	C7510
3	A3	43	74.5069	1.73523e+06	64176	C7510
3	A3	44	74.7809	1.71945e+06	63737.2	C7510
3	A3	45	75.0548	1.70093e+06	63385.4	C7510
3	A3	46	75.3288	1.68231e+06	63110.5	C7510
3	A3	47	75.6027	1.66404e+06	62883.3	C7510
3	A3	48	75.8767	1.64728e+06	62664.4	C7510
3	A3	49	76.1507	1.6277e+06	62412.4	C7510
3	A3	50	76.4246	1.61083e+06	62095.6	C7510
3	A3	51	76.6986	1.59244e+06	61702.3	C7510
3	A3	52	76.9725	1.57485e+06	61246.4	C7510
3	A3	53	77.2465	1.55748e+06	60765	C7510
3	A3	54	77.5205	1538890	60304.1	C7510
3	A3	55	77.7944	1.52439e+06	59898.8	C7510
3	A3	56	78.0684	1.50663e+06	59561.3	C7510
3	A3	57	78.3423	1488333	59280.7	C7510
3	A3	58	78.6163	1.47223e+06	59038.3	C7510
3	A3	59	78.8903	1.45354e+06	58823.3	C7510
3	A3	60	79.1642	1.43885e+06	58639.2	C7510
3	A3	61	79.4382	1.42109e+06	58498.2	C7510
3	A3	62	79.7121	1403082	58412.3	C7510
3	A3	63	79.9861	1.38783e+06	58389.9	C7510
3	A3	64	80.2601	1.37093e+06	58440.6	C7510
3	A3	65	80.534	1.35402e+06	58597.1	C7510
3	A3	66	80.808	1.33559e+06	58944.3	C7510
3	A3	67	81.0819	1.32019e+06	59663.3	C7510
3	A3	68	81.3559	1304018	61093.6	C7510
3	A3	69	81.6299	1.28657e+06	63828.3	C7510
3	A3	70	81.9038	1.26781e+06	68490.3	C7510
3	A3	71	82.1778	1.25442e+06	76523.7	C7510
3	A3	72	82.4517	1.23244e+06	89964	C7510
3	A3	73	82.7257	1.21355e+06	111142	C7510
3	A3	74	82.9997	1.19067e+06	142207	C7510
3	A3	75	83.2736	1.16158e+06	184089	C7510
3	A3	76	83.5476	1.12142e+06	235194	C7510
3	A3	77	83.8215	1.05794e+06	290435	C7510
3	A3	78	84.0955	945217	341354	C7510
3	A3	79	84.3695	759069	377840	C7510
3	A3	80	84.6434	522420	391149	C7510
3	A3	81	84.9174	312266	377052	C7510
3	A3	82	85.1913	182896	337590	C7510
3	A3	83	85.4653	130021	280468	C7510
3	A3	84	85.7393	112693	216359	C7510
3	A3	85	86.0132	106049	155435	C7510
3	A3	86	86.2872	102662	104709	C7510
3	A3	87	86.5611	102096	67073.4	C7510
3	A3	88	86.8351	99531.3	39652.1	C7510
3	A3	89	87.1091	97001.6	22918.1	C7510
3	A3	90	87.383	96322.7	13657.5	C7510
3	A3	91	87.657	93859.5	8902.8	C7510
3	A3	92	87.9309	92922.9	6561.19	C7510
3	A3	93	88.2049	91266.4	5375.64	C7510
3	A3	94	88.4789	89885.2	4692.36	C7510
3	A3	95	88.7528	89974.8	4214.72	C7510
3	A3	96	89.0268	88010.5	3824.43	C7510
3	A3	97	89.3007	87351.4	3480.28	C7510
3	A3	98	89.5747	85994	3173.74	C7510
3	A3	99	89.8486	86189.6	2913.04	C7510
3	A3	100	90.1226	84847.3	2715.16	C7510
3	A3	101	90.3966	85743.1	2595.91	C7510
3	A3	102	90.6705	83195	2559.71	C7510
3	A3	103	90.9445	83557.6	2594.22	C7510
3	A3	104	91.2184	82859.9	2671.22	C7510
3	A3	105	91.4924	80924.4	2752.44	C7510
3	A3	106	91.7664	81325.5	2797.15	C7510
3	A3	107	92.0403	79398.3	2771.73	C7510
3	A3	108	92.3143	78615.4	2661.02	C7510
3	A3	109	92.5882	77426.4	2477.82	C7510
3	A3	110	92.8622	77100.2	2262.66	C7510
3	A3	111	93.1362	79373.4	2069.5	C7510
3	A3	112	93.4101	75680	1942.61	C7510
3	A3	113	93.6841	76769	1897.95	C7510
3	A3	114	93.958	75199.6	1919.93	C7510
3	A3	115	94.232	75910.7	1973.55	C7510
3	A3	116	94.506	73597.8	2022.12	C7510
3	A3	117	94.7799	73932.1	2040.74	C7510
4	A4	1	63.0006	2.65664e+06	77994.7	C7510
4	A4	2	63.2746	2.64626e+06	78149.8	C7510
4	A4	3	63.5485	2.6278e+06	78375.2	C7510
4	A4	4	63.8225	2.60889e+06	78519	C7510
4	A4	5	64.0964	2.58602e+06	78480.6	C7510
4	A4	6	64.3704	2.56651e+06	78244.6	C7510
4	A4	7	64.6444	2.54114e+06	77867.8	C7510
4	A4	8	64.9183	2.51999e+06	77434.7	C7510
4	A4	9	65.1923	2498699	77016	C7510
4	A4	10	65.4662	2.47358e+06	76643.6	C7510
4	A4	11	65.7402	2.45193e+06	76310.1	C7510
4	A4	12	66.0142	2.42993e+06	75976.7	C7510
4	A4	13	66.2881	2.4068e+06	75593	C7510
4	A4	14	66.5621	2.38482e+06	75123	C7510
4	A4	15	66.836	2.36167e+06	74564.4	C7510
4	A4	16	67.11	2.34033e+06	73966	C7510
4	A4	17	67.384	2.31601e+06	73407.9	C7510
4	A4	18	67.6579	2297223	72965.1	C7510
4	A4	19	67.9319	2.27694e+06	72663.2	C7510
4	A4	20	68.2058	2.25677e+06	72461.9	C7510
4	A4	21	68.4798	2234654	72272.2	C7510
4	A4	22	68.7538	2.21292e+06	72004.6	C7510
4	A4	23	69.0277	2.19097e+06	71616.9	C7510
4	A4	24	69.3017	2168033	71131.4	C7510
4	A4	25	69.5756	2148796	70618.2	C7510
4	A4	26	69.8496	2128579	70154.1	C7510
4	A4	27	70.1236	2.108e+06	69785.6	C7510
4	A4	28	70.3975	2.08866e+06	69513.7	C7510
4	A4	29	70.6715	2.06872e+06	69308.1	C7510
4	A4	30	70.9454	2047361	69131.1	C7510
4	A4	31	71.2194	2.0257e+06	68957.4	C7510
4	A4	32	71.4933	2.00857e+06	68779.6	C7510
4	A4	33	71.7673	1.98835e+06	68601.6	C7510
4	A4	34	72.0413	1.96923e+06	68433.7	C7510
4	A4	35	72.3152	1.94851e+06	68289.1	C7510
4	A4	36	72.5892	1.92598e+06	68173.2	C7510
4	A4	37	72.8631	1.91182e+06	68070.5	C7510
4	A4	38	73.1371	1892288	67932.9	C7510
4	A4	39	73.4111	1870726	67694.3	C7510
4	A4	40	73.685	1.84945e+06	67306	C7510
4	A4	41	73.959	1.831e+06	66773.1	C7510
4	A4	42	74.2329	1.80941e+06	66136	C7510
4	A4	43	74.5069	1.79391e+06	65489.3	C7510
4	A4	44	74.7809	1.77593e+06	64976.7	C7510
4	A4	45	75.0548	1.75418e+06	64652.1	C7510
4	A4	46	75.3288	1.73915e+06	64505.8	C7510
4	A4	47	75.6027	1.72044e+06	64477.3	C7510
4	A4	48	75.8767	1.70068e+06	64485.7	C7510
4	A4	49	76.1507	1.68259e+06	64459.9	C7510
4	A4	50	76.4246	1.66307e+06	64358.2	C7510
4	A4	51	76.6986	1.64504e+06	64168.4	C7510
4	A4	52	76.9725	1.62719e+06	63893.9	C7510
4	A4	53	77.2465	1.60995e+06	63540.6	C7510
4	A4	54	77.5205	1.59005e+06	63112	C7510
4	A4	55	77.7944	1.57168e+06	62618.9	C7510
4	A4	56	78.0684	1.55465e+06	62090.6	C7510
4	A4	57	78.3423	1.53447e+06	61574	C7510
4	A4	58	78.6163	1.52124e+06	61121.4	C7510
4	A4	59	78.8903	1.5019e+06	60774.8	C7510
4	A4	60	79.1642	1.48291e+06	60556.3	C7510
4	A4	61	79.4382	1.46666e+06	60462.9	C7510
4	A4	62	79.7121	1.45121e+06	60471.9	C7510
4	A4	63	79.9861	1.43147e+06	60547.5	C7510
4	A4	64	80.2601	1.41467e+06	60659.5	C7510
4	A4	65	80.534	1.39661e+06	60812.5	C7510
4	A4	66	80.808	1.3797e+06	61089.9	C7510
4	A4	67	81.0819	1.36111e+06	61699.9	C7510
4	A4	68	81.3559	1343966	63035.6	C7510
4	A4	69	81.6299	1.32878e+06	65763.3	C7510
4	A4	70	81.9038	1.30976e+06	70500.3	C7510
4	A4	71	82.1778	1.29267e+06	78833.1	C7510
4	A4	72	82.4517	1274239	92821.7	C7510
4	A4	73	82.7257	1.25216e+06	114841	C7510
4	A4	74	82.9997	1.22874e+06	147069	C7510
4	A4	75	83.2736	1.20097e+06	190426	C7510
4	A4	76	83.5476	1.15625e+06	243251	C7510
4	A4	77	83.8215	1.08927e+06	300311	C7510
4	A4	78	84.0955	976084	352914	C7510
4	A4	79	84.3695	786343	390651	C7510
4	A4	80	84.6434	541360	404490	C7510
4	A4	81	84.9174	325268	390026	C7510
4	A4	82	85.1913	189272	349317	C7510
4	A4	83	85.4653	134843	290291	C7510
4	A4	84	85.7393	118557	223969	C7510
4	A4	85	86.0132	111911	160877	C7510
4	A4	86	86.2872	108636	108270	C7510
4	A4	87	86.5611	105011	69134.4	C7510
4	A4	88	86.8351	104381	40292.6	C7510
4	A4	89	87.1091	102549	22498.7	C7510
4	A4	90	87.383	99145.3	12543.7	C7510
4	A4	91	87.657	101877	7424.22	C7510
4	A4	92	87.9309	100091	5026.3	C7510
4	A4	93	88.2049	98183.6	4048.62	C7510
4	A4	94	88.4789	97843	3750.03	C7510
4	A4	95	88.7528	95686.8	3715.58	C7510
4	A4	96	89.0268	92887.7	3711.61	C7510
4	A4	97	89.3007	93141.8	3617.11	C7510
4	A4	98	89.5747	91982.9	3392.16	C7510
4	A4	99	89.8486	89601.4	3054.84	C7510
4	A4	100	90.1226	89454.3	2656.38	C7510
4	A4	101	90.3966	89413.4	2255.97	C7510
4	A4	102	90.6705	89161.9	1899.22	C7510
4	A4	103	90.9445	87750.6	1606.56	C7510
4	A4	104	91.2184	87912.5	1376.72	C7510
4	A4	105	91.4924	85808.8	1203.25	C7510
4	A4	106	91.7664	86664.8	1092.07	C7510
4	A4	107	92.0403	86145	1064.08	C7510
4	A4	108	92.3143	86049	1137.02	C7510
4	A4	109	92.5882	87125	1299.96	C7510
4	A4	110	92.8622	82617	1503.15	C7510
4	A4	111	93.1362	82800.4	1677.11	C7510
4	A4	112	93.4101	81942.2	1770.37	C7510
4	A4	113	93.6841	81389.2	1777.93	C7510
4	A4	114	93.958	81835.3	1739.23	C7510
4	A4	115	94.232	81379.8	1708.1	C7510
4	A4	116	94.506	78706.6	1719.12	C7510
4	A4	117	94.7799	79649.9	1773.7	C7510
5	A5	1	63.0005	2755635	80034.3	C9060
5	A5	2	63.2741	2741028	80253.4	C9060
5	A5	3	63.5477	2725707	80541.6	C9060
5	A5	4	63.8212	2.7066e+06	80782.4	C9060
5	A5	5	64.0948	2683486	80896.1	C9060
5	A5	6	64.3684	2662520	80864	C9060
5	A5	7	64.642	2.63806e+06	80715.4	C9060
5	A5	8	64.9156	2.61636e+06	80494.6	C9060
5	A5	9	65.1891	2.59394e+06	80238.4	C9060
5	A5	10	65.4627	2567442	79966.3	C9060
5	A5	11	65.7363	2.54464e+06	79680.7	C9060
5	A5	12	66.0099	2521046	79370	C9060
5	A5	13	66.2834	2.49985e+06	79009.3	C9060
5	A5	14	66.557	2.4753e+06	78577.8	C9060
5	A5	15	66.8306	2.45077e+06	78073	C9060
5	A5	16	67.1042	2.42786e+06	77524.1	C9060
5	A5	17	67.3778	2.40719e+06	76980.4	C9060
5	A5	18	67.6513	2382537	76487.8	C9060
5	A5	19	67.9249	2363187	76066.2	C9060
5	A5	20	68.1985	2.34128e+06	75698.4	C9060
5	A5	21	68.4721	2317873	75343.9	C9060
5	A5	22	68.7457	2295980	74961	C9060
5	A5	23	69.0192	2.27552e+06	74530.4	C9060
5	A5	24	69.2928	2.25143e+06	74060.8	C9060
5	A5	25	69.5664	2.22877e+06	73575.2	C9060
5	A5	26	69.84	2.21115e+06	73089.1	C9060
5	A5	27	70.1135	2.18998e+06	72599.3	C9060
5	A5	28	70.3871	2.16706e+06	72092.3	C9060
5	A5	29	70.6607	2147359	71569.7	C9060
5	A5	30	70.9343	2124040	71062.1	C9060
5	A5	31	71.2079	2.1056e+06	70620.3	C9060
5	A5	32	71.4814	2.08664e+06	70284.9	C9060
5	A5	33	71.755	2067762	70057.1	C9060
5	A5	34	72.0286	2.04707e+06	69896.3	C9060
5	A5	35	72.3022	2.02879e+06	69738.2	C9060
5	A5	36	72.5757	2.00535e+06	69527	C9060
5	A5	37	72.8493	1.98818e+06	69235.2	C9060
5	A5	38	73.1229	1.96843e+06	68868.8	C9060
5	A5	39	73.3965	1.94772e+06	68455.4	C9060
5	A5	40	73.6701	1.92913e+06	68029.9	C9060
5	A5	41	73.9436	1.90994e+06	67622.9	C9060
5	A5	42	74.2172	1891042	67252.7	C9060
5	A5	43	74.4908	1.8717e+06	66865.3	C9060
5	A5	44	74.7644	1.85401e+06	66516.6	C9060
5	A5	45	75.0379	1.83457e+06	66196.6	C9060
5	A5	46	75.3115	1.81557e+06	65903.3	C9060
5	A5	47	75.5851	1.79749e+06	65647.2	C9060
5	A5	48	75.8587	1.77814e+06	65443.2	C9060
5	A5	49	76.1323	1761193	65289.7	C9060
5	A5	50	76.4058	1.74299e+06	65157.8	C9060
5	A5	51	76.6794	1.7257e+06	64996.1	C9060
5	A5	52	76.953	1.70572e+06	64761.1	C9060
5	A5	53	77.2266	1686732	64442.4	C9060
5	A5	54	77.5002	1667956	64069.5	C9060
5	A5	55	77.7737	1.65241e+06	63690.7	C9060
5	A5	56	78.0473	1.63467e+06	63340.6	C9060
5	A5	57	78.3209	1.61635e+06	63021.2	C9060
5	A5	58	78.5945	1.5974e+06	62712.6	C9060
5	A5	59	78.868	1.57946e+06	62390	C9060
5	A5	60	79.1416	1.56252e+06	62042.2	C9060
5	A5	61	79.4152	1.54557e+06	61672.5	C9060
5	A5	62	79.6888	1.5274e+06	61300.3	C9060
5	A5	63	79.9624	1.50937e+06	60964	C9060
5	A5	64	80.2359	1492071	60734.8	C9060
5	A5	65	80.5095	1.47603e+06	60741.4	C9060
5	A5	66	80.7831	1.46061e+06	61228.9	C9060
5	A5	67	81.0567	1.44219e+06	62674	C9060
5	A5	68	81.3303	1.4249e+06	65985.9	C9060
5	A5	69	81.6038	1.40791e+06	71912.3	C9060
5	A5	70	81.8774	1.39202e+06	82681.8	C9060
5	A5	71	82.151	1.37419e+06	101305	C9060
5	A5	72	82.4246	1.35701e+06	130814	C9060
5	A5	73	82.6982	1.3348e+06	173362	C9060
5	A5	74	82.9717	1.30681e+06	228641	C9060
5	A5	75	83.2453	1.26601e+06	292420	C9060
5	A5	76	83.5189	1.18395e+06	356099	C9060
5	A5	77	83.7925	1.01551e+06	408084	C9060
5	A5	78	84.066	751844	436954	C9060
5	A5	79	84.3396	486061	435326	C9060
5	A5	80	84.6132	278291	402636	C9060
5	A5	81	84.8868	157575	345435	C9060
5	A5	82	85.1604	109253	275016	C9060
5	A5	83	85.4339	95716.6	203600	C9060
5	A5	84	85.7075	91260.9	140831	C9060
5	A5	85	85.9811	89884.6	91922.8	C9060
5	A5	86	86.2547	88780.2	56010	C9060
5	A5	87	86.5283	89411.2	30509.2	C9060
5	A5	88	86.8018	88273.9	15911.1	C9060
5	A5	89	87.0754	85872.4	8298.73	C9060
5	A5	90	87.349	83580.1	4657.85	C9060
5	A5	91	87.6226	85666.7	3042.32	C9060
5	A5	92	87.8961	84553.5	2368.55	C9060
5	A5	93	88.1697	83635.1	2101.98	C9060
5	A5	94	88.4433	81260.6	1995.93	C9060
5	A5	95	88.7169	81982.4	1935.45	C9060
5	A5	96	88.9905	81119.2	1868.03	C9060
5	A5	97	89.264	79225.7	1779.44	C9060
5	A5	98	89.5376	78858.9	1681.25	C9060
5	A5	99	89.8112	79649.4	1597.3	C9060
5	A5	100	90.0848	77820	1549.42	C9060
5	A5	101	90.3584	77639.4	1547.55	C9060
5	A5	102	90.6319	75917	1585.98	C9060
5	A5	103	90.9055	77148.5	1645.52	C9060
5	A5	104	91.1791	75572.9	1700.12	C9060
5	A5	105	91.4527	73052.4	1726.97	C9060
5	A5	106	91.7262	73452.1	1715.77	C9060
5	A5	107	91.9998	73333.2	1671.67	C9060
5	A5	108	92.2734	72397.7	1609.87	C9060
5	A5	109	92.547	71655.4	1547	C9060
5	A5	110	92.8206	69702.9	1496.94	C9060
5	A5	111	93.0941	71394.6	1472.65	C9060
5	A5	112	93.3677	68565.5	1487.33	C9060
5	A5	113	93.6413	69747.1	1548.86	C9060
5	A5	114	93.9149	68707.1	1650.1	C9060
5	A5	115	94.1884	67654.8	1765.16	C9060
5	A5	116	94.462	65589.7	1858.78	C9060
5	A5	117	94.7356	65441.6	1904.42	C9060
6	A6	1	63.0005	2714658	81180.1	C9060
6	A6	2	63.2741	2.70187e+06	81103.5	C9060
6	A6	3	63.5477	2.68197e+06	81044.6	C9060
6	A6	4	63.8212	2.66226e+06	80900.8	C9060
6	A6	5	64.0948	2.64006e+06	80621.8	C9060
6	A6	6	64.3684	2.6195e+06	80214.5	C9060
6	A6	7	64.642	2596066	79716	C9060
6	A6	8	64.9156	2574944	79163.7	C9060
6	A6	9	65.1891	2.54942e+06	78584.1	C9060
6	A6	10	65.4627	2.52636e+06	77996.3	C9060
6	A6	11	65.7363	2503298	77417.1	C9060
6	A6	12	66.0099	2.48052e+06	76854.2	C9060
6	A6	13	66.2834	2458300	76303.8	C9060
6	A6	14	66.557	2.43703e+06	75753.2	C9060
6	A6	15	66.8306	2.4138e+06	75198	C9060
6	A6	16	67.1042	2.39026e+06	74649.6	C9060
6	A6	17	67.3778	2.36905e+06	74128.3	C9060
6	A6	18	67.6513	2.34946e+06	73649.3	C9060
6	A6	19	67.9249	2.32847e+06	73209.5	C9060
6	A6	20	68.1985	2.30713e+06	72797.2	C9060
6	A6	21	68.4721	2284622	72406.8	C9060
6	A6	22	68.7457	2.26244e+06	72044.9	C9060
6	A6	23	69.0192	2243112	71719.9	C9060
6	A6	24	69.2928	2.22316e+06	71424.4	C9060
6	A6	25	69.5664	2.20346e+06	71129.5	C9060
6	A6	26	69.84	2.17944e+06	70801.4	C9060
6	A6	27	70.1135	2.1607e+06	70423.4	C9060
6	A6	28	70.3871	2139400	70011.9	C9060
6	A6	29	70.6607	2119841	69608.7	C9060
6	A6	30	70.9343	2.09959e+06	69259.6	C9060
6	A6	31	71.2079	2.07944e+06	68987.8	C9060
6	A6	32	71.4814	2.06093e+06	68778.6	C9060
6	A6	33	71.755	2.04351e+06	68587.3	C9060
6	A6	34	72.0286	2.0226e+06	68367.3	C9060
6	A6	35	72.3022	2.00028e+06	68099.8	C9060
6	A6	36	72.5757	1.98267e+06	67802.8	C9060
6	A6	37	72.8493	1.96287e+06	67511.3	C9060
6	A6	38	73.1229	1.94701e+06	67246.4	C9060
6	A6	39	73.3965	1.92715e+06	66996.8	C9060
6	A6	40	73.6701	1.90592e+06	66728.2	C9060
6	A6	41	73.9436	1.88787e+06	66409.9	C9060
6	A6	42	74.2172	1868245	66036.8	C9060
6	A6	43	74.4908	1.85029e+06	65566.4	C9060
6	A6	44	74.7644	1.83275e+06	65114.2	C9060
6	A6	45	75.0379	1.81238e+06	64740.2	C9060
6	A6	46	75.3115	1.79533e+06	64486.5	C9060
6	A6	47	75.5851	1.77685e+06	64359	C9060
6	A6	48	75.8587	1.76138e+06	64319.5	C9060
6	A6	49	76.1323	1741628	64291.6	C9060
6	A6	50	76.4058	1.72302e+06	64191.6	C9060
6	A6	51	76.6794	1.70428e+06	63962.9	C9060
6	A6	52	76.953	1.68586e+06	63598.1	C9060
6	A6	53	77.2266	1.66917e+06	63136.2	C9060
6	A6	54	77.5002	1.65115e+06	62639	C9060
6	A6	55	77.7737	1.63308e+06	62163.8	C9060
6	A6	56	78.0473	1615974	61742.7	C9060
6	A6	57	78.3209	1.59855e+06	61381.2	C9060
6	A6	58	78.5945	1.58279e+06	61065.3	C9060
6	A6	59	78.868	1.56318e+06	60779.8	C9060
6	A6	60	79.1416	1.54508e+06	60518.6	C9060
6	A6	61	79.4152	1.53083e+06	60285.4	C9060
6	A6	62	79.6888	1511640	60087	C9060
6	A6	63	79.9624	1.49593e+06	59930.4	C9060
6	A6	64	80.2359	1.47908e+06	59839.9	C9060
6	A6	65	80.5095	1.46036e+06	59903.7	C9060
6	A6	66	80.7831	1443389	60352.5	C9060
6	A6	67	81.0567	1.42927e+06	61678.9	C9060
6	A6	68	81.3303	1.4116e+06	64817.8	C9060
6	A6	69	81.6038	1.39338e+06	70578.8	C9060
6	A6	70	81.8774	1.37783e+06	81155.6	C9060
6	A6	71	82.151	1.36387e+06	99501.2	C9060
6	A6	72	82.4246	1.34222e+06	128607	C9060
6	A6	73	82.6982	1.32201e+06	170612	C9060
6	A6	74	82.9717	1.29501e+06	225248	C9060
6	A6	75	83.2453	1.25456e+06	288368	C9060
6	A6	76	83.5189	1.1753e+06	351479	C9060
6	A6	77	83.7925	1.00952e+06	403082	C9060
6	A6	78	84.066	747615	431818	C9060
6	A6	79	84.3396	484381	430314	C9060
6	A6	80	84.6132	278922	397971	C9060
6	A6	81	84.8868	159052	341273	C9060
6	A6	82	85.1604	112751	271441	C9060
6	A6	83	85.4339	98370.8	200632	C9060
6	A6	84	85.7075	95051.5	138447	C9060
6	A6	85	85.9811	94634.1	90073.4	C9060
6	A6	86	86.2547	93910.2	54683.8	C9060
6	A6	87	86.5283	94174.7	29836.6	C9060
6	A6	88	86.8018	91706	15732.8	C9060
6	A6	89	87.0754	90944.9	8492.16	C9060
6	A6	90	87.349	88752.4	5131.02	C9060
6	A6	91	87.6226	89449.3	3718.55	C9060
6	A6	92	87.8961	88766.9	3169.96	C9060
6	A6	93	88.1697	86277.5	2941.98	C9060
6	A6	94	88.4433	85465.6	2785.02	C9060
6	A6	95	88.7169	84705.3	2595.86	C9060
6	A6	96	88.9905	83783.1	2348.66	C9060
6	A6	97	89.264	82443.8	2064.15	C9060
6	A6	98	89.5376	83267.3	1789.37	C9060
6	A6	99	89.8112	81594.1	1577.18	C9060
6	A6	100	90.0848	81937.6	1466.88	C9060
6	A6	101	90.3584	81618.2	1468.49	C9060
6	A6	102	90.6319	80746.8	1555.57	C9060
6	A6	103	90.9055	80078.9	1670.7	C9060
6	A6	104	91.1791	80006.2	1746.74	C9060
6	A6	105	91.4527	75985.7	1738.08	C9060
6	A6	106	91.7262	76954.2	1646.29	C9060
6	A6	107	91.9998	77255.4	1522.26	C9060
6	A6	108	92.2734	76862.5	1438.93	C9060
6	A6	109	92.547	76500.3	1449.12	C9060
6	A6	110	92.8206	75893.4	1555.54	C9060
6	A6	111	93.0941	75091.1	1711.7	C9060
6	A6	112	93.3677	72245.5	1851.82	C9060
6	A6	113	93.6413	73259	1927.61	C9060
6	A6	114	93.9149	71712.7	1928.99	C9060
6	A6	115	94.1884	71950.2	1879.71	C9060
6	A6	116	94.462	70346	1816.37	C9060
6	A6	117	94.7356	70678.8	1767.91	C9060
7	A7	1	62.9996	2686672	82807.2	C9060
7	A7	2	63.2732	2.67261e+06	82659.1	C9060
7	A7	3	63.5468	2.65324e+06	82552.1	C9060
7	A7	4	63.8204	2633655	82328.1	C9060
7	A7	5	64.094	2.61094e+06	81899	C9060
7	A7	6	64.3677	2.58731e+06	81279.1	C9060
7	A7	7	64.6413	2.56288e+06	80556.3	C9060
7	A7	8	64.9149	2539768	79829.1	C9060
7	A7	9	65.1885	2.51802e+06	79149.8	C9060
7	A7	10	65.4621	2.49398e+06	78505	C9060
7	A7	11	65.7357	2.46968e+06	77841.2	C9060
7	A7	12	66.0093	2.44694e+06	77107.6	C9060
7	A7	13	66.2829	2.42281e+06	76290.1	C9060
7	A7	14	66.5566	2.39894e+06	75421.6	C9060
7	A7	15	66.8302	2.37661e+06	74565.8	C9060
7	A7	16	67.1038	2.35518e+06	73790.1	C9060
7	A7	17	67.3774	2.33447e+06	73140.3	C9060
7	A7	18	67.651	2.31273e+06	72631.8	C9060
7	A7	19	67.9246	2.29169e+06	72253.7	C9060
7	A7	20	68.1982	2.26995e+06	71979.6	C9060
7	A7	21	68.4718	2.25038e+06	71772.6	C9060
7	A7	22	68.7455	2226732	71588	C9060
7	A7	23	69.0191	2.20802e+06	71375.8	C9060
7	A7	24	69.2927	2.18646e+06	71091.4	C9060
7	A7	25	69.5663	2.16389e+06	70710.5	C9060
7	A7	26	69.8399	2.14245e+06	70238.1	C9060
7	A7	27	70.1135	2.12304e+06	69709	C9060
7	A7	28	70.3871	2101868	69175.1	C9060
7	A7	29	70.6607	2.0827e+06	68689.1	C9060
7	A7	30	70.9343	2.06118e+06	68289.3	C9060
7	A7	31	71.208	2.04148e+06	67985.8	C9060
7	A7	32	71.4816	2023832	67757.5	C9060
7	A7	33	71.7552	2004557	67559.9	C9060
7	A7	34	72.0288	1.98309e+06	67344.2	C9060
7	A7	35	72.3024	1.96425e+06	67082	C9060
7	A7	36	72.576	1.94437e+06	66775.1	C9060
7	A7	37	72.8496	1.92499e+06	66442.7	C9060
7	A7	38	73.1232	1.90676e+06	66098.7	C9060
7	A7	39	73.3969	1.88904e+06	65733	C9060
7	A7	40	73.6705	1.86879e+06	65317.4	C9060
7	A7	41	73.9441	1.85044e+06	64833.3	C9060
7	A7	42	74.2177	1.82865e+06	64296.4	C9060
7	A7	43	74.4913	1.8112e+06	63686.6	C9060
7	A7	44	74.7649	1.79475e+06	63144.9	C9060
7	A7	45	75.0385	1.77777e+06	62727.3	C9060
7	A7	46	75.3121	1.75763e+06	62442.6	C9060
7	A7	47	75.5858	1.74122e+06	62261.3	C9060
7	A7	48	75.8594	1.72237e+06	62135.2	C9060
7	A7	49	76.133	1.70553e+06	62013.8	C9060
7	A7	50	76.4066	1687531	61853.5	C9060
7	A7	51	76.6802	1668762	61618.8	C9060
7	A7	52	76.9538	1.65318e+06	61289.3	C9060
7	A7	53	77.2274	1.63362e+06	60868.5	C9060
7	A7	54	77.501	1615962	60388.7	C9060
7	A7	55	77.7746	1.59885e+06	59905	C9060
7	A7	56	78.0483	1.58309e+06	59472.5	C9060
7	A7	57	78.3219	1.56444e+06	59122.3	C9060
7	A7	58	78.5955	1.54934e+06	58846.2	C9060
7	A7	59	78.8691	1.53289e+06	58604.6	C9060
7	A7	60	79.1427	1.51307e+06	58354.1	C9060
7	A7	61	79.4163	1.49683e+06	58076.1	C9060
7	A7	62	79.6899	1.4804e+06	57791.1	C9060
7	A7	63	79.9635	1.46355e+06	57549.4	C9060
7	A7	64	80.2372	1448453	57421.7	C9060
7	A7	65	80.5108	1430924	57507.9	C9060
7	A7	66	80.7844	1.4158e+06	58002.3	C9060
7	A7	67	81.058	1.39819e+06	59328	C9060
7	A7	68	81.3316	1.38035e+06	62344.1	C9060
7	A7	69	81.6052	1.3661e+06	68054	C9060
7	A7	70	81.8788	1.34934e+06	78465.1	C9060
7	A7	71	82.1524	1.3325e+06	96633.2	C9060
7	A7	72	82.4261	1.31653e+06	125586	C9060
7	A7	73	82.6997	1.29358e+06	167464	C9060
7	A7	74	82.9733	1270289	221956	C9060
7	A7	75	83.2469	1230144	284850	C9060
7	A7	76	83.5205	1.14927e+06	347624	C9060
7	A7	77	83.7941	978412	398833	C9060
7	A7	78	84.0677	722076	427259	C9060
7	A7	79	84.3413	467276	425695	C9060
7	A7	80	84.6149	268743	393647	C9060
7	A7	81	84.8886	150619	337566	C9060
7	A7	82	85.1622	106975	268520	C9060
7	A7	83	85.4358	91468.3	198457	C9060
7	A7	84	85.7094	87907.2	136805	C9060
7	A7	85	85.983	86346.4	88680.5	C9060
7	A7	86	86.2566	85548.1	53646.4	C9060
7	A7	87	86.5302	85314.1	29288.7	C9060
7	A7	88	86.8038	86190.8	15326.7	C9060
7	A7	89	87.0775	82106.8	8060.96	C9060
7	A7	90	87.3511	82144.7	4608.19	C9060
7	A7	91	87.6247	82339.5	3074.46	C9060
7	A7	92	87.8983	80375.2	2391.61	C9060
7	A7	93	88.1719	79160.2	2048.35	C9060
7	A7	94	88.4455	79420.9	1848.21	C9060
7	A7	95	88.7191	78652.9	1738.19	C9060
7	A7	96	88.9927	80476.3	1706.68	C9060
7	A7	97	89.2663	76524.5	1736.03	C9060
7	A7	98	89.54	76050.1	1794.04	C9060
7	A7	99	89.8136	76809.8	1845.62	C9060
7	A7	100	90.0872	75338.5	1865.96	C9060
7	A7	101	90.3608	74453.2	1844.23	C9060
7	A7	102	90.6344	73616.9	1780.17	C9060
7	A7	103	90.908	73741.6	1681.28	C9060
7	A7	104	91.1816	71987.3	1564.37	C9060
7	A7	105	91.4552	71421.8	1456.83	C9060
7	A7	106	91.7289	72109.4	1390.8	C9060
7	A7	107	92.0025	71787.3	1389.91	C9060
7	A7	108	92.2761	70241	1456.02	C9060
7	A7	109	92.5497	70038.9	1566.52	C9060
7	A7	110	92.8233	68840.5	1684.74	C9060
7	A7	111	93.0969	68389.8	1777.24	C9060
7	A7	112	93.3705	66685.8	1826.74	C9060
7	A7	113	93.6441	67447.6	1834.16	C9060
7	A7	114	93.9178	66589.1	1811.97	C9060
7	A7	115	94.1914	63908	1776.04	C9060
7	A7	116	94.465	65776.9	1740.67	C9060
7	A7	117	94.7386	64335.1	1717.05	C9060
8	A8	1	62.9996	2.68175e+06	78127	C9060
8	A8	2	63.2732	2.67243e+06	78498.8	C9060
8	A8	3	63.5468	2.6558e+06	79031.9	C9060
8	A8	4	63.8204	2636019	79600.1	C9060
8	A8	5	64.094	2.61372e+06	80090.1	C9060
8	A8	6	64.3677	2.59571e+06	80430.9	C9060
8	A8	7	64.6413	2.57021e+06	80598	C9060
8	A8	8	64.9149	2.547e+06	80597.1	C9060
8	A8	9	65.1885	2524740	80447.3	C9060
8	A8	10	65.4621	2.5002e+06	80175.7	C9060
8	A8	11	65.7357	2.47557e+06	79819.2	C9060
8	A8	12	66.0093	2.45293e+06	79414.2	C9060
8	A8	13	66.2829	2428081	78981.2	C9060
8	A8	14	66.5566	2.40771e+06	78521.2	C9060
8	A8	15	66.8302	2382744	78021.9	C9060
8	A8	16	67.1038	2.36189e+06	77482.3	C9060
8	A8	17	67.3774	2.33551e+06	76928.1	C9060
8	A8	18	67.651	2.31443e+06	76405.2	C9060
8	A8	19	67.9246	2.29485e+06	75951.6	C9060
8	A8	20	68.1982	2.27012e+06	75567.6	C9060
8	A8	21	68.4718	2.25096e+06	75208.5	C9060
8	A8	22	68.7455	2.23004e+06	74809.3	C9060
8	A8	23	69.0191	2203437	74322.9	C9060
8	A8	24	69.2927	2.18226e+06	73742.6	C9060
8	A8	25	69.5663	2.16229e+06	73097.3	C9060
8	A8	26	69.8399	2.14164e+06	72427.1	C9060
8	A8	27	70.1135	2119985	71758.1	C9060
8	A8	28	70.3871	2.09782e+06	71097.8	C9060
8	A8	29	70.6607	2079785	70444.5	C9060
8	A8	30	70.9343	2.05787e+06	69802.8	C9060
8	A8	31	71.208	2.03691e+06	69192.6	C9060
8	A8	32	71.4816	2.01746e+06	68643.8	C9060
8	A8	33	71.7552	2.00022e+06	68183.7	C9060
8	A8	34	72.0288	1.97871e+06	67822.4	C9060
8	A8	35	72.3024	1.96152e+06	67546.4	C9060
8	A8	36	72.576	1.94168e+06	67320.4	C9060
8	A8	37	72.8496	1.92062e+06	67094.9	C9060
8	A8	38	73.1232	1.9051e+06	66819.1	C9060
8	A8	39	73.3969	1.88431e+06	66455.8	C9060
8	A8	40	73.6705	1.86412e+06	65998.7	C9060
8	A8	41	73.9441	1.84482e+06	65480.4	C9060
8	A8	42	74.2177	1.82685e+06	64963.1	C9060
8	A8	43	74.4913	1.80885e+06	64486.4	C9060
8	A8	44	74.7649	1.79122e+06	64130.4	C9060
8	A8	45	75.0385	1.77172e+06	63904.8	C9060
8	A8	46	75.3121	1755742	63781.2	C9060
8	A8	47	75.5858	1.7368e+06	63707.5	C9060
8	A8	48	75.8594	1716964	63626.3	C9060
8	A8	49	76.133	1.69968e+06	63480.9	C9060
8	A8	50	76.4066	1.68408e+06	63223.4	C9060
8	A8	51	76.6802	1.6635e+06	62821.7	C9060
8	A8	52	76.9538	1.64541e+06	62276	C9060
8	A8	53	77.2274	1.62698e+06	61629.8	C9060
8	A8	54	77.501	1.61098e+06	60960.7	C9060
8	A8	55	77.7746	1.59353e+06	60355.7	C9060
8	A8	56	78.0483	1.577e+06	59879.7	C9060
8	A8	57	78.3219	1.56008e+06	59554.2	C9060
8	A8	58	78.5955	1.54385e+06	59358.4	C9060
8	A8	59	78.8691	1.52539e+06	59242.5	C9060
8	A8	60	79.1427	1.50922e+06	59150	C9060
8	A8	61	79.4163	1.49293e+06	59036.9	C9060
8	A8	62	79.6899	1474122	58885	C9060
8	A8	63	79.9635	1.45756e+06	58711.8	C9060
8	A8	64	80.2372	1.4412e+06	58574.4	C9060
8	A8	65	80.5108	1.42584e+06	58585.8	C9060
8	A8	66	80.7844	1.40704e+06	58960	C9060
8	A8	67	81.058	1.39361e+06	60119.8	C9060
8	A8	68	81.3316	1.37408e+06	62883.1	C9060
8	A8	69	81.6052	1359419	68472	C9060
8	A8	70	81.8788	1.34068e+06	78960.4	C9060
8	A8	71	82.1524	1.32625e+06	97406.5	C9060
8	A8	72	82.4261	1310985	127038	C9060
8	A8	73	82.6997	1.28788e+06	170275	C9060
8	A8	74	82.9733	1.26219e+06	227094	C9060
8	A8	75	83.2469	1.22545e+06	293433	C9060
8	A8	76	83.5205	1.15088e+06	360599	C9060
8	A8	77	83.7941	992882	416540	C9060
8	A8	78	84.0677	739949	449063	C9060
8	A8	79	84.3413	480587	449922	C9060
8	A8	80	84.6149	274870	417911	C9060
8	A8	81	84.8886	151439	359417	C9060
8	A8	82	85.1622	105618	286105	C9060
8	A8	83	85.4358	92254.9	210929	C9060
8	A8	84	85.7094	89338.5	144337	C9060
8	A8	85	85.983	87789.5	92153.8	C9060
8	A8	86	86.2566	86858.8	54918.2	C9060
8	A8	87	86.5302	87491.3	30234.2	C9060
8	A8	88	86.8038	86511.7	16125.3	C9060
8	A8	89	87.0775	83833.9	8820.41	C9060
8	A8	90	87.3511	84074.8	5383	C9060
8	A8	91	87.6247	82914.6	3897.98	C9060
8	A8	92	87.8983	81606.5	3294.48	C9060
8	A8	93	88.1719	81999.7	3056.04	C9060
8	A8	94	88.4455	80637	2966.7	C9060
8	A8	95	88.7191	79594.2	2943.79	C9060
8	A8	96	88.9927	79236.5	2951.28	C9060
8	A8	97	89.2663	78363.5	2965.37	C9060
8	A8	98	89.54	76914.6	2966.94	C9060
8	A8	99	89.8136	77313.8	2943.27	C9060
8	A8	100	90.0872	74356.7	2891.21	C9060
8	A8	101	90.3608	75576.9	2817.18	C9060
8	A8	102	90.6344	74444.3	2733.42	C9060
8	A8	103	90.908	73085.9	2652.48	C9060
8	A8	104	91.1816	73558.8	2583.03	C9060
8	A8	105	91.4552	71011.7	2528.89	C9060
8	A8	106	91.7289	72603.3	2489.38	C9060
8	A8	107	92.0025	70395.8	2459.1	C9060
8	A8	108	92.2761	70238.1	2427.2	C9060
8	A8	109	92.5497	69711.8	2379.55	C9060
8	A8	110	92.8233	68660.9	2305.24	C9060
8	A8	111	93.0969	67584	2204.82	C9060
8	A8	112	93.3705	67351	2093.13	C9060
8	A8	113	93.6441	68182	1992.72	C9060
8	A8	114	93.9178	66670.8	1920.73	C9060
8	A8	115	94.1914	66315.7	1878.62	C9060
8	A8	116	94.465	65530.3	1852.73	C9060
8	A8	117	94.7386	65272.3	1824.51	C9060
9	A9	1	62.9997	2.95504e+06	84677.3	C1430
9	A9	2	63.2727	2.94019e+06	85194.5	C1430
9	A9	3	63.5457	2919944	85764	C1430
9	A9	4	63.8187	2.90274e+06	86200.6	C1430
9	A9	5	64.0917	2.87903e+06	86398.9	C1430
9	A9	6	64.3648	2855788	86365.4	C1430
9	A9	7	64.6378	2.82936e+06	86184.6	C1430
9	A9	8	64.9108	2.81076e+06	85951.7	C1430
9	A9	9	65.1838	2.7854e+06	85725.1	C1430
9	A9	10	65.4568	2.75851e+06	85524.3	C1430
9	A9	11	65.7298	2.73589e+06	85341.4	C1430
9	A9	12	66.0028	2.71006e+06	85153.6	C1430
9	A9	13	66.2758	2687500	84933.6	C1430
9	A9	14	66.5488	2663571	84654.9	C1430
9	A9	15	66.8218	2.6385e+06	84311.9	C1430
9	A9	16	67.0949	2.61382e+06	83926.9	C1430
9	A9	17	67.3679	2.58883e+06	83542.6	C1430
9	A9	18	67.6409	2.5673e+06	83188.5	C1430
9	A9	19	67.9139	2.54683e+06	82859.1	C1430
9	A9	20	68.1869	2.51928e+06	82510.9	C1430
9	A9	21	68.4599	2.49633e+06	82086.5	C1430
9	A9	22	68.7329	2.47411e+06	81548.9	C1430
9	A9	23	69.0059	2.4498e+06	80904.8	C1430
9	A9	24	69.2789	2.4243e+06	80203.9	C1430
9	A9	25	69.5519	2.40448e+06	79518.2	C1430
9	A9	26	69.825	2.379e+06	78908.6	C1430
9	A9	27	70.098	2.35882e+06	78398.7	C1430
9	A9	28	70.371	2.33782e+06	77964.6	C1430
9	A9	29	70.644	2312943	77554.6	C1430
9	A9	30	70.917	2291621	77112.1	C1430
9	A9	31	71.19	2.26812e+06	76603.2	C1430
9	A9	32	71.463	2248397	76022.4	C1430
9	A9	33	71.736	2.22671e+06	75395.8	C1430
9	A9	34	72.009	2.20379e+06	74768.9	C1430
9	A9	35	72.2821	2182282	74186.6	C1430
9	A9	36	72.5551	2.16292e+06	73670.7	C1430
9	A9	37	72.8281	2143042	73202.4	C1430
9	A9	38	73.1011	2.12219e+06	72729.8	C1430
9	A9	39	73.3741	2100019	72195.8	C1430
9	A9	40	73.6471	2.07751e+06	71574	C1430
9	A9	41	73.9201	2.05958e+06	70963.9	C1430
9	A9	42	74.1931	2.03797e+06	70360.2	C1430
9	A9	43	74.4661	2.01795e+06	69806.6	C1430
9	A9	44	74.7391	1.99777e+06	69340.7	C1430
9	A9	45	75.0122	1.97952e+06	68966.4	C1430
9	A9	46	75.2852	1.9588e+06	68658	C1430
9	A9	47	75.5582	1.94148e+06	68378.3	C1430
9	A9	48	75.8312	1.91787e+06	68103.4	C1430
9	A9	49	76.1042	1.90028e+06	67840	C1430
9	A9	50	76.3772	1.88188e+06	67630.1	C1430
9	A9	51	76.6502	1861883	67554.8	C1430
9	A9	52	76.9232	1.84255e+06	67752.4	C1430
9	A9	53	77.1962	1.82557e+06	68482.6	C1430
9	A9	54	77.4692	1.80378e+06	70246.8	C1430
9	A9	55	77.7423	1.78584e+06	74361	C1430
9	A9	56	78.0153	1.76643e+06	82759.3	C1430
9	A9	57	78.2883	1747134	98036.8	C1430
9	A9	58	78.5613	1.72732e+06	123885	C1430
9	A9	59	78.8343	1.70467e+06	164338	C1430
9	A9	60	79.1073	1.68305e+06	222518	C1430
9	A9	61	79.3803	1650968	298821	C1430
9	A9	62	79.6533	1.61031e+06	389136	C1430
9	A9	63	79.9263	1.53158e+06	484031	C1430
9	A9	64	80.1993	1.38634e+06	569761	C1430
9	A9	65	80.4724	1.15855e+06	631247	C1430
9	A9	66	80.7454	896360	656194	C1430
9	A9	67	81.0184	649435	638819	C1430
9	A9	68	81.2914	423831	581662	C1430
9	A9	69	81.5644	262623	494767	C1430
9	A9	70	81.8374	166717	392610	C1430
9	A9	71	82.1104	129269	290067	C1430
9	A9	72	82.3834	113957	198912	C1430
9	A9	73	82.6564	109670	125910	C1430
9	A9	74	82.9295	106545	72765.2	C1430
9	A9	75	83.2025	105701	41979.7	C1430
9	A9	76	83.4755	106157	23345.4	C1430
9	A9	77	83.7485	104343	12951.4	C1430
9	A9	78	84.0215	104345	7628.35	C1430
9	A9	79	84.2945	101252	5098.93	C1430
9	A9	80	84.5675	100952	3935.83	C1430
9	A9	81	84.8405	99595.9	3356.11	C1430
9	A9	82	85.1135	99411.2	2993.34	C1430
9	A9	83	85.3865	96790.1	2714.27	C1430
9	A9	84	85.6596	96980.5	2493.5	C1430
9	A9	85	85.9326	96452.8	2335.52	C1430
9	A9	86	86.2056	96292.2	2233.92	C1430
9	A9	87	86.4786	95239.8	2161.3	C1430
9	A9	88	86.7516	93154.5	2082.81	C1430
9	A9	89	87.0246	92259.6	1977.4	C1430
9	A9	90	87.2976	92383.5	1849.72	C1430
9	A9	91	87.5706	93041.2	1723.98	C1430
9	A9	92	87.8436	90712.6	1628.32	C1430
9	A9	93	88.1166	91832.6	1583.64	C1430
9	A9	94	88.3897	88799.4	1602.39	C1430
9	A9	95	88.6627	90847.9	1690.41	C1430
9	A9	96	88.9357	89295.6	1843.63	C1430
9	A9	97	89.2087	89467.8	2040.34	C1430
9	A9	98	89.4817	87672.3	2238.95	C1430
9	A9	99	89.7547	86909.1	2388.12	C1430
9	A9	100	90.0277	85750.9	2445.77	C1430
9	A9	101	90.3007	84249.2	2396.41	C1430
9	A9	102	90.5737	85253.2	2257.65	C1430
9	A9	103	90.8467	82472.3	2073.6	C1430
9	A9	104	91.1198	82651.5	1898.65	C1430
9	A9	105	91.3928	83249.7	1776.95	C1430
9	A9	106	91.6658	81868.4	1725.53	C1430
9	A9	107	91.9388	82420.1	1728.79	C1430
9	A9	108	92.2118	79822.9	1748.77	C1430
9	A9	109	92.4848	80177	1746.59	C1430
9	A9	110	92.7578	78877.9	1702.27	C1430
9	A9	111	93.0308	78697	1621.52	C1430
9	A9	112	93.3038	78529.8	1526.73	C1430
9	A9	113	93.5769	77515.5	1440.67	C1430
9	A9	114	93.8499	77670.6	1373.53	C1430
9	A9	115	94.1229	76914.5	1320.67	C1430
9	A9	116	94.3959	75810.9	1269.93	C1430
9	A9	117	94.6689	75858.9	1211.52	C1430
10	A10	1	62.9997	2.72946e+06	79840.4	C1430
10	A10	2	63.2727	2.71545e+06	80411.9	C1430
10	A10	3	63.5457	2697142	81070.2	C1430
10	A10	4	63.8187	2682033	81583.9	C1430
10	A10	5	64.0917	2.65919e+06	81786.5	C1430
10	A10	6	64.3648	2.63394e+06	81635	C1430
10	A10	7	64.6378	2614663	81213.1	C1430
10	A10	8	64.9108	2.59117e+06	80669.5	C1430
10	A10	9	65.1838	2.56775e+06	80155.8	C1430
10	A10	10	65.4568	2.54522e+06	79769.2	C1430
10	A10	11	65.7298	2523767	79533	C1430
10	A10	12	66.0028	2.50097e+06	79401.5	C1430
10	A10	13	66.2758	2.47886e+06	79294.1	C1430
10	A10	14	66.5488	2.45724e+06	79133.7	C1430
10	A10	15	66.8218	2431169	78882.4	C1430
10	A10	16	67.0949	2.40934e+06	78544.2	C1430
10	A10	17	67.3679	2388916	78151.8	C1430
10	A10	18	67.6409	2367380	77744	C1430
10	A10	19	67.9139	2.34444e+06	77356	C1430
10	A10	20	68.1869	2.32082e+06	77010.6	C1430
10	A10	21	68.4599	2.30103e+06	76715	C1430
10	A10	22	68.7329	2.27949e+06	76453.7	C1430
10	A10	23	69.0059	2.25806e+06	76186.8	C1430
10	A10	24	69.2789	2.23357e+06	75858	C1430
10	A10	25	69.5519	2.21376e+06	75409	C1430
10	A10	26	69.825	2.19114e+06	74795.4	C1430
10	A10	27	70.098	2.17118e+06	74000.7	C1430
10	A10	28	70.371	2.14752e+06	73047.6	C1430
10	A10	29	70.644	2.12662e+06	72003.4	C1430
10	A10	30	70.917	2107477	70967.1	C1430
10	A10	31	71.19	2.08619e+06	70046.2	C1430
10	A10	32	71.463	2.06578e+06	69319.5	C1430
10	A10	33	71.736	2.05021e+06	68814.1	C1430
10	A10	34	72.009	2028438	68498.2	C1430
10	A10	35	72.2821	2.00979e+06	68297	C1430
10	A10	36	72.5551	1.98855e+06	68117.5	C1430
10	A10	37	72.8281	1.9723e+06	67872.3	C1430
10	A10	38	73.1011	1.95033e+06	67500.1	C1430
10	A10	39	73.3741	1.93134e+06	66976.4	C1430
10	A10	40	73.6471	1.91176e+06	66320.5	C1430
10	A10	41	73.9201	1.89265e+06	65681.5	C1430
10	A10	42	74.1931	1.87349e+06	65052.5	C1430
10	A10	43	74.4661	1.85515e+06	64481.7	C1430
10	A10	44	74.7391	1.837e+06	63996	C1430
10	A10	45	75.0122	1.81996e+06	63583.6	C1430
10	A10	46	75.2852	1.80081e+06	63204	C1430
10	A10	47	75.5582	1.78202e+06	62811.6	C1430
10	A10	48	75.8312	1.76527e+06	62384.2	C1430
10	A10	49	76.1042	1.74538e+06	61944.7	C1430
10	A10	50	76.3772	1.7302e+06	61568	C1430
10	A10	51	76.6502	1710183	61379.2	C1430
10	A10	52	76.9232	1.694e+06	61553.6	C1430
10	A10	53	77.1962	1.67876e+06	62346.8	C1430
10	A10	54	77.4692	1.66087e+06	64187.7	C1430
10	A10	55	77.7423	1.64364e+06	68114.4	C1430
10	A10	56	78.0153	1.62413e+06	76084.9	C1430
10	A10	57	78.2883	1.60602e+06	90279.1	C1430
10	A10	58	78.5613	1.5882e+06	114116	C1430
10	A10	59	78.8343	1.56754e+06	151408	C1430
10	A10	60	79.1073	1545813	205178	C1430
10	A10	61	79.3803	1.51939e+06	275942	C1430
10	A10	62	79.6533	1.48138e+06	360016	C1430
10	A10	63	79.9263	1.40842e+06	448722	C1430
10	A10	64	80.1993	1277315	529282	C1430
10	A10	65	80.4724	1.06868e+06	587563	C1430
10	A10	66	80.7454	825016	611927	C1430
10	A10	67	81.0184	593865	596750	C1430
10	A10	68	81.2914	386792	544178	C1430
10	A10	69	81.5644	234432	463439	C1430
10	A10	70	81.8374	143813	368017	C1430
10	A10	71	82.1104	106985	271888	C1430
10	A10	72	82.3834	95308.4	186208	C1430
10	A10	73	82.6564	89855.5	117461	C1430
10	A10	74	82.9295	89267.1	67353.9	C1430
10	A10	75	83.2025	88338.5	38478.8	C1430
10	A10	76	83.4755	86658.8	20984.9	C1430
10	A10	77	83.7485	87297.8	11218.5	C1430
10	A10	78	84.0215	85633.1	6216.46	C1430
10	A10	79	84.2945	85311.5	3862.15	C1430
10	A10	80	84.5675	83347.8	2839.07	C1430
10	A10	81	84.8405	83573.4	2425.35	C1430
10	A10	82	85.1135	82368.9	2268.48	C1430
10	A10	83	85.3865	81453	2209.23	C1430
10	A10	84	85.6596	81235.2	2171.9	C1430
10	A10	85	85.9326	81378.9	2113.52	C1430
10	A10	86	86.2056	77838.3	2012.14	C1430
10	A10	87	86.4786	77870.6	1871.5	C1430
10	A10	88	86.7516	77722.6	1721.38	C1430
10	A10	89	87.0246	75795.9	1603.88	C1430
10	A10	90	87.2976	77286.5	1549.9	C1430
10	A10	91	87.5706	76590.1	1560.15	C1430
10	A10	92	87.8436	75213.2	1604.76	C1430
10	A10	93	88.1166	73887	1642.52	C1430
10	A10	94	88.3897	72731.9	1645.95	C1430
10	A10	95	88.6627	73573.9	1614.42	C1430
10	A10	96	88.9357	72497.9	1567.25	C1430
10	A10	97	89.2087	72283.7	1526.02	C1430
10	A10	98	89.4817	70932.8	1500.7	C1430
10	A10	99	89.7547	70890.6	1487.98	C1430
10	A10	100	90.0277	69616	1477.74	C1430
10	A10	101	90.3007	69893.6	1460.28	C1430
10	A10	102	90.5737	69285	1430.66	C1430
10	A10	103	90.8467	67682.4	1391.57	C1430
10	A10	104	91.1198	67535.5	1355.01	C1430
10	A10	105	91.3928	67441.1	1339.78	C1430
10	A10	106	91.6658	66494.3	1361.98	C1430
10	A10	107	91.9388	66891.6	1422.31	C1430
10	A10	108	92.2118	65603.8	1499.14	C1430
10	A10	109	92.4848	64986	1554.8	C1430
10	A10	110	92.7578	63759	1553.21	C1430
10	A10	111	93.0308	62620	1478.33	C1430
10	A10	112	93.3038	63048.9	1342.32	C1430
10	A10	113	93.5769	62682.5	1179.45	C1430
10	A10	114	93.8499	61498	1030.84	C1430
10	A10	115	94.1229	61076.9	928.426	C1430
10	A10	116	94.3959	62495.9	884.559	C1430
10	A10	117	94.6689	60623.7	890.18	C1430
11	A11	1	63	2.80495e+06	78408	C1430
11	A11	2	63.2736	2.79617e+06	78944.2	C1430
11	A11	3	63.5472	2779140	79605.6	C1430
11	A11	4	63.8208	2759774	80189.2	C1430
11	A11	5	64.0945	2.73784e+06	80537.8	C1430
11	A11	6	64.3681	2717956	80601.7	C1430
11	A11	7	64.6417	2.69325e+06	80440	C1430
11	A11	8	64.9153	2.66965e+06	80170.4	C1430
11	A11	9	65.1889	2.65102e+06	79905.4	C1430
11	A11	10	65.4625	2.62632e+06	79710.2	C1430
11	A11	11	65.7361	2.60292e+06	79586.1	C1430
11	A11	12	66.0097	2.58062e+06	79485.6	C1430
11	A11	13	66.2834	2560656	79341.5	C1430
11	A11	14	66.557	2535521	79103.6	C1430
11	A11	15	66.8306	2.50993e+06	78764.4	C1430
11	A11	16	67.1042	2.49143e+06	78353.8	C1430
11	A11	17	67.3778	2.46683e+06	77917.3	C1430
11	A11	18	67.6514	2.44492e+06	77480.8	C1430
11	A11	19	67.925	2.42666e+06	77037.9	C1430
11	A11	20	68.1986	2.40275e+06	76569.5	C1430
11	A11	21	68.4723	2.37857e+06	76075.9	C1430
11	A11	22	68.7459	2.35819e+06	75596.2	C1430
11	A11	23	69.0195	2.33662e+06	75196	C1430
11	A11	24	69.2931	2.31491e+06	74927.2	C1430
11	A11	25	69.5667	2.29371e+06	74785	C1430
11	A11	26	69.8403	2.27361e+06	74695.4	C1430
11	A11	27	70.1139	2253180	74541.1	C1430
11	A11	28	70.3875	2.23013e+06	74222.1	C1430
11	A11	29	70.6612	2.20652e+06	73706.6	C1430
11	A11	30	70.9348	2.1848e+06	73045.3	C1430
11	A11	31	71.2084	2166313	72338	C1430
11	A11	32	71.482	2147107	71679.1	C1430
11	A11	33	71.7556	2.12542e+06	71116.5	C1430
11	A11	34	72.0292	2105560	70641.2	C1430
11	A11	35	72.3028	2.08602e+06	70210	C1430
11	A11	36	72.5764	2.0661e+06	69772.2	C1430
11	A11	37	72.8501	2.04697e+06	69293.8	C1430
11	A11	38	73.1237	2.02565e+06	68769.3	C1430
11	A11	39	73.3973	2.00661e+06	68220.9	C1430
11	A11	40	73.6709	1987376	67701.2	C1430
11	A11	41	73.9445	1.96901e+06	67258.7	C1430
11	A11	42	74.2181	1.94898e+06	66880.7	C1430
11	A11	43	74.4917	1.9298e+06	66563.1	C1430
11	A11	44	74.7654	1.91142e+06	66279.5	C1430
11	A11	45	75.039	1.89343e+06	65996	C1430
11	A11	46	75.3126	1.87318e+06	65687.2	C1430
11	A11	47	75.5862	1.85431e+06	65353.3	C1430
11	A11	48	75.8598	1.83547e+06	65025.2	C1430
11	A11	49	76.1334	1.81859e+06	64757.6	C1430
11	A11	50	76.407	1.79911e+06	64614.5	C1430
11	A11	51	76.6806	1.78115e+06	64670.4	C1430
11	A11	52	76.9543	1764606	65049	C1430
11	A11	53	77.2279	1.74597e+06	66022.1	C1430
11	A11	54	77.5015	1.72525e+06	68203.5	C1430
11	A11	55	77.7751	1.7082e+06	73052.3	C1430
11	A11	56	78.0487	1.68934e+06	82406.1	C1430
11	A11	57	78.3223	1.6706e+06	99159	C1430
11	A11	58	78.5959	1.65395e+06	126872	C1430
11	A11	59	78.8695	1.63322e+06	169045	C1430
11	A11	60	79.1432	1603962	227800	C1430
11	A11	61	79.4168	1.57139e+06	302230	C1430
11	A11	62	79.6904	1.51989e+06	387022	C1430
11	A11	63	79.964	1410612	472219	C1430
11	A11	64	80.2376	1229868	544692	C1430
11	A11	65	80.5112	993139	591217	C1430
11	A11	66	80.7848	746907	602200	C1430
11	A11	67	81.0584	517160	574614	C1430
11	A11	68	81.3321	326522	512970	C1430
11	A11	69	81.6057	204175	427932	C1430
11	A11	70	81.8793	145204	333162	C1430
11	A11	71	82.1529	122614	241670	C1430
11	A11	72	82.4265	117079	162955	C1430
11	A11	73	82.7001	112694	101756	C1430
11	A11	74	82.9737	110636	59221.9	C1430
11	A11	75	83.2474	109983	33529.5	C1430
11	A11	76	83.521	111253	18293.7	C1430
11	A11	77	83.7946	108767	10015.6	C1430
11	A11	78	84.0682	108574	5896.86	C1430
11	A11	79	84.3418	106491	4013	C1430
11	A11	80	84.6154	105974	3197.53	C1430
11	A11	81	84.889	104718	2821.87	C1430
11	A11	82	85.1626	105391	2589.27	C1430
11	A11	83	85.4363	102117	2388.22	C1430
11	A11	84	85.7099	101520	2202.92	C1430
11	A11	85	85.9835	101748	2058.16	C1430
11	A11	86	86.2571	101215	1980.66	C1430
11	A11	87	86.5307	101111	1973.8	C1430
11	A11	88	86.8043	99139.1	2013.31	C1430
11	A11	89	87.0779	97577.8	2064.08	C1430
11	A11	90	87.3515	97403.1	2103.8	C1430
11	A11	91	87.6252	97065.2	2133.27	C1430
11	A11	92	87.8988	96174.3	2165.13	C1430
11	A11	93	88.1724	96345.4	2202.23	C1430
11	A11	94	88.446	93967.8	2225.31	C1430
11	A11	95	88.7196	92911.3	2201.34	C1430
11	A11	96	88.9932	92503.1	2105.43	C1430
11	A11	97	89.2668	92123.1	1939.37	C1430
11	A11	98	89.5405	90501.4	1734.09	C1430
11	A11	99	89.8141	91381.8	1536.38	C1430
11	A11	100	90.0877	90658.3	1390.16	C1430
11	A11	101	90.3613	90065.3	1322.96	C1430
11	A11	102	90.6349	88957.9	1341.88	C1430
11	A11	103	90.9085	89322	1435.7	C1430
11	A11	104	91.1821	88944.8	1578.16	C1430
11	A11	105	91.4557	87019.6	1731.67	C1430
11	A11	106	91.7294	86978.8	1854.06	C1430
11	A11	107	92.003	86054.4	1910.41	C1430
11	A11	108	92.2766	83385.7	1885.8	C1430
11	A11	109	92.5502	85214	1791.2	C1430
11	A11	110	92.8238	83654.1	1657.59	C1430
11	A11	111	93.0974	83797.2	1521.84	C1430
11	A11	112	93.371	81524.4	1412.91	C1430
11	A11	113	93.6446	83166.4	1345.16	C1430
11	A11	114	93.9183	81765.7	1319.34	C1430
11	A11	115	94.1919	80591.9	1326.81	C1430
11	A11	116	94.4655	81308.7	1354.23	C1430
11	A11	117	94.7391	79978.2	1387.4	C1430
12	A12	1	63	2.60654e+06	76845.8	C1430
12	A12	2	63.2736	2.59629e+06	77018.7	C1430
12	A12	3	63.5472	2.57908e+06	77259.9	C1430
12	A12	4	63.8208	2.56073e+06	77396.7	C1430
12	A12	5	64.0945	2538772	77319.2	C1430
12	A12	6	64.3681	2.52271e+06	77014.4	C1430
12	A12	7	64.6417	2.49613e+06	76538.9	C1430
12	A12	8	64.9153	2.47829e+06	75965.8	C1430
12	A12	9	65.1889	2459271	75347.5	C1430
12	A12	10	65.4625	2.43414e+06	74717.3	C1430
12	A12	11	65.7361	2.41406e+06	74104.9	C1430
12	A12	12	66.0097	2393131	73544.5	C1430
12	A12	13	66.2834	2.37164e+06	73063.4	C1430
12	A12	14	66.557	2.35232e+06	72662.8	C1430
12	A12	15	66.8306	2.33193e+06	72309.2	C1430
12	A12	16	67.1042	2.31252e+06	71947.5	C1430
12	A12	17	67.3778	2289005	71529.7	C1430
12	A12	18	67.6514	2.27107e+06	71035.6	C1430
12	A12	19	67.925	2.251e+06	70485.6	C1430
12	A12	20	68.1986	2.23177e+06	69936.6	C1430
12	A12	21	68.4723	2.20914e+06	69462	C1430
12	A12	22	68.7459	2191281	69123.9	C1430
12	A12	23	69.0195	2.17356e+06	68937.2	C1430
12	A12	24	69.2931	2151762	68851.7	C1430
12	A12	25	69.5667	2134194	68760	C1430
12	A12	26	69.8403	2.11447e+06	68539.3	C1430
12	A12	27	70.1139	2.09427e+06	68106.2	C1430
12	A12	28	70.3875	2.07078e+06	67455.1	C1430
12	A12	29	70.6612	2.05577e+06	66662.7	C1430
12	A12	30	70.9348	2.03531e+06	65855.8	C1430
12	A12	31	71.2084	2.01663e+06	65157.4	C1430
12	A12	32	71.482	1.9995e+06	64642.6	C1430
12	A12	33	71.7556	1.98127e+06	64310.9	C1430
12	A12	34	72.0292	1.96577e+06	64096.6	C1430
12	A12	35	72.3028	1.94516e+06	63901.4	C1430
12	A12	36	72.5764	1.92716e+06	63642.1	C1430
12	A12	37	72.8501	1.90926e+06	63280.5	C1430
12	A12	38	73.1237	1.89145e+06	62832.1	C1430
12	A12	39	73.3973	1.87274e+06	62345.3	C1430
12	A12	40	73.6709	1.85734e+06	61866.7	C1430
12	A12	41	73.9445	1.83835e+06	61414.3	C1430
12	A12	42	74.2181	1.82175e+06	60970.5	C1430
12	A12	43	74.4917	1.80412e+06	60489.9	C1430
12	A12	44	74.7654	1.78707e+06	59950	C1430
12	A12	45	75.039	1.76793e+06	59297.9	C1430
12	A12	46	75.3126	1.75334e+06	58410.1	C1430
12	A12	47	75.5862	1.73634e+06	57129.6	C1430
12	A12	48	75.8598	1.71896e+06	55221.7	C1430
12	A12	49	76.1334	1.70301e+06	52424.7	C1430
12	A12	50	76.407	1.6885e+06	48605.1	C1430
12	A12	51	76.6806	1.67092e+06	43986.7	C1430
12	A12	52	76.9543	1.65661e+06	39355	C1430
12	A12	53	77.2279	1.6378e+06	36084.3	C1430
12	A12	54	77.5015	1.62519e+06	35938.9	C1430
12	A12	55	77.7751	1.66558e+06	40768.7	C1430
12	A12	56	78.0487	1.64482e+06	52333.2	C1430
12	A12	57	78.3223	1628540	73970.2	C1430
12	A12	58	78.5959	1.61396e+06	108370	C1430
12	A12	59	78.8695	1.5908e+06	156615	C1430
12	A12	60	79.1432	1.56744e+06	219846	C1430
12	A12	61	79.4168	1535503	296707	C1430
12	A12	62	79.6904	1.48147e+06	381928	C1430
12	A12	63	79.964	1.37112e+06	466016	C1430
12	A12	64	80.2376	1.19359e+06	536637	C1430
12	A12	65	80.5112	968758	581532	C1430
12	A12	66	80.7848	739517	591962	C1430
12	A12	67	81.0584	524630	565359	C1430
12	A12	68	81.3321	342450	506145	C1430
12	A12	69	81.6057	222207	424413	C1430
12	A12	70	81.8793	158664	333061	C1430
12	A12	71	82.1529	135551	244441	C1430
12	A12	72	82.4265	125621	167707	C1430
12	A12	73	82.7001	121154	107576	C1430
12	A12	74	82.9737	117628	64591.5	C1430
12	A12	75	83.2474	115927	39156.4	C1430
12	A12	76	83.521	112020	24080.9	C1430
12	A12	77	83.7946	111281	15608.7	C1430
12	A12	78	84.0682	107785	11124.6	C1430
12	A12	79	84.3418	105948	8834.62	C1430
12	A12	80	84.6154	103820	7660.31	C1430
12	A12	81	84.889	103305	7020.96	C1430
12	A12	82	85.1626	100565	6625.74	C1430
12	A12	83	85.4363	98644.6	6328.91	C1430
12	A12	84	85.7099	98252.6	6052.12	C1430
12	A12	85	85.9835	94875.1	5753.22	C1430
12	A12	86	86.2571	93068	5416.84	C1430
12	A12	87	86.5307	92499.1	5049.42	C1430
12	A12	88	86.8043	90630.2	4672.05	C1430
12	A12	89	87.0779	88801.5	4312.21	C1430
12	A12	90	87.3515	88875.6	3995.52	C1430
12	A12	91	87.6252	87839.8	3738.56	C1430
12	A12	92	87.8988	87116.1	3544.43	C1430
12	A12	93	88.1724	86348.7	3404.79	C1430
12	A12	94	88.446	84028	3309.25	C1430
12	A12	95	88.7196	83882.8	3255.66	C1430
12	A12	96	88.9932	83950	3251.77	C1430
12	A12	97	89.2668	83639	3305.24	C1430
12	A12	98	89.5405	81184.2	3410.39	C1430
12	A12	99	89.8141	80772.7	3543.53	C1430
12	A12	100	90.0877	79227.4	3670.39	C1430
12	A12	101	90.3613	78889.6	3759.32	C1430
12	A12	102	90.6349	77486.9	3791.02	C1430
12	A12	103	90.9085	75823.6	3762.29	C1430
12	A12	104	91.1821	75450.9	3685.1	C1430
12	A12	105	91.4557	73683.4	3582.43	C1430
12	A12	106	91.7294	74020.7	3479.31	C1430
12	A12	107	92.003	72954.6	3389.88	C1430
12	A12	108	92.2766	71242	3307.18	C1430
12	A12	109	92.5502	71462.6	3204.07	C1430
12	A12	110	92.8238	69266.2	3049.04	C1430
12	A12	111	93.0974	68210	2828.89	C1430
12	A12	112	93.371	67764.1	2563.4	C1430
12	A12	113	93.6446	68968.4	2299.34	C1430
12	A12	114	93.9183	67863.3	2085.58	C1430
12	A12	115	94.1919	67395.5	1945.66	C1430
12	A12	116	94.4655	67183.1	1866.4	C1430
12	A12	117	94.7391	65304.7	1809.75	C1430
13	B1	1	63.0001	2.4161e+06	70728.6	C7510
13	B1	2	63.2736	2.40503e+06	70922.7	C7510
13	B1	3	63.5471	2.38997e+06	71149.3	C7510
13	B1	4	63.8206	2.37086e+06	71263.4	C7510
13	B1	5	64.0941	2.35047e+06	71176.7	C7510
13	B1	6	64.3676	2.33407e+06	70877.4	C7510
13	B1	7	64.6411	2313817	70413.4	C7510
13	B1	8	64.9146	2.29268e+06	69861.8	C7510
13	B1	9	65.1882	2.27386e+06	69302.7	C7510
13	B1	10	65.4617	2.25147e+06	68803.9	C7510
13	B1	11	65.7352	2.23206e+06	68405.4	C7510
13	B1	12	66.0087	2.21429e+06	68105.4	C7510
13	B1	13	66.2822	2.19377e+06	67861.3	C7510
13	B1	14	66.5557	2.17608e+06	67616.5	C7510
13	B1	15	66.8292	2.15437e+06	67336	C7510
13	B1	16	67.1027	2.13186e+06	67023.2	C7510
13	B1	17	67.3762	2.11661e+06	66710.7	C7510
13	B1	18	67.6497	2.09751e+06	66428.6	C7510
13	B1	19	67.9232	2.07854e+06	66185.8	C7510
13	B1	20	68.1967	2.05838e+06	65969.7	C7510
13	B1	21	68.4702	2.04137e+06	65764.3	C7510
13	B1	22	68.7438	2.01977e+06	65562.1	C7510
13	B1	23	69.0173	2.00115e+06	65362.8	C7510
13	B1	24	69.2908	1.98324e+06	65162	C7510
13	B1	25	69.5643	1.96721e+06	64947.4	C7510
13	B1	26	69.8378	1.94304e+06	64706.7	C7510
13	B1	27	70.1113	1.92674e+06	64437	C7510
13	B1	28	70.3848	1.90796e+06	64144.1	C7510
13	B1	29	70.6583	1.88947e+06	63830.6	C7510
13	B1	30	70.9318	1872937	63486.7	C7510
13	B1	31	71.2053	1.85272e+06	63096.7	C7510
13	B1	32	71.4788	1834788	62657.9	C7510
13	B1	33	71.7523	1.81734e+06	62195.2	C7510
13	B1	34	72.0258	1.799e+06	61755.5	C7510
13	B1	35	72.2993	1.78279e+06	61382.3	C7510
13	B1	36	72.5729	1.76462e+06	61084.4	C7510
13	B1	37	72.8464	1.75025e+06	60824.5	C7510
13	B1	38	73.1199	1.7318e+06	60534.8	C7510
13	B1	39	73.3934	1.71252e+06	60156	C7510
13	B1	40	73.6669	1695248	59671.5	C7510
13	B1	41	73.9404	1.67858e+06	59118.8	C7510
13	B1	42	74.2139	1.66306e+06	58568.5	C7510
13	B1	43	74.4874	1.64406e+06	58093.3	C7510
13	B1	44	74.7609	1.63054e+06	57748.9	C7510
13	B1	45	75.0344	1.61338e+06	57534.2	C7510
13	B1	46	75.3079	1.59693e+06	57399.8	C7510
13	B1	47	75.5814	1.58252e+06	57267.8	C7510
13	B1	48	75.8549	1.56392e+06	57060.6	C7510
13	B1	49	76.1284	1.54728e+06	56728.1	C7510
13	B1	50	76.402	1.53153e+06	56258.6	C7510
13	B1	51	76.6755	1.5148e+06	55669.1	C7510
13	B1	52	76.949	1.50175e+06	54986.2	C7510
13	B1	53	77.2225	1.48358e+06	54226.7	C7510
13	B1	54	77.496	1.46854e+06	53389	C7510
13	B1	55	77.7695	1.45459e+06	52457.8	C7510
13	B1	56	78.043	1.439e+06	51418.5	C7510
13	B1	57	78.3165	1.42366e+06	50280.5	C7510
13	B1	58	78.59	1.41039e+06	49102.4	C7510
13	B1	59	78.8635	1394549	48003	C7510
13	B1	60	79.137	1.38181e+06	47145.7	C7510
13	B1	61	79.4105	1.36935e+06	46691.5	C7510
13	B1	62	79.684	1.35858e+06	46741.3	C7510
13	B1	63	79.9576	1.34695e+06	47298	C7510
13	B1	64	80.2311	1.33186e+06	48282.5	C7510
13	B1	65	80.5046	1.31799e+06	49600.1	C7510
13	B1	66	80.7781	1.30256e+06	51238.9	C7510
13	B1	67	81.0516	1288427	53373.5	C7510
13	B1	68	81.3251	1272976	56473.7	C7510
13	B1	69	81.5986	1.26006e+06	61376	C7510
13	B1	70	81.8721	1241077	69469.5	C7510
13	B1	71	82.1456	1.22648e+06	82831.8	C7510
13	B1	72	82.4191	1.20912e+06	103984	C7510
13	B1	73	82.6926	1.18942e+06	135397	C7510
13	B1	74	82.9661	1.16494e+06	178452	C7510
13	B1	75	83.2396	1.13608e+06	232067	C7510
13	B1	76	83.5131	1.08462e+06	291546	C7510
13	B1	77	83.7867	1.00074e+06	348456	C7510
13	B1	78	84.0602	856558	392140	C7510
13	B1	79	84.3337	638228	412719	C7510
13	B1	80	84.6072	414624	404508	C7510
13	B1	81	84.8807	248850	368247	C7510
13	B1	82	85.1542	162506	310968	C7510
13	B1	83	85.4277	129480	243542	C7510
13	B1	84	85.7012	115465	177093	C7510
13	B1	85	85.9747	110421	119950	C7510
13	B1	86	86.2482	108713	76234.2	C7510
13	B1	87	86.5217	107000	45937.6	C7510
13	B1	88	86.7952	105317	26918.7	C7510
13	B1	89	87.0687	104495	16237.1	C7510
13	B1	90	87.3423	100349	10790.1	C7510
13	B1	91	87.6158	99467	8208.91	C7510
13	B1	92	87.8893	97163.5	6948.09	C7510
13	B1	93	88.1628	93964.8	6136.64	C7510
13	B1	94	88.4363	92285.4	5367.8	C7510
13	B1	95	88.7098	91780.7	4517.41	C7510
13	B1	96	88.9833	90090.3	3612.32	C7510
13	B1	97	89.2568	90980.7	2742.33	C7510
13	B1	98	89.5303	89759.3	2004.03	C7510
13	B1	99	89.8038	89427.8	1467.92	C7510
13	B1	100	90.0773	90121.4	1162.82	C7510
13	B1	101	90.3508	90835.2	1073.54	C7510
13	B1	102	90.6243	89108.3	1151.05	C7510
13	B1	103	90.8978	87621.7	1332.84	C7510
13	B1	104	91.1714	88719.7	1565.6	C7510
13	B1	105	91.4449	87448.1	1819.39	C7510
13	B1	106	91.7184	85996.8	2086.04	C7510
13	B1	107	91.9919	86188.8	2365.28	C7510
13	B1	108	92.2654	86078.3	2649.18	C7510
13	B1	109	92.5389	83111.6	2916.82	C7510
13	B1	110	92.8124	82782.1	3143.08	C7510
13	B1	111	93.0859	81463.5	3315.3	C7510
13	B1	112	93.3594	79891	3445.2	C7510
13	B1	113	93.6329	79647.7	3565.75	C7510
13	B1	114	93.9064	79214.9	3714.18	C7510
13	B1	115	94.1799	77121.7	3912.48	C7510
13	B1	116	94.4534	75477.2	4158.9	C7510
13	B1	117	94.7269	75258.9	4433.89	C7510
14	B2	1	63.0001	2.65346e+06	78609.5	C7510
14	B2	2	63.2736	2643456	78850.1	C7510
14	B2	3	63.5471	2.62729e+06	79167.3	C7510
14	B2	4	63.8206	2.60695e+06	79413.6	C7510
14	B2	5	64.0941	2.58283e+06	79493.3	C7510
14	B2	6	64.3676	2562712	79388.4	C7510
14	B2	7	64.6411	2.54042e+06	79139.2	C7510
14	B2	8	64.9146	2.5201e+06	78798.8	C7510
14	B2	9	65.1882	2492594	78401.5	C7510
14	B2	10	65.4617	2.47271e+06	77962.9	C7510
14	B2	11	65.7352	2.45087e+06	77494.2	C7510
14	B2	12	66.0087	2423998	77015.9	C7510
14	B2	13	66.2822	2.40359e+06	76561.4	C7510
14	B2	14	66.5557	2.38207e+06	76163.1	C7510
14	B2	15	66.8292	2.36055e+06	75841.7	C7510
14	B2	16	67.1027	2.33717e+06	75596.6	C7510
14	B2	17	67.3762	2315742	75407.2	C7510
14	B2	18	67.6497	2.29663e+06	75239.1	C7510
14	B2	19	67.9232	2.27369e+06	75054.7	C7510
14	B2	20	68.1967	2.25013e+06	74826.9	C7510
14	B2	21	68.4702	2.23107e+06	74551.4	C7510
14	B2	22	68.7438	2.20814e+06	74249.9	C7510
14	B2	23	69.0173	2187133	73959.6	C7510
14	B2	24	69.2908	2.16154e+06	73708.9	C7510
14	B2	25	69.5643	2.1479e+06	73496.4	C7510
14	B2	26	69.8378	2122601	73284.7	C7510
14	B2	27	70.1113	2.10352e+06	73022	C7510
14	B2	28	70.3848	2.07923e+06	72675.5	C7510
14	B2	29	70.6583	2.05884e+06	72253	C7510
14	B2	30	70.9318	2.03807e+06	71797.5	C7510
14	B2	31	71.2053	2.01952e+06	71359.6	C7510
14	B2	32	71.4788	1.99837e+06	70969.4	C7510
14	B2	33	71.7523	1.97954e+06	70625.6	C7510
14	B2	34	72.0258	1.95761e+06	70304.9	C7510
14	B2	35	72.2993	1.94012e+06	69979.8	C7510
14	B2	36	72.5729	1.91921e+06	69635.1	C7510
14	B2	37	72.8464	1.89899e+06	69273.4	C7510
14	B2	38	73.1199	1.88054e+06	68911.2	C7510
14	B2	39	73.3934	1.86028e+06	68566.8	C7510
14	B2	40	73.6669	1.84218e+06	68251.8	C7510
14	B2	41	73.9404	1.82293e+06	67964.7	C7510
14	B2	42	74.2139	1.80193e+06	67675.7	C7510
14	B2	43	74.4874	1.78441e+06	67360.6	C7510
14	B2	44	74.7609	1.76593e+06	67036.2	C7510
14	B2	45	75.0344	1.7458e+06	66703.1	C7510
14	B2	46	75.3079	1.72676e+06	66372.3	C7510
14	B2	47	75.5814	1709459	66059.6	C7510
14	B2	48	75.8549	1690089	65774.4	C7510
14	B2	49	76.1284	1.67279e+06	65512.9	C7510
14	B2	50	76.402	1.6549e+06	65262.7	C7510
14	B2	51	76.6755	1632677	65006.4	C7510
14	B2	52	76.949	1.61788e+06	64724.6	C7510
14	B2	53	77.2225	1.60013e+06	64395.9	C7510
14	B2	54	77.496	1.58137e+06	63999	C7510
14	B2	55	77.7695	1.56178e+06	63525.9	C7510
14	B2	56	78.043	1.54425e+06	62997	C7510
14	B2	57	78.3165	1.52721e+06	62464.5	C7510
14	B2	58	78.59	1508744	61996.1	C7510
14	B2	59	78.8635	1492335	61643.6	C7510
14	B2	60	79.137	1.47525e+06	61417.3	C7510
14	B2	61	79.4105	1.45895e+06	61284.2	C7510
14	B2	62	79.684	1.43981e+06	61190.9	C7510
14	B2	63	79.9576	1421112	61103	C7510
14	B2	64	80.2311	1405972	61043.2	C7510
14	B2	65	80.5046	1.38836e+06	61115.5	C7510
14	B2	66	80.7781	1.37038e+06	61524.5	C7510
14	B2	67	81.0516	1354844	62607.9	C7510
14	B2	68	81.3251	1.33629e+06	64903.2	C7510
14	B2	69	81.5986	1.32258e+06	69057.9	C7510
14	B2	70	81.8721	1.30318e+06	75722.3	C7510
14	B2	71	82.1456	1.28519e+06	87040.8	C7510
14	B2	72	82.4191	1.26341e+06	105249	C7510
14	B2	73	82.6926	1.24482e+06	132706	C7510
14	B2	74	82.9661	1217061	171002	C7510
14	B2	75	83.2396	1.18913e+06	219676	C7510
14	B2	76	83.5131	1.13667e+06	275002	C7510
14	B2	77	83.7867	1.05899e+06	329607	C7510
14	B2	78	84.0602	918851	373592	C7510
14	B2	79	84.3337	699345	397184	C7510
14	B2	80	84.6072	450944	394042	C7510
14	B2	81	84.8807	264363	363715	C7510
14	B2	82	85.1542	158177	311964	C7510
14	B2	83	85.4277	117124	248745	C7510
14	B2	84	85.7012	102878	184850	C7510
14	B2	85	85.9747	95924.4	128796	C7510
14	B2	86	86.2482	94062.5	85169.5	C7510
14	B2	87	86.5217	92338.8	52436.8	C7510
14	B2	88	86.7952	92354.6	29885.6	C7510
14	B2	89	87.0687	88465.3	16956.7	C7510
14	B2	90	87.3423	87057.1	10176.6	C7510
14	B2	91	87.6158	86138.8	6863.19	C7510
14	B2	92	87.8893	82044.6	5277.27	C7510
14	B2	93	88.1628	82876.5	4454.79	C7510
14	B2	94	88.4363	81190.1	3939.61	C7510
14	B2	95	88.7098	79348.6	3545.41	C7510
14	B2	96	88.9833	78419.1	3197.14	C7510
14	B2	97	89.2568	78336	2852.41	C7510
14	B2	98	89.5303	75951.8	2481.88	C7510
14	B2	99	89.8038	73677.1	2079.31	C7510
14	B2	100	90.0773	75409.8	1672.55	C7510
14	B2	101	90.3508	73238.1	1315.98	C7510
14	B2	102	90.6243	74053.9	1062.78	C7510
14	B2	103	90.8978	74424.8	934.148	C7510
14	B2	104	91.1714	72659.8	907.023	C7510
14	B2	105	91.4449	71512	929.836	C7510
14	B2	106	91.7184	69441.8	954.172	C7510
14	B2	107	91.9919	71321.5	958.758	C7510
14	B2	108	92.2654	71236.1	951.5	C7510
14	B2	109	92.5389	67779.6	953.5	C7510
14	B2	110	92.8124	68101.9	979.711	C7510
14	B2	111	93.0859	69068.7	1028.23	C7510
14	B2	112	93.3594	68655.6	1081.44	C7510
14	B2	113	93.6329	64475.2	1117.01	C7510
14	B2	114	93.9064	65181.2	1123.02	C7510
14	B2	115	94.1799	65931.4	1107.4	C7510
14	B2	116	94.4534	64710.2	1093.84	C7510
14	B2	117	94.7269	64336.8	1105.84	C7510
15	B3	1	63.0006	2809097	84091.5	C7510
15	B3	2	63.2746	2795066	84155.9	C7510
15	B3	3	63.5485	2.77824e+06	84300.1	C7510
15	B3	4	63.8225	2.75438e+06	84357.7	C7510
15	B3	5	64.0964	2732257	84210.3	C7510
15	B3	6	64.3704	2.71006e+06	83826.7	C7510
15	B3	7	64.6444	2682963	83251.6	C7510
15	B3	8	64.9183	2.66074e+06	82568	C7510
15	B3	9	65.1923	2.63425e+06	81852.8	C7510
15	B3	10	65.4662	2.61171e+06	81158.6	C7510
15	B3	11	65.7402	2.58778e+06	80513.1	C7510
15	B3	12	66.0142	2.56129e+06	79927.7	C7510
15	B3	13	66.2881	2539578	79402.6	C7510
15	B3	14	66.5621	2.51579e+06	78933	C7510
15	B3	15	66.836	2.49339e+06	78511	C7510
15	B3	16	67.11	2.46974e+06	78129.7	C7510
15	B3	17	67.384	2.44439e+06	77780.4	C7510
15	B3	18	67.6579	2.42547e+06	77446.5	C7510
15	B3	19	67.9319	2402134	77098.5	C7510
15	B3	20	68.2058	2.37847e+06	76701.8	C7510
15	B3	21	68.4798	2357456	76238.7	C7510
15	B3	22	68.7538	2.33185e+06	75724.6	C7510
15	B3	23	69.0277	2.30992e+06	75211.1	C7510
15	B3	24	69.3017	2.28886e+06	74759.4	C7510
15	B3	25	69.5756	2267989	74412.5	C7510
15	B3	26	69.8496	2.24544e+06	74172.2	C7510
15	B3	27	70.1236	2.22463e+06	73999.7	C7510
15	B3	28	70.3975	2202954	73838.4	C7510
15	B3	29	70.6715	2.18045e+06	73639.4	C7510
15	B3	30	70.9454	2.15852e+06	73380.3	C7510
15	B3	31	71.2194	2.13731e+06	73065.2	C7510
15	B3	32	71.4933	2.11774e+06	72716.6	C7510
15	B3	33	71.7673	2.09422e+06	72358.8	C7510
15	B3	34	72.0413	2076870	72010.4	C7510
15	B3	35	72.3152	2.05359e+06	71683.9	C7510
15	B3	36	72.5892	2.0345e+06	71389	C7510
15	B3	37	72.8631	2.01435e+06	71136.2	C7510
15	B3	38	73.1371	1.99144e+06	70925.5	C7510
15	B3	39	73.4111	1974136	70735.4	C7510
15	B3	40	73.685	1.95485e+06	70520.7	C7510
15	B3	41	73.959	1.93264e+06	70230.2	C7510
15	B3	42	74.2329	1.91124e+06	69821.3	C7510
15	B3	43	74.5069	1889986	69284.2	C7510
15	B3	44	74.7809	1.87199e+06	68741.4	C7510
15	B3	45	75.0548	1.85179e+06	68284.7	C7510
15	B3	46	75.3288	1.83532e+06	67967.6	C7510
15	B3	47	75.6027	1.81515e+06	67780.8	C7510
15	B3	48	75.8767	1.79331e+06	67663.5	C7510
15	B3	49	76.1507	1.77582e+06	67538.5	C7510
15	B3	50	76.4246	1755674	67345.9	C7510
15	B3	51	76.6986	1737803	67059.3	C7510
15	B3	52	76.9725	1.71534e+06	66686	C7510
15	B3	53	77.2465	1.70015e+06	66255.1	C7510
15	B3	54	77.5205	1.67874e+06	65804.3	C7510
15	B3	55	77.7944	1.66039e+06	65366.8	C7510
15	B3	56	78.0684	1.64355e+06	64962.8	C7510
15	B3	57	78.3423	1.62294e+06	64596.1	C7510
15	B3	58	78.6163	1.60529e+06	64259.9	C7510
15	B3	59	78.8903	1.58643e+06	63939.9	C7510
15	B3	60	79.1642	1568292	63623.3	C7510
15	B3	61	79.4382	1.55054e+06	63304.9	C7510
15	B3	62	79.7121	1.53102e+06	62997.1	C7510
15	B3	63	79.9861	1.51327e+06	62737.5	C7510
15	B3	64	80.2601	1.49467e+06	62592.1	C7510
15	B3	65	80.534	1.4785e+06	62653.8	C7510
15	B3	66	80.808	1.46242e+06	63048.3	C7510
15	B3	67	81.0819	1.44165e+06	63969.5	C7510
15	B3	68	81.3559	1.42321e+06	65762	C7510
15	B3	69	81.6299	1.40834e+06	69059.6	C7510
15	B3	70	81.9038	1.38752e+06	74318	C7510
15	B3	71	82.1778	1.36936e+06	83261.7	C7510
15	B3	72	82.4517	1347324	98153.6	C7510
15	B3	73	82.7257	1.3293e+06	121539	C7510
15	B3	74	82.9997	1.30168e+06	155685	C7510
15	B3	75	83.2736	1.27245e+06	201418	C7510
15	B3	76	83.5476	1.22434e+06	256739	C7510
15	B3	77	83.8215	1.15262e+06	315878	C7510
15	B3	78	84.0955	1.02245e+06	369584	C7510
15	B3	79	84.3695	807921	407109	C7510
15	B3	80	84.6434	546189	419468	C7510
15	B3	81	84.9174	325713	402683	C7510
15	B3	82	85.1913	191226	359420	C7510
15	B3	83	85.4653	131916	298136	C7510
15	B3	84	85.7393	110545	230137	C7510
15	B3	85	86.0132	103787	165975	C7510
15	B3	86	86.2872	100013	112786	C7510
15	B3	87	86.5611	98701.6	73405	C7510
15	B3	88	86.8351	95913.2	43707.4	C7510
15	B3	89	87.1091	93460.2	25363.4	C7510
15	B3	90	87.383	90713.1	15150	C7510
15	B3	91	87.657	88995.3	9870.55	C7510
15	B3	92	87.9309	89438.6	7288.63	C7510
15	B3	93	88.2049	86336.8	6061.79	C7510
15	B3	94	88.4789	85778.1	5468.75	C7510
15	B3	95	88.7528	84399.6	5138.51	C7510
15	B3	96	89.0268	81044.6	4873.81	C7510
15	B3	97	89.3007	80542.4	4571.17	C7510
15	B3	98	89.5747	78799.1	4195.2	C7510
15	B3	99	89.8486	78156.7	3764.2	C7510
15	B3	100	90.1226	77764.5	3325.7	C7510
15	B3	101	90.3966	77627.2	2925.73	C7510
15	B3	102	90.6705	75816.8	2587.53	C7510
15	B3	103	90.9445	74632.4	2310.07	C7510
15	B3	104	91.2184	74999.2	2082.97	C7510
15	B3	105	91.4924	74639.8	1903.69	C7510
15	B3	106	91.7664	72710.9	1784.3	C7510
15	B3	107	92.0403	73751.6	1744.54	C7510
15	B3	108	92.3143	73203.8	1796.48	C7510
15	B3	109	92.5882	71881.4	1930.1	C7510
15	B3	110	92.8622	71169	2107.81	C7510
15	B3	111	93.1362	70491.5	2272.27	C7510
15	B3	112	93.4101	68646.3	2365.95	C7510
15	B3	113	93.6841	67381.1	2354.82	C7510
15	B3	114	93.958	67834.5	2244.3	C7510
15	B3	115	94.232	66256.5	2077.92	C7510
15	B3	116	94.506	67593.6	1917.35	C7510
15	B3	117	94.7799	67305.6	1813.91	C7510
16	B4	1	63.0006	2.83844e+06	85296.9	C7510
16	B4	2	63.2746	2.82551e+06	85443.1	C7510
16	B4	3	63.5485	2.80359e+06	85618.7	C7510
16	B4	4	63.8225	2.78455e+06	85628.5	C7510
16	B4	5	64.0964	2.75955e+06	85352.1	C7510
16	B4	6	64.3704	2736466	84783.8	C7510
16	B4	7	64.6444	2.71037e+06	84014.8	C7510
16	B4	8	64.9183	2.68601e+06	83171.2	C7510
16	B4	9	65.1923	2663696	82363.2	C7510
16	B4	10	65.4662	2.63938e+06	81660.5	C7510
16	B4	11	65.7402	2.61366e+06	81095.8	C7510
16	B4	12	66.0142	2.5901e+06	80667.1	C7510
16	B4	13	66.2881	2.56556e+06	80337.8	C7510
16	B4	14	66.5621	2.54585e+06	80037.6	C7510
16	B4	15	66.836	2.5212e+06	79684.1	C7510
16	B4	16	67.11	2495767	79224.9	C7510
16	B4	17	67.384	2472028	78665.3	C7510
16	B4	18	67.6579	2449091	78069.4	C7510
16	B4	19	67.9319	2.42617e+06	77515.9	C7510
16	B4	20	68.2058	2.40618e+06	77058.4	C7510
16	B4	21	68.4798	2.38497e+06	76702.1	C7510
16	B4	22	68.7538	2.36008e+06	76420.5	C7510
16	B4	23	69.0277	2336181	76183.7	C7510
16	B4	24	69.3017	2.3153e+06	75975.8	C7510
16	B4	25	69.5756	2.29428e+06	75790.5	C7510
16	B4	26	69.8496	2.27152e+06	75618.4	C7510
16	B4	27	70.1236	2249243	75440	C7510
16	B4	28	70.3975	2227057	75233.8	C7510
16	B4	29	70.6715	2.20546e+06	74986	C7510
16	B4	30	70.9454	2.18213e+06	74693.7	C7510
16	B4	31	71.2194	2.16232e+06	74362.2	C7510
16	B4	32	71.4933	2.14156e+06	73999.1	C7510
16	B4	33	71.7673	2117659	73613.9	C7510
16	B4	34	72.0413	2098449	73216.5	C7510
16	B4	35	72.3152	2.07693e+06	72814.8	C7510
16	B4	36	72.5892	2.05747e+06	72407.5	C7510
16	B4	37	72.8631	2034891	71983	C7510
16	B4	38	73.1371	2.01672e+06	71526	C7510
16	B4	39	73.4111	1.99492e+06	71031.6	C7510
16	B4	40	73.685	1.973e+06	70518.8	C7510
16	B4	41	73.959	1.95376e+06	70023.5	C7510
16	B4	42	74.2329	1935654	69547.3	C7510
16	B4	43	74.5069	1.91441e+06	69141.4	C7510
16	B4	44	74.7809	1.89659e+06	68818.8	C7510
16	B4	45	75.0548	1.87508e+06	68559.9	C7510
16	B4	46	75.3288	1.85435e+06	68344.7	C7510
16	B4	47	75.6027	1.83787e+06	68156.1	C7510
16	B4	48	75.8767	1.81805e+06	67976.5	C7510
16	B4	49	76.1507	1.79723e+06	67780.7	C7510
16	B4	50	76.4246	1.7789e+06	67540.9	C7510
16	B4	51	76.6986	1.76028e+06	67238.8	C7510
16	B4	52	76.9725	1.73857e+06	66877.1	C7510
16	B4	53	77.2465	1.72182e+06	66475.4	C7510
16	B4	54	77.5205	1.70206e+06	66054.4	C7510
16	B4	55	77.7944	1.68583e+06	65624.9	C7510
16	B4	56	78.0684	1.66379e+06	65183.1	C7510
16	B4	57	78.3423	1645918	64725.6	C7510
16	B4	58	78.6163	1.62792e+06	64261.6	C7510
16	B4	59	78.8903	1.60941e+06	63816.4	C7510
16	B4	60	79.1642	1591211	63424.1	C7510
16	B4	61	79.4382	1.57379e+06	63114.6	C7510
16	B4	62	79.7121	1.55594e+06	62912.4	C7510
16	B4	63	79.9861	1.53568e+06	62839.6	C7510
16	B4	64	80.2601	1.52048e+06	62928.3	C7510
16	B4	65	80.534	1.5019e+06	63230	C7510
16	B4	66	80.808	1.48501e+06	63841.9	C7510
16	B4	67	81.0819	1.4651e+06	64954.4	C7510
16	B4	68	81.3559	1.44698e+06	66940.1	C7510
16	B4	69	81.6299	1.42974e+06	70424.5	C7510
16	B4	70	81.9038	1.41092e+06	76040.9	C7510
16	B4	71	82.1778	1.39106e+06	85756.2	C7510
16	B4	72	82.4517	1.371e+06	101846	C7510
16	B4	73	82.7257	1.34859e+06	126957	C7510
16	B4	74	82.9997	1.32371e+06	163374	C7510
16	B4	75	83.2736	1.29143e+06	211787	C7510
16	B4	76	83.5476	1.24174e+06	269872	C7510
16	B4	77	83.8215	1.16573e+06	331368	C7510
16	B4	78	84.0955	1.02892e+06	386500	C7510
16	B4	79	84.3695	803893	424142	C7510
16	B4	80	84.6434	542246	435236	C7510
16	B4	81	84.9174	324467	416075	C7510
16	B4	82	85.1913	191164	369834	C7510
16	B4	83	85.4653	133055	305529	C7510
16	B4	84	85.7393	114064	234882	C7510
16	B4	85	86.0132	105416	168640	C7510
16	B4	86	86.2872	101388	113937	C7510
16	B4	87	86.5611	97241.1	73504.2	C7510
16	B4	88	86.8351	98333.6	43659	C7510
16	B4	89	87.1091	95360.4	25269.4	C7510
16	B4	90	87.383	92060.4	15073.4	C7510
16	B4	91	87.657	91186.1	9899.98	C7510
16	B4	92	87.9309	90438.8	7501.68	C7510
16	B4	93	88.2049	89554.7	6493.89	C7510
16	B4	94	88.4789	84747	6104.49	C7510
16	B4	95	88.7528	85697.2	5922.54	C7510
16	B4	96	89.0268	82508.5	5729.41	C7510
16	B4	97	89.3007	80020.6	5415.88	C7510
16	B4	98	89.5747	79066.4	4951.65	C7510
16	B4	99	89.8486	77365.9	4369.45	C7510
16	B4	100	90.1226	78871.7	3743.27	C7510
16	B4	101	90.3966	75905	3158.1	C7510
16	B4	102	90.6705	76737.6	2682.3	C7510
16	B4	103	90.9445	76119.7	2351.42	C7510
16	B4	104	91.2184	74516.5	2165.51	C7510
16	B4	105	91.4924	75123.7	2094.75	C7510
16	B4	106	91.7664	75715	2090.34	C7510
16	B4	107	92.0403	71064.2	2100.45	C7510
16	B4	108	92.3143	71827.3	2089.33	C7510
16	B4	109	92.5882	72501.8	2050.52	C7510
16	B4	110	92.8622	71349.1	2004.62	C7510
16	B4	111	93.1362	70752.7	1981.44	C7510
16	B4	112	93.4101	69426.4	1999.35	C7510
16	B4	113	93.6841	70034.3	2055.14	C7510
16	B4	114	93.958	68364.7	2128.77	C7510
16	B4	115	94.232	67411.5	2196.39	C7510
16	B4	116	94.506	66973.9	2242.2	C7510
16	B4	117	94.7799	66922.9	2263.32	C7510
17	B5	1	63.0005	2.97146e+06	88854	C9060
17	B5	2	63.2741	2.9555e+06	88930.4	C9060
17	B5	3	63.5477	2.93763e+06	89071.7	C9060
17	B5	4	63.8212	2.91399e+06	89158.9	C9060
17	B5	5	64.0948	2888183	89113.2	C9060
17	B5	6	64.3684	2.86833e+06	88916.9	C9060
17	B5	7	64.642	2.84057e+06	88601.9	C9060
17	B5	8	64.9156	2.81325e+06	88218.4	C9060
17	B5	9	65.1891	2.78639e+06	87800.9	C9060
17	B5	10	65.4627	2.76199e+06	87351.4	C9060
17	B5	11	65.7363	2.73668e+06	86853.9	C9060
17	B5	12	66.0099	2.70943e+06	86290.6	C9060
17	B5	13	66.2834	2683227	85669.1	C9060
17	B5	14	66.557	2653659	85025.8	C9060
17	B5	15	66.8306	2.63413e+06	84407	C9060
17	B5	16	67.1042	2607993	83847.5	C9060
17	B5	17	67.3778	2582144	83356.9	C9060
17	B5	18	67.6513	2.55912e+06	82919.1	C9060
17	B5	19	67.9249	2.53389e+06	82504.1	C9060
17	B5	20	68.1985	2.51026e+06	82079.3	C9060
17	B5	21	68.4721	2.48626e+06	81620.8	C9060
17	B5	22	68.7457	2.46104e+06	81121	C9060
17	B5	23	69.0192	2436773	80587.9	C9060
17	B5	24	69.2928	2412553	80044.4	C9060
17	B5	25	69.5664	2391659	79516.9	C9060
17	B5	26	69.84	2.36573e+06	79030.1	C9060
17	B5	27	70.1135	2.3439e+06	78600.6	C9060
17	B5	28	70.3871	2.32056e+06	78232	C9060
17	B5	29	70.6607	2298503	77909.3	C9060
17	B5	30	70.9343	2.27476e+06	77597	C9060
17	B5	31	71.2079	2254042	77245.2	C9060
17	B5	32	71.4814	2.231e+06	76808	C9060
17	B5	33	71.755	2.20701e+06	76267	C9060
17	B5	34	72.0286	2.18695e+06	75647.2	C9060
17	B5	35	72.3022	2.16312e+06	75012.2	C9060
17	B5	36	72.5757	2.14356e+06	74440.4	C9060
17	B5	37	72.8493	2.12264e+06	73992.6	C9060
17	B5	38	73.1229	2.10235e+06	73684.1	C9060
17	B5	39	73.3965	2.08135e+06	73477.6	C9060
17	B5	40	73.6701	2.06023e+06	73297.9	C9060
17	B5	41	73.9436	2039001	73061.2	C9060
17	B5	42	74.2172	2.01749e+06	72710.1	C9060
17	B5	43	74.4908	1997175	72183.2	C9060
17	B5	44	74.7644	1975120	71544.2	C9060
17	B5	45	75.0379	1.95258e+06	70938.8	C9060
17	B5	46	75.3115	1.93764e+06	70474.6	C9060
17	B5	47	75.5851	1.91687e+06	70209.4	C9060
17	B5	48	75.8587	1.8979e+06	70129.2	C9060
17	B5	49	76.1323	1.87512e+06	70161.3	C9060
17	B5	50	76.4058	1.85692e+06	70209.1	C9060
17	B5	51	76.6794	1837467	70184.4	C9060
17	B5	52	76.953	1817385	70031.7	C9060
17	B5	53	77.2266	1.79513e+06	69732.5	C9060
17	B5	54	77.5002	1776721	69300.7	C9060
17	B5	55	77.7737	1756032	68766.8	C9060
17	B5	56	78.0473	1.73846e+06	68162.3	C9060
17	B5	57	78.3209	1717391	67513.9	C9060
17	B5	58	78.5945	1.69919e+06	66850.3	C9060
17	B5	59	78.868	1677272	66207.3	C9060
17	B5	60	79.1416	1.65977e+06	65623.9	C9060
17	B5	61	79.4152	1.64476e+06	65130.5	C9060
17	B5	62	79.6888	1.62301e+06	64737.5	C9060
17	B5	63	79.9624	1.60409e+06	64445.1	C9060
17	B5	64	80.2359	1586250	64274.9	C9060
17	B5	65	80.5095	1.56919e+06	64321.3	C9060
17	B5	66	80.7831	1.55094e+06	64830.2	C9060
17	B5	67	81.0567	1.53069e+06	66326.6	C9060
17	B5	68	81.3303	1.51447e+06	69804	C9060
17	B5	69	81.6038	1.49643e+06	76240.4	C9060
17	B5	70	81.8774	1.47844e+06	87494.4	C9060
17	B5	71	82.151	1.46084e+06	106911	C9060
17	B5	72	82.4246	1.44037e+06	137618	C9060
17	B5	73	82.6982	1416088	181852	C9060
17	B5	74	82.9717	1.38586e+06	239319	C9060
17	B5	75	83.2453	1.34316e+06	305634	C9060
17	B5	76	83.5189	1258508	371825	C9060
17	B5	77	83.7925	1.077e+06	425755	C9060
17	B5	78	84.066	792431	455465	C9060
17	B5	79	84.3396	504098	453265	C9060
17	B5	80	84.6132	284323	418666	C9060
17	B5	81	84.8868	156048	358661	C9060
[truncated: 9,279 more rows]

## Sheet: Melt Curve Result
Block Type	96-Well 0.1-mL Block
Calibration Background is expired	Yes
Calibration Background performed on	10-29-2017
Calibration Pure Dye ABY is expired	Yes
Calibration Pure Dye ABY performed on	10-29-2017
Calibration Pure Dye CY5 is expired	Yes
Calibration Pure Dye CY5 performed on	10-29-2017
Calibration Pure Dye FAM is expired	Yes
Calibration Pure Dye FAM performed on	10-29-2017
Calibration Pure Dye JUN is expired	Yes
Calibration Pure Dye JUN performed on	10-29-2017
Calibration Pure Dye MUSTANG PURPLE is expired	Yes
Calibration Pure Dye MUSTANG PURPLE performed on	10-29-2017
Calibration Pure Dye NED is expired	Yes
Calibration Pure Dye NED performed on	10-29-2017
Calibration Pure Dye ROX is expired	Yes
Calibration Pure Dye ROX performed on	10-29-2017
Calibration Pure Dye SYBR is expired	Yes
Calibration Pure Dye SYBR performed on	10-29-2017
Calibration Pure Dye TAMRA is expired	Yes
Calibration Pure Dye TAMRA performed on	10-29-2017
Calibration Pure Dye VIC is expired	Yes
Calibration Pure Dye VIC performed on	10-29-2017
Calibration ROI is expired	Yes
Calibration ROI performed on	10-29-2017
Calibration Uniformity is expired	Yes
Calibration Uniformity performed on	10-29-2017
Chemistry	SYBR_GREEN
Date Created	2019-11-26 20:39:42 PM PST
Experiment Barcode
Experiment Comment
Experiment File Name	D:\Users\Administrator\Desktop\SZY FINAL Q-PCR 20191126\Shenzhiyan -5th plate q-pcr results computer save 20191126.eds
Experiment Name	Shenzhiyan -5th plate q-pcr 20191126
Experiment Run End Time	2019-11-26 04:20:33 AM PST
Experiment Type	Comparative Cт (ΔΔCт)
Instrument Name	272510507
Instrument Serial Number	272510507
Instrument Type	QuantStudio™ 5 System
Passive Reference	ROX
Post-read Stage/Step
Pre-read Stage/Step
Quantification Cycle Method	Ct
Signal Smoothing On	true
Stage where Melt Analysis is performed	Stage3
Stage/ Cycle where Ct Analysis is performed	Stage2, Step2
User Name
Well	Well Position	Sample	Target Name	Tm	Melt Peak Height
1	A1	CP8-1	C7510	84.3337	311874
2	A2	CP8-1	C7510	84.4704	392697
3	A3	CP8-1	C7510	84.6434	391149
4	A4	CP8-1	C7510	84.6434	404490
5	A5	CP8-1	C9060	84.2028	440165
6	A6	CP8-1	C9060	84.2028	435060
7	A7	CP8-1	C9060	84.2045	430430
8	A8	CP8-1	C9060	84.2045	453712
9	A9	CP8-1	C1430	80.7454	656194
10	A10	CP8-1	C1430	80.7454	611927
11	A11	CP8-1	C1430	80.7848	602200
12	A12	CP8-1	C1430	80.7848	591962
13	B1	CP18-1	C7510	84.3337	412719
14	B2	CP18-1	C7510	84.4704	399137
15	B3	CP18-1	C7510	84.6434	419468
16	B4	CP18-1	C7510	84.6434	435236
17	B5	CP18-1	C9060	84.2028	458572
18	B6	CP18-1	C9060	84.2028	476870
19	B7	CP18-1	C9060	84.2045	452835
20	B8	CP18-1	C9060	84.2045	456601
21	B9	CP18-1	C1430	80.8819	681448
22	B10	CP18-1	C1430	80.4724	529503
23	B11	CP18-1	C1430	80.7848	625027
24	B12	CP18-1	C1430	80.7848	581213
25	C1	CP28-1	C7510	84.3337	325278
26	C2	CP28-1	C7510	84.3337	436368
27	C3	CP28-1	C7510	84.5064	457637
28	C4	CP28-1	C7510	84.5064	477414
29	C5	CP28-1	C9060	84.066	489216
30	C6	CP28-1	C9060	84.066	505042
31	C7	CP28-1	C9060	84.0677	482991
32	C8	CP28-1	C9060	84.2045	472303
33	C9	CP28-1	C1430	80.7454	718545
34	C10	CP28-1	C1430	78.0153	72981.9
35	C11	CP28-1	C1430	80.7848	654568
36	C12	CP28-1	C1430	80.648	622435
37	D1	CK	C7510	63.0001	3307.54
38	D2	CK	C7510	63.0001	3740.39
39	D3	CK	C7510	66.836	3706.66
40	D4	CK	C7510	77.3835	8982.3
40	D4	CK	C7510	83.9585	6364.97
41	D5	CK	C9060	83.5189	8240.74
41	D5	CK	C9060	75.9955	7462.62
41	D5	CK	C9060	79.4152	7056.89
42	D6	CK	C9060	91.1791	19047
43	D7	CK	C9060	83.7941	3962.18
43	D7	CK	C9060	73.6705	4870.51
43	D7	CK	C9060	90.0872	834.025
43	D7	CK	C9060	76.4066	4355.99
43	D7	CK	C9060	69.9767	3475.04
44	D8	CK	C9060	82.5629	4311.19
44	D8	CK	C9060	90.7712	1406.03
44	D8	CK	C9060	75.4489	5936.99
44	D8	CK	C9060	73.26	5766.22
45	D9	CK	C1430	83.066	2468.6
45	D9	CK	C1430	90.1642	258.38
45	D9	CK	C1430	70.644	3817.75
45	D9	CK	C1430	74.6026	2710.36
45	D9	CK	C1430	92.4848	128.863
46	D10	CK	C1430	82.3834	6120.29
46	D10	CK	C1430	70.098	5118.2
47	D11	CK	C1430	74.4917	5369.99
47	D11	CK	C1430	81.6057	2008.64
47	D11	CK	C1430	90.4981	196.733
47	D11	CK	C1430	88.0356	152.551
47	D11	CK	C1430	71.0716	4468.46
48	D12	CK	C1430	94.8759	5547.74
49	E1	CP8-1	C5180	83.1029	455656
50	E2	CP8-1	C5180	82.9661	474407
51	E3	CP8-1	C5180	83.1366	531667
52	E4	CP8-1	C5180	83.1366	552836
53	E5	CP8-1	ACT	83.7925	560528
54	E6	CP8-1	ACT	83.6557	592571
55	E7	CP8-1	ACT	83.7941	532270
56	E8	CP8-1	ACT	83.7941	525121
57	E9	CP8-1	TUB	82.1104	570433
58	E10	CP8-1	TUB	82.1104	495891
59	E11	CP8-1	TUB	82.0161	549458
60	E12	CP8-1	TUB	82.0161	470052
61	F1	CP18-1	C5180	83.1029	484157
62	F2	CP18-1	C5180	82.9661	515096
63	F3	CP18-1	C5180	83.2736	496692
64	F4	CP18-1	C5180	83.1366	534719
65	F5	CP18-1	ACT	83.7925	538267
66	F6	CP18-1	ACT	83.7925	513983
67	F7	CP18-1	ACT	83.7941	500610
68	F8	CP18-1	ACT	83.7941	546593
69	F9	CP18-1	TUB	82.2469	535318
70	F10	CP18-1	TUB	82.2469	504522
71	F11	CP18-1	TUB	82.1529	530221
72	F12	CP18-1	TUB	82.1529	410914
73	G1	CP28-1	C5180	82.9661	462238
74	G2	CP28-1	C5180	82.9661	482889
75	G3	CP28-1	C5180	83.1366	495656
76	G4	CP28-1	C5180	83.2736	472908
77	G5	CP28-1	ACT	83.7925	481917
78	G6	CP28-1	ACT	83.6557	504165
79	G7	CP28-1	ACT	83.9309	473257
80	G8	CP28-1	ACT	83.7941	524698
81	G9	CP28-1	TUB	82.2469	489162
82	G10	CP28-1	TUB	82.2469	474968
83	G11	CP28-1	TUB	82.1529	512028
84	G12	CP28-1	TUB	82.1529	468735
85	H1	CK	C5180	76.2652	121214
86	H2	CK	C5180	76.2652	216244
87	H3	CK	C5180	66.1511	2906.16
88	H4	CK	C5180	76.5616	158980
89	H5	CK	ACT	71.2079	2397.43
90	H6	CK	ACT	66.8306	3330.52
91	H7	CK	ACT	89.54	496.001
91	H7	CK	ACT	83.9309	1470.31
91	H7	CK	ACT	75.7226	1840.14
91	H7	CK	ACT	81.6052	1337.48
91	H7	CK	ACT	72.0288	2774.29
92	H8	CK	ACT	88.5823	768.701
92	H8	CK	ACT	83.9309	1604.94
92	H8	CK	ACT	79.9635	1476.33
92	H8	CK	ACT	91.1816	-84.0811
93	H9	CK	TUB	62.9997	5089.57
94	H10	CK	TUB	82.5199	1506.38
94	H10	CK	TUB	91.2563	-21.3309
94	H10	CK	TUB	66.4123	5325.26
94	H10	CK	TUB	88.1166	134.382
94	H10	CK	TUB	75.1487	1959.33
95	H11	CK	TUB	88.9932	175.338
95	H11	CK	TUB	80.5112	1729.08
95	H11	CK	TUB	66.2834	5218.63
95	H11	CK	TUB	84.7522	1179.28
95	H11	CK	TUB	69.5667	4028.35
96	H12	CK	TUB	63	8488.07
