# Supplementary material for: Transcriptomic Analysis Reveal the Molecular Mechanisms of Seed Coat Development in Cucurbita pepo L
Source: Front Plant Sci. 2022 Feb 24;13:772685. doi: 10.3389/fpls.2022.772685 (PMC8912962; doi:10.3389/fpls.2022.772685)
Supplement: Supplementary file 1 [file Data_Sheet_1.zip › Shenzhiyan -5th plate q-pcr results 20191127.xls]

## Sheet: Results
Block Type	96-Well 0.1-mL Block
Calibration Background is expired	Yes
Calibration Background performed on	10-29-2017
Calibration Pure Dye ABY is expired	Yes
Calibration Pure Dye ABY performed on	10-29-2017
Calibration Pure Dye CY5 is expired	Yes
Calibration Pure Dye CY5 performed on	10-29-2017
Calibration Pure Dye FAM is expired	Yes
Calibration Pure Dye FAM performed on	10-29-2017
Calibration Pure Dye JUN is expired	Yes
Calibration Pure Dye JUN performed on	10-29-2017
Calibration Pure Dye MUSTANG PURPLE is expired	Yes
Calibration Pure Dye MUSTANG PURPLE performed on	10-29-2017
Calibration Pure Dye NED is expired	Yes
Calibration Pure Dye NED performed on	10-29-2017
Calibration Pure Dye ROX is expired	Yes
Calibration Pure Dye ROX performed on	10-29-2017
Calibration Pure Dye SYBR is expired	Yes
Calibration Pure Dye SYBR performed on	10-29-2017
Calibration Pure Dye TAMRA is expired	Yes
Calibration Pure Dye TAMRA performed on	10-29-2017
Calibration Pure Dye VIC is expired	Yes
Calibration Pure Dye VIC performed on	10-29-2017
Calibration ROI is expired	Yes
Calibration ROI performed on	10-29-2017
Calibration Uniformity is expired	Yes
Calibration Uniformity performed on	10-29-2017
Chemistry	SYBR_GREEN
Date Created	2019-11-27 18:54:12 PM PST
Experiment Barcode
Experiment Comment
Experiment File Name	D:\Users\Administrator\Desktop\SZY FINAL Q-PCR 20191127\Shenzhiyan -6th plate q-pcr results computer save 20191127.eds
Experiment Name	Shenzhiyan -5th plate q-pcr 20191127
Experiment Run End Time	2019-11-27 02:35:38 AM PST
Experiment Type	Comparative Cт (ΔΔCт)
Instrument Name	272510507
Instrument Serial Number	272510507
Instrument Type	QuantStudio™ 5 System
Passive Reference	ROX
Post-read Stage/Step
Pre-read Stage/Step
Quantification Cycle Method	Ct
Signal Smoothing On	true
Stage where Melt Analysis is performed	Stage3
Stage/ Cycle where Ct Analysis is performed	Stage2, Step2
User Name
Well	Well Position	Omit	Sample Name	Target Name	Task	Reporter	Quencher	Quantity	Quantity Mean	Quantity SD	RQ	RQ Min	RQ Max	CT	Ct Mean	Ct SD	Delta Ct	Delta Ct Mean	Delta Ct SD	Delta Ct SE	Delta Delta Ct	Automatic Ct Threshold	Ct Threshold	Automatic Baseline	Baseline Start	Baseline End	Amp Status	Comments	Cq Conf	HIGHSD	OUTLIERRG	MTP	Tm1	AMPNC	Tm2	Tm3	Tm4
1	A1	FALSE	CP8-2	C7510	UNKNOWN	SYBR	None				1	0.857753	1.16584	27.3167	27.1405	0.171732		6.59407	0.198701	0.0993505	0	TRUE	0.137258	TRUE	3	22	Amp		0.971883	N	N	N	84.6073	N
2	A2	FALSE	CP8-2	C7510	UNKNOWN	SYBR	None				1	0.857753	1.16584	27.1863	27.1405	0.171732		6.59407	0.198701	0.0993505	0	TRUE	0.137258	TRUE	3	22	Amp		0.972029	N	N	N	84.6073	N
3	A3	FALSE	CP8-2	C7510	UNKNOWN	SYBR	None				1	0.857753	1.16584	26.9056	27.1405	0.171732		6.59407	0.198701	0.0993505	0	TRUE	0.137258	TRUE	3	22	Amp		0.974178	N	N	N	84.6442	N
4	A4	FALSE	CP8-2	C7510	UNKNOWN	SYBR	None				1	0.857753	1.16584	27.1534	27.1405	0.171732		6.59407	0.198701	0.0993505	0	TRUE	0.137258	TRUE	3	22	Amp		0.945193	N	N	N	84.6442	N
5	A5	FALSE	CP8-2	C9060	UNKNOWN	SYBR	None				1	0.893787	1.11883	20.1211	20.0742	0.105612		-0.472212	0.14541	0.0727049	0	TRUE	0.164637	TRUE	3	15	Amp		0.957484	N	N	N	84.2084	N
6	A6	FALSE	CP8-2	C9060	UNKNOWN	SYBR	None				1	0.893787	1.11883	20.1901	20.0742	0.105612		-0.472212	0.14541	0.0727049	0	TRUE	0.164637	TRUE	3	15	Amp		0.965345	N	N	N	84.2084	N
7	A7	FALSE	CP8-2	C9060	UNKNOWN	SYBR	None				1	0.893787	1.11883	20.0409	20.0742	0.105612		-0.472212	0.14541	0.0727049	0	TRUE	0.164637	TRUE	3	15	Amp		0.963577	N	N	N	84.2028	N
8	A8	FALSE	CP8-2	C9060	UNKNOWN	SYBR	None				1	0.893787	1.11883	19.9449	20.0742	0.105612		-0.472212	0.14541	0.0727049	0	TRUE	0.164637	TRUE	3	15	Amp		0.966683	N	N	N	84.2028	N
9	A9	FALSE	CP8-2	C1430	UNKNOWN	SYBR	None				1	0.91595	1.09176	25.3334	25.308	0.0541792		4.76158	0.113691	0.0568453	0	TRUE	0.080605	TRUE	3	21	Amp		0.973795	N	N	N	80.8768	N
10	A10	FALSE	CP8-2	C1430	UNKNOWN	SYBR	None				1	0.91595	1.09176	25.2342	25.308	0.0541792		4.76158	0.113691	0.0568453	0	TRUE	0.080605	TRUE	3	21	Amp		0.979586	N	N	N	80.8768	N
11	A11	FALSE	CP8-2	C1430	UNKNOWN	SYBR	None				1	0.91595	1.09176	25.3045	25.308	0.0541792		4.76158	0.113691	0.0568453	0	TRUE	0.080605	TRUE	3	21	Amp		0.977668	N	N	N	80.7887	N
12	A12	FALSE	CP8-2	C1430	UNKNOWN	SYBR	None				1	0.91595	1.09176	25.36	25.308	0.0541792		4.76158	0.113691	0.0568453	0	TRUE	0.080605	TRUE	3	21	Amp		0.974984	N	N	N	80.7887	N
13	B1	FALSE	CP18-2	C7510	UNKNOWN	SYBR	None				39.2662	34.5573	44.6167	21.6369	21.4794	0.137091		1.29885	0.165427	0.0827134	-5.29522	TRUE	0.137258	TRUE	3	17	Amp		0.994096	N	N	N	84.4706	N
14	B2	FALSE	CP18-2	C7510	UNKNOWN	SYBR	None				39.2662	34.5573	44.6167	21.547	21.4794	0.137091		1.29885	0.165427	0.0827134	-5.29522	TRUE	0.137258	TRUE	3	16	Amp		0.993384	N	N	N	84.4706	N
15	B3	FALSE	CP18-2	C7510	UNKNOWN	SYBR	None				39.2662	34.5573	44.6167	21.338	21.4794	0.137091		1.29885	0.165427	0.0827134	-5.29522	TRUE	0.137258	TRUE	3	16	Amp		0.988898	N	N	N	84.6442	N
16	B4	FALSE	CP18-2	C7510	UNKNOWN	SYBR	None				39.2662	34.5573	44.6167	21.3957	21.4794	0.137091		1.29885	0.165427	0.0827134	-5.29522	TRUE	0.137258	TRUE	3	17	Amp		0.965056	N	N	N	84.6442	N
17	B5	FALSE	CP18-2	C9060	UNKNOWN	SYBR	None				3.12886	2.64599	3.69984	18.1953	18.0627	0.19633		-2.11785	0.217066	0.108533	-1.64564	TRUE	0.164637	TRUE	3	13	Amp		0.981452	N	N	N	84.2084	N
18	B6	FALSE	CP18-2	C9060	UNKNOWN	SYBR	None				3.12886	2.64599	3.69984	18.1528	18.0627	0.19633		-2.11785	0.217066	0.108533	-1.64564	TRUE	0.164637	TRUE	3	13	Amp		0.983558	N	N	N	84.2084	N
19	B7	FALSE	CP18-2	C9060	UNKNOWN	SYBR	None				3.12886	2.64599	3.69984	17.7709	18.0627	0.19633		-2.11785	0.217066	0.108533	-1.64564	TRUE	0.164637	TRUE	3	12	Amp		0.985449	N	Y	N	84.2028	N
20	B8	FALSE	CP18-2	C9060	UNKNOWN	SYBR	None				3.12886	2.64599	3.69984	18.1319	18.0627	0.19633		-2.11785	0.217066	0.108533	-1.64564	TRUE	0.164637	TRUE	3	13	Amp		0.977979	N	N	N	84.2028	N
21	B9	FALSE	CP18-2	C1430	UNKNOWN	SYBR	None				11.6927	7.28873	18.7577	21.0682	21.3946	0.605012		1.21404	0.612055	0.306027	-3.54754	TRUE	0.080605	TRUE	3	17	Amp		0.988842	Y	N	N	80.8768	N
22	B10	FALSE	CP18-2	C1430	UNKNOWN	SYBR	None				11.6927	7.28873	18.7577	22.3017	21.3946	0.605012		1.21404	0.612055	0.306027	-3.54754	TRUE	0.080605	TRUE	3	19	Amp		0.834215	Y	Y	N	80.7403	N
23	B11	FALSE	CP18-2	C1430	UNKNOWN	SYBR	None				11.6927	7.28873	18.7577	21.0982	21.3946	0.605012		1.21404	0.612055	0.306027	-3.54754	TRUE	0.080605	TRUE	3	17	Amp		0.99376	Y	N	N	80.7887	N
24	B12	FALSE	CP18-2	C1430	UNKNOWN	SYBR	None				11.6927	7.28873	18.7577	21.1102	21.3946	0.605012		1.21404	0.612055	0.306027	-3.54754	TRUE	0.080605	TRUE	3	17	Amp		0.991682	Y	N	N	80.7887	N
25	C1	FALSE	CP28-2	C7510	UNKNOWN	SYBR	None				11.1142	9.47274	13.04	26.9155	26.7218	0.196664		3.11974	0.206942	0.103471	-3.47433	TRUE	0.137258	TRUE	3	22	Amp		0.987574	N	N	N	84.3338	N
26	C2	FALSE	CP28-2	C7510	UNKNOWN	SYBR	None				11.1142	9.47274	13.04	26.7814	26.7218	0.196664		3.11974	0.206942	0.103471	-3.47433	TRUE	0.137258	TRUE	3	22	Amp		0.989639	N	N	N	84.3338	N
27	C3	FALSE	CP28-2	C7510	UNKNOWN	SYBR	None				11.1142	9.47274	13.04	26.4487	26.7218	0.196664		3.11974	0.206942	0.103471	-3.47433	TRUE	0.137258	TRUE	3	21	Amp		0.985233	N	N	N	84.5072	N
28	C4	FALSE	CP28-2	C7510	UNKNOWN	SYBR	None				11.1142	9.47274	13.04	26.7416	26.7218	0.196664		3.11974	0.206942	0.103471	-3.47433	TRUE	0.137258	TRUE	3	22	Amp		0.978309	N	N	N	84.5072	N
29	C5	FALSE	CP28-2	C9060	UNKNOWN	SYBR	None				3.13432	2.75927	3.56034	21.5616	21.4817	0.151951		-2.12036	0.165037	0.0825187	-1.64815	TRUE	0.164637	TRUE	3	16	Amp		0.959481	N	N	N	84.0715	N
30	C6	FALSE	CP28-2	C9060	UNKNOWN	SYBR	None				3.13432	2.75927	3.56034	21.641	21.4817	0.151951		-2.12036	0.165037	0.0825187	-1.64815	TRUE	0.164637	TRUE	3	16	Amp		0.95263	N	N	N	84.0715	N
31	C7	FALSE	CP28-2	C9060	UNKNOWN	SYBR	None				3.13432	2.75927	3.56034	21.4286	21.4817	0.151951		-2.12036	0.165037	0.0825187	-1.64815	TRUE	0.164637	TRUE	3	16	Amp		0.964335	N	N	N	84.066	N
32	C8	FALSE	CP28-2	C9060	UNKNOWN	SYBR	None				3.13432	2.75927	3.56034	21.2955	21.4817	0.151951		-2.12036	0.165037	0.0825187	-1.64815	TRUE	0.164637	TRUE	3	16	Amp		0.966798	N	N	N	84.066	N
33	C9	FALSE	CP28-2	C1430	UNKNOWN	SYBR	None				109.419	102.66	116.623	21.5839	21.5899	0.0516655		-2.01214	0.0825686	0.0412843	-6.77372	TRUE	0.080605	TRUE	3	17	Amp		0.988604	N	N	N	80.7403	N
34	C10	FALSE	CP28-2	C1430	UNKNOWN	SYBR	None				109.419	102.66	116.623	21.542	21.5899	0.0516655		-2.01214	0.0825686	0.0412843	-6.77372	TRUE	0.080605	TRUE	3	17	Amp		0.989278	N	N	N	80.7403	N
35	C11	FALSE	CP28-2	C1430	UNKNOWN	SYBR	None				109.419	102.66	116.623	21.5709	21.5899	0.0516655		-2.01214	0.0825686	0.0412843	-6.77372	TRUE	0.080605	TRUE	3	17	Amp		0.984441	N	N	N	80.6518	N
36	C12	FALSE	CP28-2	C1430	UNKNOWN	SYBR	None				109.419	102.66	116.623	21.6628	21.5899	0.0516655		-2.01214	0.0825686	0.0412843	-6.77372	TRUE	0.080605	TRUE	3	17	Amp		0.990184	N	N	N	80.7887	N
37	D1	FALSE	CK	C7510	NTC	SYBR	None							Undetermined								TRUE	0.137258	TRUE	3	39	No Amp		0	N	N	N	63.6843	N
38	D2	FALSE	CK	C7510	NTC	SYBR	None							Undetermined								TRUE	0.137258	TRUE	3	39	No Amp		0	N	N	N	65.8723	N
39	D3	FALSE	CK	C7510	NTC	SYBR	None							Undetermined								TRUE	0.137258	TRUE	3	39	No Amp		0	N	N	Y	83.6853	N	74.7812	70.9456	90.2606
40	D4	FALSE	CK	C7510	NTC	SYBR	None							Undetermined								TRUE	0.137258	TRUE	3	39	No Amp		0	N	N	N	79.7127	N
41	D5	FALSE	CK	C9060	NTC	SYBR	None							Undetermined	29.9845							TRUE	0.164637	TRUE	3	39	No Amp		0	N	N	Y	77.9144	N	83.7979
42	D6	FALSE	CK	C9060	NTC	SYBR	None							Undetermined	29.9845							TRUE	0.164637	TRUE	3	39	No Amp		0	N	N	N	94.8807	N
43	D7	FALSE	CK	C9060	NTC	SYBR	None							Undetermined	29.9845							TRUE	0.164637	TRUE	3	39	No Amp		0	N	N	Y	83.6556	N	90.0846	72.8495	77.637
44	D8	FALSE	CK	C9060	NTC	SYBR	None							29.9845	29.9845							TRUE	0.164637	TRUE	3	24	Amp		0.986693	N	N	N	84.066	Y
45	D9	FALSE	CK	C1430	NTC	SYBR	None							Undetermined								TRUE	0.080605	TRUE	3	39	No Amp		0	N	N	Y	71.052	N	81.4226	75.1457	87.1537
46	D10	FALSE	CK	C1430	NTC	SYBR	None							Undetermined								TRUE	0.080605	TRUE	3	39	No Amp		0	N	N	N	73.6447	N
47	D11	FALSE	CK	C1430	NTC	SYBR	None							Undetermined								TRUE	0.080605	TRUE	3	39	No Amp		0	N	N	Y	66.6947	N	79.8308	88.1777
48	D12	FALSE	CK	C1430	NTC	SYBR	None							Undetermined								TRUE	0.080605	TRUE	3	39	No Amp		0	N	N	N	63.2739	N
49	E1	FALSE	CP8-2	C5180	UNKNOWN	SYBR	None				1	0.78919	1.26712	26.1922	25.7614	0.289833		5.21492	0.306584	0.153292	0	TRUE	0.161679	TRUE	3	21	Amp		0.965301	N	Y	N	83.103	N
50	E2	FALSE	CP8-2	C5180	UNKNOWN	SYBR	None				1	0.78919	1.26712	25.6232	25.7614	0.289833		5.21492	0.306584	0.153292	0	TRUE	0.161679	TRUE	3	20	Amp		0.972984	N	N	N	82.9663	N
51	E3	FALSE	CP8-2	C5180	UNKNOWN	SYBR	None				1	0.78919	1.26712	25.5679	25.7614	0.289833		5.21492	0.306584	0.153292	0	TRUE	0.161679	TRUE	3	20	Amp		0.967204	N	N	N	83.2743	N
52	E4	FALSE	CP8-2	C5180	UNKNOWN	SYBR	None				1	0.78919	1.26712	25.6622	25.7614	0.289833		5.21492	0.306584	0.153292	0	TRUE	0.161679	TRUE	3	20	Amp		0.976793	N	N	N	83.2743	N
53	E5	FALSE	CP8-2	ACT	UNKNOWN	SYBR	None							20.9903	20.9543	0.0345306						TRUE	0.203288	TRUE	3	16	Amp		0.970043	N	N	N	83.7979	N
54	E6	FALSE	CP8-2	ACT	UNKNOWN	SYBR	None							20.9774	20.9543	0.0345306						TRUE	0.203288	TRUE	3	15	Amp		0.971193	N	N	N	83.7979	N
55	E7	FALSE	CP8-2	ACT	UNKNOWN	SYBR	None							20.9275	20.9543	0.0345306						TRUE	0.203288	TRUE	3	15	Amp		0.959306	N	N	N	83.7924	N
56	E8	FALSE	CP8-2	ACT	UNKNOWN	SYBR	None							20.9222	20.9543	0.0345306						TRUE	0.203288	TRUE	3	15	Amp		0.970974	N	N	N	83.7924	N
57	E9	FALSE	CP8-2	TUB	UNKNOWN	SYBR	None							20.0179	20.1386	0.137069						TRUE	0.187672	TRUE	3	15	Amp		0.974053	N	N	N	82.1049	N
58	E10	FALSE	CP8-2	TUB	UNKNOWN	SYBR	None							20.0741	20.1386	0.137069						TRUE	0.187672	TRUE	3	15	Amp		0.979449	N	N	N	82.1049	N
59	E11	FALSE	CP8-2	TUB	UNKNOWN	SYBR	None							20.1298	20.1386	0.137069						TRUE	0.187672	TRUE	3	15	Amp		0.968864	N	N	N	82.157	N
60	E12	FALSE	CP8-2	TUB	UNKNOWN	SYBR	None							20.3324	20.1386	0.137069						TRUE	0.187672	TRUE	3	15	Amp		0.969677	N	N	N	82.0202	N
61	F1	FALSE	CP18-2	C5180	UNKNOWN	SYBR	None				44.9575	41.7173	48.4494	19.9452	19.905	0.0284805		-0.275568	0.0968666	0.0484333	-5.49049	TRUE	0.161679	TRUE	3	15	Amp		0.987445	N	N	N	82.9663	N
62	F2	FALSE	CP18-2	C5180	UNKNOWN	SYBR	None				44.9575	41.7173	48.4494	19.9024	19.905	0.0284805		-0.275568	0.0968666	0.0484333	-5.49049	TRUE	0.161679	TRUE	3	15	Amp		0.972582	N	N	N	82.9663	N
63	F3	FALSE	CP18-2	C5180	UNKNOWN	SYBR	None				44.9575	41.7173	48.4494	19.8934	19.905	0.0284805		-0.275568	0.0968666	0.0484333	-5.49049	TRUE	0.161679	TRUE	3	15	Amp		0.982057	N	N	N	83.2743	N
64	F4	FALSE	CP18-2	C5180	UNKNOWN	SYBR	None				44.9575	41.7173	48.4494	19.879	19.905	0.0284805		-0.275568	0.0968666	0.0484333	-5.49049	TRUE	0.161679	TRUE	3	15	Amp		0.993685	N	N	N	83.1373	N
65	F5	FALSE	CP18-2	ACT	UNKNOWN	SYBR	None							21.9869	21.9247	0.0845355						TRUE	0.203288	TRUE	3	16	Amp		0.990199	N	N	N	83.7979	N
66	F6	FALSE	CP18-2	ACT	UNKNOWN	SYBR	None							21.9486	21.9247	0.0845355						TRUE	0.203288	TRUE	3	16	Amp		0.989451	N	N	N	83.7979	N
67	F7	FALSE	CP18-2	ACT	UNKNOWN	SYBR	None							21.8001	21.9247	0.0845355						TRUE	0.203288	TRUE	3	16	Amp		0.97165	N	N	N	83.7924	N
68	F8	FALSE	CP18-2	ACT	UNKNOWN	SYBR	None							21.9633	21.9247	0.0845355						TRUE	0.203288	TRUE	3	16	Amp		0.969774	N	N	N	83.7924	N
69	F9	FALSE	CP18-2	TUB	UNKNOWN	SYBR	None							18.3534	18.4364	0.0999888						TRUE	0.187672	TRUE	3	13	Amp		0.989559	N	N	N	82.2413	N
70	F10	FALSE	CP18-2	TUB	UNKNOWN	SYBR	None							18.4054	18.4364	0.0999888						TRUE	0.187672	TRUE	3	13	Amp		0.979347	N	N	N	82.2413	N
71	F11	FALSE	CP18-2	TUB	UNKNOWN	SYBR	None							18.405	18.4364	0.0999888						TRUE	0.187672	TRUE	3	13	Amp		0.984996	N	N	N	82.157	N
72	F12	FALSE	CP18-2	TUB	UNKNOWN	SYBR	None							18.5818	18.4364	0.0999888						TRUE	0.187672	TRUE	3	13	Amp		0.9896	N	N	N	82.157	N
73	G1	FALSE	CP28-2	C5180	UNKNOWN	SYBR	None				19.5508	18.4126	20.7593	24.5784	24.5278	0.043412		0.925768	0.0776715	0.0388357	-4.28915	TRUE	0.161679	TRUE	3	19	Amp		0.986364	N	N	N	82.9663	N
74	G2	FALSE	CP28-2	C5180	UNKNOWN	SYBR	None				19.5508	18.4126	20.7593	24.4826	24.5278	0.043412		0.925768	0.0776715	0.0388357	-4.28915	TRUE	0.161679	TRUE	3	19	Amp		0.989429	N	N	N	82.9663	N
75	G3	FALSE	CP28-2	C5180	UNKNOWN	SYBR	None				19.5508	18.4126	20.7593	24.5478	24.5278	0.043412		0.925768	0.0776715	0.0388357	-4.28915	TRUE	0.161679	TRUE	3	19	Amp		0.98676	N	N	N	83.2743	N
76	G4	FALSE	CP28-2	C5180	UNKNOWN	SYBR	None				19.5508	18.4126	20.7593	24.5024	24.5278	0.043412		0.925768	0.0776715	0.0388357	-4.28915	TRUE	0.161679	TRUE	3	19	Amp		0.986865	N	N	N	83.2743	N
77	G5	FALSE	CP28-2	ACT	UNKNOWN	SYBR	None							23.8513	23.7852	0.0454599						TRUE	0.203288	TRUE	3	18	Amp		0.984456	N	N	N	83.7979	N
78	G6	FALSE	CP28-2	ACT	UNKNOWN	SYBR	None							23.7765	23.7852	0.0454599						TRUE	0.203288	TRUE	3	18	Amp		0.98574	N	N	N	83.7979	N
79	G7	FALSE	CP28-2	ACT	UNKNOWN	SYBR	None							23.7491	23.7852	0.0454599						TRUE	0.203288	TRUE	3	18	Amp		0.985051	N	N	N	83.7924	N
80	G8	FALSE	CP28-2	ACT	UNKNOWN	SYBR	None							23.764	23.7852	0.0454599						TRUE	0.203288	TRUE	3	18	Amp		0.981826	N	N	N	83.7924	N
81	G9	FALSE	CP28-2	TUB	UNKNOWN	SYBR	None							23.3825	23.4189	0.0789298						TRUE	0.187672	TRUE	3	18	Amp		0.989953	N	N	N	82.2413	N
82	G10	FALSE	CP28-2	TUB	UNKNOWN	SYBR	None							23.3361	23.4189	0.0789298						TRUE	0.187672	TRUE	3	18	Amp		0.988241	N	N	N	82.2413	N
83	G11	FALSE	CP28-2	TUB	UNKNOWN	SYBR	None							23.4372	23.4189	0.0789298						TRUE	0.187672	TRUE	3	18	Amp		0.989037	N	N	N	82.157	N
84	G12	FALSE	CP28-2	TUB	UNKNOWN	SYBR	None							23.5198	23.4189	0.0789298						TRUE	0.187672	TRUE	3	18	Amp		0.987879	N	N	N	82.157	N
85	H1	FALSE	CK	C5180	NTC	SYBR	None							Undetermined	34.7442	4.16111						TRUE	0.161679	TRUE	3	39	No Amp		0	N	N	N	63.0005	N
86	H2	FALSE	CK	C5180	NTC	SYBR	None							Undetermined	34.7442	4.16111						TRUE	0.161679	TRUE	3	35	Inconclusive		0	N	N	N	76.4022	N
87	H3	FALSE	CK	C5180	NTC	SYBR	None							37.6865	34.7442	4.16111						TRUE	0.161679	TRUE	3	33	Amp		0.975496	Y	N	N	76.425	N
88	H4	FALSE	CK	C5180	NTC	SYBR	None							31.8018	34.7442	4.16111						TRUE	0.161679	TRUE	3	26	Amp		0.983132	Y	N	N	76.425	Y
89	H5	FALSE	CK	ACT	NTC	SYBR	None							Undetermined								TRUE	0.203288	TRUE	3	39	No Amp		0	N	N	N	63.0005	N
90	H6	FALSE	CK	ACT	NTC	SYBR	None							Undetermined								TRUE	0.203288	TRUE	3	39	No Amp		0	N	N	Y	83.2506	N	90.9128	80.3773	88.7236
91	H7	FALSE	CK	ACT	NTC	SYBR	None							Undetermined								TRUE	0.203288	TRUE	3	39	No Amp		0	N	N	N	63.0009	N
92	H8	FALSE	CK	ACT	NTC	SYBR	None							Undetermined								TRUE	0.203288	TRUE	3	39	No Amp		0	N	N	Y	82.8349	N	78.7313	91.3157	94.0514
93	H9	FALSE	CK	TUB	NTC	SYBR	None							Undetermined								TRUE	0.187672	TRUE	3	39	No Amp		0	N	N	Y	90.838	N	83.333	78.1477
94	H10	FALSE	CK	TUB	NTC	SYBR	None							Undetermined								TRUE	0.187672	TRUE	3	39	No Amp		0	N	N	N	64.5022	N
95	H11	FALSE	CK	TUB	NTC	SYBR	None							Undetermined								TRUE	0.187672	TRUE	3	39	No Amp		0	N	N	N	66.1474	N
96	H12	FALSE	CK	TUB	NTC	SYBR	None							Undetermined								TRUE	0.187672	TRUE	3	39	No Amp		0	N	N	N	91.1881	N
Analysis Type	Singleplex
Endogenous Control	ACT, TUB
RQ Min/Max Confidence Level	95.0
Reference Sample	CP8-2
