# Supplementary material for: Transcriptomic Analysis Reveal the Molecular Mechanisms of Seed Coat Development in Cucurbita pepo L
Source: Front Plant Sci. 2022 Feb 24;13:772685. doi: 10.3389/fpls.2022.772685 (PMC8912962; doi:10.3389/fpls.2022.772685)
Supplement: Supplementary file 1 [file Data_Sheet_1.zip › Shenzhiyan -6th plate q-pcr results 20191126.xls]

## Sheet: Results
Block Type	96-Well 0.1-mL Block
Calibration Background is expired	Yes
Calibration Background performed on	10-29-2017
Calibration Pure Dye ABY is expired	Yes
Calibration Pure Dye ABY performed on	10-29-2017
Calibration Pure Dye CY5 is expired	Yes
Calibration Pure Dye CY5 performed on	10-29-2017
Calibration Pure Dye FAM is expired	Yes
Calibration Pure Dye FAM performed on	10-29-2017
Calibration Pure Dye JUN is expired	Yes
Calibration Pure Dye JUN performed on	10-29-2017
Calibration Pure Dye MUSTANG PURPLE is expired	Yes
Calibration Pure Dye MUSTANG PURPLE performed on	10-29-2017
Calibration Pure Dye NED is expired	Yes
Calibration Pure Dye NED performed on	10-29-2017
Calibration Pure Dye ROX is expired	Yes
Calibration Pure Dye ROX performed on	10-29-2017
Calibration Pure Dye SYBR is expired	Yes
Calibration Pure Dye SYBR performed on	10-29-2017
Calibration Pure Dye TAMRA is expired	Yes
Calibration Pure Dye TAMRA performed on	10-29-2017
Calibration Pure Dye VIC is expired	Yes
Calibration Pure Dye VIC performed on	10-29-2017
Calibration ROI is expired	Yes
Calibration ROI performed on	10-29-2017
Calibration Uniformity is expired	Yes
Calibration Uniformity performed on	10-29-2017
Chemistry	SYBR_GREEN
Date Created	2019-11-26 21:50:50 PM PST
Experiment Barcode
Experiment Comment
Experiment File Name	D:\Users\Administrator\Desktop\SZY FINAL Q-PCR 20191126\Shenzhiyan -6th plate q-pcr results computer save 20191126.eds
Experiment Name	Shenzhiyan -6th plate q-pcr 20191126
Experiment Run End Time	2019-11-26 05:32:59 AM PST
Experiment Type	Comparative Cт (ΔΔCт)
Instrument Name	272510507
Instrument Serial Number	272510507
Instrument Type	QuantStudio™ 5 System
Passive Reference	ROX
Post-read Stage/Step
Pre-read Stage/Step
Quantification Cycle Method	Ct
Signal Smoothing On	true
Stage where Melt Analysis is performed	Stage3
Stage/ Cycle where Ct Analysis is performed	Stage2, Step2
User Name
Well	Well Position	Omit	Sample Name	Target Name	Task	Reporter	Quencher	Quantity	Quantity Mean	Quantity SD	RQ	RQ Min	RQ Max	CT	Ct Mean	Ct SD	Delta Ct	Delta Ct Mean	Delta Ct SD	Delta Ct SE	Delta Delta Ct	Automatic Ct Threshold	Ct Threshold	Automatic Baseline	Baseline Start	Baseline End	Amp Status	Comments	Cq Conf	OUTLIERRG	HIGHSD	MTP	Tm1	Tm2	Tm3	Tm4
1	A1	FALSE	HLCP8-1	C7510	UNKNOWN	SYBR	None				1	0.874896	1.14299	25.8375	26.0047	0.154229		6.38055	0.173075	0.0865374	0	TRUE	0.164619	TRUE	3	21	Amp		0.990743	N	N	N	84.4871
2	A2	FALSE	HLCP8-1	C7510	UNKNOWN	SYBR	None				1	0.874896	1.14299	26.2004	26.0047	0.154229		6.38055	0.173075	0.0865374	0	TRUE	0.164619	TRUE	3	21	Amp		0.989765	N	N	N	84.4871
3	A3	FALSE	HLCP8-1	C7510	UNKNOWN	SYBR	None				1	0.874896	1.14299	25.942	26.0047	0.154229		6.38055	0.173075	0.0865374	0	TRUE	0.164619	TRUE	3	21	Amp		0.991955	N	N	N	84.6587
4	A4	FALSE	HLCP8-1	C7510	UNKNOWN	SYBR	None				1	0.874896	1.14299	26.0391	26.0047	0.154229		6.38055	0.173075	0.0865374	0	TRUE	0.164619	TRUE	3	21	Amp		0.988035	N	N	N	84.6587
5	A5	FALSE	HLCP8-1	C9060	UNKNOWN	SYBR	None				1	0.769283	1.29991	20.0711	19.679	0.330464		0.0548167	0.339669	0.169834	0	TRUE	0.181943	TRUE	3	14	Amp		0.984609	N	N	N	84.2206
6	A6	FALSE	HLCP8-1	C9060	UNKNOWN	SYBR	None				1	0.769283	1.29991	19.355	19.679	0.330464		0.0548167	0.339669	0.169834	0	TRUE	0.181943	TRUE	3	14	Amp		0.985107	N	N	N	84.2206
7	A7	FALSE	HLCP8-1	C9060	UNKNOWN	SYBR	None				1	0.769283	1.29991	19.8274	19.679	0.330464		0.0548167	0.339669	0.169834	0	TRUE	0.181943	TRUE	3	14	Amp		0.98735	N	N	N	84.2209
8	A8	FALSE	HLCP8-1	C9060	UNKNOWN	SYBR	None				1	0.769283	1.29991	19.4625	19.679	0.330464		0.0548167	0.339669	0.169834	0	TRUE	0.181943	TRUE	3	14	Amp		0.986085	N	N	N	84.2209
9	A9	FALSE	HLCP8-1	C1430	UNKNOWN	SYBR	None				1	0.933054	1.07175	24.0941	24.155	0.0434		4.53084	0.0897315	0.0448657	0	TRUE	0.191976	TRUE	3	19	Amp		0.987429	N	N	N	80.7674
10	A10	FALSE	HLCP8-1	C1430	UNKNOWN	SYBR	None				1	0.933054	1.07175	24.1611	24.155	0.0434		4.53084	0.0897315	0.0448657	0	TRUE	0.191976	TRUE	3	19	Amp		0.98823	N	N	N	80.7674
11	A11	FALSE	HLCP8-1	C1430	UNKNOWN	SYBR	None				1	0.933054	1.07175	24.1966	24.155	0.0434		4.53084	0.0897315	0.0448657	0	TRUE	0.191976	TRUE	3	19	Amp		0.987163	N	N	N	80.7984
12	A12	FALSE	HLCP8-1	C1430	UNKNOWN	SYBR	None				1	0.933054	1.07175	24.1682	24.155	0.0434		4.53084	0.0897315	0.0448657	0	TRUE	0.191976	TRUE	3	19	Amp		0.985686	N	N	N	80.7984
13	B1	FALSE	HLCP18-1	C7510	UNKNOWN	SYBR	None				0.186186	0.151592	0.228675	29.8021	29.6309	0.231558		8.80573	0.26619	0.133095	2.42518	TRUE	0.164619	TRUE	3	25	Amp		0.968228	N	N	N	84.3503
14	B2	FALSE	HLCP18-1	C7510	UNKNOWN	SYBR	None				0.186186	0.151592	0.228675	29.8083	29.6309	0.231558		8.80573	0.26619	0.133095	2.42518	TRUE	0.164619	TRUE	3	24	Amp		0.97006	N	N	N	84.4871
15	B3	FALSE	HLCP18-1	C7510	UNKNOWN	SYBR	None				0.186186	0.151592	0.228675	29.3164	29.6309	0.231558		8.80573	0.26619	0.133095	2.42518	TRUE	0.164619	TRUE	3	24	Amp		0.972853	N	N	N	84.5217
16	B4	FALSE	HLCP18-1	C7510	UNKNOWN	SYBR	None				0.186186	0.151592	0.228675	29.5967	29.6309	0.231558		8.80573	0.26619	0.133095	2.42518	TRUE	0.164619	TRUE	3	24	Amp		0.960555	N	N	N	84.5217
17	B5	FALSE	HLCP18-1	C9060	UNKNOWN	SYBR	None				2.7159	2.29452	3.21466	19.6484	19.4385	0.174441		-1.38661	0.21833	0.109165	-1.44143	TRUE	0.181943	TRUE	3	14	Amp		0.964317	N	N	N	84.2206
18	B6	FALSE	HLCP18-1	C9060	UNKNOWN	SYBR	None				2.7159	2.29452	3.21466	19.4699	19.4385	0.174441		-1.38661	0.21833	0.109165	-1.44143	TRUE	0.181943	TRUE	3	14	Amp		0.966601	N	N	N	84.0837
19	B7	FALSE	HLCP18-1	C9060	UNKNOWN	SYBR	None				2.7159	2.29452	3.21466	19.2252	19.4385	0.174441		-1.38661	0.21833	0.109165	-1.44143	TRUE	0.181943	TRUE	3	14	Amp		0.9652	N	N	N	84.084
20	B8	FALSE	HLCP18-1	C9060	UNKNOWN	SYBR	None				2.7159	2.29452	3.21466	19.4106	19.4385	0.174441		-1.38661	0.21833	0.109165	-1.44143	TRUE	0.181943	TRUE	3	14	Amp		0.962151	N	N	N	84.084
21	B9	FALSE	HLCP18-1	C1430	UNKNOWN	SYBR	None				5.67545	4.97975	6.46834	22.8413	22.8513	0.106955		2.0261	0.169344	0.084672	-2.50473	TRUE	0.191976	TRUE	3	18	Amp		0.975298	N	N	N	80.7674
22	B10	FALSE	HLCP18-1	C1430	UNKNOWN	SYBR	None				5.67545	4.97975	6.46834	22.7255	22.8513	0.106955		2.0261	0.169344	0.084672	-2.50473	TRUE	0.191976	TRUE	3	17	Amp		0.98985	N	N	N	80.7674
23	B11	FALSE	HLCP18-1	C1430	UNKNOWN	SYBR	None				5.67545	4.97975	6.46834	22.8514	22.8513	0.106955		2.0261	0.169344	0.084672	-2.50473	TRUE	0.191976	TRUE	3	18	Amp		0.972816	N	N	N	80.6615
24	B12	FALSE	HLCP18-1	C1430	UNKNOWN	SYBR	None				5.67545	4.97975	6.46834	22.9869	22.8513	0.106955		2.0261	0.169344	0.084672	-2.50473	TRUE	0.191976	TRUE	3	18	Amp		0.968058	N	N	N	80.7984
25	C1	FALSE	HLCP28-1	C7510	UNKNOWN	SYBR	None				0.199056	0.133691	0.296379	30.9743	30.2075	0.514116		8.7093	0.515471	0.257735	2.32876	TRUE	0.164619	TRUE	3	26	Amp		0.959148	Y	Y	Y	84.3503	76.0017
26	C2	FALSE	HLCP28-1	C7510	UNKNOWN	SYBR	None				0.199056	0.133691	0.296379	30.0288	30.2075	0.514116		8.7093	0.515471	0.257735	2.32876	TRUE	0.164619	TRUE	3	25	Amp		0.976848	N	Y	N	84.3503
27	C3	FALSE	HLCP28-1	C7510	UNKNOWN	SYBR	None				0.199056	0.133691	0.296379	29.9056	30.2075	0.514116		8.7093	0.515471	0.257735	2.32876	TRUE	0.164619	TRUE	3	25	Amp		0.97448	N	Y	N	84.5217
28	C4	FALSE	HLCP28-1	C7510	UNKNOWN	SYBR	None				0.199056	0.133691	0.296379	29.9214	30.2075	0.514116		8.7093	0.515471	0.257735	2.32876	TRUE	0.164619	TRUE	3	25	Amp		0.985086	N	Y	N	84.5217
29	C5	FALSE	HLCP28-1	C9060	UNKNOWN	SYBR	None				3.56112	2.9423	4.3101	19.5304	19.7207	0.244356		-1.77752	0.247193	0.123596	-1.83233	TRUE	0.181943	TRUE	3	14	Amp		0.958342	N	N	N	84.0837
30	C6	FALSE	HLCP28-1	C9060	UNKNOWN	SYBR	None				3.56112	2.9423	4.3101	19.8351	19.7207	0.244356		-1.77752	0.247193	0.123596	-1.83233	TRUE	0.181943	TRUE	3	14	Amp		0.978675	N	N	N	84.0837
31	C7	FALSE	HLCP28-1	C9060	UNKNOWN	SYBR	None				3.56112	2.9423	4.3101	20.0107	19.7207	0.244356		-1.77752	0.247193	0.123596	-1.83233	TRUE	0.181943	TRUE	3	15	Amp		0.956259	N	N	N	84.084
32	C8	FALSE	HLCP28-1	C9060	UNKNOWN	SYBR	None				3.56112	2.9423	4.3101	19.5067	19.7207	0.244356		-1.77752	0.247193	0.123596	-1.83233	TRUE	0.181943	TRUE	3	14	Amp		0.962592	N	N	N	84.084
33	C9	FALSE	HLCP28-1	C1430	UNKNOWN	SYBR	None				14.9618	14.3157	15.637	22.1097	22.1259	0.0432784		0.627632	0.0571621	0.0285811	-3.90321	TRUE	0.191976	TRUE	3	17	Amp		0.957546	N	N	N	80.7674
34	C10	FALSE	HLCP28-1	C1430	UNKNOWN	SYBR	None				14.9618	14.3157	15.637	22.1111	22.1259	0.0432784		0.627632	0.0571621	0.0285811	-3.90321	TRUE	0.191976	TRUE	3	17	Amp		0.973595	N	N	N	80.7674
35	C11	FALSE	HLCP28-1	C1430	UNKNOWN	SYBR	None				14.9618	14.3157	15.637	22.0931	22.1259	0.0432784		0.627632	0.0571621	0.0285811	-3.90321	TRUE	0.191976	TRUE	3	17	Amp		0.975198	N	N	N	80.6615
36	C12	FALSE	HLCP28-1	C1430	UNKNOWN	SYBR	None				14.9618	14.3157	15.637	22.1896	22.1259	0.0432784		0.627632	0.0571621	0.0285811	-3.90321	TRUE	0.191976	TRUE	3	17	Amp		0.975534	N	N	N	80.6615
37	D1	FALSE	CK	C7510	NTC	SYBR	None							Undetermined								TRUE	0.164619	TRUE	3	39	No Amp		0	N	N	N	62.9997
38	D2	FALSE	CK	C7510	NTC	SYBR	None							Undetermined								TRUE	0.164619	TRUE	3	39	No Amp		0	N	N	N	66.695
39	D3	FALSE	CK	C7510	NTC	SYBR	None							Undetermined								TRUE	0.164619	TRUE	3	39	No Amp		0	N	N	Y	68.8946	83.1509
40	D4	FALSE	CK	C7510	NTC	SYBR	None							Undetermined								TRUE	0.164619	TRUE	3	39	No Amp		0	N	N	Y	77.8048	83.9733
41	D5	FALSE	CK	C9060	NTC	SYBR	None							Undetermined								TRUE	0.181943	TRUE	3	39	No Amp		0	N	N	Y	76.2802	83.673	79.8397
42	D6	FALSE	CK	C9060	NTC	SYBR	None							Undetermined								TRUE	0.181943	TRUE	3	39	No Amp		0	N	N	N	82.9885
43	D7	FALSE	CK	C9060	NTC	SYBR	None							Undetermined								TRUE	0.181943	TRUE	3	39	No Amp		0	N	N	Y	83.5364	73.4053	80.3875	87.9174
44	D8	FALSE	CK	C9060	NTC	SYBR	None							Undetermined								TRUE	0.181943	TRUE	3	39	No Amp		0	N	N	Y	83.6733	70.2564
45	D9	FALSE	CK	C1430	NTC	SYBR	None							Undetermined								TRUE	0.191976	TRUE	3	39	No Amp		0	N	N	Y	81.1774	89.3776	71.3372	74.2073
46	D10	FALSE	CK	C1430	NTC	SYBR	None							Undetermined								TRUE	0.191976	TRUE	3	39	No Amp		0	N	N	N	82.9541
47	D11	FALSE	CK	C1430	NTC	SYBR	None							Undetermined								TRUE	0.191976	TRUE	3	39	No Amp		0	N	N	Y	74.2267	80.9353
48	D12	FALSE	CK	C1430	NTC	SYBR	None							Undetermined								TRUE	0.191976	TRUE	3	39	No Amp		0	N	N	N	94.9002
49	E1	FALSE	HLCP8-1	C5180	UNKNOWN	SYBR	None				1	0.829903	1.20496	24.1159	23.7749	0.228313		4.15069	0.241444	0.120722	0	TRUE	0.198247	TRUE	3	18	Amp		0.984901	Y	N	N	83.1185
50	E2	FALSE	HLCP8-1	C5180	UNKNOWN	SYBR	None				1	0.829903	1.20496	23.6338	23.7749	0.228313		4.15069	0.241444	0.120722	0	TRUE	0.198247	TRUE	3	18	Amp		0.989754	N	N	N	82.9817
51	E3	FALSE	HLCP8-1	C5180	UNKNOWN	SYBR	None				1	0.829903	1.20496	23.6658	23.7749	0.228313		4.15069	0.241444	0.120722	0	TRUE	0.198247	TRUE	3	18	Amp		0.984449	N	N	N	83.1509
52	E4	FALSE	HLCP8-1	C5180	UNKNOWN	SYBR	None				1	0.829903	1.20496	23.6839	23.7749	0.228313		4.15069	0.241444	0.120722	0	TRUE	0.198247	TRUE	3	18	Amp		0.985461	N	N	N	83.1509
53	E5	FALSE	HLCP8-1	ACT	UNKNOWN	SYBR	None							20.4531	20.4792	0.0656459						TRUE	0.202371	TRUE	3	15	Amp		0.984181	N	N	N	83.8099
54	E6	FALSE	HLCP8-1	ACT	UNKNOWN	SYBR	None							20.4557	20.4792	0.0656459						TRUE	0.202371	TRUE	3	15	Amp		0.982185	N	N	N	83.8099
55	E7	FALSE	HLCP8-1	ACT	UNKNOWN	SYBR	None							20.4317	20.4792	0.0656459						TRUE	0.202371	TRUE	3	15	Amp		0.977233	N	N	N	83.8102
56	E8	FALSE	HLCP8-1	ACT	UNKNOWN	SYBR	None							20.5763	20.4792	0.0656459						TRUE	0.202371	TRUE	3	15	Amp		0.990207	N	N	N	83.8102
57	E9	FALSE	HLCP8-1	TUB	UNKNOWN	SYBR	None							18.6955	18.7692	0.0895934						TRUE	0.19796	TRUE	3	13	Amp		0.991668	N	N	N	82.1341
58	E10	FALSE	HLCP8-1	TUB	UNKNOWN	SYBR	None							18.6915	18.7692	0.0895934						TRUE	0.19796	TRUE	3	13	Amp		0.987485	N	N	N	82.1341
59	E11	FALSE	HLCP8-1	TUB	UNKNOWN	SYBR	None							18.8209	18.7692	0.0895934						TRUE	0.19796	TRUE	3	13	Amp		0.992775	N	N	N	82.0306
60	E12	FALSE	HLCP8-1	TUB	UNKNOWN	SYBR	None							18.8689	18.7692	0.0895934						TRUE	0.19796	TRUE	3	14	Amp		0.992542	N	N	N	82.0306
61	F1	FALSE	HLCP18-1	C5180	UNKNOWN	SYBR	None				0.133256	0.112054	0.158469	28.1445	27.8836	0.181992		7.05842	0.224408	0.112204	2.90773	TRUE	0.198247	TRUE	3	22	Amp		0.947864	N	N	Y	83.1185	74.4962
62	F2	FALSE	HLCP18-1	C5180	UNKNOWN	SYBR	None				0.133256	0.112054	0.158469	27.7595	27.8836	0.181992		7.05842	0.224408	0.112204	2.90773	TRUE	0.198247	TRUE	3	22	Amp		0.970135	N	N	N	82.9817
63	F3	FALSE	HLCP18-1	C5180	UNKNOWN	SYBR	None				0.133256	0.112054	0.158469	27.7581	27.8836	0.181992		7.05842	0.224408	0.112204	2.90773	TRUE	0.198247	TRUE	3	22	Amp		0.963945	N	N	N	83.1509
64	F4	FALSE	HLCP18-1	C5180	UNKNOWN	SYBR	None				0.133256	0.112054	0.158469	27.8722	27.8836	0.181992		7.05842	0.224408	0.112204	2.90773	TRUE	0.198247	TRUE	3	22	Amp		0.970011	N	N	N	83.1509
65	F5	FALSE	HLCP18-1	ACT	UNKNOWN	SYBR	None							21.4167	21.3705	0.0836247						TRUE	0.202371	TRUE	3	16	Amp		0.973802	N	N	N	83.8099
66	F6	FALSE	HLCP18-1	ACT	UNKNOWN	SYBR	None							21.253	21.3705	0.0836247						TRUE	0.202371	TRUE	3	16	Amp		0.981656	N	N	N	83.673
67	F7	FALSE	HLCP18-1	ACT	UNKNOWN	SYBR	None							21.4415	21.3705	0.0836247						TRUE	0.202371	TRUE	3	16	Amp		0.947581	N	N	N	83.8102
68	F8	FALSE	HLCP18-1	ACT	UNKNOWN	SYBR	None							21.3708	21.3705	0.0836247						TRUE	0.202371	TRUE	3	16	Amp		0.946742	N	N	N	83.8102
69	F9	FALSE	HLCP18-1	TUB	UNKNOWN	SYBR	None							20.2048	20.2798	0.16578						TRUE	0.19796	TRUE	3	15	Amp		0.969882	N	N	N	82.1341
70	F10	FALSE	HLCP18-1	TUB	UNKNOWN	SYBR	None							20.0828	20.2798	0.16578						TRUE	0.19796	TRUE	3	15	Amp		0.968257	N	N	N	82.1341
71	F11	FALSE	HLCP18-1	TUB	UNKNOWN	SYBR	None							20.3932	20.2798	0.16578						TRUE	0.19796	TRUE	3	15	Amp		0.979608	N	N	N	82.0306
72	F12	FALSE	HLCP18-1	TUB	UNKNOWN	SYBR	None							20.4384	20.2798	0.16578						TRUE	0.19796	TRUE	3	15	Amp		0.983616	N	N	N	82.0306
73	G1	FALSE	HLCP28-1	C5180	UNKNOWN	SYBR	None				0.141724	0.132826	0.151217	28.5092	28.4678	0.075199		6.96954	0.0839606	0.0419803	2.81885	TRUE	0.198247	TRUE	3	23	Amp		0.97785	N	N	N	82.9817
74	G2	FALSE	HLCP28-1	C5180	UNKNOWN	SYBR	None				0.141724	0.132826	0.151217	28.5351	28.4678	0.075199		6.96954	0.0839606	0.0419803	2.81885	TRUE	0.198247	TRUE	3	23	Amp		0.985566	N	N	N	82.9817
75	G3	FALSE	HLCP28-1	C5180	UNKNOWN	SYBR	None				0.141724	0.132826	0.151217	28.3644	28.4678	0.075199		6.96954	0.0839606	0.0419803	2.81885	TRUE	0.198247	TRUE	3	23	Amp		0.978206	N	N	N	83.2879
76	G4	FALSE	HLCP28-1	C5180	UNKNOWN	SYBR	None				0.141724	0.132826	0.151217	28.4624	28.4678	0.075199		6.96954	0.0839606	0.0419803	2.81885	TRUE	0.198247	TRUE	3	23	Amp		0.966926	N	N	N	83.1509
77	G5	FALSE	HLCP28-1	ACT	UNKNOWN	SYBR	None							20.9529	20.9558	0.0291812						TRUE	0.202371	TRUE	3	15	Amp		0.972924	N	N	N	83.8099
78	G6	FALSE	HLCP28-1	ACT	UNKNOWN	SYBR	None							20.9156	20.9558	0.0291812						TRUE	0.202371	TRUE	3	15	Amp		0.977808	N	N	N	83.8099
79	G7	FALSE	HLCP28-1	ACT	UNKNOWN	SYBR	None							20.9782	20.9558	0.0291812						TRUE	0.202371	TRUE	3	16	Amp		0.974739	N	N	N	83.8102
80	G8	FALSE	HLCP28-1	ACT	UNKNOWN	SYBR	None							20.9765	20.9558	0.0291812						TRUE	0.202371	TRUE	3	16	Amp		0.971921	N	N	N	83.8102
81	G9	FALSE	HLCP28-1	TUB	UNKNOWN	SYBR	None							22.0367	22.0407	0.0440163						TRUE	0.19796	TRUE	3	17	Amp		0.980057	N	N	N	82.1341
82	G10	FALSE	HLCP28-1	TUB	UNKNOWN	SYBR	None							21.9804	22.0407	0.0440163						TRUE	0.19796	TRUE	3	16	Amp		0.98375	N	N	N	82.1341
83	G11	FALSE	HLCP28-1	TUB	UNKNOWN	SYBR	None							22.0796	22.0407	0.0440163						TRUE	0.19796	TRUE	3	17	Amp		0.983134	N	N	N	82.0306
84	G12	FALSE	HLCP28-1	TUB	UNKNOWN	SYBR	None							22.0661	22.0407	0.0440163						TRUE	0.19796	TRUE	3	16	Amp		0.973906	N	N	N	82.0306
85	H1	FALSE	CK	C5180	NTC	SYBR	None							Undetermined								TRUE	0.198247	TRUE	3	39	No Amp		0	N	N	N	65.4632
86	H2	FALSE	CK	C5180	NTC	SYBR	None							Undetermined								TRUE	0.198247	TRUE	3	39	No Amp		0	N	N	N	66.1475
87	H3	FALSE	CK	C5180	NTC	SYBR	None							Undetermined								TRUE	0.198247	TRUE	3	39	No Amp		0	N	N	N	63.0002
88	H4	FALSE	CK	C5180	NTC	SYBR	None							Undetermined								TRUE	0.198247	TRUE	3	35	No Amp		0	N	N	Y	76.5711	82.8767
89	H5	FALSE	CK	ACT	NTC	SYBR	None							Undetermined								TRUE	0.202371	TRUE	3	39	No Amp		0	N	N	Y	83.2623	91.3396	72.31	77.923
90	H6	FALSE	CK	ACT	NTC	SYBR	None							36.9624								TRUE	0.202371	TRUE	3	31	Amp		0.981375	N	N	N	80.1135
91	H7	FALSE	CK	ACT	NTC	SYBR	None							Undetermined								TRUE	0.202371	TRUE	3	39	No Amp		0	N	N	Y	83.8102	92.8461	87.6436	90.1079
92	H8	FALSE	CK	ACT	NTC	SYBR	None							Undetermined								TRUE	0.202371	TRUE	3	39	No Amp		0	N	N	Y	83.8102	88.3281	75.0481
93	H9	FALSE	CK	TUB	NTC	SYBR	None							Undetermined								TRUE	0.19796	TRUE	3	39	No Amp		0	N	N	N	66.5538
94	H10	FALSE	CK	TUB	NTC	SYBR	None							Undetermined								TRUE	0.19796	TRUE	3	39	No Amp		0	N	N	Y	81.8608	88.8309	91.4277
95	H11	FALSE	CK	TUB	NTC	SYBR	None							Undetermined								TRUE	0.19796	TRUE	3	39	No Amp		0	N	N	N	67.5181
96	H12	FALSE	CK	TUB	NTC	SYBR	None							Undetermined								TRUE	0.19796	TRUE	3	39	No Amp		0	N	N	N	82.4413
Analysis Type	Singleplex
Endogenous Control	ACT, TUB
RQ Min/Max Confidence Level	95.0
Reference Sample	HLCP8-1
