# Supplementary material for: Transcriptomic Analysis Reveal the Molecular Mechanisms of Seed Coat Development in Cucurbita pepo L
Source: Front Plant Sci. 2022 Feb 24;13:772685. doi: 10.3389/fpls.2022.772685 (PMC8912962; doi:10.3389/fpls.2022.772685)
Supplement: Supplementary file 1 [file Data_Sheet_1.zip › Shenzhiyan -6th plate q-pcr results 20191127.xls]

## Sheet: Results
Block Type	96-Well 0.1-mL Block
Calibration Background is expired	Yes
Calibration Background performed on	10-29-2017
Calibration Pure Dye ABY is expired	Yes
Calibration Pure Dye ABY performed on	10-29-2017
Calibration Pure Dye CY5 is expired	Yes
Calibration Pure Dye CY5 performed on	10-29-2017
Calibration Pure Dye FAM is expired	Yes
Calibration Pure Dye FAM performed on	10-29-2017
Calibration Pure Dye JUN is expired	Yes
Calibration Pure Dye JUN performed on	10-29-2017
Calibration Pure Dye MUSTANG PURPLE is expired	Yes
Calibration Pure Dye MUSTANG PURPLE performed on	10-29-2017
Calibration Pure Dye NED is expired	Yes
Calibration Pure Dye NED performed on	10-29-2017
Calibration Pure Dye ROX is expired	Yes
Calibration Pure Dye ROX performed on	10-29-2017
Calibration Pure Dye SYBR is expired	Yes
Calibration Pure Dye SYBR performed on	10-29-2017
Calibration Pure Dye TAMRA is expired	Yes
Calibration Pure Dye TAMRA performed on	10-29-2017
Calibration Pure Dye VIC is expired	Yes
Calibration Pure Dye VIC performed on	10-29-2017
Calibration ROI is expired	Yes
Calibration ROI performed on	10-29-2017
Calibration Uniformity is expired	Yes
Calibration Uniformity performed on	10-29-2017
Chemistry	SYBR_GREEN
Date Created	2019-11-27 20:06:47 PM PST
Experiment Barcode
Experiment Comment
Experiment File Name	D:\Users\Administrator\Desktop\SZY FINAL Q-PCR 20191127\Shenzhiyan -6th plate q-pcr results computer save 20191127.eds
Experiment Name	Shenzhiyan -6th plate q-pcr 20191127
Experiment Run End Time	2019-11-27 03:48:35 AM PST
Experiment Type	Comparative Cт (ΔΔCт)
Instrument Name	272510507
Instrument Serial Number	272510507
Instrument Type	QuantStudio™ 5 System
Passive Reference	ROX
Post-read Stage/Step
Pre-read Stage/Step
Quantification Cycle Method	Ct
Signal Smoothing On	true
Stage where Melt Analysis is performed	Stage3
Stage/ Cycle where Ct Analysis is performed	Stage2, Step2
User Name
Well	Well Position	Omit	Sample Name	Target Name	Task	Reporter	Quencher	Quantity	Quantity Mean	Quantity SD	RQ	RQ Min	RQ Max	CT	Ct Mean	Ct SD	Delta Ct	Delta Ct Mean	Delta Ct SD	Delta Ct SE	Delta Delta Ct	Automatic Ct Threshold	Ct Threshold	Automatic Baseline	Baseline Start	Baseline End	Amp Status	Comments	Cq Conf	HIGHSD	MTP	Tm1	OUTLIERRG	Tm2	Tm3	Tm4
1	A1	FALSE	HLCP8-2	C7510	UNKNOWN	SYBR	None				1	0.892067	1.12099	25.4746	25.3934	0.121043		5.97242	0.147905	0.0739525	0	TRUE	0.144672	TRUE	3	20	Amp		0.973581	N	N	84.5989	N
2	A2	FALSE	HLCP8-2	C7510	UNKNOWN	SYBR	None				1	0.892067	1.12099	25.3625	25.3934	0.121043		5.97242	0.147905	0.0739525	0	TRUE	0.144672	TRUE	3	20	Amp		0.971251	N	N	84.5989	N
3	A3	FALSE	HLCP8-2	C7510	UNKNOWN	SYBR	None				1	0.892067	1.12099	25.2356	25.3934	0.121043		5.97242	0.147905	0.0739525	0	TRUE	0.144672	TRUE	3	20	Amp		0.968013	N	N	84.6217	N
4	A4	FALSE	HLCP8-2	C7510	UNKNOWN	SYBR	None				1	0.892067	1.12099	25.5007	25.3934	0.121043		5.97242	0.147905	0.0739525	0	TRUE	0.144672	TRUE	3	20	Amp		0.970565	N	N	84.7577	N
5	A5	FALSE	HLCP8-2	C9060	UNKNOWN	SYBR	None				1	0.892457	1.1205	18.8852	19.0214	0.12035		-0.399542	0.147339	0.0736694	0	TRUE	0.134587	TRUE	3	14	Amp		0.957961	N	N	84.1942	N
6	A6	FALSE	HLCP8-2	C9060	UNKNOWN	SYBR	None				1	0.892457	1.1205	19.1753	19.0214	0.12035		-0.399542	0.147339	0.0736694	0	TRUE	0.134587	TRUE	3	14	Amp		0.96295	N	N	84.1942	N
7	A7	FALSE	HLCP8-2	C9060	UNKNOWN	SYBR	None				1	0.892457	1.1205	18.9895	19.0214	0.12035		-0.399542	0.147339	0.0736694	0	TRUE	0.134587	TRUE	3	14	Amp		0.967468	N	N	84.1961	N
8	A8	FALSE	HLCP8-2	C9060	UNKNOWN	SYBR	None				1	0.892457	1.1205	19.0356	19.0214	0.12035		-0.399542	0.147339	0.0736694	0	TRUE	0.134587	TRUE	3	14	Amp		0.963099	N	N	84.1961	N
9	A9	FALSE	HLCP8-2	C1430	UNKNOWN	SYBR	None				1	0.931354	1.07371	24.3728	24.3632	0.0354491		4.94224	0.0920936	0.0460468	0	TRUE	0.175333	TRUE	3	19	Amp		0.969456	N	N	80.7776	N
10	A10	FALSE	HLCP8-2	C1430	UNKNOWN	SYBR	None				1	0.931354	1.07371	24.323	24.3632	0.0354491		4.94224	0.0920936	0.0460468	0	TRUE	0.175333	TRUE	3	19	Amp		0.971371	N	N	80.7776	N
11	A11	FALSE	HLCP8-2	C1430	UNKNOWN	SYBR	None				1	0.931354	1.07371	24.3501	24.3632	0.0354491		4.94224	0.0920936	0.0460468	0	TRUE	0.175333	TRUE	3	19	Amp		0.969866	N	N	80.7988	N
12	A12	FALSE	HLCP8-2	C1430	UNKNOWN	SYBR	None				1	0.931354	1.07371	24.4067	24.3632	0.0354491		4.94224	0.0920936	0.0460468	0	TRUE	0.175333	TRUE	3	19	Amp		0.972703	N	N	80.7988	N
13	B1	FALSE	HLCP18-2	C7510	UNKNOWN	SYBR	None				0.115064	0.0890116	0.148743	30.5541	30.2684	0.274426		9.09191	0.332454	0.166227	3.11949	TRUE	0.144672	TRUE	3	26	Amp		0.969401	N	N	84.4631	N
14	B2	FALSE	HLCP18-2	C7510	UNKNOWN	SYBR	None				0.115064	0.0890116	0.148743	30.3215	30.2684	0.274426		9.09191	0.332454	0.166227	3.11949	TRUE	0.144672	TRUE	3	25	Amp		0.970043	N	N	84.3272	N
15	B3	FALSE	HLCP18-2	C7510	UNKNOWN	SYBR	None				0.115064	0.0890116	0.148743	30.304	30.2684	0.274426		9.09191	0.332454	0.166227	3.11949	TRUE	0.144672	TRUE	3	25	Amp		0.972093	N	N	84.6217	N
16	B4	FALSE	HLCP18-2	C7510	UNKNOWN	SYBR	None				0.115064	0.0890116	0.148743	29.894	30.2684	0.274426		9.09191	0.332454	0.166227	3.11949	TRUE	0.144672	TRUE	3	25	Amp		0.975167	N	N	84.6217	N
17	B5	FALSE	HLCP18-2	C9060	UNKNOWN	SYBR	None				2.75739	2.33219	3.26011	19.2922	19.3136	0.108719		-1.86285	0.216878	0.108439	-1.4633	TRUE	0.134587	TRUE	3	14	Amp		0.971068	N	N	84.1942	N
18	B6	FALSE	HLCP18-2	C9060	UNKNOWN	SYBR	None				2.75739	2.33219	3.26011	19.3169	19.3136	0.108719		-1.86285	0.216878	0.108439	-1.4633	TRUE	0.134587	TRUE	3	14	Amp		0.968041	N	N	84.1942	N
19	B7	FALSE	HLCP18-2	C9060	UNKNOWN	SYBR	None				2.75739	2.33219	3.26011	19.4546	19.3136	0.108719		-1.86285	0.216878	0.108439	-1.4633	TRUE	0.134587	TRUE	3	15	Amp		0.868829	N	N	84.1961	N
20	B8	FALSE	HLCP18-2	C9060	UNKNOWN	SYBR	None				2.75739	2.33219	3.26011	19.1907	19.3136	0.108719		-1.86285	0.216878	0.108439	-1.4633	TRUE	0.134587	TRUE	3	14	Amp		0.968326	N	N	84.1961	N
21	B9	FALSE	HLCP18-2	C1430	UNKNOWN	SYBR	None				11.6108	10.038	13.4301	22.5748	22.5813	0.0177609		1.40485	0.188498	0.094249	-3.5374	TRUE	0.175333	TRUE	3	17	Amp		0.971607	N	N	80.7776	N
22	B10	FALSE	HLCP18-2	C1430	UNKNOWN	SYBR	None				11.6108	10.038	13.4301	22.5705	22.5813	0.0177609		1.40485	0.188498	0.094249	-3.5374	TRUE	0.175333	TRUE	3	17	Amp		0.973049	N	N	80.7776	N
23	B11	FALSE	HLCP18-2	C1430	UNKNOWN	SYBR	None				11.6108	10.038	13.4301	22.5722	22.5813	0.0177609		1.40485	0.188498	0.094249	-3.5374	TRUE	0.175333	TRUE	3	17	Amp		0.977231	N	N	80.7988	N
24	B12	FALSE	HLCP18-2	C1430	UNKNOWN	SYBR	None				11.6108	10.038	13.4301	22.6078	22.5813	0.0177609		1.40485	0.188498	0.094249	-3.5374	TRUE	0.175333	TRUE	3	18	Amp		0.976414	N	N	80.7988	N
25	C1	FALSE	HLCP28-2	C7510	UNKNOWN	SYBR	None				0.131843	0.0874078	0.198866	30.7047	30.1778	0.519584		8.89553	0.532267	0.266133	2.92311	TRUE	0.144672	TRUE	3	26	Amp		0.971095	Y	N	84.4631	N
26	C2	FALSE	HLCP28-2	C7510	UNKNOWN	SYBR	None				0.131843	0.0874078	0.198866	30.489	30.1778	0.519584		8.89553	0.532267	0.266133	2.92311	TRUE	0.144672	TRUE	3	26	Amp		0.974237	Y	N	84.4631	N
27	C3	FALSE	HLCP28-2	C7510	UNKNOWN	SYBR	None				0.131843	0.0874078	0.198866	29.9643	30.1778	0.519584		8.89553	0.532267	0.266133	2.92311	TRUE	0.144672	TRUE	3	25	Amp		0.9693	Y	N	84.4857	N
28	C4	FALSE	HLCP28-2	C7510	UNKNOWN	SYBR	None				0.131843	0.0874078	0.198866	29.5533	30.1778	0.519584		8.89553	0.532267	0.266133	2.92311	TRUE	0.144672	TRUE	3	24	Amp		0.968395	Y	N	84.4857	N
29	C5	FALSE	HLCP28-2	C9060	UNKNOWN	SYBR	None				4.09487	3.65501	4.58767	18.7598	18.8489	0.0911855		-2.43336	0.147157	0.0735785	-2.03382	TRUE	0.134587	TRUE	3	14	Amp		0.959829	N	N	84.0583	N
30	C6	FALSE	HLCP28-2	C9060	UNKNOWN	SYBR	None				4.09487	3.65501	4.58767	18.9013	18.8489	0.0911855		-2.43336	0.147157	0.0735785	-2.03382	TRUE	0.134587	TRUE	3	14	Amp		0.960281	N	N	84.1942	N
31	C7	FALSE	HLCP28-2	C9060	UNKNOWN	SYBR	None				4.09487	3.65501	4.58767	18.9498	18.8489	0.0911855		-2.43336	0.147157	0.0735785	-2.03382	TRUE	0.134587	TRUE	3	14	Amp		0.964007	N	N	84.1961	N
32	C8	FALSE	HLCP28-2	C9060	UNKNOWN	SYBR	None				4.09487	3.65501	4.58767	18.7849	18.8489	0.0911855		-2.43336	0.147157	0.0735785	-2.03382	TRUE	0.134587	TRUE	3	14	Amp		0.962957	N	N	84.1961	N
33	C9	FALSE	HLCP28-2	C1430	UNKNOWN	SYBR	None				35.6471	32.5251	39.0688	21.0694	21.0688	0.027342		-0.21347	0.118693	0.0593464	-5.15571	TRUE	0.175333	TRUE	3	16	Amp		0.950316	N	N	80.7776	N
34	C10	FALSE	HLCP28-2	C1430	UNKNOWN	SYBR	None				35.6471	32.5251	39.0688	21.033	21.0688	0.027342		-0.21347	0.118693	0.0593464	-5.15571	TRUE	0.175333	TRUE	3	16	Amp		0.965554	N	N	80.7776	N
35	C11	FALSE	HLCP28-2	C1430	UNKNOWN	SYBR	None				35.6471	32.5251	39.0688	21.0733	21.0688	0.027342		-0.21347	0.118693	0.0593464	-5.15571	TRUE	0.175333	TRUE	3	16	Amp		0.972585	N	N	80.6629	N
36	C12	FALSE	HLCP28-2	C1430	UNKNOWN	SYBR	None				35.6471	32.5251	39.0688	21.0995	21.0688	0.027342		-0.21347	0.118693	0.0593464	-5.15571	TRUE	0.175333	TRUE	3	16	Amp		0.970546	N	N	80.6629	N
37	D1	FALSE	CK	C7510	NTC	SYBR	None							Undetermined								TRUE	0.144672	TRUE	3	39	No Amp		0	N	N	63.0002	N
38	D2	FALSE	CK	C7510	NTC	SYBR	None							Undetermined								TRUE	0.144672	TRUE	3	39	No Amp		0	N	N	63.0002	N
39	D3	FALSE	CK	C7510	NTC	SYBR	None							Undetermined								TRUE	0.144672	TRUE	3	39	No Amp		0	N	N	63.0007	N
40	D4	FALSE	CK	C7510	NTC	SYBR	None							Undetermined								TRUE	0.144672	TRUE	3	39	No Amp		0	N	N	65.1764	N
41	D5	FALSE	CK	C9060	NTC	SYBR	None							Undetermined								TRUE	0.134587	TRUE	3	39	No Amp		0	N	Y	83.7866	N	91.6663	64.4948	77.2654
42	D6	FALSE	CK	C9060	NTC	SYBR	None							Undetermined								TRUE	0.134587	TRUE	3	39	No Amp		0	N	Y	83.7866	N	80.6619	88.5416	67.3478
43	D7	FALSE	CK	C9060	NTC	SYBR	None							Undetermined								TRUE	0.134587	TRUE	3	39	No Amp		0	N	Y	83.9244	N	88.2722	78.7613	76.044
44	D8	FALSE	CK	C9060	NTC	SYBR	None							Undetermined								TRUE	0.134587	TRUE	3	39	No Amp		0	N	Y	83.9244	N	80.7994	64.4951	71.1527
45	D9	FALSE	CK	C1430	NTC	SYBR	None							Undetermined								TRUE	0.175333	TRUE	3	39	No Amp		0	N	N	63.0003	N
46	D10	FALSE	CK	C1430	NTC	SYBR	None							Undetermined								TRUE	0.175333	TRUE	3	39	No Amp		0	N	N	63.4074	N
47	D11	FALSE	CK	C1430	NTC	SYBR	None							Undetermined								TRUE	0.175333	TRUE	3	39	No Amp		0	N	N	62.9997	N
48	D12	FALSE	CK	C1430	NTC	SYBR	None							Undetermined								TRUE	0.175333	TRUE	3	39	No Amp		0	N	N	94.9294	N
49	E1	FALSE	HLCP8-2	C5180	UNKNOWN	SYBR	None				1	0.923328	1.08304	24.3299	24.2788	0.0587079		4.85787	0.103302	0.0516508	0	TRUE	0.191647	TRUE	3	19	Amp		0.96091	N	N	82.9688	N
50	E2	FALSE	HLCP8-2	C5180	UNKNOWN	SYBR	None				1	0.923328	1.08304	24.2147	24.2788	0.0587079		4.85787	0.103302	0.0516508	0	TRUE	0.191647	TRUE	3	19	Amp		0.964571	N	N	82.9688	N
51	E3	FALSE	HLCP8-2	C5180	UNKNOWN	SYBR	None				1	0.923328	1.08304	24.3274	24.2788	0.0587079		4.85787	0.103302	0.0516508	0	TRUE	0.191647	TRUE	3	19	Amp		0.955549	N	N	83.2619	N
52	E4	FALSE	HLCP8-2	C5180	UNKNOWN	SYBR	None				1	0.923328	1.08304	24.2433	24.2788	0.0587079		4.85787	0.103302	0.0516508	0	TRUE	0.191647	TRUE	3	19	Amp		0.950547	N	N	83.2619	N
53	E5	FALSE	HLCP8-2	ACT	UNKNOWN	SYBR	None							19.9889	19.9912	0.0240365						TRUE	0.193685	TRUE	3	15	Amp		0.954013	N	N	83.7866	N
54	E6	FALSE	HLCP8-2	ACT	UNKNOWN	SYBR	None							19.9977	19.9912	0.0240365						TRUE	0.193685	TRUE	3	15	Amp		0.962291	N	N	83.7866	N
55	E7	FALSE	HLCP8-2	ACT	UNKNOWN	SYBR	None							19.9602	19.9912	0.0240365						TRUE	0.193685	TRUE	3	15	Amp		0.954988	N	N	83.7885	N
56	E8	FALSE	HLCP8-2	ACT	UNKNOWN	SYBR	None							20.0181	19.9912	0.0240365						TRUE	0.193685	TRUE	3	15	Amp		0.953578	N	N	83.7885	N
57	E9	FALSE	HLCP8-2	TUB	UNKNOWN	SYBR	None							18.8758	18.8506	0.117777						TRUE	0.179006	TRUE	3	13	Amp		0.985697	N	N	82.1346	N
58	E10	FALSE	HLCP8-2	TUB	UNKNOWN	SYBR	None							18.872	18.8506	0.117777						TRUE	0.179006	TRUE	3	14	Amp		0.980709	N	N	82.1346	N
59	E11	FALSE	HLCP8-2	TUB	UNKNOWN	SYBR	None							18.687	18.8506	0.117777						TRUE	0.179006	TRUE	3	13	Amp		0.967361	N	N	82.0217	N
60	E12	FALSE	HLCP8-2	TUB	UNKNOWN	SYBR	None							18.9678	18.8506	0.117777						TRUE	0.179006	TRUE	3	14	Amp		0.964207	N	N	82.0217	N
61	F1	FALSE	HLCP18-2	C5180	UNKNOWN	SYBR	None				0.131996	0.112215	0.155264	29.0137	28.9558	0.0948004		7.77931	0.210246	0.105123	2.92144	TRUE	0.191647	TRUE	3	23	Amp		0.964306	N	N	82.9688	N
62	F2	FALSE	HLCP18-2	C5180	UNKNOWN	SYBR	None				0.131996	0.112215	0.155264	28.8217	28.9558	0.0948004		7.77931	0.210246	0.105123	2.92144	TRUE	0.191647	TRUE	3	23	Amp		0.972765	N	N	82.9688	N
63	F3	FALSE	HLCP18-2	C5180	UNKNOWN	SYBR	None				0.131996	0.112215	0.155264	29.0308	28.9558	0.0948004		7.77931	0.210246	0.105123	2.92144	TRUE	0.191647	TRUE	3	24	Amp		0.963605	N	N	83.2619	N
64	F4	FALSE	HLCP18-2	C5180	UNKNOWN	SYBR	None				0.131996	0.112215	0.155264	28.9569	28.9558	0.0948004		7.77931	0.210246	0.105123	2.92144	TRUE	0.191647	TRUE	3	23	Amp		0.96391	N	N	83.2619	N
65	F5	FALSE	HLCP18-2	ACT	UNKNOWN	SYBR	None							21.5998	21.4665	0.255048						TRUE	0.193685	TRUE	3	16	Amp		0.967699	N	N	83.7866	N
66	F6	FALSE	HLCP18-2	ACT	UNKNOWN	SYBR	None							21.5851	21.4665	0.255048						TRUE	0.193685	TRUE	3	16	Amp		0.96286	N	N	83.7866	N
67	F7	FALSE	HLCP18-2	ACT	UNKNOWN	SYBR	None							21.0841	21.4665	0.255048						TRUE	0.193685	TRUE	3	16	Amp		0.963708	N	N	83.6526	Y
68	F8	FALSE	HLCP18-2	ACT	UNKNOWN	SYBR	None							21.5972	21.4665	0.255048						TRUE	0.193685	TRUE	3	16	Amp		0.960953	N	N	83.7885	N
69	F9	FALSE	HLCP18-2	TUB	UNKNOWN	SYBR	None							20.8068	20.8864	0.0733677						TRUE	0.179006	TRUE	3	15	Amp		0.982174	N	N	82.1346	N
70	F10	FALSE	HLCP18-2	TUB	UNKNOWN	SYBR	None							20.8424	20.8864	0.0733677						TRUE	0.179006	TRUE	3	16	Amp		0.977463	N	N	82.1346	N
71	F11	FALSE	HLCP18-2	TUB	UNKNOWN	SYBR	None							20.9592	20.8864	0.0733677						TRUE	0.179006	TRUE	3	16	Amp		0.966143	N	N	82.1575	N
72	F12	FALSE	HLCP18-2	TUB	UNKNOWN	SYBR	None							20.9371	20.8864	0.0733677						TRUE	0.179006	TRUE	3	16	Amp		0.978501	N	N	82.1575	N
73	G1	FALSE	HLCP28-2	C5180	UNKNOWN	SYBR	None				0.25805	0.227123	0.293189	28.1997	28.0944	0.118284		6.81215	0.165323	0.0826613	1.95428	TRUE	0.191647	TRUE	3	23	Amp		0.970898	N	N	82.9688	N
74	G2	FALSE	HLCP28-2	C5180	UNKNOWN	SYBR	None				0.25805	0.227123	0.293189	28.1503	28.0944	0.118284		6.81215	0.165323	0.0826613	1.95428	TRUE	0.191647	TRUE	3	23	Amp		0.971517	N	N	82.9688	N
75	G3	FALSE	HLCP28-2	C5180	UNKNOWN	SYBR	None				0.25805	0.227123	0.293189	28.1	28.0944	0.118284		6.81215	0.165323	0.0826613	1.95428	TRUE	0.191647	TRUE	3	23	Amp		0.97201	N	N	83.2619	N
76	G4	FALSE	HLCP28-2	C5180	UNKNOWN	SYBR	None				0.25805	0.227123	0.293189	27.9278	28.0944	0.118284		6.81215	0.165323	0.0826613	1.95428	TRUE	0.191647	TRUE	3	22	Amp		0.972708	N	N	83.2619	N
77	G5	FALSE	HLCP28-2	ACT	UNKNOWN	SYBR	None							20.8807	20.7248	0.153893						TRUE	0.193685	TRUE	3	15	Amp		0.963602	N	N	83.7866	N
78	G6	FALSE	HLCP28-2	ACT	UNKNOWN	SYBR	None							20.6785	20.7248	0.153893						TRUE	0.193685	TRUE	3	15	Amp		0.969335	N	N	83.7866	N
79	G7	FALSE	HLCP28-2	ACT	UNKNOWN	SYBR	None							20.8089	20.7248	0.153893						TRUE	0.193685	TRUE	3	15	Amp		0.967602	N	N	83.9244	N
80	G8	FALSE	HLCP28-2	ACT	UNKNOWN	SYBR	None							20.5311	20.7248	0.153893						TRUE	0.193685	TRUE	3	15	Amp		0.964454	N	N	83.7885	N
81	G9	FALSE	HLCP28-2	TUB	UNKNOWN	SYBR	None							21.7935	21.8398	0.0547519						TRUE	0.179006	TRUE	3	17	Amp		0.976509	N	N	82.1346	N
82	G10	FALSE	HLCP28-2	TUB	UNKNOWN	SYBR	None							21.8284	21.8398	0.0547519						TRUE	0.179006	TRUE	3	17	Amp		0.975068	N	N	82.1346	N
83	G11	FALSE	HLCP28-2	TUB	UNKNOWN	SYBR	None							21.8183	21.8398	0.0547519						TRUE	0.179006	TRUE	3	16	Amp		0.977224	N	N	82.1575	N
84	G12	FALSE	HLCP28-2	TUB	UNKNOWN	SYBR	None							21.9189	21.8398	0.0547519						TRUE	0.179006	TRUE	3	17	Amp		0.974444	N	N	82.1575	N
85	H1	FALSE	CK	C5180	NTC	SYBR	None							Undetermined								TRUE	0.191647	TRUE	3	39	No Amp		0	N	N	63.0002	N
86	H2	FALSE	CK	C5180	NTC	SYBR	None							Undetermined								TRUE	0.191647	TRUE	3	39	No Amp		0	N	N	63.2719	N
87	H3	FALSE	CK	C5180	NTC	SYBR	None							Undetermined								TRUE	0.191647	TRUE	3	39	No Amp		0	N	N	63.9526	N
88	H4	FALSE	CK	C5180	NTC	SYBR	None							Undetermined								TRUE	0.191647	TRUE	3	34	Inconclusive		0	N	N	76.4628	N
89	H5	FALSE	CK	ACT	NTC	SYBR	None							Undetermined								TRUE	0.193685	TRUE	3	39	No Amp		0	N	Y	83.1073	N	90.7153
90	H6	FALSE	CK	ACT	NTC	SYBR	None							Undetermined								TRUE	0.193685	TRUE	3	39	No Amp		0	N	Y	83.7866	N	77.1296	89.7643	73.7331
91	H7	FALSE	CK	ACT	NTC	SYBR	None							Undetermined								TRUE	0.193685	TRUE	3	39	No Amp		0	N	Y	82.5657	N	77.6744
92	H8	FALSE	CK	ACT	NTC	SYBR	None							Undetermined								TRUE	0.193685	TRUE	3	39	No Amp		0	N	Y	83.5168	N	92.0765	86.37	89.0874
93	H9	FALSE	CK	TUB	NTC	SYBR	None							Undetermined								TRUE	0.179006	TRUE	3	39	No Amp		0	N	N	63.0003	N
94	H10	FALSE	CK	TUB	NTC	SYBR	None							Undetermined								TRUE	0.179006	TRUE	3	39	No Amp		0	N	N	64.3573	N
95	H11	FALSE	CK	TUB	NTC	SYBR	None							Undetermined								TRUE	0.179006	TRUE	3	39	No Amp		0	N	N	62.9997	N
96	H12	FALSE	CK	TUB	NTC	SYBR	None							Undetermined								TRUE	0.179006	TRUE	3	39	No Amp		0	N	N	63.9508	N
Analysis Type	Singleplex
Endogenous Control	ACT, TUB
RQ Min/Max Confidence Level	95.0
Reference Sample	HLCP8-2
