# Supplementary material for: Transcriptomic Analysis Reveal the Molecular Mechanisms of Seed Coat Development in Cucurbita pepo L
Source: Front Plant Sci. 2022 Feb 24;13:772685. doi: 10.3389/fpls.2022.772685 (PMC8912962; doi:10.3389/fpls.2022.772685)
Supplement: Supplementary file 1 [file Data_Sheet_1.zip › Shenzhiyan -7th plate q-pcr results 20191127.xls]

## Sheet: Results
Block Type	96-Well 0.1-mL Block
Calibration Background is expired	Yes
Calibration Background performed on	10-29-2017
Calibration Pure Dye ABY is expired	Yes
Calibration Pure Dye ABY performed on	10-29-2017
Calibration Pure Dye CY5 is expired	Yes
Calibration Pure Dye CY5 performed on	10-29-2017
Calibration Pure Dye FAM is expired	Yes
Calibration Pure Dye FAM performed on	10-29-2017
Calibration Pure Dye JUN is expired	Yes
Calibration Pure Dye JUN performed on	10-29-2017
Calibration Pure Dye MUSTANG PURPLE is expired	Yes
Calibration Pure Dye MUSTANG PURPLE performed on	10-29-2017
Calibration Pure Dye NED is expired	Yes
Calibration Pure Dye NED performed on	10-29-2017
Calibration Pure Dye ROX is expired	Yes
Calibration Pure Dye ROX performed on	10-29-2017
Calibration Pure Dye SYBR is expired	Yes
Calibration Pure Dye SYBR performed on	10-29-2017
Calibration Pure Dye TAMRA is expired	Yes
Calibration Pure Dye TAMRA performed on	10-29-2017
Calibration Pure Dye VIC is expired	Yes
Calibration Pure Dye VIC performed on	10-29-2017
Calibration ROI is expired	Yes
Calibration ROI performed on	10-29-2017
Calibration Uniformity is expired	Yes
Calibration Uniformity performed on	10-29-2017
Chemistry	SYBR_GREEN
Date Created	2019-11-27 21:18:16 PM PST
Experiment Barcode
Experiment Comment
Experiment File Name	D:\Users\Administrator\Desktop\SZY FINAL Q-PCR 20191127\Shenzhiyan -7th plate q-pcr results computer save 20191127.eds
Experiment Name	Shenzhiyan -7th plate q-pcr 20191127
Experiment Run End Time	2019-11-27 05:00:43 AM PST
Experiment Type	Comparative Cт (ΔΔCт)
Instrument Name	272510507
Instrument Serial Number	272510507
Instrument Type	QuantStudio™ 5 System
Passive Reference	ROX
Post-read Stage/Step
Pre-read Stage/Step
Quantification Cycle Method	Ct
Signal Smoothing On	true
Stage where Melt Analysis is performed	Stage3
Stage/ Cycle where Ct Analysis is performed	Stage2, Step2
User Name
Well	Well Position	Omit	Sample Name	Target Name	Task	Reporter	Quencher	Quantity	Quantity Mean	Quantity SD	RQ	RQ Min	RQ Max	CT	Ct Mean	Ct SD	Delta Ct	Delta Ct Mean	Delta Ct SD	Delta Ct SE	Delta Delta Ct	Automatic Ct Threshold	Ct Threshold	Automatic Baseline	Baseline Start	Baseline End	Amp Status	Comments	Cq Conf	MTP	Tm1	Tm2	Tm3	Tm4
1	A1	FALSE	CP8-3	C7510	UNKNOWN	SYBR	None				1	0.837148	1.19453	28.2338	27.9391	0.210054		7.12197	0.230187	0.115094	0	TRUE	0.19865	TRUE	3	22	Amp		0.985848	N	84.6017
2	A2	FALSE	CP8-3	C7510	UNKNOWN	SYBR	None				1	0.837148	1.19453	27.9168	27.9391	0.210054		7.12197	0.230187	0.115094	0	TRUE	0.19865	TRUE	3	22	Amp		0.9875	N	84.465
3	A3	FALSE	CP8-3	C7510	UNKNOWN	SYBR	None				1	0.837148	1.19453	27.8661	27.9391	0.210054		7.12197	0.230187	0.115094	0	TRUE	0.19865	TRUE	3	22	Amp		0.988008	N	84.639
4	A4	FALSE	CP8-3	C7510	UNKNOWN	SYBR	None				1	0.837148	1.19453	27.7398	27.9391	0.210054		7.12197	0.230187	0.115094	0	TRUE	0.19865	TRUE	3	22	Amp		0.986604	N	84.639
5	A5	FALSE	CP8-3	C9060	UNKNOWN	SYBR	None				1	0.818792	1.22131	20.2316	20.555	0.241175		-0.26214	0.258899	0.12945	0	TRUE	0.176299	TRUE	3	15	Amp		0.984366	N	84.1985
6	A6	FALSE	CP8-3	C9060	UNKNOWN	SYBR	None				1	0.818792	1.22131	20.5971	20.555	0.241175		-0.26214	0.258899	0.12945	0	TRUE	0.176299	TRUE	3	15	Amp		0.98347	N	84.1985
7	A7	FALSE	CP8-3	C9060	UNKNOWN	SYBR	None				1	0.818792	1.22131	20.5762	20.555	0.241175		-0.26214	0.258899	0.12945	0	TRUE	0.176299	TRUE	3	15	Amp		0.979623	N	84.2007
8	A8	FALSE	CP8-3	C9060	UNKNOWN	SYBR	None				1	0.818792	1.22131	20.8152	20.555	0.241175		-0.26214	0.258899	0.12945	0	TRUE	0.176299	TRUE	3	15	Amp		0.987981	N	84.3374
9	A9	FALSE	CP8-3	C1430	UNKNOWN	SYBR	None				1	0.913962	1.09414	26.0584	26.1567	0.0686286		5.33953	0.116505	0.0582523	0	TRUE	0.195802	TRUE	3	21	Amp		0.98349	N	80.7387
10	A10	FALSE	CP8-3	C1430	UNKNOWN	SYBR	None				1	0.913962	1.09414	26.1635	26.1567	0.0686286		5.33953	0.116505	0.0582523	0	TRUE	0.195802	TRUE	3	21	Amp		0.987773	N	80.8752
11	A11	FALSE	CP8-3	C1430	UNKNOWN	SYBR	None				1	0.913962	1.09414	26.1914	26.1567	0.0686286		5.33953	0.116505	0.0582523	0	TRUE	0.195802	TRUE	3	21	Amp		0.985738	N	80.783
12	A12	FALSE	CP8-3	C1430	UNKNOWN	SYBR	None				1	0.913962	1.09414	26.2135	26.1567	0.0686286		5.33953	0.116505	0.0582523	0	TRUE	0.195802	TRUE	3	21	Amp		0.987095	N	80.783
13	B1	FALSE	CP18-3	C7510	UNKNOWN	SYBR	None				22.9336	20.6986	25.41	23.2037	23.058	0.114834		2.60258	0.132784	0.0663921	-4.51939	TRUE	0.19865	TRUE	3	18	Amp		0.970916	N	84.465
14	B2	FALSE	CP18-3	C7510	UNKNOWN	SYBR	None				22.9336	20.6986	25.41	23.0906	23.058	0.114834		2.60258	0.132784	0.0663921	-4.51939	TRUE	0.19865	TRUE	3	18	Amp		0.970179	N	84.465
15	B3	FALSE	CP18-3	C7510	UNKNOWN	SYBR	None				22.9336	20.6986	25.41	22.9427	23.058	0.114834		2.60258	0.132784	0.0663921	-4.51939	TRUE	0.19865	TRUE	3	17	Amp		0.973383	N	84.639
16	B4	FALSE	CP18-3	C7510	UNKNOWN	SYBR	None				22.9336	20.6986	25.41	22.995	23.058	0.114834		2.60258	0.132784	0.0663921	-4.51939	TRUE	0.19865	TRUE	3	18	Amp		0.971501	N	84.639
17	B5	FALSE	CP18-3	C9060	UNKNOWN	SYBR	None				3.50274	3.23329	3.79465	18.424	18.3848	0.0793736		-2.07062	0.103658	0.051829	-1.80848	TRUE	0.176299	TRUE	3	13	Amp		0.967743	N	84.1985
18	B6	FALSE	CP18-3	C9060	UNKNOWN	SYBR	None				3.50274	3.23329	3.79465	18.3142	18.3848	0.0793736		-2.07062	0.103658	0.051829	-1.80848	TRUE	0.176299	TRUE	3	13	Amp		0.96351	N	84.1985
19	B7	FALSE	CP18-3	C9060	UNKNOWN	SYBR	None				3.50274	3.23329	3.79465	18.4776	18.3848	0.0793736		-2.07062	0.103658	0.051829	-1.80848	TRUE	0.176299	TRUE	3	13	Amp		0.963239	N	84.2007
20	B8	FALSE	CP18-3	C9060	UNKNOWN	SYBR	None				3.50274	3.23329	3.79465	18.3235	18.3848	0.0793736		-2.07062	0.103658	0.051829	-1.80848	TRUE	0.176299	TRUE	3	13	Amp		0.963622	N	84.2007
21	B9	FALSE	CP18-3	C1430	UNKNOWN	SYBR	None				11.3019	10.5796	12.0735	22.2894	22.2965	0.0535703		1.84103	0.0855255	0.0427627	-3.49849	TRUE	0.195802	TRUE	3	17	Amp		0.961901	N	80.8752
22	B10	FALSE	CP18-3	C1430	UNKNOWN	SYBR	None				11.3019	10.5796	12.0735	22.2503	22.2965	0.0535703		1.84103	0.0855255	0.0427627	-3.49849	TRUE	0.195802	TRUE	3	17	Amp		0.971114	N	80.8752
23	B11	FALSE	CP18-3	C1430	UNKNOWN	SYBR	None				11.3019	10.5796	12.0735	22.2731	22.2965	0.0535703		1.84103	0.0855255	0.0427627	-3.49849	TRUE	0.195802	TRUE	3	17	Amp		0.972512	N	80.783
24	B12	FALSE	CP18-3	C1430	UNKNOWN	SYBR	None				11.3019	10.5796	12.0735	22.3731	22.2965	0.0535703		1.84103	0.0855255	0.0427627	-3.49849	TRUE	0.195802	TRUE	3	17	Amp		0.971422	N	80.783
25	C1	FALSE	CP28-3	C7510	UNKNOWN	SYBR	None				20.3039	15.5182	26.5656	25.3226	25.0956	0.320585		2.77828	0.348095	0.174048	-4.34369	TRUE	0.19865	TRUE	3	20	Amp		0.966705	N	84.3282
26	C2	FALSE	CP28-3	C7510	UNKNOWN	SYBR	None				20.3039	15.5182	26.5656	25.39	25.0956	0.320585		2.77828	0.348095	0.174048	-4.34369	TRUE	0.19865	TRUE	3	20	Amp		0.967347	N	84.3282
27	C3	FALSE	CP28-3	C7510	UNKNOWN	SYBR	None				20.3039	15.5182	26.5656	24.9652	25.0956	0.320585		2.77828	0.348095	0.174048	-4.34369	TRUE	0.19865	TRUE	3	19	Amp		0.969765	N	84.5021
28	C4	FALSE	CP28-3	C7510	UNKNOWN	SYBR	None				20.3039	15.5182	26.5656	24.7043	25.0956	0.320585		2.77828	0.348095	0.174048	-4.34369	TRUE	0.19865	TRUE	3	19	Amp		0.963699	N	84.5021
29	C5	FALSE	CP28-3	C9060	UNKNOWN	SYBR	None				5.28504	4.5079	6.19617	19.7392	19.6532	0.155004		-2.66406	0.205966	0.102983	-2.40192	TRUE	0.176299	TRUE	3	14	Amp		0.943363	N	84.1985
30	C6	FALSE	CP28-3	C9060	UNKNOWN	SYBR	None				5.28504	4.5079	6.19617	19.7641	19.6532	0.155004		-2.66406	0.205966	0.102983	-2.40192	TRUE	0.176299	TRUE	3	14	Amp		0.955225	N	84.1985
31	C7	FALSE	CP28-3	C9060	UNKNOWN	SYBR	None				5.28504	4.5079	6.19617	19.6833	19.6532	0.155004		-2.66406	0.205966	0.102983	-2.40192	TRUE	0.176299	TRUE	3	14	Amp		0.955407	N	84.2007
32	C8	FALSE	CP28-3	C9060	UNKNOWN	SYBR	None				5.28504	4.5079	6.19617	19.4263	19.6532	0.155004		-2.66406	0.205966	0.102983	-2.40192	TRUE	0.176299	TRUE	3	14	Amp		0.956727	N	84.2007
33	C9	FALSE	CP28-3	C1430	UNKNOWN	SYBR	None				211.575	190.371	235.141	19.9229	19.9318	0.0175244		-2.3855	0.136759	0.0683793	-7.72503	TRUE	0.195802	TRUE	3	15	Amp		0.9586	N	80.8752
34	C10	FALSE	CP28-3	C1430	UNKNOWN	SYBR	None				211.575	190.371	235.141	19.9505	19.9318	0.0175244		-2.3855	0.136759	0.0683793	-7.72503	TRUE	0.195802	TRUE	3	15	Amp		0.967892	N	80.8752
35	C11	FALSE	CP28-3	C1430	UNKNOWN	SYBR	None				211.575	190.371	235.141	19.912	19.9318	0.0175244		-2.3855	0.136759	0.0683793	-7.72503	TRUE	0.195802	TRUE	3	14	Amp		0.969566	N	80.783
36	C12	FALSE	CP28-3	C1430	UNKNOWN	SYBR	None				211.575	190.371	235.141	19.9417	19.9318	0.0175244		-2.3855	0.136759	0.0683793	-7.72503	TRUE	0.195802	TRUE	3	14	Amp		0.971395	N	80.783
37	D1	FALSE	CK	C7510	NTC	SYBR	None							Undetermined								TRUE	0.19865	TRUE	3	39	No Amp		0	N	63.0009
38	D2	FALSE	CK	C7510	NTC	SYBR	None							Undetermined								TRUE	0.19865	TRUE	3	39	No Amp		0	N	63.411
39	D3	FALSE	CK	C7510	NTC	SYBR	None							Undetermined								TRUE	0.19865	TRUE	3	39	No Amp		0	N	63.0005
40	D4	FALSE	CK	C7510	NTC	SYBR	None							Undetermined								TRUE	0.19865	TRUE	3	39	No Amp		0	Y	69.0264	77.5175	93.2671
41	D5	FALSE	CK	C9060	NTC	SYBR	None							Undetermined								TRUE	0.176299	TRUE	3	39	No Amp		0	Y	73.8049	93.3613	65.7362
42	D6	FALSE	CK	C9060	NTC	SYBR	None							Undetermined								TRUE	0.176299	TRUE	3	39	No Amp		0	Y	83.5147	88.1645	70.2492	92.8142
43	D7	FALSE	CK	C9060	NTC	SYBR	None							Undetermined								TRUE	0.176299	TRUE	3	39	No Amp		0	Y	83.5168	90.7659	69.9761
44	D8	FALSE	CK	C9060	NTC	SYBR	None							Undetermined								TRUE	0.176299	TRUE	3	39	No Amp		0	Y	82.6962	75.3103	90.2188	79.9607
45	D9	FALSE	CK	C1430	NTC	SYBR	None							Undetermined								TRUE	0.195802	TRUE	3	39	No Amp		0	Y	87.2879	82.2396	79.2379	70.2328
46	D10	FALSE	CK	C1430	NTC	SYBR	None							Undetermined								TRUE	0.195802	TRUE	3	39	No Amp		0	N	63.6837
47	D11	FALSE	CK	C1430	NTC	SYBR	None							Undetermined								TRUE	0.195802	TRUE	3	39	No Amp		0	N	63.0011
48	D12	FALSE	CK	C1430	NTC	SYBR	None							Undetermined								TRUE	0.195802	TRUE	3	39	No Amp		0	N	63.2747
49	E1	FALSE	CP8-3	C5180	UNKNOWN	SYBR	None				1	0.920433	1.08644	25.9374	25.9441	0.0516176		5.12695	0.107368	0.0536838	0	TRUE	0.222036	TRUE	3	20	Amp		0.986455	N	83.0978
50	E2	FALSE	CP8-3	C5180	UNKNOWN	SYBR	None				1	0.920433	1.08644	25.8738	25.9441	0.0516176		5.12695	0.107368	0.0536838	0	TRUE	0.222036	TRUE	3	20	Amp		0.988502	N	82.9611
51	E3	FALSE	CP8-3	C5180	UNKNOWN	SYBR	None				1	0.920433	1.08644	25.9863	25.9441	0.0516176		5.12695	0.107368	0.0536838	0	TRUE	0.222036	TRUE	3	20	Amp		0.978264	N	83.2695
52	E4	FALSE	CP8-3	C5180	UNKNOWN	SYBR	None				1	0.920433	1.08644	25.979	25.9441	0.0516176		5.12695	0.107368	0.0536838	0	TRUE	0.222036	TRUE	3	20	Amp		0.980635	N	83.2695
53	E5	FALSE	CP8-3	ACT	UNKNOWN	SYBR	None							21.2977	21.4095	0.120911						TRUE	0.198583	TRUE	3	16	Amp		0.97617	N	83.7882
54	E6	FALSE	CP8-3	ACT	UNKNOWN	SYBR	None							21.5192	21.4095	0.120911						TRUE	0.198583	TRUE	3	16	Amp		0.97928	N	83.7882
55	E7	FALSE	CP8-3	ACT	UNKNOWN	SYBR	None							21.5088	21.4095	0.120911						TRUE	0.198583	TRUE	3	16	Amp		0.973326	N	83.7904
56	E8	FALSE	CP8-3	ACT	UNKNOWN	SYBR	None							21.3122	21.4095	0.120911						TRUE	0.198583	TRUE	3	16	Amp		0.970822	N	83.7904
57	E9	FALSE	CP8-3	TUB	UNKNOWN	SYBR	None							20.1968	20.2249	0.0557443						TRUE	0.201215	TRUE	3	15	Amp		0.977737	N	82.2396
58	E10	FALSE	CP8-3	TUB	UNKNOWN	SYBR	None							20.2242	20.2249	0.0557443						TRUE	0.201215	TRUE	3	15	Amp		0.981309	N	82.1031
59	E11	FALSE	CP8-3	TUB	UNKNOWN	SYBR	None							20.1756	20.2249	0.0557443						TRUE	0.201215	TRUE	3	15	Amp		0.987596	N	82.1509
60	E12	FALSE	CP8-3	TUB	UNKNOWN	SYBR	None							20.303	20.2249	0.0557443						TRUE	0.201215	TRUE	3	15	Amp		0.983011	N	82.1509
61	F1	FALSE	CP18-3	C5180	UNKNOWN	SYBR	None				20.0614	18.902	21.292	21.3015	21.256	0.0387076		0.800598	0.0770916	0.0385458	-4.32635	TRUE	0.222036	TRUE	3	16	Amp		0.967291	N	82.9611
62	F2	FALSE	CP18-3	C5180	UNKNOWN	SYBR	None				20.0614	18.902	21.292	21.272	21.256	0.0387076		0.800598	0.0770916	0.0385458	-4.32635	TRUE	0.222036	TRUE	3	16	Amp		0.964851	N	82.9611
63	F3	FALSE	CP18-3	C5180	UNKNOWN	SYBR	None				20.0614	18.902	21.292	21.2133	21.256	0.0387076		0.800598	0.0770916	0.0385458	-4.32635	TRUE	0.222036	TRUE	3	15	Amp		0.962511	N	83.2695
64	F4	FALSE	CP18-3	C5180	UNKNOWN	SYBR	None				20.0614	18.902	21.292	21.2373	21.256	0.0387076		0.800598	0.0770916	0.0385458	-4.32635	TRUE	0.222036	TRUE	3	16	Amp		0.959792	N	83.2695
65	F5	FALSE	CP18-3	ACT	UNKNOWN	SYBR	None							22.0518	22.1033	0.0432647						TRUE	0.198583	TRUE	3	17	Amp		0.96308	N	83.7882
66	F6	FALSE	CP18-3	ACT	UNKNOWN	SYBR	None							22.0909	22.1033	0.0432647						TRUE	0.198583	TRUE	3	17	Amp		0.964159	N	83.7882
67	F7	FALSE	CP18-3	ACT	UNKNOWN	SYBR	None							22.1547	22.1033	0.0432647						TRUE	0.198583	TRUE	3	17	Amp		0.958846	N	83.7904
68	F8	FALSE	CP18-3	ACT	UNKNOWN	SYBR	None							22.116	22.1033	0.0432647						TRUE	0.198583	TRUE	3	17	Amp		0.961518	N	83.9271
69	F9	FALSE	CP18-3	TUB	UNKNOWN	SYBR	None							18.7162	18.8075	0.0837725						TRUE	0.201215	TRUE	3	13	Amp		0.977224	N	82.2396
70	F10	FALSE	CP18-3	TUB	UNKNOWN	SYBR	None							18.7686	18.8075	0.0837725						TRUE	0.201215	TRUE	3	13	Amp		0.985744	N	82.2396
71	F11	FALSE	CP18-3	TUB	UNKNOWN	SYBR	None							18.8358	18.8075	0.0837725						TRUE	0.201215	TRUE	3	13	Amp		0.982718	N	82.1509
72	F12	FALSE	CP18-3	TUB	UNKNOWN	SYBR	None							18.9095	18.8075	0.0837725						TRUE	0.201215	TRUE	3	13	Amp		0.971714	N	82.1509
73	G1	FALSE	CP28-3	C5180	UNKNOWN	SYBR	None				15.2228	13.6949	16.9213	23.5399	23.5161	0.0191437		1.19879	0.136975	0.0684877	-3.92816	TRUE	0.222036	TRUE	3	18	Amp		0.968404	N	83.0978
74	G2	FALSE	CP28-3	C5180	UNKNOWN	SYBR	None				15.2228	13.6949	16.9213	23.5125	23.5161	0.0191437		1.19879	0.136975	0.0684877	-3.92816	TRUE	0.222036	TRUE	3	18	Amp		0.969975	N	82.9611
75	G3	FALSE	CP28-3	C5180	UNKNOWN	SYBR	None				15.2228	13.6949	16.9213	23.4934	23.5161	0.0191437		1.19879	0.136975	0.0684877	-3.92816	TRUE	0.222036	TRUE	3	18	Amp		0.967892	N	83.2695
76	G4	FALSE	CP28-3	C5180	UNKNOWN	SYBR	None				15.2228	13.6949	16.9213	23.5183	23.5161	0.0191437		1.19879	0.136975	0.0684877	-3.92816	TRUE	0.222036	TRUE	3	18	Amp		0.968032	N	83.2695
77	G5	FALSE	CP28-3	ACT	UNKNOWN	SYBR	None							22.4836	22.5275	0.0865601						TRUE	0.198583	TRUE	3	17	Amp		0.968544	N	83.7882
78	G6	FALSE	CP28-3	ACT	UNKNOWN	SYBR	None							22.5244	22.5275	0.0865601						TRUE	0.198583	TRUE	3	17	Amp		0.968266	N	83.7882
79	G7	FALSE	CP28-3	ACT	UNKNOWN	SYBR	None							22.4524	22.5275	0.0865601						TRUE	0.198583	TRUE	3	17	Amp		0.968829	N	83.9271
80	G8	FALSE	CP28-3	ACT	UNKNOWN	SYBR	None							22.6496	22.5275	0.0865601						TRUE	0.198583	TRUE	3	17	Amp		0.965234	N	83.9271
81	G9	FALSE	CP28-3	TUB	UNKNOWN	SYBR	None							22.1047	22.1071	0.171169						TRUE	0.201215	TRUE	3	17	Amp		0.973073	N	82.2396
82	G10	FALSE	CP28-3	TUB	UNKNOWN	SYBR	None							22.0848	22.1071	0.171169						TRUE	0.201215	TRUE	3	17	Amp		0.970549	N	82.2396
83	G11	FALSE	CP28-3	TUB	UNKNOWN	SYBR	None							21.9107	22.1071	0.171169						TRUE	0.201215	TRUE	3	16	Amp		0.979327	N	82.1509
84	G12	FALSE	CP28-3	TUB	UNKNOWN	SYBR	None							22.3281	22.1071	0.171169						TRUE	0.201215	TRUE	3	17	Amp		0.973295	N	82.1509
85	H1	FALSE	CK	C5180	NTC	SYBR	None							Undetermined								TRUE	0.222036	TRUE	3	39	No Amp		0	N	63.0009
86	H2	FALSE	CK	C5180	NTC	SYBR	None							Undetermined								TRUE	0.222036	TRUE	3	39	No Amp		0	N	76.5356
87	H3	FALSE	CK	C5180	NTC	SYBR	None							Undetermined								TRUE	0.222036	TRUE	3	39	No Amp		0	N	63.0005
88	H4	FALSE	CK	C5180	NTC	SYBR	None							Undetermined								TRUE	0.222036	TRUE	3	35	No Amp		0	N	76.5588
89	H5	FALSE	CK	ACT	NTC	SYBR	None							Undetermined								TRUE	0.198583	TRUE	3	39	No Amp		0	N	63.001
90	H6	FALSE	CK	ACT	NTC	SYBR	None							Undetermined								TRUE	0.198583	TRUE	3	39	No Amp		0	Y	81.1898	90.2158	84.0617	78.5914
91	H7	FALSE	CK	ACT	NTC	SYBR	None							Undetermined								TRUE	0.198583	TRUE	3	39	No Amp		0	Y	84.0639	89.5349	91.9968
92	H8	FALSE	CK	ACT	NTC	SYBR	None							Undetermined								TRUE	0.198583	TRUE	3	39	No Amp		0	Y	82.2858	75.4471	91.7233	89.3981
93	H9	FALSE	CK	TUB	NTC	SYBR	None							Undetermined								TRUE	0.201215	TRUE	3	39	No Amp		0	Y	81.2845	75.9633	89.7438	92.0633
94	H10	FALSE	CK	TUB	NTC	SYBR	None							Undetermined								TRUE	0.201215	TRUE	3	39	No Amp		0	N	65.4574
95	H11	FALSE	CK	TUB	NTC	SYBR	None							Undetermined								TRUE	0.201215	TRUE	3	39	No Amp		0	N	65.6
96	H12	FALSE	CK	TUB	NTC	SYBR	None							Undetermined								TRUE	0.201215	TRUE	3	39	No Amp		0	N	63.0011
Analysis Type	Singleplex
Endogenous Control	ACT, TUB
RQ Min/Max Confidence Level	95.0
Reference Sample	CP8-3
