# Supplementary material for: Transcriptomic Analysis Reveal the Molecular Mechanisms of Seed Coat Development in Cucurbita pepo L
Source: Front Plant Sci. 2022 Feb 24;13:772685. doi: 10.3389/fpls.2022.772685 (PMC8912962; doi:10.3389/fpls.2022.772685)
Supplement: Supplementary file 1 [file Data_Sheet_1.zip › Shenzhiyan -8th plate q-pcr results 20191127.xls]

## Sheet: Results
Block Type	96-Well 0.1-mL Block
Calibration Background is expired	Yes
Calibration Background performed on	10-29-2017
Calibration Pure Dye ABY is expired	Yes
Calibration Pure Dye ABY performed on	10-29-2017
Calibration Pure Dye CY5 is expired	Yes
Calibration Pure Dye CY5 performed on	10-29-2017
Calibration Pure Dye FAM is expired	Yes
Calibration Pure Dye FAM performed on	10-29-2017
Calibration Pure Dye JUN is expired	Yes
Calibration Pure Dye JUN performed on	10-29-2017
Calibration Pure Dye MUSTANG PURPLE is expired	Yes
Calibration Pure Dye MUSTANG PURPLE performed on	10-29-2017
Calibration Pure Dye NED is expired	Yes
Calibration Pure Dye NED performed on	10-29-2017
Calibration Pure Dye ROX is expired	Yes
Calibration Pure Dye ROX performed on	10-29-2017
Calibration Pure Dye SYBR is expired	Yes
Calibration Pure Dye SYBR performed on	10-29-2017
Calibration Pure Dye TAMRA is expired	Yes
Calibration Pure Dye TAMRA performed on	10-29-2017
Calibration Pure Dye VIC is expired	Yes
Calibration Pure Dye VIC performed on	10-29-2017
Calibration ROI is expired	Yes
Calibration ROI performed on	10-29-2017
Calibration Uniformity is expired	Yes
Calibration Uniformity performed on	10-29-2017
Chemistry	SYBR_GREEN
Date Created	2019-11-27 22:29:20 PM PST
Experiment Barcode
Experiment Comment
Experiment File Name	D:\Users\Administrator\Desktop\SZY FINAL Q-PCR 20191127\Shenzhiyan -8th plate q-pcr results computer save 20191127.eds
Experiment Name	Shenzhiyan -8th plate q-pcr 20191127
Experiment Run End Time	2019-11-27 06:12:01 AM PST
Experiment Type	Comparative Cт (ΔΔCт)
Instrument Name	272510507
Instrument Serial Number	272510507
Instrument Type	QuantStudio™ 5 System
Passive Reference	ROX
Post-read Stage/Step
Pre-read Stage/Step
Quantification Cycle Method	Ct
Signal Smoothing On	true
Stage where Melt Analysis is performed	Stage3
Stage/ Cycle where Ct Analysis is performed	Stage2, Step2
User Name
Well	Well Position	Omit	Sample Name	Target Name	Task	Reporter	Quencher	Quantity	Quantity Mean	Quantity SD	RQ	RQ Min	RQ Max	CT	Ct Mean	Ct SD	Delta Ct	Delta Ct Mean	Delta Ct SD	Delta Ct SE	Delta Delta Ct	Automatic Ct Threshold	Ct Threshold	Automatic Baseline	Baseline Start	Baseline End	Amp Status	Comments	Cq Conf	AMPNC	MTP	Tm1	Tm2	Tm3	Tm4
1	A1	FALSE	HLCP8-3	C7510	UNKNOWN	SYBR	None				1	0.870629	1.14859	28.0694	27.8946	0.11945		8.28667	0.179405	0.0897027	0	TRUE	0.191413	TRUE	3	23	Amp		0.96426	N	N	84.5968
2	A2	FALSE	HLCP8-3	C7510	UNKNOWN	SYBR	None				1	0.870629	1.14859	27.8174	27.8946	0.11945		8.28667	0.179405	0.0897027	0	TRUE	0.191413	TRUE	3	22	Amp		0.96824	N	N	84.461
3	A3	FALSE	HLCP8-3	C7510	UNKNOWN	SYBR	None				1	0.870629	1.14859	27.8183	27.8946	0.11945		8.28667	0.179405	0.0897027	0	TRUE	0.191413	TRUE	3	22	Amp		0.966578	N	N	84.6224
4	A4	FALSE	HLCP8-3	C7510	UNKNOWN	SYBR	None				1	0.870629	1.14859	27.8734	27.8946	0.11945		8.28667	0.179405	0.0897027	0	TRUE	0.191413	TRUE	3	22	Amp		0.966974	N	N	84.6224
5	A5	FALSE	HLCP8-3	C9060	UNKNOWN	SYBR	None				1	0.890955	1.12239	18.7904	18.8337	0.0666191		-0.774246	0.14952	0.07476	0	TRUE	0.144447	TRUE	3	14	Amp		0.960228	N	N	84.1967
6	A6	FALSE	HLCP8-3	C9060	UNKNOWN	SYBR	None				1	0.890955	1.12239	18.7646	18.8337	0.0666191		-0.774246	0.14952	0.07476	0	TRUE	0.144447	TRUE	3	14	Amp		0.947115	N	N	84.1967
7	A7	FALSE	HLCP8-3	C9060	UNKNOWN	SYBR	None				1	0.890955	1.12239	18.8764	18.8337	0.0666191		-0.774246	0.14952	0.07476	0	TRUE	0.144447	TRUE	3	14	Amp		0.965222	N	N	84.1958
8	A8	FALSE	HLCP8-3	C9060	UNKNOWN	SYBR	None				1	0.890955	1.12239	18.9033	18.8337	0.0666191		-0.774246	0.14952	0.07476	0	TRUE	0.144447	TRUE	3	14	Amp		0.962214	N	N	84.1958
9	A9	FALSE	HLCP8-3	C1430	UNKNOWN	SYBR	None				1	0.897354	1.11439	24.2224	24.2195	0.0418641		4.61159	0.140252	0.0701261	0	TRUE	0.180144	TRUE	3	19	Amp		0.966058	N	N	80.9137
10	A10	FALSE	HLCP8-3	C1430	UNKNOWN	SYBR	None				1	0.897354	1.11439	24.1855	24.2195	0.0418641		4.61159	0.140252	0.0701261	0	TRUE	0.180144	TRUE	3	19	Amp		0.967026	N	N	80.778
11	A11	FALSE	HLCP8-3	C1430	UNKNOWN	SYBR	None				1	0.897354	1.11439	24.1926	24.2195	0.0418641		4.61159	0.140252	0.0701261	0	TRUE	0.180144	TRUE	3	19	Amp		0.964258	N	N	80.7999
12	A12	FALSE	HLCP8-3	C1430	UNKNOWN	SYBR	None				1	0.897354	1.11439	24.2776	24.2195	0.0418641		4.61159	0.140252	0.0701261	0	TRUE	0.180144	TRUE	3	19	Amp		0.96574	N	N	80.7999
13	B1	FALSE	HLCP18-3	C7510	UNKNOWN	SYBR	None				0.488221	0.423372	0.563003	30.0004	29.7758	0.160273		9.32106	0.184556	0.092278	1.03439	TRUE	0.191413	TRUE	3	25	Amp		0.973224	N	N	84.3252
14	B2	FALSE	HLCP18-3	C7510	UNKNOWN	SYBR	None				0.488221	0.423372	0.563003	29.7779	29.7758	0.160273		9.32106	0.184556	0.092278	1.03439	TRUE	0.191413	TRUE	3	24	Amp		0.9805	N	N	84.461
15	B3	FALSE	HLCP18-3	C7510	UNKNOWN	SYBR	None				0.488221	0.423372	0.563003	29.6837	29.7758	0.160273		9.32106	0.184556	0.092278	1.03439	TRUE	0.191413	TRUE	3	24	Amp		0.976639	N	N	84.6224
16	B4	FALSE	HLCP18-3	C7510	UNKNOWN	SYBR	None				0.488221	0.423372	0.563003	29.6412	29.7758	0.160273		9.32106	0.184556	0.092278	1.03439	TRUE	0.191413	TRUE	3	24	Amp		0.97529	N	N	84.6224
17	B5	FALSE	HLCP18-3	C9060	UNKNOWN	SYBR	None				2.78675	2.58923	2.99934	18.2151	18.2019	0.0262661		-2.25283	0.095201	0.0476005	-1.47858	TRUE	0.144447	TRUE	3	13	Amp		0.969613	N	N	84.1967
18	B6	FALSE	HLCP18-3	C9060	UNKNOWN	SYBR	None				2.78675	2.58923	2.99934	18.1745	18.2019	0.0262661		-2.25283	0.095201	0.0476005	-1.47858	TRUE	0.144447	TRUE	3	13	Amp		0.970235	N	N	84.1967
19	B7	FALSE	HLCP18-3	C9060	UNKNOWN	SYBR	None				2.78675	2.58923	2.99934	18.2319	18.2019	0.0262661		-2.25283	0.095201	0.0476005	-1.47858	TRUE	0.144447	TRUE	3	13	Amp		0.956331	N	N	84.1958
20	B8	FALSE	HLCP18-3	C9060	UNKNOWN	SYBR	None				2.78675	2.58923	2.99934	18.1861	18.2019	0.0262661		-2.25283	0.095201	0.0476005	-1.47858	TRUE	0.144447	TRUE	3	13	Amp		0.969869	N	N	84.1958
21	B9	FALSE	HLCP18-3	C1430	UNKNOWN	SYBR	None				7.97768	7.37349	8.63138	22.017	22.0704	0.045036		1.61562	0.101988	0.050994	-2.99597	TRUE	0.180144	TRUE	3	17	Amp		0.972804	N	N	80.778
22	B10	FALSE	HLCP18-3	C1430	UNKNOWN	SYBR	None				7.97768	7.37349	8.63138	22.1015	22.0704	0.045036		1.61562	0.101988	0.050994	-2.99597	TRUE	0.180144	TRUE	3	17	Amp		0.976147	N	N	80.9137
23	B11	FALSE	HLCP18-3	C1430	UNKNOWN	SYBR	None				7.97768	7.37349	8.63138	22.0496	22.0704	0.045036		1.61562	0.101988	0.050994	-2.99597	TRUE	0.180144	TRUE	3	17	Amp		0.98207	N	N	80.7999
24	B12	FALSE	HLCP18-3	C1430	UNKNOWN	SYBR	None				7.97768	7.37349	8.63138	22.1133	22.0704	0.045036		1.61562	0.101988	0.050994	-2.99597	TRUE	0.180144	TRUE	3	17	Amp		0.97233	N	N	80.7999
25	C1	FALSE	HLCP28-3	C7510	UNKNOWN	SYBR	None				1.10789	0.878098	1.39781	29.9713	29.8048	0.290094		8.13886	0.301021	0.15051	-0.147813	TRUE	0.191413	TRUE	3	24	Amp		0.985403	N	N	84.3252
26	C2	FALSE	HLCP28-3	C7510	UNKNOWN	SYBR	None				1.10789	0.878098	1.39781	30.085	29.8048	0.290094		8.13886	0.301021	0.15051	-0.147813	TRUE	0.191413	TRUE	3	25	Amp		0.975394	N	N	84.3252
27	C3	FALSE	HLCP28-3	C7510	UNKNOWN	SYBR	None				1.10789	0.878098	1.39781	29.429	29.8048	0.290094		8.13886	0.301021	0.15051	-0.147813	TRUE	0.191413	TRUE	3	24	Amp		0.97727	N	N	84.4864
28	C4	FALSE	HLCP28-3	C7510	UNKNOWN	SYBR	None				1.10789	0.878098	1.39781	29.7341	29.8048	0.290094		8.13886	0.301021	0.15051	-0.147813	TRUE	0.191413	TRUE	3	24	Amp		0.974625	N	N	84.6224
29	C5	FALSE	HLCP28-3	C9060	UNKNOWN	SYBR	None				2.45745	1.99132	3.03269	19.5801	19.5946	0.260239		-2.07141	0.272366	0.136183	-1.29716	TRUE	0.144447	TRUE	3	15	Amp		0.9636	N	N	84.1967
30	C6	FALSE	HLCP28-3	C9060	UNKNOWN	SYBR	None				2.45745	1.99132	3.03269	19.383	19.5946	0.260239		-2.07141	0.272366	0.136183	-1.29716	TRUE	0.144447	TRUE	3	14	Amp		0.9508	N	N	84.0608
31	C7	FALSE	HLCP28-3	C9060	UNKNOWN	SYBR	None				2.45745	1.99132	3.03269	19.9651	19.5946	0.260239		-2.07141	0.272366	0.136183	-1.29716	TRUE	0.144447	TRUE	3	16	Amp		0.880863	N	N	84.0599
32	C8	FALSE	HLCP28-3	C9060	UNKNOWN	SYBR	None				2.45745	1.99132	3.03269	19.4501	19.5946	0.260239		-2.07141	0.272366	0.136183	-1.29716	TRUE	0.144447	TRUE	3	14	Amp		0.968899	N	N	84.1958
33	C9	FALSE	HLCP28-3	C1430	UNKNOWN	SYBR	None				33.8402	31.6456	36.187	21.182	21.1969	0.0328726		-0.469079	0.0868295	0.0434148	-5.08067	TRUE	0.180144	TRUE	3	16	Amp		0.969576	N	N	80.778
34	C10	FALSE	HLCP28-3	C1430	UNKNOWN	SYBR	None				33.8402	31.6456	36.187	21.1827	21.1969	0.0328726		-0.469079	0.0868295	0.0434148	-5.08067	TRUE	0.180144	TRUE	3	16	Amp		0.97797	N	N	80.778
35	C11	FALSE	HLCP28-3	C1430	UNKNOWN	SYBR	None				33.8402	31.6456	36.187	21.1769	21.1969	0.0328726		-0.469079	0.0868295	0.0434148	-5.08067	TRUE	0.180144	TRUE	3	16	Amp		0.989978	N	N	80.664
36	C12	FALSE	HLCP28-3	C1430	UNKNOWN	SYBR	None				33.8402	31.6456	36.187	21.2461	21.1969	0.0328726		-0.469079	0.0868295	0.0434148	-5.08067	TRUE	0.180144	TRUE	3	16	Amp		0.981744	N	N	80.664
37	D1	FALSE	CK	C7510	NTC	SYBR	None							Undetermined								TRUE	0.191413	TRUE	3	39	No Amp		0	N	N	63.0011
38	D2	FALSE	CK	C7510	NTC	SYBR	None							Undetermined								TRUE	0.191413	TRUE	3	39	No Amp		0	N	N	65.7175
39	D3	FALSE	CK	C7510	NTC	SYBR	None							Undetermined								TRUE	0.191413	TRUE	3	39	No Amp		0	N	Y	72.7918	91.6936	88.5659	77.0073
40	D4	FALSE	CK	C7510	NTC	SYBR	None							Undetermined								TRUE	0.191413	TRUE	3	39	No Amp		0	N	Y	82.9906	72.3838	77.8232	65.1767
41	D5	FALSE	CK	C9060	NTC	SYBR	None							Undetermined								TRUE	0.144447	TRUE	3	39	No Amp		0	N	Y	83.789	74.8218	90.3107	88.4086
42	D6	FALSE	CK	C9060	NTC	SYBR	None							Undetermined								TRUE	0.144447	TRUE	3	39	No Amp		0	N	Y	83.5173	87.7292	92.077	64.4958
43	D7	FALSE	CK	C9060	NTC	SYBR	None							Undetermined								TRUE	0.144447	TRUE	3	39	No Amp		0	N	Y	79.8481	74.957	93.7063	90.5814
44	D8	FALSE	CK	C9060	NTC	SYBR	None							Undetermined								TRUE	0.144447	TRUE	3	39	No Amp		0	N	Y	70.0659	67.2127	79.0329	91.2608
45	D9	FALSE	CK	C1430	NTC	SYBR	None							Undetermined								TRUE	0.180144	TRUE	3	39	No Amp		0	N	Y	81.728	88.9204	91.6345	72.2286
46	D10	FALSE	CK	C1430	NTC	SYBR	None							Undetermined								TRUE	0.180144	TRUE	3	39	No Amp		0	N	Y	81.1851	89.3275	93.3986	75.2141
47	D11	FALSE	CK	C1430	NTC	SYBR	None							Undetermined								TRUE	0.180144	TRUE	3	39	No Amp		0	N	N	63.0019
48	D12	FALSE	CK	C1430	NTC	SYBR	None							Undetermined								TRUE	0.180144	TRUE	3	39	No Amp		0	N	N	94.9296
49	E1	FALSE	HLCP8-3	C5180	UNKNOWN	SYBR	None				1	0.900329	1.11071	23.9413	23.9078	0.0238479		4.29989	0.135966	0.0679831	0	TRUE	0.221905	TRUE	3	18	Amp		0.956359	N	N	82.9669
50	E2	FALSE	HLCP8-3	C5180	UNKNOWN	SYBR	None				1	0.900329	1.11071	23.885	23.9078	0.0238479		4.29989	0.135966	0.0679831	0	TRUE	0.221905	TRUE	3	18	Amp		0.965705	N	N	82.9669
51	E3	FALSE	HLCP8-3	C5180	UNKNOWN	SYBR	None				1	0.900329	1.11071	23.9009	23.9078	0.0238479		4.29989	0.135966	0.0679831	0	TRUE	0.221905	TRUE	3	18	Amp		0.957194	N	N	83.2626
52	E4	FALSE	HLCP8-3	C5180	UNKNOWN	SYBR	None				1	0.900329	1.11071	23.9041	23.9078	0.0238479		4.29989	0.135966	0.0679831	0	TRUE	0.221905	TRUE	3	18	Amp		0.95717	N	N	83.2626
53	E5	FALSE	HLCP8-3	ACT	UNKNOWN	SYBR	None							20.164	20.1163	0.126426						TRUE	0.206925	TRUE	3	15	Amp		0.948013	N	N	83.789
54	E6	FALSE	HLCP8-3	ACT	UNKNOWN	SYBR	None							20.1335	20.1163	0.126426						TRUE	0.206925	TRUE	3	15	Amp		0.937504	N	N	83.6532
55	E7	FALSE	HLCP8-3	ACT	UNKNOWN	SYBR	None							20.231	20.1163	0.126426						TRUE	0.206925	TRUE	3	15	Amp		0.935226	N	N	83.7882
56	E8	FALSE	HLCP8-3	ACT	UNKNOWN	SYBR	None							19.9368	20.1163	0.126426						TRUE	0.206925	TRUE	3	14	Amp		0.959396	N	N	83.7882
57	E9	FALSE	HLCP8-3	TUB	UNKNOWN	SYBR	None							19.2013	19.0996	0.140899						TRUE	0.208822	TRUE	3	14	Amp		0.971379	N	N	82.1351
58	E10	FALSE	HLCP8-3	TUB	UNKNOWN	SYBR	None							18.9705	19.0996	0.140899						TRUE	0.208822	TRUE	3	14	Amp		0.975304	N	N	82.1351
59	E11	FALSE	HLCP8-3	TUB	UNKNOWN	SYBR	None							18.9864	19.0996	0.140899						TRUE	0.208822	TRUE	3	14	Amp		0.97492	N	N	82.0227
60	E12	FALSE	HLCP8-3	TUB	UNKNOWN	SYBR	None							19.2401	19.0996	0.140899						TRUE	0.208822	TRUE	3	14	Amp		0.970764	N	N	82.0227
61	F1	FALSE	HLCP18-3	C5180	UNKNOWN	SYBR	None				0.117349	0.107988	0.12752	27.7941	27.8457	0.0566976		7.39101	0.107647	0.0538237	3.09113	TRUE	0.221905	TRUE	3	22	Amp		0.975115	N	N	82.9669
62	F2	FALSE	HLCP18-3	C5180	UNKNOWN	SYBR	None				0.117349	0.107988	0.12752	27.8919	27.8457	0.0566976		7.39101	0.107647	0.0538237	3.09113	TRUE	0.221905	TRUE	3	22	Amp		0.979331	N	N	82.9669
63	F3	FALSE	HLCP18-3	C5180	UNKNOWN	SYBR	None				0.117349	0.107988	0.12752	27.7994	27.8457	0.0566976		7.39101	0.107647	0.0538237	3.09113	TRUE	0.221905	TRUE	3	22	Amp		0.97819	N	N	83.2626
64	F4	FALSE	HLCP18-3	C5180	UNKNOWN	SYBR	None				0.117349	0.107988	0.12752	27.8977	27.8457	0.0566976		7.39101	0.107647	0.0538237	3.09113	TRUE	0.221905	TRUE	3	22	Amp		0.97287	N	N	83.2626
65	F5	FALSE	HLCP18-3	ACT	UNKNOWN	SYBR	None							21.1245	21.0516	0.0655799						TRUE	0.206925	TRUE	3	16	Amp		0.962649	N	N	83.789
66	F6	FALSE	HLCP18-3	ACT	UNKNOWN	SYBR	None							21.0855	21.0516	0.0655799						TRUE	0.206925	TRUE	3	16	Amp		0.95203	N	N	83.789
67	F7	FALSE	HLCP18-3	ACT	UNKNOWN	SYBR	None							20.9789	21.0516	0.0655799						TRUE	0.206925	TRUE	3	15	Amp		0.967467	N	N	83.7882
68	F8	FALSE	HLCP18-3	ACT	UNKNOWN	SYBR	None							21.0176	21.0516	0.0655799						TRUE	0.206925	TRUE	3	15	Amp		0.968227	N	N	83.7882
69	F9	FALSE	HLCP18-3	TUB	UNKNOWN	SYBR	None							19.7869	19.8578	0.111561						TRUE	0.208822	TRUE	3	14	Amp		0.974292	N	N	82.1351
70	F10	FALSE	HLCP18-3	TUB	UNKNOWN	SYBR	None							19.7915	19.8578	0.111561						TRUE	0.208822	TRUE	3	14	Amp		0.978753	N	N	82.1351
71	F11	FALSE	HLCP18-3	TUB	UNKNOWN	SYBR	None							19.8303	19.8578	0.111561						TRUE	0.208822	TRUE	3	14	Amp		0.976825	N	N	82.1585
72	F12	FALSE	HLCP18-3	TUB	UNKNOWN	SYBR	None							20.0226	19.8578	0.111561						TRUE	0.208822	TRUE	3	14	Amp		0.967042	N	N	82.1585
73	G1	FALSE	HLCP28-3	C5180	UNKNOWN	SYBR	None				0.27476	0.254752	0.296339	27.8498	27.8296	0.0559237		6.16364	0.0979093	0.0489546	1.86376	TRUE	0.221905	TRUE	3	22	Amp		0.98788	N	N	82.9669
74	G2	FALSE	HLCP28-3	C5180	UNKNOWN	SYBR	None				0.27476	0.254752	0.296339	27.7782	27.8296	0.0559237		6.16364	0.0979093	0.0489546	1.86376	TRUE	0.221905	TRUE	3	22	Amp		0.985994	N	N	82.9669
75	G3	FALSE	HLCP28-3	C5180	UNKNOWN	SYBR	None				0.27476	0.254752	0.296339	27.8993	27.8296	0.0559237		6.16364	0.0979093	0.0489546	1.86376	TRUE	0.221905	TRUE	3	22	Amp		0.987352	N	N	83.2626
76	G4	FALSE	HLCP28-3	C5180	UNKNOWN	SYBR	None				0.27476	0.254752	0.296339	27.7912	27.8296	0.0559237		6.16364	0.0979093	0.0489546	1.86376	TRUE	0.221905	TRUE	3	22	Amp		0.957086	N	N	83.2626
77	G5	FALSE	HLCP28-3	ACT	UNKNOWN	SYBR	None							20.8167	20.9018	0.112464						TRUE	0.206925	TRUE	3	15	Amp		0.978722	N	N	83.789
78	G6	FALSE	HLCP28-3	ACT	UNKNOWN	SYBR	None							20.8716	20.9018	0.112464						TRUE	0.206925	TRUE	3	15	Amp		0.981123	N	N	83.789
79	G7	FALSE	HLCP28-3	ACT	UNKNOWN	SYBR	None							20.8518	20.9018	0.112464						TRUE	0.206925	TRUE	3	15	Amp		0.981205	N	N	83.9241
80	G8	FALSE	HLCP28-3	ACT	UNKNOWN	SYBR	None							21.067	20.9018	0.112464						TRUE	0.206925	TRUE	3	15	Amp		0.968511	N	N	83.9241
81	G9	FALSE	HLCP28-3	TUB	UNKNOWN	SYBR	None							22.4103	22.4302	0.0164113						TRUE	0.208822	TRUE	3	17	Amp		0.981422	N	N	82.1351
82	G10	FALSE	HLCP28-3	TUB	UNKNOWN	SYBR	None							22.4504	22.4302	0.0164113						TRUE	0.208822	TRUE	3	17	Amp		0.986803	N	N	82.1351
83	G11	FALSE	HLCP28-3	TUB	UNKNOWN	SYBR	None							22.4318	22.4302	0.0164113						TRUE	0.208822	TRUE	3	17	Amp		0.985766	N	N	82.1585
84	G12	FALSE	HLCP28-3	TUB	UNKNOWN	SYBR	None							22.4282	22.4302	0.0164113						TRUE	0.208822	TRUE	3	17	Amp		0.982228	N	N	82.1585
85	H1	FALSE	CK	C5180	NTC	SYBR	None							Undetermined								TRUE	0.221905	TRUE	3	39	No Amp		0	N	N	64.9026
86	H2	FALSE	CK	C5180	NTC	SYBR	None							Undetermined								TRUE	0.221905	TRUE	3	39	No Amp		0	N	N	63.0011
87	H3	FALSE	CK	C5180	NTC	SYBR	None							Undetermined								TRUE	0.221905	TRUE	3	39	No Amp		0	N	N	76.5993
88	H4	FALSE	CK	C5180	NTC	SYBR	None							Undetermined								TRUE	0.221905	TRUE	3	39	No Amp		0	N	Y	67.2164	89.2459	80.2709	91.5576
89	H5	FALSE	CK	ACT	NTC	SYBR	None							Undetermined								TRUE	0.206925	TRUE	3	39	No Amp		0	N	Y	83.5173	89.2238	86.7781
90	H6	FALSE	CK	ACT	NTC	SYBR	None							31.7216								TRUE	0.206925	TRUE	3	26	Amp		0.988787	Y	N	81.2076
91	H7	FALSE	CK	ACT	NTC	SYBR	None							Undetermined								TRUE	0.206925	TRUE	3	39	No Amp		0	N	Y	83.7882	80.3916	76.0439
92	H8	FALSE	CK	ACT	NTC	SYBR	None							Undetermined								TRUE	0.206925	TRUE	3	39	No Amp		0	N	Y	88.6793	83.7882	91.5325	80.935
93	H9	FALSE	CK	TUB	NTC	SYBR	None							Undetermined								TRUE	0.208822	TRUE	3	39	No Amp		0	N	N	63.0006
94	H10	FALSE	CK	TUB	NTC	SYBR	None							Undetermined								TRUE	0.208822	TRUE	3	39	No Amp		0	N	N	65.4433
95	H11	FALSE	CK	TUB	NTC	SYBR	None							Undetermined								TRUE	0.208822	TRUE	3	39	No Amp		0	N	N	63.0019
96	H12	FALSE	CK	TUB	NTC	SYBR	None							Undetermined								TRUE	0.208822	TRUE	3	39	No Amp		0	N	N	65.7191
Analysis Type	Singleplex
Endogenous Control	ACT, TUB
RQ Min/Max Confidence Level	95.0
Reference Sample	HLCP8-3
