# Supplementary material for: Transcriptomic Analysis Reveal the Molecular Mechanisms of Seed Coat Development in Cucurbita pepo L
Source: Front Plant Sci. 2022 Feb 24;13:772685. doi: 10.3389/fpls.2022.772685 (PMC8912962; doi:10.3389/fpls.2022.772685)
Supplement: Supplementary file 3 [file Data_Sheet_3.XLSX]

## Sheet: Analysis of CP-KEGG
	Gene ID	CP81 FPKM	CP82 FPKM	CP83 FPKM	AVE-CP8	CP181 FPKM	CP182 FPKM	CP183 FPKM	AVE-CP18	CP281 FPKM	CP282 FPKM	CP283 FPKM	AVE-CP28		HLCP81 FPKM	HLCP82 FPKM	HLCP83 FPKM	AVE-HLCP8	HLCP181 FPKM	HLCP182 FPKM	HLCP183 FPKM	AVE-HLCP18	HLCP281 FPKM	HLCP282 FPKM	HLCP283 FPKM	AVE-HLCP28		CP28/HLCP28
Phenylpropanoid biosynthesis	BGI_novel_G000115	48.32	34.14	35.44	39.3	233.21	224.85	273.42	243.827	66.1	104.4	81.29	83.93		51.87	47.44	49.14	49.4833	144.14	153.62	166.87	154.877	115.45	106.27	94.95	105.557		0.795118
	CmaCh00G004810	2.11	2.13	1.87	2.03667	0.19	0.11	0.52	0.273333	0	0	0	0		1.48	1.91	1.66	1.68333	0	0	0	0	0	0	0	0		#DIV/0!
	CmaCh01G001250	364.47	364.8	450.09	393.12	1829.4	1896.26	1900.56	1875.41	817.05	921.86	995.33	911.413		318.42	298.18	317.45	311.35	169.01	147.72	189.4	168.71	100.9	95.13	84.32	93.45		9.75295
	CmaCh01G002000.1	10.48	7.13	5.88	7.83	654.03	763.01	550.68	655.907	53.19	107.52	102.39	87.7		20.84	21.28	10.38	17.5	23.17	14.59	17.6	18.4533	2.56	1.16	2.6	2.10667		41.6297
	CmaCh01G014890	0.84	0.69	0.56	0.696667	0	0	0	0	0.31	0.07	0.31	0.23		0.13	0.61	0.49	0.41	0.47	0.4	0.22	0.363333	0.15	0.13	0.15	0.143333		1.60465
	CmaCh01G014890.1	3.89	4.86	2.27	3.67333	0.4	0.43	0.59	0.473333	2.23	0.9	1.02	1.38333		3.93	4.25	4.24	4.14	1.58	2.36	1.44	1.79333	1.7	1.2	2.51	1.80333		0.767098
	CmaCh02G006770	0.92	0.59	0.6	0.703333	0.1	0.17	0.16	0.143333	0.28	0.44	0.21	0.31		1.06	0.75	1.17	0.993333	0.11	0.15	0.06	0.106667	0.06	0.19	0.25	0.166667		1.86
	CmaCh02G012170	0.17	0.7	0.75	0.54	0	0.09	0.27	0.12	12.05	1.01	0.15	4.40333		0.31	0.5	0.43	0.413333	0.02	0.05	0.06	0.0433333	0.07	0.05	0.05	0.0566667		77.7059
	CmaCh03G006610	0.72	0.58	0.3	0.533333	0.24	0.26	0.2	0.233333	0	0.14	0.02	0.0533333		0.51	1.23	0.82	0.853333	0	0	0	0	0	0.18	0	0.06		0.888889
	CmaCh03G006610.1	0.75	0.51	1.02	0.76	0.32	0.29	0.33	0.313333	0.03	0	0.1	0.0433333		0.55	0.95	0.91	0.803333	0.03	0.24	0.33	0.2	0.15	0	0.1	0.0833333		0.52
	CmaCh03G007160	5.28	4.46	4.78	4.84	0.4	0.5	0.71	0.536667	0.18	0.17	0.17	0.173333		4.47	3.05	4.9	4.14	0.1	0.1	0.19	0.13	0.15	0.06	0.06	0.09		1.92593
	CmaCh03G012290	21.77	24.13	17.82	21.24	274.44	295.8	260.99	277.077	32.01	49.04	52.75	44.6		20.63	29.79	15.95	22.1233	20.35	19.86	11.74	17.3167	5.6	3.21	4.48	4.43		10.0677
	CmaCh03G012300	45.39	40.5	37.67	41.1867	554.55	580.64	539.18	558.123	72.17	99.49	116.1	95.92		43.13	53.55	34.82	43.8333	48.72	41.18	23.66	37.8533	10.92	6.52	7.63	8.35667		11.4783
	CmaCh04G004700	69.85	56.94	52.46	59.75	2442.52	3179.62	2266.06	2629.4	520.63	558.68	653.26	577.523		39.33	56.47	10.16	35.32	31.08	15.45	19.2	21.91	13.79	6.37	10.83	10.33		55.9074
	CmaCh04G015620	0.7	0.47	0.6	0.59	3.12	2.67	2.3	2.69667	1.25	0.99	1.57	1.27		0.72	0.5	0.61	0.61	1.45	1.1	1.9	1.48333	1.13	1.65	1.38	1.38667		0.915865
	CmaCh04G016890	54.65	41.5	38.82	44.99	4.23	3.9	4.33	4.15333	0.64	1.48	0.88	1		34.45	42.06	34.07	36.86	0.32	0.35	0.28	0.316667	0.19	0.21	0.26	0.22		4.54545
	CmaCh04G029880	2.02	1.4	1.47	1.63	0.2	0.28	0.37	0.283333	0.55	0.72	0.51	0.593333		1.57	1.92	1.84	1.77667	0.38	0.6	0.42	0.466667	0.53	0.36	0.49	0.46		1.28986
	CmaCh07G001490	0.08	0.06	0.09	0.0766667	1.83	0.83	1.39	1.35	14.71	10.53	13.6	12.9467		1.68	1.36	2.12	1.72	9.86	10.84	5.06	8.58667	15.56	12.73	8.95	12.4133		1.04296
	CmaCh07G005600	1.73	2.47	2.76	2.32	1.11	0.64	0.11	0.62	7.62	3.83	6.38	5.94333		2.04	4.59	1.33	2.65333	0.12	0.61	0.83	0.52	2.34	1.19	2.6	2.04333		2.90865
	CmaCh07G008660	10.78	9.4	14.18	11.4533	1.89	2.23	2.97	2.36333	0.83	1.06	0.73	0.873333		8.01	7.45	10.01	8.49	3.99	4.61	9.08	5.89333	0.91	0.84	0.59	0.78		1.11966
	CmaCh07G009120	7.59	6.69	6.13	6.80333	104.22	115.41	100.59	106.74	19.84	21.41	24.32	21.8567		9.42	8.89	7.92	8.74333	10.61	5.18	7.4	7.73	0.74	0.43	0.56	0.576667		37.9017
	CmaCh07G009140.1	19.45	16.1	14.09	16.5467	101.93	117.8	110.29	110.007	3.78	9.25	8.66	7.23		18.04	23.68	12.89	18.2033	11.18	9.63	8.15	9.65333	0.57	0.76	0.88	0.736667		9.81448
	CmaCh07G009190	27.32	27.15	23.99	26.1533	88.8	106.68	89.24	94.9067	4.98	7.79	5.97	6.24667		31.52	33.31	31.85	32.2267	22.14	13.81	15.14	17.03	0.7	0.61	0.59	0.633333		9.86316
	CmaCh08G010900.1	0.49	0.43	0.69	0.536667	1.05	1.01	1	1.02	1.23	1.79	2.43	1.81667		1.06	0.63	1.31	1	0.77	0.4	0.21	0.46	0.81	0.96	0.7	0.823333		2.20648
	CmaCh08G012880	3.28	2.32	2.18	2.59333	9.04	12.99	10.86	10.9633	0.4	0.54	0.34	0.426667		1	1.73	0.25	0.993333	0.18	0.23	0.14	0.183333	0.21	0.1	0.1	0.136667		3.12195
	CmaCh09G012440	0.29	1.2	4.2	1.89667	0	0	0.15	0.05	1.27	0.12	0.14	0.51		1.42	0.62	0	0.68	0	0	0	0	0.03	0.09	0.14	0.0866667		5.88462
	CmaCh10G003380	22.87	16.37	15.63	18.29	5.4	5.69	6.38	5.82333	1.75	3.19	2.99	2.64333		32.77	31.12	35.02	32.97	5.02	4.85	6.1	5.32333	4.17	4.56	4.91	4.54667		0.581378
	CmaCh10G004010	4.18	6.06	7.84	6.02667	0.32	0.37	0.21	0.3	1.35	0.74	1.98	1.35667		4.27	2.58	4.76	3.87	0.08	0.09	0.11	0.0933333	3.11	1.9	1.84	2.28333		0.594161
	CmaCh10G004010.1	1.81	3.38	3.72	2.97	0.17	0.37	0.38	0.306667	0.86	0.76	1.45	1.02333		2.59	1.7	2.93	2.40667	0.21	0.13	0.07	0.136667	1.38	1.1	1.13	1.20333		0.850416
	CmaCh10G008770	0	0	0	0	1.53	0.59	0.82	0.98	2.54	2.56	2.83	2.64333		0	0	0	0	0.19	1.34	2.83	1.45333	2.76	1.77	3.13	2.55333		1.03525
	CmaCh10G008770.1	6.41	6.53	5.06	6	2.3	3.08	2.68	2.68667	1.8	0.88	1.16	1.28		6.3	11.56	8.53	8.79667	3.94	3.23	0.64	2.60333	2.08	3.19	1.72	2.33		0.549356
	CmaCh10G009490	0.18	0.16	0.18	0.173333	0.02	0.04	0.04	0.0333333	62.42	9.95	0.02	24.13		0.34	0.14	0.21	0.23	0	0	0	0	0.02	0.76	0.36	0.38		63.5
	CmaCh10G010270	4.45	8.49	8.63	7.19	54.15	250.65	115.73	140.177	84.9	42.06	19.47	48.81		63.64	18	107.49	63.0433	623.05	694.83	734.58	684.153	23.3	53.16	35.14	37.2		1.3121
	CmaCh11G004000	0.05	0	0.12	0.0566667	2.55	2.09	1.64	2.09333	6.51	4.16	14.69	8.45333		0.02	0.05	0	0.0233333	0	0.11	0.04	0.05	9.88	11.73	7.33	9.64667		0.876296
	CmaCh11G016630	0.09	0.35	0.37	0.27	3.13	6.83	3.58	4.51333	0	0.51	2.36	0.956667		0.31	0	0.37	0.226667	0	0	0	0	0.84	2.17	1.46	1.49		0.642058
	CmaCh11G017510	100.21	69.68	62.01	77.3	2144.95	2893.2	1921.17	2319.77	383.3	463.29	614.1	486.897		58.32	84.39	14.3	52.3367	14.71	9.79	11.4	11.9667	8.33	4.37	9.13	7.27667		66.912
	CmaCh12G000050	14.28	15.84	12.2	14.1067	1.72	1.1	1.07	1.29667	2.88	4.23	4.71	3.94		13.29	17.43	14.99	15.2367	3.23	4.81	1.16	3.06667	3.56	2.98	4.83	3.79		1.03958
	CmaCh13G008410	0.04	0.02	0.09	0.05	0.11	0.16	0.34	0.203333	9.68	8.61	29.91	16.0667		0.02	0.04	0.04	0.0333333	0	0	0.03	0.01	24.43	29.96	16.5	23.63		0.679927
	CmaCh14G005010	50.19	43.13	42.75	45.3567	696.13	776.6	669.8	714.177	139.56	256.4	205.28	200.413		46.59	43.17	34.58	41.4467	58.05	48.57	54.94	53.8533	17.56	10.82	10.34	12.9067		15.5279
	CmaCh14G006290	601.18	538.37	537.81	559.12	98.08	86.18	93.24	92.5	228.36	222.44	246.25	232.35		537.39	585.3	579.67	567.453	215.4	297.59	158.45	223.813	338.2	210.35	322.36	290.303		0.80037
	CmaCh14G018010	0.26	0.16	0.38	0.266667	0.59	0.69	0.7	0.66	1.49	2.87	0.91	1.75667		0.11	0.22	0.15	0.16	0.33	0.35	0.2	0.293333	2.3	1.6	1.62	1.84		0.95471
	CmaCh15G001560.1	42.88	45.76	45.69	44.7767	18.6	17.69	17.87	18.0533	2.27	3.44	2.11	2.60667		61.68	43.26	51.08	52.0067	1.16	1.21	1.55	1.30667	1.52	0.94	1.11	1.19		2.19048
	CmaCh16G008970	0.98	0.3	0.41	0.563333	0.09	0.09	0.16	0.113333	0	0	0	0		0.54	1.32	0.45	0.77	0	0.07	0.1	0.0566667	0	0	0	0		#DIV/0!
	CmaCh17G008960	107.17	108.22	106.83	107.407	574.97	658.49	511.5	581.653	166.46	233.47	249.71	216.547		87.32	91.4	67.19	81.97	180.3	170.69	179.56	176.85	121.69	119.61	117.22	119.507		1.812
	CmaCh17G009160	2.47	3.97	2.88	3.10667	36.01	44.95	34.68	38.5467	12.51	13.03	9.16	11.5667		4.89	5.78	5.96	5.54333	50.29	50.93	64.76	55.3267	2.16	3.53	3.3	2.99667		3.85984
	CmaCh18G008960	17.81	14.01	14.93	15.5833	709.23	854.23	692.87	752.11	113.64	133.69	166.84	138.057		15.18	20.81	4.48	13.49	15.32	14.52	12.53	14.1233	2.9	3.01	3.02	2.97667		46.3796
	CmaCh18G012140	1.4	1.87	1.92	1.73	0.77	0.91	0.57	0.75	0.07	0.42	0.23	0.24		3.6	2.9	1.75	2.75	0.62	0.25	0.53	0.466667	0.33	0.42	0.13	0.293333		0.818182
	CmaCh18G013420	104.52	94.46	80.46	93.1467	2370.8	2832.9	2082.52	2428.74	755.75	761.85	990.72	836.107		57.61	79.13	40.54	59.0933	112.3	83.72	64.31	86.7767	76.37	39.59	67.54	61.1667		13.6693
	CmaCh18G013430	0.63	0.99	0	0.54	8.89	10.84	6.57	8.76667	0.66	1.83	1.06	1.18333		0.89	1.31	0.56	0.92	0.49	0.25	1.21	0.65	0.04	1.38	0.02	0.48		2.46528
	CmaCh18G013430.1	1.06	0.41	0.89	0.786667	8.65	12.69	9.05	10.13	1.97	1.92	2.58	2.15667		0.25	0	0.26	0.17	1.5	1	0	0.833333	0.33	0	0.32	0.216667		9.95385
	CmaCh19G002770	77.03	131.19	149.46	119.227	656.05	755.91	586.9	666.287	248.48	287.26	323.58	286.44		184.36	133.25	159.78	159.13	54.68	51.4	49.26	51.78	78.86	58.47	73.39	70.24		4.07802
	CmaCh19G005780	0	0	0.04	0.0133333	0.36	0.24	1.62	0.74	146.03	115.21	41.16	100.8		0	0	0.01	0.00333333	0.06	0	0.02	0.0266667	4.38	6.17	5.45	5.33333		18.9
	CmaCh19G010520	6.99	8.69	11.38	9.02	1.07	5.78	2.89	3.24667	0.3	0.17	0.13	0.2		14.19	9.15	14.58	12.64	11.16	10.62	16.27	12.6833	0.94	1.04	0.62	0.866667		0.230769
	CmaCh20G000270	0.49	0.04	0.13	0.22	2.65	3.18	3.01	2.94667	0.77	0.53	0.41	0.57		0.29	0.34	0.16	0.263333	0.28	0	0	0.0933333	0.11	0.11	0.11	0.11		5.18182
	CmaCh20G000480	0.07	0.2	0.22	0.163333	0	0	0	0	1.87	0.02	0.05	0.646667		0.52	0.49	0.97	0.66	0	0	0	0	0	0	0	0		#DIV/0!
	CmaCh20G000580.1	3.67	3.69	4.06	3.80667	0.16	0.12	0.21	0.163333	0	0.13	0	0.0433333		1.18	1.24	0.89	1.10333	1.46	1.29	1.7	1.48333	5.79	4.98	7.61	6.12667		0.00707291
	CmaCh20G003050	7.89	8.7	11.87	9.48667	99.35	110.68	82.58	97.5367	19.21	29.78	28.63	25.8733		9.89	13	10.8	11.23	3.3	2.26	2.1	2.55333	3.64	2.02	2.66	2.77333		9.32933
	CmaCh20G004980	3.8	2.39	1.59	2.59333	118.52	243.62	162.9	175.013	49.42	31.28	58.66	46.4533		1.77	3.65	0.77	2.06333	1.24	0.22	2.91	1.45667	0.56	0.09	0	0.216667		214.4
	CmaCh20G010800	5	3.39	3.78	4.05667	1.63	0.97	0.91	1.17	0.19	0.6	0.72	0.503333		4.27	4.89	4.87	4.67667	0.75	0.66	0.83	0.746667	0.19	0.88	1.08	0.716667		0.702326
	CmaCh20G011350	0	0	0.02	0.00666667	1.38	2.82	0.99	1.73	0	0.14	0.68	0.273333		0	0	0.02	0.00666667	0	0	0.06	0.02	1.01	1.33	0.36	0.9		0.303704
Phenylalanine metabolism	BGI_novel_G000271	0	0.08	0.11	0.0633333	1.74	0.78	1.33	1.28333	0.57	0.38	0.2	0.383333		0.05	0.03	0	0.0266667	0.08	0.08	0	0.0533333	0.05	0	0.06	0.0366667		10.4545
	BGI_novel_G000306	0.34	0.76	0	0.366667	9.69	6.15	7.57	7.80333	2.17	1.79	1.41	1.79		0.96	0.14	0.03	0.376667	0.14	0	0.13	0.09	0	0.03	0	0.01		179
	CmaCh01G002000.1	10.48	7.13	5.88	7.83	654.03	763.01	550.68	655.907	53.19	107.52	102.39	87.7		20.84	21.28	10.38	17.5	23.17	14.59	17.6	18.4533	2.56	1.16	2.6	2.10667		41.6297
	CmaCh01G009780	90.75	59.63	62.37	70.9167	0.33	1.11	1.39	0.943333	0	0	0	0		16.1	39.4	0.09	18.53	0	0	0.06	0.02	0.06	0.06	0.12	0.08		0
	CmaCh01G010310	62.12	43.19	50.67	51.9933	0.57	0.78	0.28	0.543333	0	0	0.09	0.03		13.6	27.78	0.05	13.81	0	0	0	0	0	0	0.09	0.03		1
	CmaCh01G010320.1	237.36	162.24	182.87	194.157	0.88	3.16	2.76	2.26667	0.12	0	0	0.04		42.13	98.59	0.77	47.1633	0	0	0	0	0	0	0.06	0.02		2
	CmaCh03G012290	21.77	24.13	17.82	21.24	274.44	295.8	260.99	277.077	32.01	49.04	52.75	44.6		20.63	29.79	15.95	22.1233	20.35	19.86	11.74	17.3167	5.6	3.21	4.48	4.43		10.0677
	CmaCh03G012300	45.39	40.5	37.67	41.1867	554.55	580.64	539.18	558.123	72.17	99.49	116.1	95.92		43.13	53.55	34.82	43.8333	48.72	41.18	23.66	37.8533	10.92	6.52	7.63	8.35667		11.4783
	CmaCh07G009120	7.59	6.69	6.13	6.80333	104.22	115.41	100.59	106.74	19.84	21.41	24.32	21.8567		9.42	8.89	7.92	8.74333	10.61	5.18	7.4	7.73	0.74	0.43	0.56	0.576667		37.9017
	CmaCh07G009140.1	19.45	16.1	14.09	16.5467	101.93	117.8	110.29	110.007	3.78	9.25	8.66	7.23		18.04	23.68	12.89	18.2033	11.18	9.63	8.15	9.65333	0.57	0.76	0.88	0.736667		9.81448
	CmaCh07G009190	27.32	27.15	23.99	26.1533	88.8	106.68	89.24	94.9067	4.98	7.79	5.97	6.24667		31.52	33.31	31.85	32.2267	22.14	13.81	15.14	17.03	0.7	0.61	0.59	0.633333		9.86316
	CmaCh09G008060.1	3.99	6.7	3.89	4.86	0	1.05	0	0.35	0	0	6.96	2.32		8.05	3	3.06	4.70333	0	3.81	0	1.27	8.97	5.58	3.23	5.92667		0.391451
	CmaCh09G010980	0.3	0.43	0.29	0.34	5.84	2.72	4.02	4.19333	0.83	0.85	0.68	0.786667		0.24	0.19	0.08	0.17	0.04	0	0	0.0133333	0.01	0.24	0.07	0.106667		7.375
	CmaCh10G004010	4.18	6.06	7.84	6.02667	0.32	0.37	0.21	0.3	1.35	0.74	1.98	1.35667		4.27	2.58	4.76	3.87	0.08	0.09	0.11	0.0933333	3.11	1.9	1.84	2.28333		0.594161
	CmaCh10G004010.1	1.81	3.38	3.72	2.97	0.17	0.37	0.38	0.306667	0.86	0.76	1.45	1.02333		2.59	1.7	2.93	2.40667	0.21	0.13	0.07	0.136667	1.38	1.1	1.13	1.20333		0.850416
	CmaCh11G004000	0.05	0	0.12	0.0566667	2.55	2.09	1.64	2.09333	6.51	4.16	14.69	8.45333		0.02	0.05	0	0.0233333	0	0.11	0.04	0.05	9.88	11.73	7.33	9.64667		0.876296
	CmaCh11G017510	100.21	69.68	62.01	77.3	2144.95	2893.2	1921.17	2319.77	383.3	463.29	614.1	486.897		58.32	84.39	14.3	52.3367	14.71	9.79	11.4	11.9667	8.33	4.37	9.13	7.27667		66.912
	CmaCh17G002400	3.69	3.81	4.3	3.93333	0.9	1.34	1.49	1.24333	0.58	0.39	0.7	0.556667		2.99	2.97	3.62	3.19333	3.18	3.01	4.48	3.55667	0.48	0.45	0.38	0.436667		1.27481
	CmaCh17G009160	2.47	3.97	2.88	3.10667	36.01	44.95	34.68	38.5467	12.51	13.03	9.16	11.5667		4.89	5.78	5.96	5.54333	50.29	50.93	64.76	55.3267	2.16	3.53	3.3	2.99667		3.85984
	CmaCh18G008960	17.81	14.01	14.93	15.5833	709.23	854.23	692.87	752.11	113.64	133.69	166.84	138.057		15.18	20.81	4.48	13.49	15.32	14.52	12.53	14.1233	2.9	3.01	3.02	2.97667		46.3796
	CmaCh20G000580.1	3.67	3.69	4.06	3.80667	0.16	0.12	0.21	0.163333	0	0.13	0	0.0433333		1.18	1.24	0.89	1.10333	1.46	1.29	1.7	1.48333	5.79	4.98	7.61	6.12667		0.00707291
	CmaCh20G003050	7.89	8.7	11.87	9.48667	99.35	110.68	82.58	97.5367	19.21	29.78	28.63	25.8733		9.89	13	10.8	11.23	3.3	2.26	2.1	2.55333	3.64	2.02	2.66	2.77333		9.32933
	CmaCh20G004980	3.8	2.39	1.59	2.59333	118.52	243.62	162.9	175.013	49.42	31.28	58.66	46.4533		1.77	3.65	0.77	2.06333	1.24	0.22	2.91	1.45667	0.56	0.09	0	0.216667		214.4
Amino sugar and nucleotide sugar metabolism	BGI_novel_G000014	0.73	0.89	0.63	0.75	13.24	7.38	10.64	10.42	1.26	3.46	1.12	1.94667		0.74	0.49	0.25	0.493333	0.42	0.06	0.27	0.25	0	0	0.04	0.0133333		146
	BGI_novel_G000151	0.29	0.18	0.09	0.186667	3.96	2.28	3.07	3.10333	0.55	0.71	0.32	0.526667		0.09	0.23	0.15	0.156667	0.04	0.05	0.04	0.0433333	0.05	0.05	0.04	0.0466667		11.2857
	BGI_novel_G000202	0.11	0.2	0.22	0.176667	3.86	1.74	3.18	2.92667	0.3	0.7	0.94	0.646667		0.13	0.11	0.08	0.106667	0.05	0	0.05	0.0333333	0.08	0.1	0.26	0.146667		4.40909
	BGI_novel_G000271	0	0.08	0.11	0.0633333	1.74	0.78	1.33	1.28333	0.57	0.38	0.2	0.383333		0.05	0.03	0	0.0266667	0.08	0.08	0	0.0533333	0.05	0	0.06	0.0366667		10.4545
	CmaCh01G004220	16.54	28.85	28.46	24.6167	1.56	1.54	0.98	1.36	7.01	2.7	4.46	4.72333		34.72	23.6	24.64	27.6533	0.92	1.85	0.33	1.03333	1	1.19	1.29	1.16		4.07184
	CmaCh01G004350.1	0.28	0.17	0.41	0.286667	0.05	0.05	0.12	0.0733333	0	0	0	0		0.58	0.24	0.24	0.353333	0.07	0.07	0.03	0.0566667	0	0	0	0		#DIV/0!
	CmaCh01G017360	24.51	26.84	30.53	27.2933	3.08	3.11	3.88	3.35667	8.72	6.39	6.85	7.32		22.68	22.12	17.28	20.6933	33.82	35.45	33.63	34.3	30.16	34.64	36.01	33.6033		0.217836
	CmaCh02G001270	1.94	2.09	1.69	1.90667	0.38	0.5	0.43	0.436667	0.2	0.16	0.16	0.173333		1.66	1.63	0.63	1.30667	0.19	0.23	0.18	0.2	0.11	0.12	0.07	0.1		1.73333
	CmaCh02G003870.1	5.87	6	4.91	5.59333	30.71	33.07	26.24	30.0067	11.14	14.32	15.13	13.53		6.53	7.45	7.41	7.13	19.83	19.34	22.83	20.6667	9.02	8.95	8.31	8.76		1.54452
	CmaCh02G013630	79.27	76.21	59.06	71.5133	16.07	18.94	17.35	17.4533	5.42	5.01	7.81	6.08		77.21	83.46	67.95	76.2067	38.34	39.15	41.57	39.6867	16.33	15.4	16.37	16.0333		0.37921
	CmaCh02G014910	8.83	8.64	7.59	8.35333	3.15	2.72	2.16	2.67667	1.09	0.97	0.9	0.986667		10.07	8.55	9.43	9.35	2.69	2.84	3.19	2.90667	2.12	1.56	1.39	1.69		0.583826
	CmaCh03G006330	0	0	0	0	0	0.32	0.2	0.173333	1.62	0.1	0.03	0.583333		0	0	0.03	0.01	0.04	0	0	0.0133333	0	0	0	0		#DIV/0!
	CmaCh03G006330.1	0.03	0	0.03	0.02	0	0.35	0.12	0.156667	2.43	0.04	0	0.823333		0.09	0.06	0	0.05	0	0	0.04	0.0133333	0.07	0.14	0	0.07		11.7619
	CmaCh04G029380	0	0	0.27	0.09	0.25	0.57	0.31	0.376667	0	0	0	0		0	0	0.52	0.173333	0.24	0	0	0.08	0	0	0	0		#DIV/0!
	CmaCh05G002570	3.03	2.27	3.34	2.88	1.21	1.54	1.04	1.26333	0.51	0.56	0.52	0.53		3.27	3.4	3.73	3.46667	0.76	0.98	1.16	0.966667	0.67	0.49	0.51	0.556667		0.952096
	CmaCh05G010120	864.57	1143.58	866.97	958.373	118.58	121.18	141.54	127.1	427.42	377.84	402.9	402.72		815.31	1093.07	1007.78	972.053	318.79	489.34	214.65	340.927	517.87	279.67	513.55	437.03		0.921493
	CmaCh07G011190	145.38	113.81	125.5	128.23	41.77	59.07	47.71	49.5167	21.12	27.07	25.56	24.5833		132.04	135.73	134.21	133.993	80.69	83.96	108.35	91	39.65	41.05	34.75	38.4833		0.638805
	CmaCh08G009400	0.6	0.79	0.47	0.62	0	0.17	0.2	0.123333	0.22	0.37	0.17	0.253333		1.11	0.65	1.37	1.04333	1.05	1.88	1.26	1.39667	1.11	0.65	2.05	1.27		0.199475
	CmaCh09G012670	0.04	0.07	0.04	0.05	1.9	1.08	1.29	1.42333	0.34	0.33	0.4	0.356667		0.06	0	0	0.02	0.05	0	0.04	0.03	0.03	0.03	0.03	0.03		11.8889
	CmaCh10G009190	19.69	19.38	22.28	20.45	2.5	1.63	1.89	2.00667	8.38	7.15	7.11	7.54667		7.44	8.15	7.82	7.80333	3.09	3.62	2.87	3.19333	2.7	2.71	3.04	2.81667		2.67929
	CmaCh10G010980	0	1.27	0	0.423333	0	0	0	0	2.2	1.36	2.52	2.02667		0	0.6	0.46	0.353333	0	0	0	0	1.52	0.1	0	0.54		3.75309
	CmaCh11G008590	5.73	6.02	5.05	5.6	0.92	0.68	1.02	0.873333	3.29	2.82	1.97	2.69333		8.21	5.96	5.74	6.63667	1.55	1.54	1.44	1.51	2.04	2.71	2.08	2.27667		1.18302
	CmaCh11G013000	66.59	61.03	66.71	64.7767	24.58	25.27	26.16	25.3367	6.13	5.62	6.67	6.14		49.11	49.52	42.15	46.9267	16.88	16.89	18.2	17.3233	11.12	10.64	8.56	10.1067		0.60752
	CmaCh11G019740	0	0.01	0	0.00333333	2.18	2.14	1.87	2.06333	0.38	0.39	0.25	0.34		0	0	0.02	0.00666667	0.04	0.02	0.06	0.04	0.02	0	0.02	0.0133333		25.5
	CmaCh14G007620	0.23	0.15	0.11	0.163333	0.21	0.71	0.56	0.493333	1.95	1.42	3.92	2.43		0.3	0.19	0.17	0.22	0.14	0.35	0.33	0.273333	4.68	5.64	3.35	4.55667		0.533285
	CmaCh14G008500	0.57	0.85	0	0.473333	0	0	0	0	0	0	0.55	0.183333		0.14	0	0	0.0466667	0	0.39	0	0.13	0	0	0	0		#DIV/0!
	CmaCh14G009010	70.29	52.94	51.02	58.0833	24.99	23.07	28.71	25.59	4.87	6.24	4.59	5.23333		76.79	67.43	73.18	72.4667	14.83	15.67	16.7	15.7333	9.29	8.28	6.36	7.97667		0.65608
	CmaCh14G010340	0.28	0.27	0.16	0.236667	4.26	2.25	3.1	3.20333	1.03	1.13	1.25	1.13667		0.47	0.26	0.27	0.333333	0.2	0.29	0.15	0.213333	0.12	0.28	0.11	0.17		6.68627
	CmaCh14G015980.1	86.15	62.92	43.17	64.08	2864.18	3609.57	2643.09	3038.95	550.31	834.16	825.56	736.677		57.93	91.25	3.89	51.0233	53.69	30.98	39.62	41.43	21.93	6.35	23.54	17.2733		42.6482
	CmaCh14G016470	0	0	0	0	19.68	20.68	16.29	18.8833	0.76	2.11	2.77	1.88		0	0	0	0	0	0	0	0	0	0	0	0		#DIV/0!
	CmaCh14G016470.1	0.81	0.68	0.66	0.716667	5.24	6.08	4.77	5.36333	2.32	2.27	1.99	2.19333		0.92	0.72	0.95	0.863333	1.03	0.66	1.06	0.916667	0.61	0.71	0.78	0.7		3.13333
	CmaCh14G020740	0.79	0.54	0.87	0.733333	2.57	1.85	1.76	2.06	0.18	0.21	0.55	0.313333		0.62	0.64	1.01	0.756667	0.83	0.35	0.3	0.493333	0.46	0.21	0.31	0.326667		0.959184
	CmaCh15G004030	1.79	1.75	0	1.18	42.58	46.05	35.73	41.4533	8.35	12.68	19.12	13.3833		0.7	0.38	2.03	1.03667	2.46	0	0	0.82	0	1.46	0	0.486667		27.5
	CmaCh15G012970	6.08	4.65	4.06	4.93	34.09	32.67	29.65	32.1367	11.02	16.18	15.57	14.2567		3.87	4.79	2.46	3.70667	8.31	6.54	7.73	7.52667	10.27	11.78	13.09	11.7133		1.21713
	CmaCh16G002720	0.09	0.37	0.19	0.216667	7.86	9.2	6.67	7.91	0	1.89	3.86	1.91667		0.48	0.19	0.19	0.286667	0	0	0.13	0.0433333	2.89	3.88	1.52	2.76333		0.693607
	CmaCh16G005410	0.61	0.26	3.37	1.41333	0.1	0.03	0.38	0.17	0	0	0	0		0.75	0	1.25	0.666667	0	0	0.04	0.0133333	0	0.03	0	0.01		0
	CmaCh16G007250.1	3.45	3.96	4.46	3.95667	9.63	7.43	8.23	8.43	22.61	17.56	23.18	21.1167		4.12	2.74	4.01	3.62333	8.94	6.81	11	8.91667	9.66	11.19	9.14	9.99667		2.11237
	CmaCh17G000870	206.63	261.53	218.66	228.94	29.13	51.4	39.27	39.9333	93.78	61.27	95.5	83.5167		261.81	301.56	288.89	284.087	251.98	241.72	266.37	253.357	119.93	105.46	167.87	131.087		0.63711
	CmaCh17G011870	0.84	0.39	0.24	0.49	3.75	4.17	4.4	4.10667	0.1	0.25	0.1	0.15		0.25	0.24	0.08	0.19	0.29	0.22	0.39	0.3	0	0	0	0		#DIV/0!
	CmaCh17G012840.1	6.01	2.4	2.14	3.51667	1.29	0.85	0.82	0.986667	0.25	0.35	0.41	0.336667		5.94	4.27	3.33	4.51333	3.25	2.53	4.38	3.38667	0.8	1.59	0.53	0.973333		0.34589
	CmaCh18G005310	7.62	14.38	7.32	9.77333	0.77	0	1.23	0.666667	5.49	4.33	4.64	4.82		6.52	17.7	15.69	13.3033	1.01	0.61	0	0.54	1.82	0	0.96	0.926667		5.20144
	CmaCh18G005310.1	21.24	26.15	17.71	21.7	1.87	1.98	2.11	1.98667	6.01	5.88	4.71	5.53333		20.97	39.6	27.26	29.2767	0.85	2.17	1.13	1.38333	2.48	1.87	1.45	1.93333		2.86207
	CmaCh19G002750	22.18	12.95	10.43	15.1867	0.21	0.58	0.42	0.403333	0.38	2.5	0.33	1.07		45.31	33.33	47.27	41.97	1.05	1.61	1.03	1.23	0.29	1.25	0.94	0.826667		1.29435
	CmaCh19G007460	1.59	1.31	1.22	1.37333	0.22	0.61	0.7	0.51	0	0.03	0.05	0.0266667		5.99	4.65	8.28	6.30667	7.12	7.73	9.53	8.12667	0.42	0.37	0.2	0.33		0.0808081
Diterpenoid biosynthesis	CmaCh00G001230	0.04	0.08	0.09	0.07	0.21	0.14	0.14	0.163333	0.3	0.42	0.28	0.333333		0.04	0.1	0.08	0.0733333	0.17	0.17	0.34	0.226667	0.44	0.43	0.38	0.416667		0.8
	CmaCh00G001420	0.08	0.04	0.03	0.05	0.09	0.17	0.16	0.14	0.32	0.35	0.19	0.286667		0.11	0.08	0.12	0.103333	0.16	0.13	0.12	0.136667	0.31	0.5	0.33	0.38		0.754386
	CmaCh01G018730.1	165.64	187.06	207.75	186.817	9.83	10.68	14.76	11.7567	26.26	26.49	22.02	24.9233		144.53	128.56	116.95	130.013	3.95	6	6.52	5.49	5.7	7.67	4.25	5.87333		4.24347
	CmaCh02G017970	2.19	2.27	2.6	2.35333	1.05	1.32	0.92	1.09667	0.38	0.27	0.55	0.4		2.88	2.58	2.98	2.81333	2.18	2.6	2.76	2.51333	3.01	3.39	2.63	3.01		0.13289
	CmaCh05G006500	0.04	1	1.65	0.896667	3.86	9.24	6.87	6.65667	36.45	36.08	32.91	35.1467		0.63	0.35	0.5	0.493333	2.38	3.87	20.3	8.85	14.96	17.63	7.97	13.52		2.59961
	CmaCh05G006510	0	0.8	0.4	0.4	0.64	2.45	3.45	2.18	9.95	10.31	11.94	10.7333		0.2	0.24	0	0.146667	1.69	1.36	6.35	3.13333	7.02	6.69	2.48	5.39667		1.98888
	CmaCh05G006510.1	0.65	4.02	6.51	3.72667	14.18	42.68	34.11	30.3233	118.88	113.63	105.04	112.517		1.83	1.64	1.46	1.64333	8.42	12.77	89.37	36.8533	55.37	48.3	26.29	43.32		2.59734
	CmaCh05G006520.1	0.1	1.88	2.04	1.34	6.04	13.38	12.72	10.7133	70.84	74.72	71.11	72.2233		0.86	1	0.75	0.87	4.23	4.34	39.25	15.94	39.05	31.15	18.78	29.66		2.43504
	CmaCh07G008110	1.38	0.98	1.26	1.20667	2.98	2.74	2.95	2.89	0.29	0.47	0.18	0.313333		3.36	1.58	1.04	1.99333	0	0.06	0.03	0.03	0.05	0.15	0.03	0.0766667		4.08696
	CmaCh08G009780	2.43	2.68	2.88	2.66333	1.09	1.51	1.11	1.23667	0.4	0.42	0.39	0.403333		1.94	2.08	0.97	1.66333	0	0.13	0.02	0.05	0.05	0.12	0.05	0.0733333		5.5
	CmaCh13G005360	0.18	0.55	0.39	0.373333	0.14	0.2	0.07	0.136667	2.05	1.02	1.01	1.36		0.06	0.09	0.11	0.0866667	0.03	0.05	0.03	0.0366667	1.09	0.69	1.39	1.05667		1.28707
	CmaCh13G007180	0.62	0.61	1.02	0.75	0.03	0.06	0	0.03	0.27	0.79	0.03	0.363333		0.24	0.26	0.26	0.253333	0	0.11	0	0.0366667	0	0	0.03	0.01		36.3333
	CmaCh14G009480	0.39	0.56	0.67	0.54	2.86	3.41	2.64	2.97	69.8	49.9	6.38	42.0267		1.14	0.6	0.57	0.77	5.71	3.32	2.92	3.98333	8.58	7.6	5.19	7.12333		5.89986
	CmaCh16G004530	5.12	21.05	8.14	11.4367	0.24	0.39	0.61	0.413333	7.98	2.46	5.2	5.21333		1.64	10.21	10.32	7.39	0.11	0.48	0.34	0.31	5.63	7.66	5.33	6.20667		0.839957
	CmaCh19G000350	12.59	12.49	14.47	13.1833	3.03	2.54	2.69	2.75333	19.81	30.84	33.73	28.1267		6.4	4.75	9.02	6.72333	1.19	0.75	4.03	1.99	6.04	6.62	2.64	5.1		5.51503

## Sheet: Analysis of HLCP-KEGG
	Gene ID	CP81 FPKM	CP82 FPKM	CP83 FPKM	AVE-CP8	CP181 FPKM	CP182 FPKM	CP183 FPKM	AVE-CP18	CP281 FPKM	CP282 FPKM	CP283 FPKM	AVE-CP28		HLCP81 FPKM	HLCP82 FPKM	HLCP83 FPKM	AVE-HLCP8	HLCP181 FPKM	HLCP182 FPKM	HLCP183 FPKM	AVE-HLCP18	HLCP281 FPKM	HLCP282 FPKM	HLCP283 FPKM	AVE-HLCP28		AVE-CP28/AVE-HLCP28
Phenylpropanoid biosynthesis	CmaCh01G016790	0.1	0.07	0.02	0.0633333	0.06	0.03	0	0.03	0.1	0.12	0.21	0.143333		0.15	0.1	0.07	0.106667	0	0	0	0	0.31	0.92	0.21	0.48		0.298611
	CmaCh02G006910	1.76	1.45	1.25	1.48667	0.23	0.3	0.15	0.226667	0.04	0.17	0.1	0.103333		2.5	2	2.19	2.23	0.26	0.49	0.42	0.39	0.17	0.08	0.1	0.116667		0.885714
	CmaCh02G012180.1	0.43	0.65	0.61	0.563333	4.68	14.89	7.84	9.13667	8.67	5.3	7.13	7.03333		0.22	0.22	0.37	0.27	6.52	11.72	6.78	8.34	3.65	3.49	3.29	3.47667		2.02301
	CmaCh03G009340	79.32	127.31	159.91	122.18	1.16	2.24	17.39	6.93	8.31	13.51	0.36	7.39333		100.52	77.34	112.03	96.63	2.86	2.59	3.61	3.02	1.01	0.82	0.75	0.86		8.5969
	CmaCh03G012700	105.42	92.85	92.75	97.0067	2.61	2.04	1.96	2.20333	0.48	3.09	0.93	1.5		69.03	64.44	40.67	58.0467	0.16	0.2	0	0.12	0.15	0.61	0.35	0.37		4.05405
	CmaCh03G013620	0.28	0.53	0.44	0.416667	3.54	7.01	3.33	4.62667	4.63	3.49	4.5	4.20667		0.31	0.26	0.15	0.24	1.3	2.29	1.41	1.66667	4.37	3.93	3.14	3.81333		1.10315
	CmaCh04G000740	20.13	20.3	22.08	20.8367	37.06	34.36	31.38	34.2667	123.68	91.61	104.52	106.603		10.06	12.17	6.98	9.73667	28.08	23.17	22.46	24.57	74.71	90.47	123.07	96.0833		1.10949
	CmaCh04G024450	0.28	0.23	0.39	0.3	23.44	12.36	8.84	14.88	15.48	15.96	16.78	16.0733		0.48	0.33	0.58	0.463333	4.72	4.44	0.2	3.12	9.69	10.03	13.39	11.0367		1.45636
	CmaCh04G027050	35.27	40.98	30.31	35.52	9.14	10.41	8.4	9.31667	11.64	7.44	5.83	8.30333		22.95	38.86	19.04	26.95	16.28	12.2	8.6	12.36	6.55	3.99	6.17	5.57		1.49072
	CmaCh05G004410.1	1.54	1.66	2.13	1.77667	0.81	1.08	0.95	0.946667	11.84	8.5	3.94	8.09333		1.91	1.31	1.91	1.71	0.7	0.46	0.45	0.536667	4.74	6.92	8.66	6.77333		1.19488
	CmaCh05G007200	0.05	0.27	0.34	0.22	1.31	2.32	2.75	2.12667	2.93	1.57	3.16	2.55333		0.07	0	0.02	0.03	0.7	1.03	2.54	1.42333	4.06	3.67	1.87	3.2		0.797917
	CmaCh05G007310	18.05	18.92	16.43	17.8	71.87	67.57	59.53	66.3233	13.95	31.68	30.39	25.34		19.52	18.2	19.75	19.1567	5.63	5.24	5.87	5.58	2.32	2.42	1.96	2.23333		11.3463
	CmaCh07G002050	5.23	3.5	4.09	4.27333	0.19	0.29	0.18	0.22	0.18	0.17	0.04	0.13		3.19	3.08	5.02	3.76333	0.1	0.41	0.17	0.226667	0.02	0	0.02	0.0133333		9.75
	CmaCh07G004450	0.21	0.56	0.62	0.463333	49.72	53.89	36.61	46.74	77.34	68.01	81.46	75.6033		0.08	0.12	0.02	0.0733333	9.73	5.79	6.03	7.18333	18.67	17.81	32.36	22.9467		3.29474
	CmaCh07G006270	1.78	2.02	3.41	2.40333	1.5	1.23	1.66	1.46333	0.71	0.43	0.01	0.383333		5.27	2.56	5.99	4.60667	0.4	1.32	2.05	1.25667	0.68	0.4	0.41	0.496667		0.771812
	CmaCh07G008810	0.35	0.34	0.25	0.313333	0.05	0.03	0.3	0.126667	0.38	0.66	0.24	0.426667		0.17	0.23	0.13	0.176667	0	0	0	0	0.08	1.15	0.39	0.54		0.790123
	CmaCh07G009140	7.86	4.96	3.47	5.43	98.38	126.76	98.84	107.993	3.59	6.16	5.23	4.99333		7.21	8.19	5.09	6.83	3.72	2.02	4.19	3.31	0.07	0	0	0.0233333		214
	CmaCh07G009150.1	0	0.1	0	0.0333333	0	0	0.68	0.226667	0	0	0.22	0.0733333		0	0.28	0.84	0.373333	2.76	1.58	0.99	1.77667	0.05	0.05	0.06	0.0533333		1.375
	CmaCh07G009160	0	0	0	0	0	0	0	0	0	0	0	0		0	0	0.84	0.28	2.76	1.58	0.99	1.77667	0.05	0	0.06	0.0366667		0
	CmaCh08G004920	1.49	1.69	0.97	1.38333	2.47	1.43	2.71	2.20333	19.71	20.41	34.22	24.78		0.88	1.78	0.69	1.11667	3.47	6.21	0.55	3.41	18.41	8.64	18.26	15.1033		1.6407
	CmaCh08G005870	10.61	14.04	8.4	11.0167	0.85	0.72	0.73	0.766667	0.59	1	0.41	0.666667		10.28	16.79	14.33	13.8	0.84	2.03	0.19	1.02	5.26	2.73	3.36	3.78333		0.176211
	CmaCh09G010810	0.09	0.09	0.05	0.0766667	0.76	1.48	1.57	1.27	0.96	2.52	1.8	1.76		0.05	0.14	0.05	0.08	1.06	0.71	0.7	0.823333	1.49	2.91	2.66	2.35333		0.747875
	CmaCh10G005490	0.58	0.85	0.52	0.65	3.96	7.97	8.79	6.90667	8	3.46	6.97	6.14333		0.77	0.51	0.62	0.633333	1.38	2.55	1.37	1.76667	0	0	0.06	0.02		307.167
	CmaCh11G005220	0.59	0.68	0.51	0.593333	0.06	0.06	0	0.04	0.06	2.82	0.06	0.98		1.78	1.29	2.99	2.02	0.07	0	0	0.0233333	0.13	1.93	0.93	0.996667		0.983278
	CmaCh11G008330.1	0.66	0.33	0.73	0.573333	0.69	0.79	1.44	0.973333	0.66	1.15	0.63	0.813333		0.95	0.7	0.65	0.766667	0.37	0.2	0.24	0.27	2.19	5.9	4.97	4.35333		0.18683
	CmaCh11G013940	32.4	19.63	36.08	29.37	0.93	2.18	2.19	1.76667	1.3	0.93	0.61	0.946667		32.46	20.93	56.44	36.61	4.07	4.59	4.48	4.38	0.36	0.49	0.17	0.34		2.78431
	CmaCh11G017200	0.02	0.05	0.04	0.0366667	0.12	0.13	0.19	0.146667	0	0.02	0	0.00666667		0.6	0.32	0.77	0.563333	5.94	2.96	6.41	5.10333	0.12	0.24	0.28	0.213333		0.03125
	CmaCh11G017210	0.06	0.03	0.06	0.05	0.05	0.13	0.19	0.123333	0.05	0	0	0.0166667		2.08	1.33	3.74	2.38333	20.92	12.53	24.03	19.16	0.64	0.53	1.28	0.816667		0.0204082
	CmaCh11G019400	0.09	0.11	0.16	0.12	0.41	0.8	0.28	0.496667	0.74	0.64	0.25	0.543333		0.38	0.18	0.31	0.29	2.22	2.37	2.24	2.27667	0.68	1.07	1.31	1.02		0.53268
	CmaCh12G000940	1.78	1.69	2.04	1.83667	7.67	4.52	5.57	5.92	3.55	8.93	13.78	8.75333		2.66	2.05	2.43	2.38	5.29	8.22	4.12	5.87667	14.81	12.48	11.33	12.8733		0.679959
	CmaCh13G005740	33.36	35.72	45.95	38.3433	8.81	57.5	22.88	29.73	18.48	10.53	6.95	11.9867		53.06	45.56	55.46	51.36	88	108.76	122.55	106.437	3.47	10.44	7.32	7.07667		1.69383
	CmaCh14G006540	13.27	10.29	11.86	11.8067	91.9	52.42	84	76.1067	83.76	96.25	101.92	93.9767		20.08	20.25	32.21	24.18	51.62	62.43	38.58	50.8767	157.71	161.82	114.63	144.72		0.649369
	CmaCh14G011020	190.61	155.25	145.12	163.66	11.67	11.99	9.05	10.9033	6.3	11.91	12.89	10.3667		125.97	113.22	111.23	116.807	22.57	26.36	29.8	26.2433	3.48	4.04	2.37	3.29667		3.14459
	CmaCh14G012800	2.58	3.45	4.4	3.47667	0.37	0.4	0.4	0.39	0.43	0.6	0.42	0.483333		4.79	2.95	3.98	3.90667	1.48	1.92	1.89	1.76333	0.64	0.9	0.71	0.75		0.644444
	CmaCh14G017080.1	2.69	2.44	3.63	2.92	0	0.09	0.07	0.0533333	0	0	0.13	0.0433333		2.94	2.08	6.36	3.79333	0.52	0.53	0.85	0.633333	0.13	0.13	0.12	0.126667		0.342105
	CmaCh15G000750	0.16	0.27	0.32	0.25	0.02	0.02	0.04	0.0266667	0.1	0.02	0.1	0.0733333		0.43	0.19	0.77	0.463333	0	0	0	0	0.1	0.14	0.11	0.116667		0.628571
	CmaCh15G001560	0	0	0	0	0	0	0	0	0	0	0	0		0	0	0	0	0.51	0.96	0	0.49	0	0.26	0	0.0866667		0
	CmaCh15G006010	0	0.05	0	0.0166667	3.05	1.47	1.19	1.90333	1.31	1.21	1.87	1.46333		0.05	0.05	0	0.0333333	1.23	0.88	0.13	0.746667	2.79	5.55	7.73	5.35667		0.27318
	CmaCh16G006720	13.08	15.15	15.58	14.6033	0.21	0.49	0.43	0.376667	0.36	0.55	0.43	0.446667		17.95	15.99	17.89	17.2767	6.83	6.57	6.6	6.66667	1.25	1.17	1.32	1.24667		0.358289
	CmaCh16G008990	1.86	5.34	2.21	3.13667	0.03	0.3	0.35	0.226667	1.77	2.73	1.26	1.92		2.14	7.59	8.89	6.20667	0.32	0.38	0.25	0.316667	0.75	0.59	2.41	1.25		1.536
	CmaCh18G007000.1	6.43	9.54	8.79	8.25333	2.8	5.19	3.41	3.8	3.46	4	3.24	3.56667		28.72	23.94	32.81	28.49	3.96	7.39	4.83	5.39333	12.45	14.24	8.1	11.5967		0.30756
	CmaCh18G007010	1.21	0.47	0.29	0.656667	0.16	0.23	0.16	0.183333	0	0.16	0	0.0533333		1.43	1.63	0.22	1.09333	0.4	0.44	0.77	0.536667	4.05	2.54	1.63	2.74		0.0194647
	CmaCh18G007020	5.03	5.68	7.84	6.18333	0.85	1.07	1.34	1.08667	1.03	1.17	0.93	1.04333		4.2	4.23	2.54	3.65667	1.24	1.04	1.84	1.37333	0.3	0.54	0.18	0.34		3.06863
	CmaCh18G007030	26.62	29.24	36.81	30.89	3.68	7.89	5.98	5.85	2.06	3.51	3.47	3.01333		19.31	18.3	8.36	15.3233	4.16	5.14	5.95	5.08333	0.9	0.88	0.79	0.856667		3.51751
	CmaCh18G010240	9.36	6.67	6.86	7.63	233.92	122.17	135.11	163.733	170.84	269.05	390.08	276.657		3.81	6.4	0.51	3.57333	13.48	18.73	6.24	12.8167	130.24	141.74	127.89	133.29		2.0756
	CmaCh20G000270.1	0.12	0.36	0.39	0.29	2.06	1.37	2.48	1.97	0.23	0.52	0.53	0.426667		0.06	0.12	0	0.06	0.09	0.15	0.39	0.21	0	0	0	0		#DIV/0!
Starch and sucrose metabolism	CmaCh01G012690.1	0.19	0.1	0.26	0.183333	0.05	0.08	0.19	0.106667	0.7	0.62	1.33	0.883333		0.37	0.19	0.15	0.236667	0.06	0.03	0	0.03	1.17	0.88	0.75	0.933333		0.946429
	CmaCh01G012780	41.85	48.41	27.84	39.3667	55.63	62.17	51.52	56.44	19.63	11.46	22.53	17.8733		50.88	75.23	46.54	57.55	22.84	27.53	16.51	22.2933	10.32	5.83	8.65	8.26667		2.1621
	CmaCh01G015450	0	0.09	0.1	0.0633333	0.15	0.09	0.25	0.163333	0.25	0.32	0.25	0.273333		0.09	0.2	0	0.0966667	0.34	0.39	0.26	0.33	1.71	1.68	1.38	1.59		0.171908
	CmaCh01G019670	158.09	135.47	111.95	135.17	100.83	103.25	94.82	99.6333	15.73	24.54	23.16	21.1433		130.64	140.55	137.16	136.117	36.46	36.32	38.78	37.1867	16.81	15.31	16.55	16.2233		1.30327
	CmaCh03G004470	8.13	7.7	9.83	8.55333	1	2.28	1.5	1.59333	2.83	2.71	1.19	2.24333		41.8	25.09	56.66	41.1833	14.53	19.56	18.42	17.5033	6.38	6.17	5.58	6.04333		0.371208
	CmaCh03G014010	0.76	1.47	2.06	1.43	1.28	0.96	0.89	1.04333	0.54	0.3	0.37	0.403333		1.4	1.65	1	1.35	0.2	0.28	0.11	0.196667	0.43	0.62	0.83	0.626667		0.643617
	CmaCh03G014570	3.04	8.48	10.67	7.39667	2.64	1.66	0.89	1.73	2	1.75	1.05	1.6		13.3	10.18	10.16	11.2133	0.28	0.3	0.94	0.506667	0.93	1.25	1.14	1.10667		1.44578
	CmaCh03G014590	27	24.89	19.67	23.8533	3.86	3.83	3.89	3.86	4.69	3.76	4.02	4.15667		25.91	37.45	29.73	31.03	6.37	7.69	4.5	6.18667	3.52	2	3.27	2.93		1.41866
	CmaCh04G002880	0.05	0	0	0.0166667	0.12	0	0.07	0.0633333	0	0.14	0.03	0.0566667		0	0	0.12	0.04	0.07	0.18	0	0.0833333	0.19	0.29	0.18	0.22		0.257576
	CmaCh04G005900	0	0.02	0.04	0.02	0.09	0.09	0.09	0.09	0	0.02	0.07	0.03		0.02	0	0	0.00666667	0.03	0.05	0.68	0.253333	0.05	0.16	0	0.07		0.428571
	CmaCh04G008740	50.6	52.83	39.73	47.72	25.92	30.6	31.99	29.5033	25.47	29.59	29.28	28.1133		24.84	34.65	0	19.83	7.69	7.15	9.42	8.08667	5.47	1.82	4.61	3.96667		7.08739
	CmaCh05G004410.1	1.54	1.66	2.13	1.77667	0.81	1.08	0.95	0.946667	11.84	8.5	3.94	8.09333		1.91	1.31	1.91	1.71	0.7	0.46	0.45	0.536667	4.74	6.92	8.66	6.77333		1.19488
	CmaCh05G007200	0.05	0.27	0.34	0.22	1.31	2.32	2.75	2.12667	2.93	1.57	3.16	2.55333		0.07	0	0.02	0.03	0.7	1.03	2.54	1.42333	4.06	3.67	1.87	3.2		0.797917
	CmaCh06G016020	3.79	2.9	3.33	3.34	1.88	1.53	1.82	1.74333	0.1	0.05	0.13	0.0933333		3.08	3.56	1.71	2.78333	0.43	0.56	0.94	0.643333	0.08	0.03	0.07	0.06		1.55556
	CmaCh06G017340	1.23	0.94	0.79	0.986667	3.22	2.44	2.84	2.83333	1.8	4.37	4.73	3.63333		1.31	1.14	1.38	1.27667	0.43	0.16	0.39	0.326667	3.15	4.18	4.53	3.95333		0.919056
	CmaCh07G002050	5.23	3.5	4.09	4.27333	0.19	0.29	0.18	0.22	0.18	0.17	0.04	0.13		3.19	3.08	5.02	3.76333	0.1	0.41	0.17	0.226667	0.02	0	0.02	0.0133333		9.75
	CmaCh07G005510.1	0	0.22	0.23	0.15	0.14	0.4	0.74	0.426667	0.58	0.29	0.71	0.526667		0.12	0.11	0	0.0766667	0.16	0.78	1.91	0.95	0.15	0.43	0.14	0.24		2.19444
	CmaCh07G006270	1.78	2.02	3.41	2.40333	1.5	1.23	1.66	1.46333	0.71	0.43	0.01	0.383333		5.27	2.56	5.99	4.60667	0.4	1.32	2.05	1.25667	0.68	0.4	0.41	0.496667		0.771812
	CmaCh07G008810	0.35	0.34	0.25	0.313333	0.05	0.03	0.3	0.126667	0.38	0.66	0.24	0.426667		0.17	0.23	0.13	0.176667	0	0	0	0	0.08	1.15	0.39	0.54		0.790123
	CmaCh08G000060	4.95	4.69	4.31	4.65	0.47	0.4	0.46	0.443333	0.25	0.35	0.1	0.233333		7.35	7.16	6.63	7.04667	4.51	3.89	1.94	3.44667	22.01	19.87	24.76	22.2133		0.0105042
	CmaCh09G002280	0.16	0.17	0.19	0.173333	0.04	0	0	0.0133333	0	0	0.2	0.0666667		0.29	0.18	0	0.156667	0	0	0	0	0	0.22	0	0.0733333		0.909091
	CmaCh09G002280.1	28.14	55.99	90.11	58.08	141.81	73.69	79.38	98.2933	1014.95	866.61	1257.7	1046.42		61.7	63.83	54.84	60.1233	170.95	229.52	47.45	149.307	1428.03	1258.48	1740.05	1475.52		0.709187
	CmaCh09G006600	0	0.22	0.06	0.0933333	0.11	0.27	0.11	0.163333	0	0	0.07	0.0233333		0.17	0.08	0.11	0.12	0	0.2	6.2	2.13333	0.51	0.35	0.14	0.333333		0.07
	CmaCh09G006850	19.27	37.89	52.75	36.6367	10.63	6.2	5.12	7.31667	60.53	22.22	52.17	44.9733		73.74	66.51	63.96	68.07	0.36	0.12	2.01	0.83	5.03	3.72	10.23	6.32667		7.10854
	CmaCh09G006850.1	28.88	65.37	85.31	59.8533	14.35	8.05	13.41	11.9367	67.56	39.9	62.41	56.6233		93.56	87.35	83.52	88.1433	0.89	1.51	1.42	1.27333	8.03	14.21	10.33	10.8567		5.21554
	CmaCh10G001350	35.69	56.04	37.84	43.19	12.85	14.84	15.17	14.2867	55.72	31.67	35.78	41.0567		35.67	57.3	38.12	43.6967	19.7	22.54	12.58	18.2733	7.97	5.82	8.92	7.57		5.4236
	CmaCh10G003010	19.51	11.78	11.4	14.23	0.24	0.35	0.31	0.3	0.17	0.59	0	0.253333		21.48	15.02	22.47	19.6567	0.22	0.14	0.13	0.163333	0.19	1.07	0.87	0.71		0.356808
	CmaCh10G007940	32.33	87.37	43.44	54.38	17.64	19.5	18.67	18.6033	11.46	42.87	2.7	19.01		57.31	86.26	79.4	74.3233	1.97	2.03	1.89	1.96333	0.73	0.97	0.66	0.786667		24.1653
	CmaCh11G008330.1	0.66	0.33	0.73	0.573333	0.69	0.79	1.44	0.973333	0.66	1.15	0.63	0.813333		0.95	0.7	0.65	0.766667	0.37	0.2	0.24	0.27	2.19	5.9	4.97	4.35333		0.18683
	CmaCh11G019400	0.09	0.11	0.16	0.12	0.41	0.8	0.28	0.496667	0.74	0.64	0.25	0.543333		0.38	0.18	0.31	0.29	2.22	2.37	2.24	2.27667	0.68	1.07	1.31	1.02		0.53268
	CmaCh12G000940	1.78	1.69	2.04	1.83667	7.67	4.52	5.57	5.92	3.55	8.93	13.78	8.75333		2.66	2.05	2.43	2.38	5.29	8.22	4.12	5.87667	14.81	12.48	11.33	12.8733		0.679959
	CmaCh13G005740	33.36	35.72	45.95	38.3433	8.81	57.5	22.88	29.73	18.48	10.53	6.95	11.9867		53.06	45.56	55.46	51.36	88	108.76	122.55	106.437	3.47	10.44	7.32	7.07667		1.69383
	CmaCh14G011020	190.61	155.25	145.12	163.66	11.67	11.99	9.05	10.9033	6.3	11.91	12.89	10.3667		125.97	113.22	111.23	116.807	22.57	26.36	29.8	26.2433	3.48	4.04	2.37	3.29667		3.14459
	CmaCh14G012800	2.58	3.45	4.4	3.47667	0.37	0.4	0.4	0.39	0.43	0.6	0.42	0.483333		4.79	2.95	3.98	3.90667	1.48	1.92	1.89	1.76333	0.64	0.9	0.71	0.75		0.644444
	CmaCh15G012780	3.02	1.65	1.95	2.20667	0.97	1	1.07	1.01333	0.57	0.51	0.52	0.533333		8.68	5.01	9.99	7.89333	1.65	1.3	2.57	1.84	0.69	0.91	0.52	0.706667		0.754717
	CmaCh15G013240	0	0	0	0	0.11	0	0	0.0366667	0.14	0.17	0.01	0.106667		0.96	0	0	0.32	0	0	0	0	0.2	0	0.12	0.106667		1
	CmaCh15G013240.1	13.88	11.4	12.82	12.7	0.75	0.61	1.08	0.813333	0.94	1.75	1.72	1.47		21.8	17.88	22.64	20.7733	1.24	1.49	1.01	1.24667	3.37	3.55	3.45	3.45667		0.425265
	CmaCh16G000670	0.03	0.16	0.23	0.14	0.07	0.24	0.22	0.176667	0.29	0.14	0.25	0.226667		0.06	0	0.09	0.05	0	0.04	0.89	0.31	1.26	1.58	0.35	1.06333		0.213166
	CmaCh16G005260	22	17.81	16.93	18.9133	22.84	23.39	25.03	23.7533	24.51	12.23	18.66	18.4667		16.08	15.85	13.72	15.2167	7.07	5.99	7.27	6.77667	0.99	0.97	0.99	0.983333		18.7797
	CmaCh16G005470	168.89	100.87	117.93	129.23	0.32	0.73	0.59	0.546667	0.51	0.22	0.21	0.313333		200.96	141.09	127.15	156.4	1.52	1.82	2.46	1.93333	0.19	0.44	0.3	0.31		1.01075
	CmaCh16G006720	13.08	15.15	15.58	14.6033	0.21	0.49	0.43	0.376667	0.36	0.55	0.43	0.446667		17.95	15.99	17.89	17.2767	6.83	6.57	6.6	6.66667	1.25	1.17	1.32	1.24667		0.358289
	CmaCh16G008990	1.86	5.34	2.21	3.13667	0.03	0.3	0.35	0.226667	1.77	2.73	1.26	1.92		2.14	7.59	8.89	6.20667	0.32	0.38	0.25	0.316667	0.75	0.59	2.41	1.25		1.536
	CmaCh17G005240	1.88	1.24	1.18	1.43333	0	0.16	0.08	0.08	0.04	0.04	0.17	0.0833333		1.56	1.61	1.51	1.56	0.35	0.12	0.25	0.24	0.17	0	0	0.0566667		1.47059
	CmaCh17G006030	5.67	20.38	9.17	11.74	2.16	4.99	2.94	3.36333	10.31	3	4.44	5.91667		9.52	14.53	13.18	12.41	3.21	2.86	4.16	3.41	0.82	0.65	0.9	0.79		7.48945
	CmaCh17G009910	0.16	0.27	0.15	0.193333	0.27	0.23	0.15	0.216667	1.17	0.84	1.18	1.06333		0.4	0.22	0.28	0.3	0.62	0.49	0.74	0.616667	2.63	3.09	2.74	2.82		0.377069
	CmaCh17G011580	13.32	10.81	10.28	11.47	12.84	11.9	11	11.9133	1.86	3.18	2.27	2.43667		15.36	14.22	14.78	14.7867	7.26	6.47	7.49	7.07333	3.68	3.39	3.27	3.44667		0.706963
	CmaCh18G000070.1	0.56	0.98	1.48	1.00667	1.41	0.75	0.52	0.893333	0.47	1.21	0.97	0.883333		0.49	1.46	1.36	1.10333	0.42	0.43	0.25	0.366667	1.73	2.84	2.59	2.38667		0.370112
	CmaCh18G004730	0.19	0.16	0.29	0.213333	3.57	2.78	1.99	2.78	1.25	1.72	1.83	1.6		0.53	0.45	0.38	0.453333	0.1	0.13	0.13	0.12	1.94	2.36	2.05	2.11667		0.755906
	CmaCh18G010890.1	3.98	5.01	5.33	4.77333	1.3	1.21	0.26	0.923333	0.24	1.02	0.26	0.506667		6.01	6.05	8.25	6.77	2.58	2.81	1.75	2.38	0.26	0.76	0.22	0.413333		1.22581
	CmaCh18G011720	6.52	9.78	9.84	8.71333	14.96	11.85	12.5	13.1033	62.21	47.43	46.11	51.9167		11.73	9.95	8.03	9.90333	32.79	33.06	34.99	33.6133	79.82	83.2	85.28	82.7667		0.627265
	CmaCh19G010430	64.21	57.75	57.81	59.9233	6.34	2.21	5.16	4.57	5.94	4.29	5.4	5.21		116.15	89.46	107.09	104.233	13.66	16.24	11.03	13.6433	34.28	32.3	27.64	31.4067		0.165888
	CmaCh20G000270.1	0.12	0.36	0.39	0.29	2.06	1.37	2.48	1.97	0.23	0.52	0.53	0.426667		0.06	0.12	0	0.06	0.09	0.15	0.39	0.21	0	0	0	0		#DIV/0!
	CmaCh20G003290.1	2.02	0.74	1.59	1.45	0.47	0.33	0.45	0.416667	0.19	0.39	0.14	0.24		1.41	1.54	1.33	1.42667	0.28	0.27	0.27	0.273333	0.25	0.67	0.72	0.546667		0.439024
	CmaCh20G003680	0.09	0.02	0	0.0366667	0.05	0.02	0.02	0.03	0	0	0.03	0.01		0.12	0.1	0.14	0.12	0	0.03	0	0.01	0.06	0.09	0	0.05		0.2
Cutin, suberine and wax biosynthesis	BGI_novel_G000171	23.27	19.76	19.48	20.8367	0	0.67	0.18	0.283333	0	0	0	0		20.63	30.41	21.34	24.1267	0.43	0.68	0.9	0.67	0	0	0	0		#DIV/0!
	BGI_novel_G000172	39.46	25.16	27	30.54	0.2	0	0.73	0.31	0	0	0	0		35.65	42.66	41.94	40.0833	1.04	1.53	2.48	1.68333	0.23	0	0	0.0766667		0
	CmaCh01G006540	0	0.07	0.06	0.0433333	0.15	0.4	0.27	0.273333	0.24	0.53	0.59	0.453333		0.14	0.44	0.15	0.243333	0.04	0.17	0.02	0.0766667	1.36	0.91	0.56	0.943333		0.480565
	CmaCh02G013320	0.03	0.23	0.35	0.203333	0.84	1.27	0.42	0.843333	0.04	0.28	0.84	0.386667		0.09	0.09	0	0.06	0	0	0	0	0.24	0.45	0.32	0.336667		1.14851
	CmaCh10G000430.1	0.28	0.18	0.1	0.186667	0.46	0.32	0.77	0.516667	0.33	1.1	0.24	0.556667		0.07	0.09	0.07	0.0766667	1.9	0.83	0.11	0.946667	0.41	0.11	0.26	0.26		2.14103
	CmaCh11G004280	16.83	14.89	19.84	17.1867	0.11	0.4	0.32	0.276667	0.55	0.35	0.05	0.316667		8.4	9.21	11.41	9.67333	0.24	0.12	0.27	0.21	0	0.06	0.02	0.0266667		11.875
	CmaCh12G004460	1.48	1.7	1.75	1.64333	20.45	9.47	10	13.3067	11.98	28.82	23.87	21.5567		1.88	1.84	1.74	1.82	8.41	6.44	0.87	5.24	24.3	30.79	29.44	28.1767		0.765054
	CmaCh12G009920	93.56	50.03	89.45	77.68	59.28	227.46	129.43	138.723	33.65	18.43	10.15	20.7433		53.83	53.53	98.15	68.5033	398.62	424	460.33	427.65	17.38	33.82	24.26	25.1533		0.824675
	CmaCh13G000800	1.12	2.72	2.85	2.23	2.08	1.93	2.01	2.00667	0.34	0.68	1.48	0.833333		4.26	3.08	3.66	3.66667	0.08	0.16	0	0.08	0.71	1.39	0.92	1.00667		0.827815
	CmaCh14G012630	53.69	29.5	39.62	40.9367	0.19	0.42	0.32	0.31	0.54	0.88	0.33	0.583333		16.57	17.31	26.88	20.2533	1.02	0.7	1.11	0.943333	0.05	0.14	0.19	0.126667		4.60526
	CmaCh17G001440	0.32	0.58	0.96	0.62	0.43	0.28	0.48	0.396667	2.52	1.02	0.75	1.43		0.28	0.25	0.28	0.27	0.92	0.74	0.73	0.796667	0.27	4.87	2.7	2.61333		0.547194
Brassinosteroid biosynthesis	CmaCh00G006080.1	0	0	0	0	0.29	0.02	0.3	0.203333	0	0.59	0	0.196667		0	0	0	0	0	0.39	0.44	0.276667	0.97	0.75	1.09	0.936667		0.209964
	CmaCh00G006090	0.56	0.59	0.82	0.656667	0	0.26	0.27	0.176667	0.36	0	0.77	0.376667		0.68	0.63	0.29	0.533333	0.5	0	0	0.166667	0	0	0	0		#DIV/0!
	CmaCh08G007650	12.31	11.97	15.86	13.38	4.75	4.19	4.53	4.49	11.81	11.09	8.75	10.55		13.78	9.66	10.95	11.4633	2.01	2.05	1.64	1.9	4.25	3.81	4.46	4.17333		2.52796
	CmaCh12G012260	5.21	4.53	6.84	5.52667	0.65	1.27	1.39	1.10333	1.38	0.57	0.48	0.81		3.53	2.54	3.07	3.04667	0.75	0.81	1.48	1.01333	0	0	0.03	0.01		81
	CmaCh18G010900	0.74	0.88	1.03	0.883333	35.39	24.9	30.3	30.1967	14.61	34.02	28.78	25.8033		3.2	2.58	2.91	2.89667	110.63	99.31	86.4	98.78	297.8	346.57	289.11	311.16		0.0829263
	CmaCh18G010900.1	7.76	6.91	6.51	7.06	267.23	169.81	199.38	212.14	114.32	248.62	246.37	203.103		6.91	7.56	4.12	6.19667	160.22	138.48	121.41	140.037	449.11	562.39	478.42	496.64		0.408955
	CmaCh18G010920.1	0.68	0.67	0.41	0.586667	7.23	3.98	5.43	5.54667	2.99	6.68	5.93	5.2		0.84	0.38	0.41	0.543333	4.32	4.59	4.35	4.42	14.7	16.5	15.09	15.43		0.337006
