# Supplementary material for: Transcriptomic Analysis Reveal the Molecular Mechanisms of Seed Coat Development in Cucurbita pepo L
Source: Front Plant Sci. 2022 Feb 24;13:772685. doi: 10.3389/fpls.2022.772685 (PMC8912962; doi:10.3389/fpls.2022.772685)
Supplement: Supplementary file 4 [file Data_Sheet_4.XLS]

## Sheet: CP-TFs fpkm
Gene ID	CP181 FPKM	CP182 FPKM	CP183 FPKM	CP281 FPKM	CP282 FPKM	CP283 FPKM	CP81 FPKM	CP82 FPKM	CP83 FPKM	HLCP181 FPKM	HLCP182 FPKM	HLCP183 FPKM	HLCP281 FPKM	HLCP282 FPKM	HLCP283 FPKM	HLCP81 FPKM	HLCP82 FPKM	HLCP83 FPKM
BGI_novel_G000014	13.24	7.38	10.64	1.26	3.46	1.12	0.73	0.89	0.63	0.42	0.06	0.27	0	0	0.04	0.74	0.49	0.25
BGI_novel_G000024	0.42	0.16	0.43	0.04	0.08	0.18	1.11	1.22	1.46	0.14	0.15	0.12	0.19	0.06	0.15	0.92	1.29	1.38
BGI_novel_G000025	9.33	0	2.49	0	0	1.26	15.31	14.15	8	4.24	11.68	11.23	10.06	3.16	0	11.5	6.22	23.78
BGI_novel_G000071	24.32	18.26	16	69.84	41.28	75.93	3.13	3.87	5.52	6.34	6.95	6.51	25.87	28.43	26.24	4.5	3.67	4.36
BGI_novel_G000079	20.17	14.83	17.74	0	1	0	0	0	0	0.63	0.46	0.98	0.33	0.18	0.6	0	0	0
BGI_novel_G000082	29.84	25.81	23.35	1.96	5.28	6.21	0	0.68	0	1.56	0.22	0.94	0	0.43	0	0.22	0.42	0.14
BGI_novel_G000103	0.44	1.39	0	0.42	0	0	5.41	7.35	7.98	1.1	0.93	1.43	0.49	0.81	1.32	1.66	0	1.92
BGI_novel_G000105	11.02	11.57	23.69	421.26	123.74	118.81	16.31	43.12	68.96	3.14	3.42	3.85	11.89	21.61	18.79	24.14	14.26	19.95
BGI_novel_G000107	0.51	0.55	0.31	0.08	0.17	0.02	3.73	2.74	3.17	0.35	0.28	0.19	0.1	0.29	0.11	2.66	2.02	2.7
BGI_novel_G000108	0.87	0.85	0.63	0.45	0.44	0.2	1.31	1.58	1.83	0.36	0.1	0.45	0.36	0.67	0.58	2.24	2.18	2.55
BGI_novel_G000115	233.21	224.85	273.42	66.1	104.4	81.29	48.32	34.14	35.44	144.14	153.62	166.87	115.45	106.27	94.95	51.87	47.44	49.14
BGI_novel_G000121	0.97	0.96	1.53	0.65	0.71	0.26	2.56	2.52	2.82	2.07	1.54	1.76	1.27	1.56	1.56	2.71	2.34	3.35
BGI_novel_G000142	0	0	0.08	1.4	0.61	0.6	1.8	2.18	1.84	0	0.25	0.17	0.08	0.23	0.45	0.74	1.44	0.67
BGI_novel_G000145	18.87	34.31	22.67	10.19	13.59	12.84	2.97	4.79	7.26	12.56	11.71	28.06	10.3	15.99	12.06	6.54	4.17	5.2
BGI_novel_G000151	3.96	2.28	3.07	0.55	0.71	0.32	0.29	0.18	0.09	0.04	0.05	0.04	0.05	0.05	0.04	0.09	0.23	0.15
BGI_novel_G000168	0.96	1.87	1.7	1.31	0.82	0	0.45	0.14	0.36	1.43	2.25	1.34	0.21	0.54	0.28	0	0.2	0.59
BGI_novel_G000186	2.86	2.74	3.3	9.63	5.69	2.32	1.09	1.08	1.62	2.87	1.52	1.48	1.4	0.97	2.93	1.12	1.09	0.64
BGI_novel_G000191	13.75	7.85	14.08	49.44	53.86	50.53	239.33	198.19	208.22	39.04	52.14	20.97	139.35	97.51	132.21	148.42	156.01	176.51
BGI_novel_G000192	3.41	3.55	3.03	0.98	0.55	1.06	0.03	0.09	0.09	1.83	1.14	1.45	1.73	1.68	1.38	0.18	0.12	0.12
BGI_novel_G000202	3.86	1.74	3.18	0.3	0.7	0.94	0.11	0.2	0.22	0.05	0	0.05	0.08	0.1	0.26	0.13	0.11	0.08
BGI_novel_G000208	1.05	4.43	0	0.86	0	1.73	5.58	3.52	5.76	3.3	3.08	2.72	4.24	0.95	3.27	8.46	3.2	8.67
BGI_novel_G000213	6.52	14.4	13.09	7.89	1.32	0.41	0	0	0.12	0.5	4.03	142.32	0.75	0.73	0.44	0.35	0.41	0.52
BGI_novel_G000214	3.12	8.21	4.26	6.3	0	0.28	0	0.21	0	0.9	2.82	80.77	0.27	0	0	0.33	0.16	0.5
BGI_novel_G000220	1.66	1.68	1.45	0.59	0.99	0.65	3.05	3.82	4.52	1.3	0.73	0.8	1.17	1.39	1.06	2.46	2.87	2.39
BGI_novel_G000221	210.84	288.33	185.77	40.92	41.38	51.87	10.82	8.95	10.03	2.09	2.97	2.98	2.09	1.84	1.25	9.37	11.05	5.55
BGI_novel_G000251	1.67	2.58	2.3	0.23	0.51	0.22	1.3	1.18	0.71	0.48	0.66	0.29	0.95	0.81	1.07	1.52	1.33	0.64
BGI_novel_G000271	1.74	0.78	1.33	0.57	0.38	0.2	0	0.08	0.11	0.08	0.08	0	0.05	0	0.06	0.05	0.03	0
BGI_novel_G000277	0.3	0.48	0.1	0.7	1.55	1.25	5.76	6.64	4.1	2.3	4.84	0.53	3.66	2.12	2.88	5.03	6.55	11.63
BGI_novel_G000286	0.61	1.38	0.38	0.08	0.04	0.16	2.02	1.35	2.12	0.41	0.32	0.36	0.08	0.12	0.24	2.07	2.13	3.78
BGI_novel_G000289	0.72	1.21	2.55	5.69	8.33	1.88	45.02	25.7	32.43	0.78	1.15	0.19	0.88	0.17	0.35	26.95	26.43	26.75
BGI_novel_G000290	14.53	15.06	14.56	37.06	39.96	41.27	81.76	110.27	67.36	23.2	32.61	19.85	133.12	149.19	112.65	102.82	140.49	125.55
BGI_novel_G000306	9.69	6.15	7.57	2.17	1.79	1.41	0.34	0.76	0	0.14	0	0.13	0	0.03	0	0.96	0.14	0.03
BGI_novel_G000342	8.03	6.89	7.17	0.7	0.77	1	3.95	2.65	3.08	4.56	4.13	4.63	1.51	1.98	1.08	2.86	2.47	2.42
BGI_novel_G000350	1.3	1.06	0.85	4.21	5.13	6.56	0	0.07	0.21	0	0.07	0	2.7	1.99	3.46	0	0	0
CmaCh00G001200.1	0.2	0.43	0.42	0.04	0.16	0.11	57.87	53.4	63.67	0.18	0.27	0.09	0.04	0.04	0	47.31	42.14	46.15
CmaCh00G001230	0.21	0.14	0.14	0.3	0.42	0.28	0.04	0.08	0.09	0.17	0.17	0.34	0.44	0.43	0.38	0.04	0.1	0.08
CmaCh00G001420	0.09	0.17	0.16	0.32	0.35	0.19	0.08	0.04	0.03	0.16	0.13	0.12	0.31	0.5	0.33	0.11	0.08	0.12
CmaCh00G001980	0	0	0	0.48	1.44	0	0.62	0	0	0	0.32	0	0	0	0	0.35	0	0
CmaCh00G002910.1	0	0	0	0.17	0	0	0.26	0.16	0	0	0	0.2	0	0.14	0	0.22	0	0
CmaCh00G002950	0.81	0.54	0.62	0.11	0.23	0.07	33.32	22.96	23.23	0.47	0.53	0.27	0.25	0.4	0.55	17.66	16.65	19.04
CmaCh00G003260	0.05	0.09	0.04	0.28	0.17	0	0	0.03	0	0.13	0.1	0.04	0.07	0.01	0	0.06	0	0.02
CmaCh00G003290.1	4.01	5.04	5.48	11.48	11.49	9.92	31	31.33	29.47	9.45	11.41	5.17	17.65	11.01	14.38	21.23	25.24	19.05
CmaCh00G003300.1	0.51	0.3	0	0.03	0.19	0	1.06	1.1	0.96	0.12	0	0	0	0	0	2.3	1.26	3.36
CmaCh00G003650.1	0.71	0.65	0.6	1.33	1.68	1.1	9.79	7.23	6.59	0.86	1.19	0.53	1.33	0.84	0.92	5.68	5.74	6.21
CmaCh00G004030	0	0.89	0.01	1.98	0.72	1.25	0	0	0	0.78	0	0	2.28	2.7	0.75	1.45	1.77	0
CmaCh00G004310	0	0.16	0.14	0	0	0	0.04	0.06	0	0	0	0.05	0	0	0	0.09	0.15	0
CmaCh00G004780	2.25	2.33	1.27	0.23	0.36	0.67	0	0	0.26	1.93	2.97	1.44	0.55	1.44	1.84	0.16	0.1	0.16
CmaCh00G004810	0.19	0.11	0.52	0	0	0	2.11	2.13	1.87	0	0	0	0	0	0	1.48	1.91	1.66
CmaCh00G005200	0.22	0.66	0.51	0.46	0	0	2.13	0.57	0.79	1.28	0	1.18	0.89	0.21	0.79	0.57	1.33	1.86
CmaCh00G005210	1.04	2.47	1.55	4.64	4.87	1.79	79.75	67.45	58.23	10.2	18.67	5.5	10.44	7.37	7.63	81.25	101.88	94.15
CmaCh00G005290	0.15	0.13	0.2	0.49	0.28	0.21	0.06	0.11	0.07	0.2	0.22	0.18	0.38	0.34	0.18	0.09	0.12	0.08
CmaCh00G006000	0.35	0	0.38	0	0	0	0.3	0	0	0	0	0	0	0	0.14	0	0	0
CmaCh00G006500	0.92	1.54	1.43	0	1.11	0.15	53.8	32.23	37.28	0.54	1.11	0.49	0.37	1.27	0.7	32.23	23.45	31.63
CmaCh00G007370	3.96	7.35	5.26	1.67	2.15	1.92	21.29	18.88	14.7	198.9	202.85	274.81	30.38	25.46	27.81	46.35	31.15	53.52
CmaCh00G007600	0.92	0.71	0.69	11.15	3.92	1.55	1.84	2.33	2.81	0.2	0.47	1.09	0.58	0.57	0.79	3.19	1.79	2.79
CmaCh01G000040	4.71	5.34	5.25	0.62	0.71	0.7	1.36	1.57	1.8	0.57	1.12	0.55	0.62	0.7	0.8	2.29	1.76	1.14
CmaCh01G000050	1.6	2.46	2.09	0.17	0.3	0.18	1.15	0.82	0.43	0.83	0.39	0.49	0.41	0.24	0.25	0.68	0.72	0.99
CmaCh01G000060	60.19	58.64	60.11	12.11	17.59	14.11	32.1	29.11	27.71	23.91	21.04	22.69	11	11.18	11.1	29.16	27.82	28.81
CmaCh01G000290	13.79	12.39	13.58	4.79	5.36	5.55	0.09	0.1	0.14	0.04	0.02	0	0.02	0.02	0.03	0.07	0.04	0
CmaCh01G000370	0.17	0.23	0.55	4.27	3.75	2.11	0.94	1.12	1.86	0.45	0.37	0.53	0.55	1.36	0.67	2.03	1.22	1.02
CmaCh01G000740	0.01	0	0	0.04	0.14	0.07	0.28	0.19	0.36	0.08	0.01	0.04	0.07	0.06	0.07	0.19	0.11	0.16
CmaCh01G000990	0.54	0.52	0.83	2.81	3.34	2.65	0.21	0	0.05	0.6	0.67	0.58	5.72	7.77	8.58	0.59	0.58	0.43
CmaCh01G001030	0.33	0.26	0.63	0.18	0	0.25	0	0.17	0	0	0	0	0	0	0	0	0.65	1.47
CmaCh01G001040	13.83	15.43	11.9	1.69	3.42	2.83	5.63	4.81	5.84	3.6	5.24	1.84	2.67	2.05	1.35	6.07	6.34	3.45
CmaCh01G001050.1	10.81	12.67	8.29	7.03	6.05	6.95	21.62	20.4	18.62	7.91	7.05	8.97	7.3	7	6.66	19.88	19.41	16.67
CmaCh01G001110	0.66	0.07	0.38	0.08	0	0	0.58	0.8	0.86	0.04	0	0	0.11	0	0.04	0.54	0.26	0.09
CmaCh01G001250	1829.4	1896.26	1900.56	817.05	921.86	995.33	364.47	364.8	450.09	169.01	147.72	189.4	100.9	95.13	84.32	318.42	298.18	317.45
CmaCh01G001450	1.05	1.31	0.91	5.82	2.49	1.85	8.18	7.04	7.84	0.05	0.05	0	0.04	0	0.04	1.74	5.73	0.1
CmaCh01G001490	7.13	31.45	16.79	0.76	0	0.07	79.82	46.43	49.97	40.02	40.58	50.36	0.29	1.07	0.15	70.77	82.55	89.92
CmaCh01G001850	17.56	19.67	23.08	79.59	63.44	71.38	179.83	149.63	148.1	143.26	186.13	56.3	102.41	66.99	96.14	157.06	185.35	156.7
CmaCh01G001860	1.44	1.54	1	0.44	0.55	0.58	5.68	4.63	4.66	0.57	0.26	0.3	0.28	1.05	0.54	7.46	6.52	7.15
CmaCh01G001950	0.07	0.06	0.55	6.32	2.41	3.11	0.47	0.98	1.19	0	0.07	0.22	0	0.13	0.4	1.19	1.11	1.19
CmaCh01G002000.1	654.03	763.01	550.68	53.19	107.52	102.39	10.48	7.13	5.88	23.17	14.59	17.6	2.56	1.16	2.6	20.84	21.28	10.38
CmaCh01G002100	27.06	27.05	37.86	108.32	67.99	62.74	10.08	17.44	16.08	41.71	57.45	20.45	28.96	15.4	24.42	8.34	8.85	7.34
CmaCh01G002260	0.05	0.3	0.68	5.01	0.74	0.77	0.01	0.18	0.13	0.02	0	0.04	0.3	0.22	0.16	0.1	0.07	0.07
CmaCh01G002260.1	0	0.21	0.88	3.09	0.22	0	0	0	0	0	0	0	0	0	0	0	0	0
CmaCh01G002280	0.63	0.38	0.49	4.92	3.22	0.54	0.68	0.91	2.35	0.27	0.44	0.17	0.32	0.62	0.93	0.38	0.31	0
CmaCh01G002550	0.06	0.14	0.1	0.03	0	0.02	0.92	0.81	0.68	0.05	0.04	0.05	0.02	0	0.02	1	0.96	0.36
CmaCh01G002700	0.21	0	0.07	0.75	0.77	0	0.03	0	0.02	1.35	1.37	1.98	0.11	0.12	0	0	0.02	0.07
CmaCh01G002750	0.82	2.12	1.77	0.32	0	0	1.63	0	0.03	1.94	1.75	0.56	0.91	0.67	0.66	0.45	0.57	0
CmaCh01G002950	0.13	0.29	0.3	0.12	0.08	0.02	0.85	0.77	1.17	0.6	0.38	0.76	0	0.02	0	1.41	0.74	0.99
CmaCh01G002990.1	10.02	10.56	10.62	1.05	1.17	1.51	3.5	3.08	2.78	0.93	0.97	0.87	0.64	0.94	0.59	3.16	2.85	2.86
CmaCh01G003320	0.46	0.29	0.16	0	0	0	0.11	0.1	0.14	0	0.38	0.33	0	0.08	0.16	0.26	0	0.13
CmaCh01G003620	10.14	12.3	9.64	4.94	3.48	5.01	36.89	27.4	21.69	4.4	6.89	4.42	3.13	1.4	3.44	36.84	50.37	42.84
CmaCh01G003790	8.8	8.09	6.69	1.16	3.61	2.47	0.28	0.27	0.24	0.69	1.61	1.59	0.98	0.74	0.46	0.13	0.04	0.09
CmaCh01G003810	17.47	21.69	17.68	53.87	30.17	43.64	3.15	5.26	4.25	4.26	3.39	2.08	7.35	6.14	8.34	1.69	3.14	1.05
CmaCh01G004020.1	0.2	0.13	0.18	0.06	0	0.02	1.35	4.72	1.56	0.04	0.04	0.06	0.02	0.04	0.02	2.17	4.53	4.72
CmaCh01G004220	1.56	1.54	0.98	7.01	2.7	4.46	16.54	28.85	28.46	0.92	1.85	0.33	1	1.19	1.29	34.72	23.6	24.64
CmaCh01G004350.1	0.05	0.05	0.12	0	0	0	0.28	0.17	0.41	0.07	0.07	0.03	0	0	0	0.58	0.24	0.24
CmaCh01G004440	1.06	1.15	1.05	0.27	0.35	0.3	4.33	3.11	3.26	0.21	0.66	0.47	0.19	0.37	0.15	4.59	4.39	5.5
CmaCh01G004630	38.65	30.39	35.95	103.14	100.38	103.67	11.32	13.29	12.17	63.22	57.64	68.72	99.47	113.19	145.28	13.61	12.14	12.21
CmaCh01G004680	0.09	0.21	0.51	1.88	2.6	0.51	0	0.14	0.19	0	0	0	0	0.1	0	0.12	0	0.13
CmaCh01G005080	196.32	229.27	171.01	42.19	38.08	45.91	6.93	5.78	5.64	1.31	0.73	0.7	1.67	0.88	1.1	2.98	4.09	0.43
CmaCh01G005210	0.14	0.24	0.17	0	0.08	0.03	0.35	0.47	0.31	0.12	0.15	0.24	0.11	0.08	0.08	0.53	0.7	0.67
CmaCh01G005220	0	0.03	0.04	0.91	0.46	0.77	1.47	2.09	1.89	0.04	0.04	0	0	0.07	0.14	1.93	1.7	1.22
CmaCh01G005460	16.69	22.64	16.96	10.43	6.12	10.27	68.2	52.81	62.61	19.59	21.78	29.06	15.02	25.06	19.58	98.65	94.27	138.14
CmaCh01G005900	182.74	44.38	104.13	332.62	612.97	537.07	18.13	17.42	20.09	38.67	65.4	22.02	1381.37	1455.94	1352.14	27.31	24.76	29.78
CmaCh01G006040	2.46	2.48	2.94	9.88	7.36	5.5	89.96	87.97	72.92	19.06	26.96	8.78	59.1	40.4	52.5	83.55	90.1	97.31
CmaCh01G006070	3.77	3.37	3.27	16.13	13.44	12.3	0.63	0.39	1.32	0.58	0.91	0.47	2.91	4.33	3.61	0.82	0.39	0
CmaCh01G006530.1	2.26	2.26	2.46	6.41	11.87	11.51	3.9	4.12	6.45	1.59	2.35	1.23	8.39	12.31	9.16	2.71	1.78	0.8
CmaCh01G006580.1	2.43	2.02	3.67	1.63	1.35	0.94	17.38	14.88	14.16	1.4	0.98	0.32	0.9	0.65	1.55	15.27	16.79	11.53
CmaCh01G006590	0.74	0.8	0.59	6.63	4.46	2.81	1.02	1.18	2.24	0.94	1.25	1.42	1.15	1.23	1.08	0.93	0.96	1.21
CmaCh01G006690.1	1.3	2.05	1.49	0.23	0.23	0.41	0.86	0.49	0.63	1.71	1.62	2.24	1.8	2.18	2.18	0.61	0.5	0.5
CmaCh01G006800.1	0	0.1	0.72	1.4	1.36	0.27	0	0.09	0.09	0.12	0.18	0.07	0.05	0	0.05	0.14	0.04	0.09
CmaCh01G006910	0.52	0.91	1.05	0.32	0.21	0.28	2.24	1.73	2.25	0.75	0.66	0.77	0.39	0.35	0.52	3.06	2.28	2.97
CmaCh01G007380	6.78	6.69	7.08	22.11	11.2	12.14	69.93	80.25	97.72	15.12	17.32	13.64	12.05	10.9	11.13	54.3	50.23	78.28
CmaCh01G007550	4.23	5.96	5.33	0.62	0.85	1.48	2.89	2.18	2	0.31	0.02	0.08	0.13	0.15	0.21	1.5	2.67	1.98
CmaCh01G007670	0	0	0	0.35	0	0.19	0	0	0.19	0.22	0.1	0	0	0.95	0	0.27	0	0
CmaCh01G007810	0.21	0.29	0.98	0.27	0.09	0.09	18.8	22.12	30.27	30.49	26.98	40.78	3.42	4.52	5.18	29.55	23.85	35.1
CmaCh01G008050	0.46	0.34	0.43	0.08	0.19	0.16	1.43	1.57	1.52	0.31	0.29	0.16	0.39	0.45	0.35	1.82	1.96	1.55
CmaCh01G008250	0.22	0	0	0.39	0.51	0.91	0	0	0	0	0.52	0.46	0.25	0	0.35	0	0	0.65
CmaCh01G008280.1	104.66	84.64	118.63	286.82	264.76	214.36	23.84	47.63	28.97	191.01	171.42	248.33	176.9	191.42	208.68	36.42	28.73	27.29
CmaCh01G008510	0.32	0	0.08	2.98	1.88	1.63	0.43	0.97	0.25	0	0.09	0.09	0.56	0.47	1.01	0.51	1.06	0.76
CmaCh01G008850	0	0	0	0.49	0	0	8.16	4.39	2.92	0	0	0	0	0	0	2.68	4.78	1.76
CmaCh01G009080	0.55	0.85	0.67	0.3	0.13	0.32	0	0	0	0	0	0.04	0	0	0	0	0.03	0
CmaCh01G009660.1	1.2	2.18	1.56	0.76	0.71	0.72	3.41	3.88	4.65	12.94	12.17	17.14	3.52	3.48	3.28	9.82	7.3	11.17
CmaCh01G009780	0.33	1.11	1.39	0	0	0	90.75	59.63	62.37	0	0	0.06	0.06	0.06	0.12	16.1	39.4	0.09
CmaCh01G010310	0.57	0.78	0.28	0	0	0.09	62.12	43.19	50.67	0	0	0	0	0	0.09	13.6	27.78	0.05
CmaCh01G010320.1	0.88	3.16	2.76	0.12	0	0	237.36	162.24	182.87	0	0	0	0	0	0.06	42.13	98.59	0.77
CmaCh01G010470	0.66	0.82	1.12	0.19	0.13	0.21	0.48	0.32	0.42	0.24	0.44	0.32	0.47	0.39	0.74	0.74	0.83	0.4
CmaCh01G010510.1	0.07	0.11	0	0	0	0	0.53	0	0	0.1	0	0	0.18	0.19	0.35	0.05	0	0
CmaCh01G010560	56.95	53.69	52.12	18.41	14.24	9.63	5.79	5.56	4.55	4.18	3.81	4.21	1.49	1.58	1.09	5.5	5.18	4.44
CmaCh01G010730	0.65	0.78	0.66	0.09	0.15	0.08	0.26	0.22	0.2	0.79	0.53	0.67	0.33	0.36	0.24	0.75	0.46	0.59
CmaCh01G011050	0.62	0.56	0.23	0	0	0	0.66	2.21	0.94	1.51	1.25	1.53	0.45	0.27	0	1.05	1.08	0.5
CmaCh01G011260	1.92	0.96	2.48	6.23	5.79	7.21	0.5	0.27	1.03	1.67	1.25	1.69	4.6	6.03	4.32	0.63	0.56	1.48
CmaCh01G011320	1.44	1.03	1.17	0.63	0.46	0.4	5.11	6.02	5.74	1.04	1.38	1.18	0.74	0.68	0.41	6.78	5.73	6.09
CmaCh01G011340	13.99	5.58	4.33	22.76	32.97	47.52	2.58	2.92	3.16	1.2	1.21	1.34	1.39	1.93	2.21	4.75	3.83	5.39
CmaCh01G011380	14.11	12.09	10.13	3.26	6.36	5.75	2.13	1.54	2.19	0.99	0.53	0.86	1.46	1.81	1.57	1.09	1.95	0.51
CmaCh01G011540	204.28	196.66	190.63	7.33	12.05	11.05	51.98	36.64	26.61	18.19	16.97	19.5	1.78	1.22	0.85	29.8	33.65	9.72
CmaCh01G011670	1.55	2.1	1.65	6.67	5.82	4.6	16.12	17.99	22.68	8.96	11.03	13.55	14.56	16.13	18.1	29.85	27.61	36.2
CmaCh01G012160	17.71	20.42	8.67	0.21	1.33	4.63	0	0	0	0	0	0	0	0	0	0	0	0
CmaCh01G012160.1	89.62	86.39	83.83	39.11	36.89	37.29	17.08	16.12	15.23	15.79	16.74	16.54	13.76	14.45	15.23	16.98	15.57	13.71
CmaCh01G012950	1.29	0.63	1.13	3.5	2.71	3.21	6.38	7.07	7.28	0.85	0.78	0.66	1.12	1.14	0.81	7.17	7.66	11.76
CmaCh01G013020	0.69	1.59	1.34	0.22	0	0.3	0.55	0.47	0.31	1.47	1.54	2.27	0.35	0.22	0.21	0.21	0.55	0.52
CmaCh01G013430.1	4.46	4.26	2.71	0.62	0.83	1.05	11.8	10.25	9.44	3.07	2.28	3.73	2.01	2.03	2.53	13.22	11.92	11.34
CmaCh01G013470.1	2.53	2.79	3.08	7.65	4.33	6.85	40.54	49.04	30.64	4.17	8.6	2.79	6.32	2.38	4.58	40.27	59.54	46.32
CmaCh01G013510	0.45	0.25	0.33	0.13	0.06	0	1.43	1.2	0.57	0.15	0.29	0.28	0	0	0.19	0.73	1.79	1.77
CmaCh01G013890	0	0.05	0	0.12	0.24	0.21	1.97	2.95	3.71	0.12	0.17	0.05	0.2	0.35	0.14	4.7	4.7	6.13
CmaCh01G013900.1	1	1.41	0.91	0.48	0.39	0.36	3.79	2.62	2.87	2.69	2	2.38	1.24	1.47	1.17	4.5	4.79	4.41
CmaCh01G013960	1.67	3.01	2.54	7.2	6.38	3.27	17.63	20.47	16.07	8.07	9.99	9.34	6.13	5.34	4.87	15.81	23.6	19.97
CmaCh01G013990	0	0	0.91	1.66	0	2.24	5.71	3.51	4.72	1.74	1.33	0.87	1.12	1.1	2.67	4.46	3.98	3.34
CmaCh01G014140	2.62	2.89	2.83	10.92	9.98	7.7	72.36	104.57	68.72	3.92	5.29	1.99	7.33	4.62	8.4	97.02	138.9	120.88
CmaCh01G014270.1	0.25	1.01	0.68	0	0	0	2.93	2.91	4.51	2.64	2.35	3.88	0	0.04	0	5.15	3.02	5.52
CmaCh01G014370	0.52	0.21	0.15	0.6	0.59	1.74	6.25	4.83	7.82	0.41	0.89	0.08	0.9	0.8	0.29	4.92	3.43	5.63
CmaCh01G014390.1	0	0	0	1.96	0.41	0.34	3.01	2.85	2.62	3.14	0.41	0	0.6	0.67	0.6	2.83	10.85	1.08
CmaCh01G014430.1	0.15	0.27	0.53	1.44	0.7	0.47	2.19	4.16	6.11	0.22	0.29	0.13	0.4	0.5	0.29	1.88	1.86	1.88
CmaCh01G014580	0.22	0.07	0.34	0	0	0	0	0.05	0	0	0	0	0	0.13	0.08	0	0.05	0.05
CmaCh01G014630	0.58	0.23	0.32	0.02	0.08	0.08	2.05	4.25	4.64	0.12	0.16	0.26	0.1	0.22	0.16	4.86	3.69	3.36
CmaCh01G014690.1	0	0	0	0.14	0	0	0.45	0.58	0	0	0	0	0	0	0	0.23	0	0
CmaCh01G014770.1	2.48	4.23	3.35	1.6	0.77	0.96	6.49	5.64	8.45	3.25	4.08	6.53	2.16	1.71	1.7	5.44	5.35	6.68
CmaCh01G014890	0	0	0	0.31	0.07	0.31	0.84	0.69	0.56	0.47	0.4	0.22	0.15	0.13	0.15	0.13	0.61	0.49
CmaCh01G014890.1	0.4	0.43	0.59	2.23	0.9	1.02	3.89	4.86	2.27	1.58	2.36	1.44	1.7	1.2	2.51	3.93	4.25	4.24
CmaCh01G014980	16.75	18.02	14.48	3.86	6.3	5.89	51.49	34.05	35.57	26.1	22.68	32.27	13.28	18.14	15.81	48.8	41.91	41.93
CmaCh01G014990	1.94	1.94	1.82	0.3	0.94	0.58	5.28	3.18	3.03	2.85	2.61	3.84	1.38	2.33	1.91	5.84	4.98	4.7
CmaCh01G015020.1	0.29	0.33	0.55	1.4	0.71	0.29	0.2	0.24	0	0.14	0.24	0.28	0.69	0.17	0.44	0.18	0.1	0
CmaCh01G015280	0.26	0.51	0.51	0.3	0.06	0.15	0.02	0	0.07	1.16	1.07	1.31	0.24	0.2	0.4	0.26	0.05	0.24
CmaCh01G015370	0.68	0.59	0.74	2.69	4.55	4.37	0.16	0.14	0.27	0.3	0.13	0.13	1.41	1.27	1.81	0.12	0.21	0.25
CmaCh01G015370.1	4.73	3.38	3.97	22.78	27.78	32.04	0.97	0.56	0.7	0.68	0.96	0.32	10.62	9.91	12.29	0.62	1.06	0.17
CmaCh01G015430	0.26	0.25	0.19	1	0.53	0.27	1.55	1.8	1.93	0.12	0.27	0.24	0.39	0.2	0.22	1.71	1.2	1.59
CmaCh01G015620.1	1.38	0.39	0.87	0.19	0.15	0	0.2	0.63	0	0.85	0.46	1.46	0.57	0.14	0.11	0.76	0.76	1.18
CmaCh01G015710	5	5.56	4.84	11.12	9.56	11.54	34.64	39.65	27.22	6.49	8.12	3.65	8.08	7.56	6.67	32.54	53.91	35.59
CmaCh01G016030	0.05	0.2	0.11	0.47	0.82	0.2	13.16	15.35	14.05	0.06	0.28	0.11	0.26	0.15	0.1	13.03	17.78	14.31
CmaCh01G016280.1	169.1	149.56	153.91	28.24	44.25	46.44	9.07	9.88	9.75	79.73	67.08	98.31	12.77	9.19	7.68	20.03	10.45	27.31
CmaCh01G016400	1.05	0	1.11	0	0	0	0.42	0	0.49	0	0.57	0.35	0	1.04	0.5	0.5	0.18	0.37
CmaCh01G016460	0.5	0.13	0.21	0.59	0.74	0.68	2.46	2.82	2.87	0.38	1.02	0	0.6	0.49	0	1.53	1.71	3.27
CmaCh01G016600	21.29	26.56	28.12	2.9	3.28	2.35	106.13	102.47	120.7	53.82	45.06	68.37	6.98	5.72	5.72	106.66	88.47	95.2
CmaCh01G016660	2.14	4	1.84	0.83	0.79	0.6	7.46	5.48	4.58	3.15	4.34	2.75	1.59	1.78	1.99	8.07	8.33	8.59
CmaCh01G016660.1	2.99	6.1	4.39	1.78	1.65	2.96	12.15	13.77	12.44	5.1	5.57	5.15	5.03	6.52	5.56	20.07	21.4	22.4
CmaCh01G016890	1.34	1.09	0.86	0.46	0.31	0.3	0.21	0.12	0.14	0.18	0.27	0.27	0.18	0.22	0.18	0.21	0.08	0.25
CmaCh01G016990	0	0	0	2.06	0.41	0.49	0.51	0	0	0	0	0	0	0	0	0	0	0
CmaCh01G017140	41.12	56.36	55.01	248.38	173.24	196.83	14.69	26.66	25.93	245.53	334.42	451.63	323.53	288.19	750.87	17.06	16.9	20.19
CmaCh01G017360	3.08	3.11	3.88	8.72	6.39	6.85	24.51	26.84	30.53	33.82	35.45	33.63	30.16	34.64	36.01	22.68	22.12	17.28
CmaCh01G017410	2.83	1.29	0.69	4.93	2.36	4.22	0	0.2	0.94	2.62	0.46	0.49	1.68	2.56	2.17	0	0	0
CmaCh01G017520	7.51	15.29	12.44	1.23	1.76	2.7	0.7	0.43	0.45	0	0	0.09	0	0	0	1.04	1.08	0.78
CmaCh01G017570	0.44	0.53	0.56	0.27	0	0.44	12.97	10.33	8.06	0.73	1.09	1.06	0.63	0.45	0.57	12.98	11.97	8.03
CmaCh01G017670	0.39	0.53	0.48	0.32	0.12	0.08	0.52	1.32	1.15	1.1	0.95	1.44	0.2	0.5	0.31	0.44	1.17	1.22
CmaCh01G017750	4.58	4.84	5.05	1.57	2.61	2.05	22.66	20.15	20.35	6.55	6.12	7.38	4.06	3.83	2.65	21.23	21.07	22.68
CmaCh01G018180	0.11	0.29	0.28	0.79	1.64	0.17	3.61	4.17	4.9	0.11	0.23	0.25	0.18	0.27	0.19	2.71	3.87	2.54
CmaCh01G018280	0.03	0.05	0.03	0.75	0.21	0.05	0.16	0.12	0.17	0.03	0	0.03	0.03	0.31	0.1	0.15	0.14	0.17
CmaCh01G018370	1.28	1.52	1.19	0.4	0.51	0.48	5	3.66	3.45	5.14	5.81	7.15	3.24	4.21	4.46	9.94	7.91	10.04
CmaCh01G018450	10.47	9.31	10.15	21.2	25.05	31.8	0.67	3.79	3.49	8.51	9.28	5.41	4.65	6.09	4.75	1.54	2.96	1.34
CmaCh01G018530	2.34	1.67	2.73	6.8	4.39	4.13	5.95	12.43	16.19	1.29	0.87	0.86	0.94	1.11	1	4.33	3.53	3.57
CmaCh01G018600.1	0.5	0.57	0.86	5	2.8	1.71	1.39	1.9	1.17	0.89	0.75	1.27	1.6	1.69	1.32	2.49	2.43	2.7
CmaCh01G018730.1	9.83	10.68	14.76	26.26	26.49	22.02	165.64	187.06	207.75	3.95	6	6.52	5.7	7.67	4.25	144.53	128.56	116.95
CmaCh01G018790	0.22	0.32	0.1	1.16	0.74	0.8	2.35	2.22	2.49	0.78	0.53	0.78	0.84	1.1	0.91	2.53	1.97	2.46
CmaCh01G018800	4.25	3.62	2.74	18.85	11.47	8.08	26.89	25.52	30.03	11.65	9.85	9.88	11.79	14.49	14.68	33.88	23.56	27.3
CmaCh01G018870	62.24	49.53	53.01	19.88	28.16	26.07	4.02	3.46	2.39	3.1	2.9	1.6	3.75	1.94	2.27	3.4	4.25	1.5

## Sheet: CP-Gene ID-TFs Name
Gene ID	Name of TFs	CP8-AVE-FPKM	CP18-AVE-FPKM	CP28-AVE-FPKM	HLCP8-AVE-FPKM	HLCP18-AVE-FPKM	HLCP28-AVE-FPKM	CP28/HLCP28
BGI_novel_G000014	ABI3VP1	0.75	10.42	1.94667	0.493333	0.25	0.0133333	146
BGI_novel_G000024	ABI3VP1	1.26333	0.336667	0.1	1.19667	0.136667	0.133333	0.75
BGI_novel_G000025	Alfin-like	12.4867	3.94	0.42	13.8333	9.05	4.40667	0.0953101
BGI_novel_G000071	Alfin-like	4.17333	19.5267	62.35	4.17667	6.6	26.8467	2.32245
BGI_novel_G000079	AP2-EREBP	0	17.58	0.333333	0	0.69	0.37	0.900901
BGI_novel_G000082	AP2-EREBP	0.226667	26.3333	4.48333	0.26	0.906667	0.143333	31.2791
BGI_novel_G000103	AP2-EREBP	6.91333	0.61	0.14	1.19333	1.15333	0.873333	0.160305
BGI_novel_G000105	AP2-EREBP	42.7967	15.4267	221.27	19.45	3.47	17.43	12.6948
BGI_novel_G000107	AP2-EREBP	3.21333	0.456667	0.09	2.46	0.273333	0.166667	0.54
BGI_novel_G000108	AP2-EREBP	1.57333	0.783333	0.363333	2.32333	0.303333	0.536667	0.677019
BGI_novel_G000115	AP2-EREBP	39.3	243.827	83.93	49.4833	154.877	105.557	0.795118
BGI_novel_G000121	AP2-EREBP	2.63333	1.15333	0.54	2.8	1.79	1.46333	0.369021
BGI_novel_G000142	AP2-EREBP	1.94	0.0266667	0.87	0.95	0.14	0.253333	3.43421
BGI_novel_G000145	AP2-EREBP	5.00667	25.2833	12.2067	5.30333	17.4433	12.7833	0.954889
BGI_novel_G000151	AP2-EREBP	0.186667	3.10333	0.526667	0.156667	0.0433333	0.0466667	11.2857
BGI_novel_G000168	AP2-EREBP	0.316667	1.51	0.71	0.263333	1.67333	0.343333	2.06796
BGI_novel_G000186	AP2-EREBP	1.26333	2.96667	5.88	0.95	1.95667	1.76667	3.3283
BGI_novel_G000191	AP2-EREBP	215.247	11.8933	51.2767	160.313	37.3833	123.023	0.416804
BGI_novel_G000192	AP2-EREBP	0.07	3.33	0.863333	0.14	1.47333	1.59667	0.54071
BGI_novel_G000202	AP2-EREBP	0.176667	2.92667	0.646667	0.106667	0.0333333	0.146667	4.40909
BGI_novel_G000208	AP2-EREBP	4.95333	1.82667	0.863333	6.77667	3.03333	2.82	0.306147
BGI_novel_G000213	AP2-EREBP	0.04	11.3367	3.20667	0.426667	48.95	0.64	5.01042
BGI_novel_G000214	AP2-EREBP	0.07	5.19667	2.19333	0.33	28.1633	0.09	24.3704
BGI_novel_G000220	AP2-EREBP	3.79667	1.59667	0.743333	2.57333	0.943333	1.20667	0.616022
BGI_novel_G000221	AP2-EREBP	9.93333	228.313	44.7233	8.65667	2.68	1.72667	25.9015
BGI_novel_G000251	AP2-EREBP	1.06333	2.18333	0.32	1.16333	0.476667	0.943333	0.339223
BGI_novel_G000271	AP2-EREBP	0.0633333	1.28333	0.383333	0.0266667	0.0533333	0.0366667	10.4545
BGI_novel_G000277	AP2-EREBP	5.5	0.293333	1.16667	7.73667	2.55667	2.88667	0.404157
BGI_novel_G000286	AP2-EREBP	1.83	0.79	0.0933333	2.66	0.363333	0.146667	0.636364
BGI_novel_G000289	AP2-EREBP	34.3833	1.49333	5.3	26.71	0.706667	0.466667	11.3571
BGI_novel_G000290	AP2-EREBP	86.4633	14.7167	39.43	122.953	25.22	131.653	0.299499
BGI_novel_G000306	AP2-EREBP	0.366667	7.80333	1.79	0.376667	0.09	0.01	179
BGI_novel_G000342	ARF	3.22667	7.36333	0.823333	2.58333	4.44	1.52333	0.540481
BGI_novel_G000350	ARF	0.0933333	1.07	5.3	0	0.0233333	2.71667	1.95092
CmaCh00G001200.1	ARF	58.3133	0.35	0.103333	45.2	0.18	0.0266667	3.875
CmaCh00G001230	ARF	0.07	0.163333	0.333333	0.0733333	0.226667	0.416667	0.8
CmaCh00G001420	ARF	0.05	0.14	0.286667	0.103333	0.136667	0.38	0.754386
CmaCh00G001980	ARF	0.206667	0	0.64	0.116667	0.106667	0	#DIV/0!
CmaCh00G002910.1	ARR-B	0.14	0	0.0566667	0.0733333	0.0666667	0.0466667	1.21429
CmaCh00G002950	ARR-B	26.5033	0.656667	0.136667	17.7833	0.423333	0.4	0.341667
CmaCh00G003260	ARR-B	0.01	0.06	0.15	0.0266667	0.09	0.0266667	5.625
CmaCh00G003290.1	BES1	30.6	4.84333	10.9633	21.84	8.67667	14.3467	0.764173
CmaCh00G003300.1	BES1	1.04	0.27	0.0733333	2.30667	0.04	0	#DIV/0!
CmaCh00G003650.1	bHLH	7.87	0.653333	1.37	5.87667	0.86	1.03	1.3301
CmaCh00G004030	bHLH	0	0.3	1.31667	1.07333	0.26	1.91	0.689354
CmaCh00G004310	bHLH	0.0333333	0.1	0	0.08	0.0166667	0	#DIV/0!
CmaCh00G004780	bHLH	0.0866667	1.95	0.42	0.14	2.11333	1.27667	0.328982
CmaCh00G004810	bHLH	2.03667	0.273333	0	1.68333	0	0	#DIV/0!
CmaCh00G005200	bHLH	1.16333	0.463333	0.153333	1.25333	0.82	0.63	0.243386
CmaCh00G005210	bHLH	68.4767	1.68667	3.76667	92.4267	11.4567	8.48	0.444182
CmaCh00G005290	bHLH	0.08	0.16	0.326667	0.0966667	0.2	0.3	1.08889
CmaCh00G006000	bHLH	0.1	0.243333	0	0	0	0.0466667	0
CmaCh00G006500	bHLH	41.1033	1.29667	0.42	29.1033	0.713333	0.78	0.538462
CmaCh00G007370	bHLH	18.29	5.52333	1.91333	43.6733	225.52	27.8833	0.0686192
CmaCh00G007600	bHLH	2.32667	0.773333	5.54	2.59	0.586667	0.646667	8.56701
CmaCh01G000040	bHLH	1.57667	5.1	0.676667	1.73	0.746667	0.706667	0.957547
CmaCh01G000050	bHLH	0.8	2.05	0.216667	0.796667	0.57	0.3	0.722222
CmaCh01G000060	bHLH	29.64	59.6467	14.6033	28.5967	22.5467	11.0933	1.31641
CmaCh01G000290	bHLH	0.11	13.2533	5.23333	0.0366667	0.02	0.0233333	224.286
CmaCh01G000370	bHLH	1.30667	0.316667	3.37667	1.42333	0.45	0.86	3.92636
CmaCh01G000740	bHLH	0.276667	0.00333333	0.0833333	0.153333	0.0433333	0.0666667	1.25
CmaCh01G000990	bHLH	0.0866667	0.63	2.93333	0.533333	0.616667	7.35667	0.398731
CmaCh01G001030	bZIP	0.0566667	0.406667	0.143333	0.706667	0	0	#DIV/0!
CmaCh01G001040	bZIP	5.42667	13.72	2.64667	5.28667	3.56	2.02333	1.30807
CmaCh01G001050.1	bZIP	20.2133	10.59	6.67667	18.6533	7.97667	6.98667	0.95563
CmaCh01G001110	C2C2-CO-like	0.746667	0.37	0.0266667	0.296667	0.0133333	0.05	0.533333
CmaCh01G001250	C2C2-CO-like	393.12	1875.41	911.413	311.35	168.71	93.45	9.75295
CmaCh01G001450	C2C2-Dof	7.68667	1.09	3.38667	2.52333	0.0333333	0.0266667	127
CmaCh01G001490	C2C2-Dof	58.74	18.4567	0.276667	81.08	43.6533	0.503333	0.549669
CmaCh01G001850	C2C2-Dof	159.187	20.1033	71.47	166.37	128.563	88.5133	0.807449
CmaCh01G001860	C2C2-GATA	4.99	1.32667	0.523333	7.04333	0.376667	0.623333	0.839572
CmaCh01G001950	C2C2-GATA	0.88	0.226667	3.94667	1.16333	0.0966667	0.176667	22.3396
CmaCh01G002000.1	C2C2-GATA	7.83	655.907	87.7	17.5	18.4533	2.10667	41.6297
CmaCh01G002100	C2C2-YABBY	14.5333	30.6567	79.6833	8.17667	39.87	22.9267	3.47557
CmaCh01G002260	C2H2	0.106667	0.343333	2.17333	0.08	0.02	0.226667	9.58824
CmaCh01G002260.1	C2H2	0	0.363333	1.10333	0	0	0	#DIV/0!
CmaCh01G002280	C2H2	1.31333	0.5	2.89333	0.23	0.293333	0.623333	4.64171
CmaCh01G002550	C2H2	0.803333	0.1	0.0166667	0.773333	0.0466667	0.0133333	1.25
CmaCh01G002700	C2H2	0.0166667	0.0933333	0.506667	0.03	1.56667	0.0766667	6.6087
CmaCh01G002750	C3H	0.553333	1.57	0.106667	0.34	1.41667	0.746667	0.142857
CmaCh01G002950	C3H	0.93	0.24	0.0733333	1.04667	0.58	0.00666667	11
CmaCh01G002990.1	FAR1	3.12	10.4	1.24333	2.95667	0.923333	0.723333	1.71889
CmaCh01G003320	FAR1	0.116667	0.303333	0	0.13	0.236667	0.08	0
CmaCh01G003620	FAR1	28.66	10.6933	4.47667	43.35	5.23667	2.65667	1.68507
CmaCh01G003790	FAR1	0.263333	7.86	2.41333	0.0866667	1.29667	0.726667	3.3211
CmaCh01G003810	FHA	4.22	18.9467	42.56	1.96	3.24333	7.27667	5.84883
CmaCh01G004020.1	FHA	2.54333	0.17	0.0266667	3.80667	0.0466667	0.0266667	1
CmaCh01G004220	G2-like	24.6167	1.36	4.72333	27.6533	1.03333	1.16	4.07184
CmaCh01G004350.1	G2-like	0.286667	0.0733333	0	0.353333	0.0566667	0	#DIV/0!
CmaCh01G004440	G2-like	3.56667	1.08667	0.306667	4.82667	0.446667	0.236667	1.29577
CmaCh01G004630	G2-like	12.26	34.9967	102.397	12.6533	63.1933	119.313	0.858216
CmaCh01G004680	G2-like	0.11	0.27	1.66333	0.0833333	0	0.0333333	49.9
CmaCh01G005080	GRAS	6.11667	198.867	42.06	2.5	0.913333	1.21667	34.5699
CmaCh01G005210	HB	0.376667	0.183333	0.0366667	0.633333	0.17	0.09	0.407407
CmaCh01G005220	HB	1.81667	0.0233333	0.713333	1.61667	0.0266667	0.07	10.1905
CmaCh01G005460	HSF	61.2067	18.7633	8.94	110.353	23.4767	19.8867	0.449547
CmaCh01G005900	HSF	18.5467	110.417	494.22	27.2833	42.03	1396.48	0.353903
CmaCh01G006040	LIM	83.6167	2.62667	7.58	90.32	18.2667	50.6667	0.149605
CmaCh01G006070	LIM	0.78	3.47	13.9567	0.403333	0.653333	3.61667	3.85899
CmaCh01G006530.1	LIM	4.82333	2.32667	9.93	1.76333	1.72333	9.95333	0.997656
CmaCh01G006580.1	LIM	15.4733	2.70667	1.30667	14.53	0.9	1.03333	1.26452
CmaCh01G006590	LOB	1.48	0.71	4.63333	1.03333	1.20333	1.15333	4.01734
CmaCh01G006690.1	LOB	0.66	1.61333	0.29	0.536667	1.85667	2.05333	0.141234
CmaCh01G006800.1	LOB	0.06	0.273333	1.01	0.09	0.123333	0.0333333	30.3
CmaCh01G006910	LOB	2.07333	0.826667	0.27	2.77	0.726667	0.42	0.642857
CmaCh01G007380	LOB	82.6333	6.85	15.15	60.9367	15.36	11.36	1.33363
CmaCh01G007550	LOB	2.35667	5.17333	0.983333	2.05	0.136667	0.163333	6.02041
CmaCh01G007670	MADS	0.0633333	0	0.18	0.09	0.106667	0.316667	0.568421
CmaCh01G007810	MADS	23.73	0.493333	0.15	29.5	32.75	4.37333	0.0342988
CmaCh01G008050	MADS	1.50667	0.41	0.143333	1.77667	0.253333	0.396667	0.361345
CmaCh01G008250	mTERF	0	0.0733333	0.603333	0.216667	0.326667	0.2	3.01667
CmaCh01G008280.1	MYB	33.48	102.643	255.313	30.8133	203.587	192.333	1.32745
CmaCh01G008510	MYB	0.55	0.133333	2.16333	0.776667	0.06	0.68	3.18137
CmaCh01G008850	MYB	5.15667	0	0.163333	3.07333	0	0	#DIV/0!
CmaCh01G009080	MYB	0	0.69	0.25	0.01	0.0133333	0	#DIV/0!
CmaCh01G009660.1	MYB	3.98	1.64667	0.73	9.43	14.0833	3.42667	0.213035
CmaCh01G009780	MYB	70.9167	0.943333	0	18.53	0.02	0.08	0
CmaCh01G010310	MYB	51.9933	0.543333	0.03	13.81	0	0.03	1
CmaCh01G010320.1	MYB	194.157	2.26667	0.04	47.1633	0	0.02	2
CmaCh01G010470	MYB	0.406667	0.866667	0.176667	0.656667	0.333333	0.533333	0.33125
CmaCh01G010510.1	MYB	0.176667	0.06	0	0.0166667	0.0333333	0.24	0
CmaCh01G010560	MYB	5.3	54.2533	14.0933	5.04	4.06667	1.38667	10.1635
CmaCh01G010730	MYB	0.226667	0.696667	0.106667	0.6	0.663333	0.31	0.344086
CmaCh01G011050	MYB	1.27	0.47	0	0.876667	1.43	0.24	0
CmaCh01G011260	MYB	0.6	1.78667	6.41	0.89	1.53667	4.98333	1.28629
CmaCh01G011320	MYB	5.62333	1.21333	0.496667	6.2	1.2	0.61	0.814208
CmaCh01G011340	MYB	2.88667	7.96667	34.4167	4.65667	1.25	1.84333	18.6709
CmaCh01G011380	MYB	1.95333	12.11	5.12333	1.18333	0.793333	1.61333	3.17562
CmaCh01G011540	MYB	38.41	197.19	10.1433	24.39	18.22	1.28333	7.9039
CmaCh01G011670	MYB	18.93	1.76667	5.69667	31.22	11.18	16.2633	0.350277
CmaCh01G012160	MYB	0	15.6	2.05667	0	0	0	#DIV/0!
CmaCh01G012160.1	MYB	16.1433	86.6133	37.7633	15.42	16.3567	14.48	2.60797
CmaCh01G012950	MYB	6.91	1.01667	3.14	8.86333	0.763333	1.02333	3.0684
CmaCh01G013020	MYB	0.443333	1.20667	0.173333	0.426667	1.76	0.26	0.666667
CmaCh01G013430.1	MYB	10.4967	3.81	0.833333	12.16	3.02667	2.19	0.380518
CmaCh01G013470.1	MYB	40.0733	2.8	6.27667	48.71	5.18667	4.42667	1.41792
CmaCh01G013510	NAC	1.06667	0.343333	0.0633333	1.43	0.24	0.0633333	1
CmaCh01G013890	NAC	2.87667	0.0166667	0.19	5.17667	0.113333	0.23	0.826087
CmaCh01G013900.1	NAC	3.09333	1.10667	0.41	4.56667	2.35667	1.29333	0.31701
CmaCh01G013960	NAC	18.0567	2.40667	5.61667	19.7933	9.13333	5.44667	1.03121
CmaCh01G013990	NAC	4.64667	0.303333	1.3	3.92667	1.31333	1.63	0.797546
CmaCh01G014140	NAC	81.8833	2.78	9.53333	118.933	3.73333	6.78333	1.40541
CmaCh01G014270.1	NAC	3.45	0.646667	0	4.56333	2.95667	0.0133333	0
CmaCh01G014370	NAC	6.3	0.293333	0.976667	4.66	0.46	0.663333	1.47236
CmaCh01G014390.1	NAC	2.82667	0	0.903333	4.92	1.18333	0.623333	1.4492
CmaCh01G014430.1	NAC	4.15333	0.316667	0.87	1.87333	0.213333	0.396667	2.19328
CmaCh01G014580	NAC	0.0166667	0.21	0	0.0333333	0	0.07	0
CmaCh01G014630	NAC	3.64667	0.376667	0.06	3.97	0.18	0.16	0.375
CmaCh01G014690.1	NAC	0.343333	0	0.0466667	0.0766667	0	0	#DIV/0!
CmaCh01G014770.1	OFP	6.86	3.35333	1.11	5.82333	4.62	1.85667	0.597846
CmaCh01G014890	PLATZ	0.696667	0	0.23	0.41	0.363333	0.143333	1.60465
CmaCh01G014890.1	PLATZ	3.67333	0.473333	1.38333	4.14	1.79333	1.80333	0.767098
CmaCh01G014980	SBP	40.37	16.4167	5.35	44.2133	27.0167	15.7433	0.339826
CmaCh01G014990	SBP	3.83	1.9	0.606667	5.17333	3.1	1.87333	0.323843
CmaCh01G015020.1	SBP	0.146667	0.39	0.8	0.0933333	0.22	0.433333	1.84615
CmaCh01G015280	SBP	0.03	0.426667	0.17	0.183333	1.18	0.28	0.607143
CmaCh01G015370	Sigma70-like	0.19	0.67	3.87	0.193333	0.186667	1.49667	2.58575
CmaCh01G015370.1	Sigma70-like	0.743333	4.02667	27.5333	0.616667	0.653333	10.94	2.51676
CmaCh01G015430	SRS	1.76	0.233333	0.6	1.5	0.21	0.27	2.22222
CmaCh01G015620.1	SRS	0.276667	0.88	0.113333	0.9	0.923333	0.273333	0.414634
CmaCh01G015710	TAZ	33.8367	5.13333	10.74	40.68	6.08667	7.43667	1.4442
CmaCh01G016030	TAZ	14.1867	0.12	0.496667	15.04	0.15	0.17	2.92157
CmaCh01G016280.1	TCP	9.56667	157.523	39.6433	19.2633	81.7067	9.88	4.01248
CmaCh01G016400	TCP	0.303333	0.72	0	0.35	0.306667	0.513333	0
CmaCh01G016460	TCP	2.71667	0.28	0.67	2.17	0.466667	0.363333	1.84404
CmaCh01G016600	TCP	109.767	25.3233	2.84333	96.7767	55.75	6.14	0.463084
CmaCh01G016660	Tify	5.84	2.66	0.74	8.33	3.41333	1.78667	0.414179
CmaCh01G016660.1	Trihelix	12.7867	4.49333	2.13	21.29	5.27333	5.70333	0.373466
CmaCh01G016890	Trihelix	0.156667	1.09667	0.356667	0.18	0.24	0.193333	1.84483
CmaCh01G016990	Trihelix	0.17	0	0.986667	0	0	0	#DIV/0!
CmaCh01G017140	Trihelix	22.4267	50.83	206.15	18.05	343.86	454.197	0.453878
CmaCh01G017360	Trihelix	27.2933	3.35667	7.32	20.6933	34.3	33.6033	0.217836
CmaCh01G017410	Trihelix	0.38	1.60333	3.83667	0	1.19	2.13667	1.79563
CmaCh01G017520	Trihelix	0.526667	11.7467	1.89667	0.966667	0.03	0	#DIV/0!
CmaCh01G017570	TUB	10.4533	0.51	0.236667	10.9933	0.96	0.55	0.430303
CmaCh01G017670	WRKY	0.996667	0.466667	0.173333	0.943333	1.16333	0.336667	0.514851
CmaCh01G017750	WRKY	21.0533	4.82333	2.07667	21.66	6.68333	3.51333	0.591082
CmaCh01G018180	WRKY	4.22667	0.226667	0.866667	3.04	0.196667	0.213333	4.0625
CmaCh01G018280	WRKY	0.15	0.0366667	0.336667	0.153333	0.02	0.146667	2.29545
CmaCh01G018370	WRKY	4.03667	1.33	0.463333	9.29667	6.03333	3.97	0.116709
CmaCh01G018450	WRKY	2.65	9.97667	26.0167	1.94667	7.73333	5.16333	5.03873
CmaCh01G018530	WRKY	11.5233	2.24667	5.10667	3.81	1.00667	1.01667	5.02295
CmaCh01G018600.1	WRKY	1.48667	0.643333	3.17	2.54	0.97	1.53667	2.06291
CmaCh01G018730.1	WRKY	186.817	11.7567	24.9233	130.013	5.49	5.87333	4.24347
CmaCh01G018790	WRKY	2.35333	0.213333	0.9	2.32	0.696667	0.95	0.947368
CmaCh01G018800	WRKY	27.48	3.53667	12.8	28.2467	10.46	13.6533	0.9375
CmaCh01G018870	WRKY	3.29	54.9267	24.7033	3.05	2.53333	2.65333	9.3103

## Sheet: HLCP-TFs fpkm
Gene ID	CP181 FPKM	CP182 FPKM	CP183 FPKM	CP281 FPKM	CP282 FPKM	CP283 FPKM	CP81 FPKM	CP82 FPKM	CP83 FPKM	HLCP181 FPKM	HLCP182 FPKM	HLCP183 FPKM	HLCP281 FPKM	HLCP282 FPKM	HLCP283 FPKM	HLCP81 FPKM	HLCP82 FPKM	HLCP83 FPKM
BGI_novel_G000002	9.31	8.91	11.16	2.65	3.11	3.01	9.71	3.88	4.5	12.19	11.99	14.53	2.87	1.55	1.59	5.69	6.95	5.48
BGI_novel_G000003	27.13	31.78	33.73	5.06	9.98	9.68	18.78	14.64	13.74	34.89	31.19	40.94	6.63	5.42	5.56	12.09	14.91	14.54
BGI_novel_G000078	15.18	15.69	14.21	3.29	5.13	4.84	3.49	2.73	2.54	1.19	1.25	1.17	0.3	0.51	0	2.78	2.11	2.73
BGI_novel_G000083	4.61	12.85	3.92	1.52	0.01	2.03	0.73	0.84	1.54	0.2	0.33	0	0.28	0.71	0.51	1.64	1.14	1.21
BGI_novel_G000134	1.3	0.8	1.45	0.59	1.28	0.57	0.46	0.36	0.47	1.83	1.89	0.75	4.49	3.92	1.84	0.66	0.18	0.84
BGI_novel_G000161	0	0.08	0.18	0	0	0	1292.61	865	839.14	17.29	67.91	45.98	0.62	4.11	0.51	2025.25	1769.15	2250.82
BGI_novel_G000162	0	0	0	0.05	0	0	28.12	19.29	16.75	0	1.49	1.24	0	0.22	0	34.22	36.13	37.62
BGI_novel_G000164	1.18	2.84	2.05	45.29	27.28	29.03	4.3	2.34	3.77	0.26	1.28	1	6.35	7.8	7.1	3	2.02	2.9
BGI_novel_G000171	0	0.67	0.18	0	0	0	23.27	19.76	19.48	0.43	0.68	0.9	0	0	0	20.63	30.41	21.34
BGI_novel_G000172	0.2	0	0.73	0	0	0	39.46	25.16	27	1.04	1.53	2.48	0.23	0	0	35.65	42.66	41.94
BGI_novel_G000176	0.78	1.03	0.77	2.37	1.06	1.31	3.55	2.69	3.56	0.21	0.68	1.11	0.13	0.13	0.09	1.89	2.46	1.2
BGI_novel_G000182	15.37	21.89	21.51	3.99	5.2	6.89	10.57	8.01	7.5	20.27	18.76	26.89	5.57	3.8	2.99	8.04	10.09	7.98
BGI_novel_G000183	13.09	18.23	14.11	2.71	3.16	4.36	7.31	6.53	5.47	15.74	14.86	22.67	2.72	2.58	2.18	4.71	8.29	7.56
BGI_novel_G000187	3.98	4.07	3.66	3.65	2.45	2.39	23.26	21.54	21.76	1.19	1.75	1.15	0.49	0.3	0.17	21.16	26.33	20.7
BGI_novel_G000200	0.42	0.4	0.16	0.05	0.21	0.05	3.49	2.9	3.4	0.29	0.81	1.14	0.32	0.31	0.26	2.23	1.86	1.43
BGI_novel_G000230	4.25	2.05	3.95	0.38	0.7	0.67	3.21	2.33	1.1	4.76	3.99	4.28	0.98	0.19	0.93	1.67	2.41	2.42
BGI_novel_G000245	1.44	0.93	1.03	0.97	0.76	0.84	1.56	1.07	0.37	2.56	2.25	1.95	6.36	5.49	4.47	1	0.83	1.15
BGI_novel_G000287	1.41	0.4	0.94	9.02	20.7	17.34	0.71	2.23	1.26	0.37	0.91	0.27	20.42	34.99	23.78	2.13	2.15	3.52
BGI_novel_G000293	0.62	0.64	0.52	0.29	0.41	0.62	13.45	9.45	10.66	4.29	4.53	4.73	0.74	0.53	0.59	20.84	17.48	23.49
BGI_novel_G000295	0.08	0.33	0.35	7.19	1.42	6.94	0.07	0.32	0.07	0	0.18	1.18	14.86	12.17	10.63	0.13	0.07	0
BGI_novel_G000322	1.61	6.24	6.54	0.05	0.05	0.2	0	0.35	0.16	1.48	1.84	8.23	0.46	2.65	0	0.04	0	0.08
BGI_novel_G000323	0.12	0.51	0.24	0.18	0.06	0.06	4.48	2.42	2.52	11.97	10.73	14.34	1.77	1.78	2.23	7.12	4.5	5.38
BGI_novel_G000336	4.26	6.07	4.69	1.32	1.92	1.62	2.81	1.15	2.98	5.14	6.91	8.94	0.65	1.37	0.92	2.57	2.5	3.19
BGI_novel_G000345	2.82	3.8	3.35	2.31	1.81	1.97	1.82	2.31	1.64	1.45	0.54	1.04	0.43	0.42	0.37	3.16	2.53	2.79
CmaCh00G000910	0.17	0.19	0.12	0.66	0.83	0.75	0.07	0.08	0.11	0.02	0.03	0	0.18	0.21	0.22	0.06	0.05	0.06
CmaCh00G001440	0.5	0.29	0.46	0	0	0	0.81	0.85	0.29	0	0.42	0	0.8	0.52	0.48	1.4	0.78	1.69
CmaCh00G002860	0.32	2.29	1.22	0.94	0.72	0.75	3.74	4.21	6.69	1.61	0.96	1.58	0.76	0.69	0	4.27	4.07	4.46
CmaCh00G003760.1	1.98	1.71	2.31	1.46	2.64	2.82	2.27	2.07	2.08	0.66	0.58	1.06	0.33	0.27	0.32	1.95	1.77	2.37
CmaCh00G004720	0.1	0	0.02	0.28	0.92	0.68	0.14	0.06	0.05	0	0	0	1.11	1.24	1.07	0.13	0.07	0.21
CmaCh00G004820	0.5	0.56	3.08	1.54	1.17	0.17	11.89	11.39	13.81	0.19	0.55	0	2.99	1.83	1.24	12.21	9.71	11.13
CmaCh00G005010	15.27	17.09	14.3	16.17	13.03	12.97	22.63	23.66	28.37	6.31	7.75	4.09	2.39	1.85	1.84	16.47	20.75	14.46
CmaCh00G005210.1	0.72	1.08	0.66	0.33	0.81	0.58	25.37	9.05	16.56	4.29	4.05	4.78	2.15	2.47	0.96	21.38	16.52	22.23
CmaCh00G005260	0.87	1.14	1.25	0.58	0.43	0.04	0.87	1.48	0.93	6.28	5.52	6.53	0.53	0.8	0.39	2.84	2.22	2.82
CmaCh00G005520	0.03	0.1	0.34	0.03	0.13	0.03	1.29	1.04	0.84	0.04	0.07	0.04	0.17	0.46	0.23	1.54	1.3	2.23
CmaCh00G005820	6.33	8.62	8.42	13.08	9.73	13.9	11.76	13.5	12.61	0	0.4	0	0	0	2.01	4.89	7.34	2.47
CmaCh00G005840	0.85	0.35	0.39	1.71	1.75	1.16	0.24	0.41	0.17	0.27	0.29	0.46	2.57	2.19	1.48	0.17	0.12	0.03
CmaCh00G006000.1	49.34	47.63	41.04	9.39	10.67	12.5	6.43	7.98	6.99	1.59	1.04	0.97	0.62	0.33	0.35	4.32	5.19	1.92
CmaCh00G006080.1	0.29	0.02	0.3	0	0.59	0	0	0	0	0	0.39	0.44	0.97	0.75	1.09	0	0	0
CmaCh00G006090	0	0.26	0.27	0.36	0	0.77	0.56	0.59	0.82	0.5	0	0	0	0	0	0.68	0.63	0.29
CmaCh00G006770	0	0.11	0.1	0.11	0.22	0	94.78	60.1	56.85	0.13	1.03	1.43	0	0.4	0	112.4	88.36	137.9
CmaCh00G007140.1	1.13	1.59	0.96	1.15	1.12	0.74	1.63	1.51	1.86	0.57	0.22	0.36	0.15	0	0.15	1.12	0.98	0.89
CmaCh00G007700.1	0.2	0	0	0	0.24	0	71.5	48.38	50.6	0.17	0.36	1.16	0.15	0	0.17	79.99	71.04	88.32
CmaCh00G007770	0.72	0.77	0.81	0.5	0.41	0.2	1.72	1.83	2.03	0.99	0.98	1.31	0.31	0.5	0.43	2.68	3.91	3.81
CmaCh01G000100.1	0.95	2.32	1.96	1.44	1.58	0.73	14.8	11.14	14.66	4.26	4.32	5.19	0.16	0.46	0.16	10.05	8.92	9.47
CmaCh01G000650	1.46	4.26	3.37	2.75	2.56	2.06	27.57	34.52	22.55	10.41	15.13	8.77	1.53	0.84	1.11	27.77	39.31	33.13
CmaCh01G000700	4.6	4.76	4.28	1.44	1.92	1.4	3.82	3.49	3.34	2.48	2.09	2.43	1.07	0.98	0.71	6.35	5.83	5.73
CmaCh01G000870	1.09	0.87	1.24	0.97	0.64	0.46	29.8	24.24	28.47	2	4.19	4.48	1.39	0.9	1.31	39.39	28.2	54.13
CmaCh01G000940	5.34	3.57	4.57	10.56	4.34	3.77	52.78	46.34	56.69	0.93	1.49	0.27	0.2	0.55	0.3	37.69	27.74	19.84
CmaCh01G000960	0.08	0.08	0.17	0.28	0.26	0.39	0	0.13	0.07	0.35	0.43	0.09	0.75	0.72	1.09	0.13	0.07	0.13
CmaCh01G001390.1	16.69	18.85	15.31	23.06	25.74	22.77	117.35	116.23	129.12	35.62	36.77	41.52	8.95	7.3	6.62	116.2	116.91	114.67
CmaCh01G001930	3.78	2.85	2.29	0.72	0.47	0.65	6.69	3.89	3.26	0.19	0.32	0.44	0.1	0.12	0.16	5.49	7.3	6.64
CmaCh01G001930.1	1.93	2.43	2.56	1.02	1.12	1.32	4.03	3.48	4.42	0.77	0.5	0.56	0.1	0.25	0.17	6.19	6.5	7.58
CmaCh01G001990.1	5.63	7.74	6.09	2.94	2.92	3.08	7.73	6.82	6.66	4.39	4.89	4.83	2.3	2.17	2.01	12.97	10.51	14.36
CmaCh01G002450	1.31	2.21	1.41	0.99	1.44	0.82	3.17	3.26	4.14	1.73	2.36	1.94	1	1.21	0.78	4.58	4.05	3.75
CmaCh01G002640.1	3.11	3.52	3.24	1.46	1.83	2.23	0.74	0.6	0.62	8.38	7.54	10.7	1.98	2.7	2.93	1.17	0.8	1.16
CmaCh01G002650	3.75	2.25	4.24	6.78	15.66	19.13	2.8	1.55	1.89	150.28	129.12	203.52	26.95	44.89	44.9	5.47	3.24	4.61
CmaCh01G002970	0.31	0.15	0.16	2.79	0.91	3.59	0	0	0.12	0.68	1	0	2.77	2.85	2.56	0	0	0
CmaCh01G002980	6.22	7.27	7.52	9.39	7.1	9.27	7.26	10.9	14.72	2.3	2.46	3.79	1.25	1.24	1.2	8.98	7.73	14.96
CmaCh01G003060	0.8	3.54	1.45	4.48	2.76	0.9	78.72	66.45	53.75	8.59	7.78	5.14	0.87	1.14	1.53	56.93	84.18	51.65
CmaCh01G003610	0.47	2.8	1.33	0	0.09	0.27	0.07	0	0.07	1.77	10.32	4.42	0.09	0	0	0.15	0.37	0.52
CmaCh01G003730	121.85	138.02	126.8	16.32	15.12	17.13	157.06	110.18	106.15	29.96	35.54	36.61	15.78	14.17	15.11	148.13	146.53	95.85
CmaCh01G003760	7.44	12.96	11.9	7.55	5.68	5.52	39.39	47.5	60.72	4.97	5.73	6.33	2.1	2.01	1.72	30.31	32.21	30.78
CmaCh01G003800	0.33	0.19	0.17	0.14	0.11	0.14	3	1.78	1.89	0.41	0.8	0.64	0.14	0.08	0.03	1.75	1.65	1.1
CmaCh01G004110	0.34	1.1	1	1	0.63	0.5	5.69	6.62	10.45	0.1	0.19	0.05	0.43	0.46	0.33	6.99	5.89	6.48
CmaCh01G004140	0.74	0.92	0.38	2.94	3.05	1.79	4.13	5.63	4.78	0.21	0.21	0.09	1.05	1.26	1.33	2.76	2.75	2.44
CmaCh01G004250	16.45	15.69	17.51	6.46	5.8	6.14	24.59	21.6	21.52	6.23	5.72	6	3.12	2.79	2.89	18.84	17.38	19.09
CmaCh01G004260	0	0	0	0	0.04	0	1.64	1.12	1.46	0.13	0.31	0.22	0.04	0	0	3.12	2.78	4.99
CmaCh01G004370	4.23	5.48	4.85	5.3	5.68	5.1	0.61	0.91	1.27	12.81	5.86	20.29	4.34	4.87	4.22	2.1	0.82	2.3
CmaCh01G004430	2.78	1.37	1.8	3.75	5.13	5.88	1.2	1.03	1.34	33.17	43.14	49.08	22.88	21.87	16.39	3.75	2.05	3.63
CmaCh01G004430.1	7.97	5.53	4.82	3.78	9.52	8.35	1.24	1.23	1.34	100.43	73.05	113.4	33.36	35.63	30.01	5.72	2.61	5.06
CmaCh01G005090.1	1.79	0.93	1.27	1.22	1.46	0.96	0.08	0.18	0.1	0.75	1.06	0.35	5.2	5.85	3.76	0.41	0.32	0.17
CmaCh01G005190.1	0.52	0.24	0.74	0.48	0.78	0	7.96	6.64	8.3	0	0.54	0.31	0	0	0	3.57	4.78	2.02
CmaCh01G005230.1	0.24	0	0	0.25	0	0	0.19	0	0.19	0	0	0	0	0.24	0	0.2	0.38	0
CmaCh01G005390	556.26	390.27	422.81	224.8	355.03	333.22	0.56	0.7	0.44	0.8	0.48	0.9	2.12	1.33	4.72	0.22	0.28	0.35
CmaCh01G005520	0.04	0.04	0.04	0.02	0	0	0.96	0.85	0.7	0.15	0.15	0.1	0	0	0.02	1.39	1.26	1.46
CmaCh01G006080	0	0	0	0	0	0	3.14	0.18	4.05	0	0	0.71	0	0	0	3.38	1.27	4.68
CmaCh01G006090	19.86	26.64	24.54	16.92	14.28	17.66	585.56	469.89	591.2	24.87	26.84	40.32	4.5	3.44	5.25	465.6	487.75	554.8
CmaCh01G006290	0.37	0.81	0.17	0.03	0	0.21	0.5	0.45	0.47	4.8	3.51	5.48	0.17	0.33	0.1	0.57	0.94	0.75
CmaCh01G006290.1	0	0	0	0.03	0.1	0.05	0.21	0.16	0.15	1.43	0.47	2.07	0	0	0	0.11	0.15	0.14
CmaCh01G006540	0.15	0.4	0.27	0.24	0.53	0.59	0	0.07	0.06	0.04	0.17	0.02	1.36	0.91	0.56	0.14	0.44	0.15
CmaCh01G007320	4.15	4.6	4.51	1.81	2.03	2.13	4.5	4.61	2.96	1.82	2.25	1.69	1.06	0.41	0.7	7.82	8.77	10.12
CmaCh01G007440.1	0.72	0.47	0.93	0.48	1.94	0.51	15.69	12.26	14.57	1.82	1.43	2.24	0.21	1.63	0.59	33.23	25.95	34.8
CmaCh01G007550.1	3.18	2.41	2.94	0.57	1.57	0.61	2.65	2.42	2.19	0.09	0.18	0.25	0.08	0	0	2.6	1.38	1.4
CmaCh01G007560	4.37	4.44	4.63	12.15	8.41	8.56	10.98	10.8	9.89	3.64	3.73	2.65	7.2	9.9	10.35	22.5	17.01	24.41
CmaCh01G007760	0.18	0.46	0.65	0.65	0.6	2.83	0.42	0.21	0.07	0.03	0.23	1.12	3.25	2.8	1.89	0.07	0.24	0
CmaCh01G007780	0.35	0.42	0.22	0.94	0.43	0.47	0.61	0.84	1.36	5.18	3.41	6.29	0.27	0.3	0.3	0.59	0.48	0.8
CmaCh01G007920	0	0	0	0	0	0	0	0	0	0	0	0	0	0.28	0.65	0	0	0.16
CmaCh01G007930.1	0.52	0.91	0.62	0.75	0.75	1.14	0.68	0.69	0.78	7.32	5.74	7	3.1	2.72	2.17	1.09	0.83	1.16
CmaCh01G007950	24.8	25.64	28.65	126.24	122.86	155.06	41.73	86.86	87.48	7.6	10.21	8.01	19.8	26.02	27.13	47.61	77.98	74.19
CmaCh01G008040.1	0.36	0.32	0.31	0.41	0.19	0.16	4.46	3.02	3.02	0.06	0.2	0.16	0.48	0.69	0.48	7.37	7.02	6.96
CmaCh01G008180	49.64	67.62	53.6	20.22	22.6	25.95	51.98	49.3	54.11	14.1	12.09	14.17	4.44	4.15	5.1	27.55	26.82	34.49
CmaCh01G008180.1	32.75	38.51	33.29	13.77	13.94	14.6	34.81	29.28	30.21	9.92	10.13	10.48	4.37	4.15	4.53	24.22	20.91	25.13
CmaCh01G009100	0	0	0	0	0	0	0	0	0	3.25	3.35	4.31	7.85	9.75	10.02	0	0	5.14
CmaCh01G009110.1	1.14	1.26	1.6	1.46	1.79	1.58	5.85	4.85	4.36	2.88	2.78	2.29	1.2	1.33	1.29	5.54	6.06	6.05
CmaCh01G009570.1	0	0	0	0	0	0	0.01	0	0	4.95	4.92	5.92	2.63	2.43	1.7	0	0	0
CmaCh01G010580	0.08	0.07	0.09	0.06	0.1	0.05	0.54	0.41	0.48	0.39	0.47	0.49	0.24	0.15	0.12	1.54	1.17	1.55
CmaCh01G010920	0.63	1.01	1	1.19	1.23	0.93	8.43	17.12	19.41	0.72	0.99	0.77	1.56	1.74	2.21	14.01	10.12	7.71
CmaCh01G010990	0.51	0.59	0.2	0.23	0.34	0.12	1.32	1.3	1.31	0.46	0.42	0.4	0.1	0.16	0.11	2.86	3.31	3.45
CmaCh01G011010	0	0.01	0.04	0.06	0.14	0.03	25.93	13.45	13.2	0.05	0.14	0.3	0.01	0.08	0.07	17.47	19.9	18.48
CmaCh01G011180	0	0	0	0.15	0.15	0	0.18	0.16	0.23	0	0	0.07	0.09	0.33	0.14	0	0	0
CmaCh01G011370	3.55	3.34	3.72	0.71	1.3	1.03	8.15	6.34	6.2	55.77	47.26	68.66	4.3	3.58	2.64	26.96	17.78	37.92
CmaCh01G011440	0	0	0.04	0	0.04	0.16	0	0	0	0.07	0	0.15	0.59	0.5	0.19	0	0.02	0
CmaCh01G011440.1	0.08	0.22	0.11	0.14	0.23	0.4	0	0	0.06	0	0.14	0.58	3.14	2.12	1.21	0.02	0.04	0.04
CmaCh01G011480	9.34	9.47	9.86	10.49	6.87	8.8	2.9	4.56	5.78	10.9	7.55	13.9	5.47	3.82	6.03	2.69	1.3	2.54
CmaCh01G011570	0.27	0.21	0.1	0.13	0.17	0.02	0.62	0.78	1.13	0.59	0.55	0.03	0.1	0.12	0.17	1.72	0.96	0.94
CmaCh01G011820	0.1	0.1	0.1	0.12	0.13	0.27	0.24	0.5	0.08	0.13	0.24	0	0	0	0	0.37	0.23	0.17
CmaCh01G011910	3.26	5.21	3.73	2.91	4.31	3.74	29.03	31.31	27.17	12.53	15.69	14.67	6.82	4.67	5.69	30.73	34.77	30.75
CmaCh01G011940	1.84	6.35	11.58	114.97	43.04	63.44	3.18	9.62	13.66	0.66	4.15	0.67	0.56	0.34	0.68	5.12	3.34	6.45
CmaCh01G012010.1	2.62	2.09	2.44	0.75	1.47	1.02	4.94	4.34	3.86	1.14	1.64	0.34	0.38	0.52	0.45	3.43	2.67	1.09
CmaCh01G012140.1	2.16	1.75	1.79	1	1.82	0.94	7.47	9.64	18.65	0.98	0.33	1.15	0.45	0	0.31	5.88	6.95	4.94
CmaCh01G012380	1.73	3.15	6.08	28.49	27.5	7.02	13.68	17.25	17.62	4.64	5.46	4.37	1.89	1.78	2.02	16	12	15.9
CmaCh01G012390	1.67	2.04	4.89	24.22	18.25	5.95	8.91	11.31	10.23	4.07	5.08	3.8	2.23	2.17	1.41	13.64	9.96	10.88
CmaCh01G012440	3.71	4.37	5.86	6.98	4.76	3.62	14.31	13.61	15.73	4.15	4.34	5.09	1.53	1.08	1.19	12.28	10.09	12.26
CmaCh01G012460.1	53.81	50.16	46.92	19.04	21.41	21.5	54.77	43.48	37.24	5.04	4.37	5.22	2.31	2.57	1.89	47.01	52.99	43.18
CmaCh01G012640	0	0	0	0	0	0	0	0	0	0	1.56	0	0	0	0	0.02	0.42	0
CmaCh01G012690.1	0.05	0.08	0.19	0.7	0.62	1.33	0.19	0.1	0.26	0.06	0.03	0	1.17	0.88	0.75	0.37	0.19	0.15
CmaCh01G012780	55.63	62.17	51.52	19.63	11.46	22.53	41.85	48.41	27.84	22.84	27.53	16.51	10.32	5.83	8.65	50.88	75.23	46.54
CmaCh01G012990.1	5.21	5.99	4.78	0.53	0.96	0.37	5.83	3.9	4	2.69	3.01	3.31	1.52	1.28	1.49	7.97	7.56	9.31
CmaCh01G013450	1.25	1.51	0.75	0.42	1.74	2.03	37.68	40.44	34.29	1.62	2.49	1.45	5.63	7.42	11.45	87.42	96.36	87.89
CmaCh01G013500.1	0.35	0.54	0.39	0.07	0.06	0	1.09	0.68	0.58	0.22	0.58	0.28	0.19	0.17	0.07	1.37	1.07	1.26
CmaCh01G013830	4.44	5.42	4.5	10.66	13.59	16.72	1.98	3.18	3.14	4.59	4.04	3.49	10.74	8.59	14.18	2.71	1.77	1.49
CmaCh01G013910	0.2	0.43	1.04	1.06	1.64	0.1	1.98	8.63	12.27	0.03	0.28	0	0	0.03	0	1.71	0.57	1.77
CmaCh01G014210	43.32	48.94	45.3	29.98	28.5	35.81	3.29	3.46	4.35	7.52	6.56	9.65	3.66	3.1	3.99	1.85	1.56	1.58
CmaCh01G014440	0	0	0.2	0.03	0.22	0.08	1.84	1.55	1.63	0.03	0	0	0.23	0.53	0.27	4	3.09	4.88
CmaCh01G014560	1.22	1.47	2.15	1.37	1.26	0.63	1.17	2.95	3.72	0.23	0.44	0.27	0.08	0.03	0.09	1.98	1.75	2.31
CmaCh01G014600	0.62	0.8	2.18	16.09	15.12	8.34	1.47	0.57	1.03	1.46	1.42	0.62	3.26	4.21	5.21	0.37	0	0.69
CmaCh01G014600.1	17.78	29.83	28.55	62.86	52.57	10.75	85.72	154.03	172.33	18.7	25.44	32.82	4.65	5.31	5.74	68.85	66.72	69.91
CmaCh01G014700	0.19	0	0	0.1	0	0	1.46	1.07	2.23	0.22	0.31	0	0	0	0	1.64	0.88	1.17
CmaCh01G014730	3.34	2.7	2.67	4.22	3.29	4.78	10.41	9.73	6.43	0.88	0.48	0.36	2.23	1.58	1.4	8.52	13.66	8.77
CmaCh01G014850	2.53	2.03	2.39	4.6	3.15	3.01	15.15	19.2	16.64	1.93	1.93	2.03	0.94	0.91	0.94	11.29	10.45	11.61
CmaCh01G015000	0.52	0.79	0.52	0.33	0.43	0.34	2.04	1.65	1.86	0.57	0.53	1	0.21	0.39	0.27	2.41	1.7	1.69
CmaCh01G015020	1.49	8.43	3.55	4.74	2.22	1.87	0.5	0.98	1.42	18.81	21.51	20.84	4.19	5.85	5.46	1.74	1.33	1.71
CmaCh01G015450	0.15	0.09	0.25	0.25	0.32	0.25	0	0.09	0.1	0.34	0.39	0.26	1.71	1.68	1.38	0.09	0.2	0
CmaCh01G015630.1	0	0.7	1.07	1.04	0.86	0.43	1.51	2.34	2.31	1.16	1.15	1.13	0.49	0.53	0.48	2.18	1.88	3.22
CmaCh01G016380	3.44	4.87	3.88	7	2.83	3.87	28.12	28.43	21.88	3.75	5.16	4.34	1.86	1.98	2.38	28.93	35.92	25.81
CmaCh01G016460.1	0.16	0.5	0.58	0.52	0.16	0.27	1.83	1.62	2.17	0.44	0	1	0	0	0.36	2.24	1.5	1.39
CmaCh01G016550	0.89	2.51	1.74	0.47	0.27	0.19	1.1	0.63	0.93	4.22	4.26	5.62	0.25	0.26	0.4	1.32	0.67	1.4
CmaCh01G016690	0	0	0	0.41	1.16	0.51	0	0	0	0	0.53	0	0.99	1.28	0.74	0	0	0
CmaCh01G016790	0.06	0.03	0	0.1	0.12	0.21	0.1	0.07	0.02	0	0	0	0.31	0.92	0.21	0.15	0.1	0.07
CmaCh01G017010.1	0.53	0.49	0.73	0.19	0.63	0.15	7.37	8.58	10.71	2.61	2.68	3.01	1.13	1.09	0.93	14.06	9.75	13.89
CmaCh01G017290.1	0.69	0.51	0.56	0.35	1.09	0.86	0.32	0.32	0.63	1.23	1.19	0.71	2.77	1.63	2.7	0.47	0.37	0.33
CmaCh01G017570.1	0.36	0.28	0.36	0.37	0.29	0.37	10.42	7.97	6.75	0.8	1.79	1.14	0.84	0	0.69	10.25	7.82	8.08
CmaCh01G017810	2.07	1.58	2.25	2.67	3.35	3.13	7.1	10.98	13.1	12.23	9.07	19.53	6.17	5.84	3.7	2.95	1.68	1.54
CmaCh01G017820	0.08	0.2	0.13	0	0.08	0.04	0.03	0.13	0	0	0.22	0.49	0	0.04	0	1.05	0.74	1.44
CmaCh01G017920	105.88	110.12	125.3	496.56	429.59	444.67	53.43	91.68	99.77	131.14	151.83	71.44	257.02	239.82	274.64	38.94	49.52	46.98
CmaCh01G018010	1.97	0.7	0.99	1.3	3.13	2.11	0	0	0.2	4.19	3.82	1.54	20.31	24.52	20.39	0	0	0
CmaCh01G018010.1	0.88	0	0	0.2	0.47	0.39	0.03	0.06	0	0.76	0.53	0.19	4.41	3.56	3.49	0	0	0.01
CmaCh01G018020	0.05	0.05	0.05	0.23	0.1	0	0.08	0.08	0	0.59	0.19	0.84	0.24	0.18	0.21	0.09	0	0.04
CmaCh01G018130	0.03	0.08	0.15	0.21	0.23	0.06	14.97	7.21	7.22	0.03	0.06	0.03	0.12	0.31	0.34	21.54	12.42	24.88

## Sheet: HLCP-Gene ID-TFs Name
Gene ID	Name of TFs	CP8-AVE-FPKM	CP18-AVE-FPKM	CP28-AVE-FPKM	HLCP8-AVE-FPKM	HLCP18-AVE-FPKM	HLCP28-AVE-FPKM	CP28/HLCP28
BGI_novel_G000171	AP2-EREBP	20.8367	0.283333	0	24.1267	0.67	0	#DIV/0!
CmaCh00G006090	bHLH	0.656667	0.176667	0.376667	0.533333	0.166667	0	#DIV/0!
CmaCh01G005190.1	G2-like	7.63333	0.5	0.42	3.45667	0.283333	0	#DIV/0!
CmaCh01G006080	GeBP	2.45667	0	0	3.11	0.236667	0	#DIV/0!
CmaCh01G006290.1	GRAS	0.173333	0	0.06	0.133333	1.32333	0	#DIV/0!
CmaCh01G011820	MYB	0.273333	0.1	0.173333	0.256667	0.123333	0	#DIV/0!
CmaCh01G012640	NAC	0	0	0	0.146667	0.52	0	#DIV/0!
CmaCh01G014700	SBP	1.58667	0.0633333	0.0333333	1.23	0.176667	0	#DIV/0!
CmaCh01G011940	MYB	8.82	6.59	73.8167	4.97	1.82667	0.526667	140.158
CmaCh01G005390	G2-like	0.566667	456.447	304.35	0.283333	0.726667	2.72333	111.756
CmaCh01G013910	S1Fa-like	7.62667	0.556667	0.933333	1.35	0.103333	0.01	93.3333
CmaCh01G007550.1	HSF	2.42	2.84333	0.916667	1.79333	0.173333	0.0266667	34.375
CmaCh00G006000.1	bHLH	7.13333	46.0033	10.8533	3.81	1.2	0.433333	25.0462
CmaCh00G005820	bHLH	12.6233	7.79	12.2367	4.9	0.133333	0.67	18.2637
CmaCh01G000940	bZIP	51.9367	4.49333	6.22333	28.4233	0.896667	0.35	17.781
BGI_novel_G000078	Alfin-like	2.92	15.0267	4.42	2.54	1.20333	0.27	16.3704
CmaCh01G014560	SBP	2.61333	1.61333	1.08667	2.01333	0.313333	0.0666667	16.3
BGI_novel_G000176	AP2-EREBP	3.26667	0.86	1.58	1.85	0.666667	0.116667	13.5429
CmaCh01G012380	MYB	16.1833	3.65333	21.0033	14.6333	4.82333	1.89667	11.0738
CmaCh00G007140.1	bHLH	1.66667	1.22667	1.00333	0.996667	0.383333	0.1	10.0333
CmaCh01G012460.1	MYB	45.1633	50.2967	20.65	47.7267	4.87667	2.25667	9.15066
BGI_novel_G000187	AP2-EREBP	22.1867	3.90333	2.83	22.73	1.36333	0.32	8.84375
CmaCh01G014210	SBP	3.7	45.8533	31.43	1.66333	7.91	3.58333	8.77116
CmaCh01G012390	MYB	10.15	2.86667	16.14	11.4933	4.31667	1.93667	8.33391
CmaCh01G014600.1	SBP	137.36	25.3867	42.06	68.4933	25.6533	5.23333	8.03694
CmaCh00G003760.1	BES1	2.14	2	2.30667	2.03	0.766667	0.306667	7.52174
CmaCh01G002980	C2C2-Dof	10.96	7.00333	8.58667	10.5567	2.85	1.23	6.98103
CmaCh00G005010	bHLH	24.8867	15.5533	14.0567	17.2267	6.05	2.02667	6.93586
CmaCh01G001930.1	C2C2-CO-like	3.97667	2.30667	1.15333	6.75667	0.61	0.173333	6.65385
CmaCh01G007950	LIM	72.0233	26.3633	134.72	66.5933	8.60667	24.3167	5.54023
CmaCh01G008180	LOB	51.7967	56.9533	22.9233	29.62	13.4533	4.56333	5.02337
BGI_novel_G000345	ARR-B	1.92333	3.32333	2.03	2.82667	1.01	0.406667	4.9918
CmaCh01G012140.1	MYB	11.92	1.9	1.25333	5.92333	0.82	0.253333	4.94737
CmaCh01G001930	bZIP	4.61333	2.97333	0.613333	6.47667	0.316667	0.126667	4.84211
CmaCh01G000100.1	bHLH	13.5333	1.74333	1.25	9.48	4.59	0.26	4.80769
BGI_novel_G000164	AP2-EREBP	3.47	2.02333	33.8667	2.64	0.846667	7.08333	4.78118
CmaCh01G012440	MYB	14.55	4.64667	5.12	11.5433	4.52667	1.26667	4.04211
CmaCh01G003610	C2C2-GATA	0.0466667	1.53333	0.12	0.346667	5.50333	0.03	4
CmaCh01G014850	TCP	16.9967	2.31667	3.58667	11.1167	1.96333	0.93	3.85663
CmaCh01G006090	GRAS	548.883	23.68	16.2867	502.717	30.6767	4.39667	3.70432
CmaCh00G000910	ARR-B	0.0866667	0.16	0.746667	0.0566667	0.0166667	0.203333	3.67213
CmaCh01G008180.1	LOB	31.4333	34.85	14.1033	23.42	10.1767	4.35	3.24215
CmaCh01G003760	C2H2	49.2033	10.7667	6.25	31.1	5.67667	1.94333	3.21612
CmaCh01G001390.1	bZIP	120.9	16.95	23.8567	115.927	37.97	7.62333	3.12943
CmaCh01G014600	SBP	1.02333	1.2	13.1833	0.353333	1.16667	4.22667	3.11909
CmaCh01G017820	WRKY	0.0533333	0.136667	0.04	1.07667	0.236667	0.0133333	3
CmaCh01G007320	HB	4.02333	4.42	1.99	8.90333	1.92	0.723333	2.75115
CmaCh01G016460.1	Trihelix	1.87333	0.413333	0.316667	1.71	0.48	0.12	2.63889
CmaCh01G012010.1	MYB	4.38	2.38333	1.08	2.39667	1.04	0.45	2.4
BGI_novel_G000083	Alfin-like	1.03667	7.12667	1.18667	1.33	0.176667	0.5	2.37333
CmaCh01G014730	SRS	8.85667	2.90333	4.09667	10.3167	0.573333	1.73667	2.35893
CmaCh01G003060	C2C2-GATA	66.3067	1.93	2.71333	64.2533	7.17	1.18	2.29944
CmaCh01G016380	Trihelix	26.1433	4.06333	4.56667	30.22	4.41667	2.07333	2.20257
CmaCh01G012780	NAC	39.3667	56.44	17.8733	57.55	22.2933	8.26667	2.1621
CmaCh01G004140	C3H	4.84667	0.68	2.59333	2.65	0.17	1.21333	2.13736
CmaCh01G000650	bHLH	28.2133	3.03	2.45667	33.4033	11.4367	1.16	2.11782
CmaCh01G007780	HSF	0.936667	0.33	0.613333	0.623333	4.96	0.29	2.11494
CmaCh01G004250	CPP	22.57	16.55	6.13333	18.4367	5.98333	2.93333	2.09091
CmaCh01G010990	MADS	1.31	0.433333	0.23	3.20667	0.426667	0.123333	1.86486
CmaCh01G017920	WRKY	81.6267	113.767	456.94	45.1467	118.137	257.16	1.77687
CmaCh01G004110	C3H	7.58667	0.813333	0.71	6.45333	0.113333	0.406667	1.7459
CmaCh01G000700	bHLH	3.55	4.54667	1.58667	5.97	2.33333	0.92	1.72464
CmaCh01G011480	MYB	4.41333	9.55667	8.72	2.17667	10.7833	5.10667	1.70757
CmaCh00G002860	BES1	4.88	1.27667	0.803333	4.26667	1.38333	0.483333	1.66207
BGI_novel_G000336	ARF	2.31333	5.00667	1.62	2.75333	6.99667	0.98	1.65306
CmaCh01G003800	C2H2	2.22333	0.23	0.13	1.5	0.616667	0.0833333	1.56
CmaCh01G015630.1	Tify	2.05333	0.59	0.776667	2.42667	1.14667	0.5	1.55333
BGI_novel_G000002	ABI3VP1	6.03	9.79333	2.92333	6.04	12.9033	2.00333	1.45923
CmaCh01G011010	MADS	17.5267	0.0166667	0.0766667	18.6167	0.163333	0.0533333	1.4375
BGI_novel_G000003	ABI3VP1	15.72	30.88	8.24	13.8467	35.6733	5.87	1.40375
CmaCh01G001990.1	C2C2-Dof	7.07	6.48667	2.98	12.6133	4.70333	2.16	1.37963
BGI_novel_G000183	AP2-EREBP	6.43667	15.1433	3.41	6.85333	17.7567	2.49333	1.36765
BGI_novel_G000182	AP2-EREBP	8.69333	19.59	5.36	8.70333	21.9733	4.12	1.30097
CmaCh01G009110.1	LOB	5.02	1.33333	1.61	5.88333	2.65	1.27333	1.2644
CmaCh01G015000	TCP	1.85	0.61	0.366667	1.93333	0.7	0.29	1.26437
CmaCh01G013830	OFP	2.76667	4.78667	13.6567	1.99	4.04	11.17	1.22262
CmaCh01G007440.1	HSF	14.1733	0.706667	0.976667	31.3267	1.83	0.81	1.20576
CmaCh01G004370	FHA	0.93	4.85333	5.36	1.74	12.9867	4.47667	1.19732
CmaCh01G002450	C2C2-Dof	3.52333	1.64333	1.08333	4.12667	2.01	0.996667	1.08696
CmaCh01G003730	C2H2	124.463	128.89	16.19	130.17	34.0367	15.02	1.0779
CmaCh01G007560	HSF	10.5567	4.48	9.70667	21.3067	3.34	9.15	1.06084
CmaCh01G005230.1	G2-like	0.126667	0.08	0.0833333	0.193333	0	0.08	1.04167
CmaCh01G016550	Trihelix	0.886667	1.71333	0.31	1.13	4.7	0.303333	1.02198
CmaCh01G004260	FAR1	1.40667	0	0.0133333	3.63	0.22	0.0133333	1
CmaCh01G005520	G2-like	0.836667	0.04	0.00666667	1.37	0.133333	0.00666667	1
CmaCh01G012690.1	NAC	0.183333	0.106667	0.883333	0.236667	0.03	0.933333	0.946429
CmaCh00G007770	bHLH	1.86	0.766667	0.37	3.46667	1.09333	0.413333	0.895161
CmaCh01G002970	C2C2-Dof	0.04	0.206667	2.43	0	0.56	2.72667	0.891198
BGI_novel_G000230	AP2-EREBP	2.21333	3.41667	0.583333	2.16667	4.34333	0.7	0.833333
CmaCh00G006770	bHLH	70.5767	0.07	0.11	112.887	0.863333	0.133333	0.825
CmaCh01G011570	MYB	0.843333	0.193333	0.106667	1.20667	0.39	0.13	0.820513
CmaCh00G007700.1	bHLH	56.8267	0.0666667	0.08	79.7833	0.563333	0.106667	0.75
CmaCh00G005840	bHLH	0.273333	0.53	1.54	0.106667	0.34	2.08	0.740385
CmaCh01G002640.1	C2C2-Dof	0.653333	3.29	1.84	1.04333	8.87333	2.53667	0.725361
BGI_novel_G000293	AP2-EREBP	11.1867	0.593333	0.44	20.6033	4.51667	0.62	0.709677
CmaCh01G016690	Trihelix	0	0	0.693333	0	0.176667	1.00333	0.69103
CmaCh01G017570.1	WRKY	8.38	0.333333	0.343333	8.71667	1.24333	0.51	0.673203
CmaCh01G018130	zf-HD	9.8	0.0866667	0.166667	19.6133	0.04	0.256667	0.649351
CmaCh01G011910	MYB	29.17	4.06667	3.65333	32.0833	14.2967	5.72667	0.637951
CmaCh00G005260	bHLH	1.09333	1.08667	0.35	2.62667	6.11	0.573333	0.610465
CmaCh01G010920	MADS	14.9867	0.88	1.11667	10.6133	0.826667	1.83667	0.607985
BGI_novel_G000287	AP2-EREBP	1.4	0.916667	15.6867	2.6	0.516667	26.3967	0.594267
CmaCh01G017810	WRKY	10.3933	1.96667	3.05	2.05667	13.61	5.23667	0.582432
CmaCh01G000870	bHLH	27.5033	1.06667	0.69	40.5733	3.55667	1.2	0.575
CmaCh01G015020	TCP	0.966667	4.49	2.94333	1.59333	20.3867	5.16667	0.569677
CmaCh00G004720	BES1	0.0833333	0.04	0.626667	0.136667	0	1.14	0.549708
CmaCh01G011180	MYB	0.19	0	0.1	0	0.0233333	0.186667	0.535714
CmaCh01G018020	zf-HD	0.0533333	0.05	0.11	0.0433333	0.54	0.21	0.52381
CmaCh01G007760	HSF	0.233333	0.43	1.36	0.103333	0.46	2.64667	0.513854
CmaCh01G006540	GRF	0.0433333	0.273333	0.453333	0.243333	0.0766667	0.943333	0.480565
CmaCh00G004820	bHLH	12.3633	1.38	0.96	11.0167	0.246667	2.02	0.475248
CmaCh01G008040.1	LIM	3.5	0.33	0.253333	7.11667	0.14	0.55	0.460606
CmaCh01G012990.1	NAC	4.57667	5.32667	0.62	8.28	3.00333	1.43	0.433566
BGI_novel_G000295	ARF	0.153333	0.253333	5.18333	0.0666667	0.453333	12.5533	0.412905
CmaCh01G010580	MADS	0.476667	0.08	0.07	1.42	0.45	0.17	0.411765
CmaCh01G006290	GRAS	0.473333	0.45	0.08	0.753333	4.59667	0.2	0.4
CmaCh01G000960	bZIP	0.0666667	0.11	0.31	0.11	0.29	0.853333	0.363281
CmaCh01G002650	C2C2-Dof	2.08	3.41333	13.8567	4.44	160.973	38.9133	0.35609
BGI_novel_G000200	AP2-EREBP	3.26333	0.326667	0.103333	1.84	0.746667	0.296667	0.348315
CmaCh01G007930.1	LFY	0.716667	0.683333	0.88	1.02667	6.68667	2.66333	0.330413
CmaCh01G017290.1	WRKY	0.423333	0.586667	0.766667	0.39	1.04333	2.36667	0.323944
CmaCh01G014440	SBP	1.67333	0.0666667	0.11	3.99	0.01	0.343333	0.320388
CmaCh00G005210.1	bHLH	16.9933	0.82	0.573333	20.0433	4.37333	1.86	0.308244
CmaCh01G017010.1	WRKY	8.88667	0.583333	0.323333	12.5667	2.76667	1.05	0.307937
CmaCh01G013500.1	OFP	0.783333	0.426667	0.0433333	1.23333	0.36	0.143333	0.302326
CmaCh01G016790	Trihelix	0.0633333	0.03	0.143333	0.106667	0	0.48	0.298611
CmaCh01G011370	MYB	6.89667	3.53667	1.01333	27.5533	57.23	3.50667	0.288973
CmaCh01G005090.1	G2-like	0.12	1.33	1.21333	0.3	0.72	4.93667	0.24578
CmaCh01G004430	FHA	1.19	1.98333	4.92	3.14333	41.7967	20.38	0.241413
BGI_novel_G000134	AP2-EREBP	0.43	1.18333	0.813333	0.56	1.49	3.41667	0.238049
BGI_novel_G000162	AP2-EREBP	21.3867	0	0.0166667	35.99	0.91	0.0733333	0.227273
CmaCh00G005520	bHLH	1.05667	0.156667	0.0633333	1.69	0.05	0.286667	0.22093
CmaCh01G004430.1	FHA	1.27	6.10667	7.21667	4.46333	95.6267	33	0.218687
CmaCh00G006080.1	bHLH	0	0.203333	0.196667	0	0.276667	0.936667	0.209964
CmaCh01G015450	TCP	0.0633333	0.163333	0.273333	0.0966667	0.33	1.59	0.171908
CmaCh01G013450	NOZZLE	37.47	1.17	1.39667	90.5567	1.85333	8.16667	0.17102
BGI_novel_G000245	AP2-EREBP	1	1.13333	0.856667	0.993333	2.25333	5.44	0.157475
CmaCh01G011440	MYB	0	0.0133333	0.0666667	0.00666667	0.0733333	0.426667	0.15625
CmaCh01G011440.1	MYB	0.02	0.136667	0.256667	0.0333333	0.24	2.15667	0.119011
CmaCh01G018010	WRKY	0.0666667	1.22	2.18	0	3.18333	21.74	0.100276
BGI_novel_G000322	ARF	0.17	4.79667	0.1	0.04	3.85	1.03667	0.096463
CmaCh01G018010.1	WRKY	0.03	0.293333	0.353333	0.00333333	0.493333	3.82	0.0924956
BGI_novel_G000323	ARF	3.14	0.29	0.1	5.66667	12.3467	1.92667	0.0519031
BGI_novel_G000161	AP2-EREBP	998.917	0.0866667	0	2015.07	43.7267	1.74667	0
BGI_novel_G000172	AP2-EREBP	30.54	0.31	0	40.0833	1.68333	0.0766667	0
CmaCh00G001440	BBR/BPC	0.65	0.416667	0	1.29	0.14	0.6	0
CmaCh01G007920	HSF	0	0	0	0.0533333	0	0.31	0
CmaCh01G009100	LOB	0	0	0	1.71333	3.63667	9.20667	0
CmaCh01G009570.1	LOB	0.00333333	0	0	0	5.26333	2.25333	0

## Sheet: 12 Genes of TFs
Varieties	Gene ID	Name of TFs	CP81 FPKM	CP82 FPKM	CP83 FPKM	CP181 FPKM	CP182 FPKM	CP183 FPKM	CP281 FPKM	CP282 FPKM	CP283 FPKM	HLCP81 FPKM	HLCP82 FPKM	HLCP83 FPKM	HLCP181 FPKM	HLCP182 FPKM	HLCP183 FPKM	HLCP281 FPKM	HLCP282 FPKM	HLCP283 FPKM
CP	BGI_novel_G000014	ABI3VP1	0.73	0.89	0.63	13.24	7.38	10.64	1.26	3.46	1.12	0.74	0.49	0.25	0.42	0.06	0.27	0	0	0.04
	BGI_novel_G000306	AP2-EREBP	0.34	0.76	0	9.69	6.15	7.57	2.17	1.79	1.41	0.96	0.14	0.03	0.14	0	0.13	0	0.03	0
	CmaCh01G000290	bHLH	0.09	0.1	0.14	13.79	12.39	13.58	4.79	5.36	5.55	0.07	0.04	0	0.04	0.02	0	0.02	0.02	0.03
	CmaCh01G002000.1	C2C2-GATA	10.48	7.13	5.88	654.03	763.01	550.68	53.19	107.52	102.39	20.84	21.28	10.38	23.17	14.59	17.6	2.56	1.16	2.6
	CmaCh01G005080	GRAS	6.93	5.78	5.64	196.32	229.27	171.01	42.19	38.08	45.91	2.98	4.09	0.43	1.31	0.73	0.7	1.67	0.88	1.1
	CmaCh01G011340	MYB	2.58	2.92	3.16	13.99	5.58	4.33	22.76	32.97	47.52	4.75	3.83	5.39	1.2	1.21	1.34	1.39	1.93	2.21
HLCP	BGI_novel_G000078	Alfin-like	3.49	2.73	2.54	15.18	15.69	14.21	3.29	5.13	4.84	2.78	2.11	2.73	1.19	1.25	1.17	0.3	0.51	0
	BGI_novel_G000187	AP2-EREBP	23.26	21.54	21.76	3.98	4.07	3.66	3.65	2.45	2.39	21.16	26.33	20.7	1.19	1.75	1.15	0.49	0.3	0.17
	CmaCh00G006000.1	bHLH	6.43	7.98	6.99	49.34	47.63	41.04	9.39	10.67	12.5	4.32	5.19	1.92	1.59	1.04	0.97	0.62	0.33	0.35
	CmaCh01G000940	bZIP	52.78	46.34	56.69	5.34	3.57	4.57	10.56	4.34	3.77	37.69	27.74	19.84	0.93	1.49	0.27	0.2	0.55	0.3
	CmaCh01G005390	G2-like	0.56	0.7	0.44	556.26	390.27	422.81	224.8	355.03	333.22	0.22	0.28	0.35	0.8	0.48	0.9	2.12	1.33	4.72
	CmaCh01G011940	MYB	3.18	9.62	13.66	1.84	6.35	11.58	114.97	43.04	63.44	5.12	3.34	6.45	0.66	4.15	0.67	0.56	0.34	0.68
