# Supplementary material for: Transcriptomic Analysis Reveal the Molecular Mechanisms of Seed Coat Development in Cucurbita pepo L
Source: Front Plant Sci. 2022 Feb 24;13:772685. doi: 10.3389/fpls.2022.772685 (PMC8912962; doi:10.3389/fpls.2022.772685)
Supplement: Supplementary file 5 [file Data_Sheet_5.XLS]

## Sheet: HLCP-PPI analysis
ppi_gene1 (Gene ID)	ppi_interact	ppi_gene2 Gene ID	PPI Score
CmaCh03G003010	tt	BGI_novel_G000079	645
CmaCh15G001560	tt	BGI_novel_G000115	900
CmaCh02G016950	tt	CmaCh00G000980	181
CmaCh14G003200	tt	CmaCh00G001200.1	309
CmaCh11G016910	tt	CmaCh00G002500	213
CmaCh20G000990	tt	CmaCh00G005780	653
CmaCh11G001630	tt	CmaCh00G006720	374
CmaCh13G005740	tt	CmaCh01G003600	183
CmaCh15G001760	tt	CmaCh01G004980	556
CmaCh03G004910	tt	CmaCh01G005330	256
CmaCh04G022410	tt	CmaCh01G005380	545
CmaCh05G003730	tt	CmaCh01G007510	157
CmaCh16G012740.1	tt	CmaCh01G008210.1	201
CmaCh14G001080	tt	CmaCh01G010480	199
CmaCh09G003930	tt	CmaCh01G010550	169
CmaCh14G000840	tt	CmaCh01G011330	150
CmaCh16G001480	tt	CmaCh01G011330	355
CmaCh17G012790	tt	CmaCh01G012490	584
CmaCh09G002280	tt	CmaCh01G012690	715
CmaCh09G002280.1	tt	CmaCh01G012690	715
CmaCh10G004820	tt	CmaCh01G012690	179
CmaCh16G000670	tt	CmaCh01G012690	999
CmaCh01G018400	tt	CmaCh01G012800	402
CmaCh04G022580	tt	CmaCh01G012800	358
CmaCh09G001920	tt	CmaCh01G012800	570
CmaCh11G003120	tt	CmaCh01G012800	647
CmaCh12G000030	tt	CmaCh01G012800	718
CmaCh02G004680	tt	CmaCh01G012840	204
CmaCh01G019890	tt	CmaCh01G014520.1	151
CmaCh14G004760	tt	CmaCh01G015370	520
CmaCh07G013270	tt	CmaCh01G016680	171
CmaCh08G002430	tt	CmaCh01G017570.1	165
CmaCh17G000120	tt	CmaCh01G018920.1	191
CmaCh10G008850	tt	CmaCh01G019270	558
CmaCh14G000270	tt	CmaCh01G019270	558
CmaCh14G020550	tt	CmaCh02G003660	330
CmaCh19G002890	tt	CmaCh02G003660	330
CmaCh01G007320	tt	CmaCh02G007680	150
CmaCh04G011450	tt	CmaCh02G009050	526
CmaCh10G002870.1	tt	CmaCh02G009280	194
CmaCh14G005330	tt	CmaCh02G009520.1	225
CmaCh12G002000	tt	CmaCh02G010030	243
CmaCh02G009650	tt	CmaCh02G010980.1	199
CmaCh15G012860	tt	CmaCh02G013040	153
CmaCh12G001780.1	tt	CmaCh02G013490.1	297
CmaCh02G012460	tt	CmaCh02G015560	199
CmaCh04G021350	tt	CmaCh02G015560	555
CmaCh09G010810	tt	CmaCh02G015560	555
CmaCh13G006090	tt	CmaCh02G015560	567
CmaCh14G017010	tt	CmaCh02G015560	150
CmaCh20G004530	tt	CmaCh02G015560	177
CmaCh12G011980	tt	CmaCh02G015650	171
CmaCh01G018010.1	tt	CmaCh02G015680	207
CmaCh20G009750	tt	CmaCh02G015680	207
CmaCh04G002250	tt	CmaCh02G015720	199
CmaCh04G017830	tt	CmaCh02G015720	199
CmaCh01G002640.1	tt	CmaCh02G015730	177
CmaCh19G006610	tt	CmaCh02G016030	586
CmaCh18G004730	tt	CmaCh02G016120	789
CmaCh04G027050	tt	CmaCh02G016350	191
CmaCh18G010240	tt	CmaCh02G016350	191
CmaCh20G008770	tt	CmaCh02G016350	351
CmaCh07G010130	tt	CmaCh02G016350.1	186
CmaCh02G009070	tt	CmaCh02G016410	658
CmaCh19G010110.1	tt	CmaCh02G016430.1	497
CmaCh15G014180.1	tt	CmaCh02G016440	242
CmaCh18G012680	tt	CmaCh02G017790	900
CmaCh04G023820	tt	CmaCh03G000390	161
CmaCh16G008490	tt	CmaCh03G000390	196
CmaCh05G006470	tt	CmaCh03G001120	200
CmaCh01G004250	tt	CmaCh03G001280	662
CmaCh04G010950	tt	CmaCh03G003650	544
CmaCh04G018680	tt	CmaCh03G003680	188
CmaCh04G008750	tt	CmaCh03G003810	606
CmaCh06G003920	tt	CmaCh03G003810	531
CmaCh17G008340	tt	CmaCh03G004540	222
CmaCh09G001800	tt	CmaCh03G004900.1	299
CmaCh09G011340	tt	CmaCh03G004900.1	155
CmaCh15G003800	tt	CmaCh03G004900.1	932
CmaCh02G000930.1	tt	CmaCh03G004920	183
CmaCh06G017240	tt	CmaCh03G004920	186
CmaCh12G011230	tt	CmaCh03G004920	915
CmaCh14G006250	tt	CmaCh03G004920	186
CmaCh04G023370	tt	CmaCh03G004940	850
CmaCh06G006680	tt	CmaCh03G004940	165
CmaCh08G007560	tt	CmaCh03G004940	293
CmaCh12G004000	tt	CmaCh03G004940	238
CmaCh18G005470	tt	CmaCh03G005100	203
CmaCh02G000910	tt	CmaCh03G005690	239
CmaCh03G002420	tt	CmaCh03G005690	172
CmaCh16G006460	tt	CmaCh03G005690	267
CmaCh03G003430	tt	CmaCh03G006010	172
CmaCh12G001820.1	tt	CmaCh03G006010	305
CmaCh14G020990.1	tt	CmaCh03G006010	167
CmaCh18G007750.1	tt	CmaCh03G006010	151
CmaCh05G005710	tt	CmaCh03G006480	172
CmaCh15G001700	tt	CmaCh03G006480	172
CmaCh10G002930	tt	CmaCh03G006620	224
CmaCh14G002530.1	tt	CmaCh03G006620	832
CmaCh16G012430	tt	CmaCh03G006690	208
CmaCh11G015140	tt	CmaCh03G007990.1	198
CmaCh11G016350	tt	CmaCh03G008010	209
CmaCh02G006270	tt	CmaCh03G008540	565
CmaCh04G019250	tt	CmaCh03G008540	575
CmaCh17G009290.1	tt	CmaCh03G008540	565
CmaCh01G010920	tt	CmaCh03G008760	646
CmaCh04G021790.1	tt	CmaCh03G009090	330
CmaCh05G003750	tt	CmaCh03G009610	520
CmaCh12G003460.1	tt	CmaCh03G009610	534
CmaCh02G007450	tt	CmaCh03G010180	206
CmaCh05G009710	tt	CmaCh03G010180	152
CmaCh10G005880	tt	CmaCh03G010180	206
CmaCh17G001980	tt	CmaCh03G010180	155
CmaCh12G012440	tt	CmaCh03G010190	156
CmaCh16G010330	tt	CmaCh03G010190	545
CmaCh13G008980	tt	CmaCh03G010580	894
CmaCh12G000700	tt	CmaCh03G012630	156
CmaCh14G007090	tt	CmaCh03G012630	156
CmaCh05G001480	tt	CmaCh03G014490.1	525
CmaCh01G004430.1	tt	CmaCh03G014690	578
CmaCh11G016450	tt	CmaCh03G015040	169
CmaCh13G009410	tt	CmaCh04G000330	183
CmaCh16G012370	tt	CmaCh04G000330	171
CmaCh15G009720	tt	CmaCh04G001530	307
CmaCh06G009460	tt	CmaCh04G002000	197
CmaCh16G009700	tt	CmaCh04G002340.1	175
CmaCh12G000510	tt	CmaCh04G002600	201
CmaCh04G012090	tt	CmaCh04G003700	189
CmaCh06G004490	tt	CmaCh04G004360	547
CmaCh01G004110	tt	CmaCh04G005640	340
CmaCh03G011750	tt	CmaCh04G005660	584
CmaCh06G000550	tt	CmaCh04G005660	205
CmaCh10G006200	tt	CmaCh04G005660	202
CmaCh13G007840	tt	CmaCh04G005660	203
CmaCh14G000520	tt	CmaCh04G005660	150
CmaCh12G012310	tt	CmaCh04G005710	222
CmaCh14G002730.1	tt	CmaCh04G005720	580
CmaCh02G000580	tt	CmaCh04G005760.1	175
CmaCh08G009220	tt	CmaCh04G005760.1	238
CmaCh13G006940.1	tt	CmaCh04G005760.1	238
CmaCh04G012520.1	tt	CmaCh04G006230	244
CmaCh15G009420	tt	CmaCh04G006820.1	245
CmaCh02G006230.1	tt	CmaCh04G007790	197
CmaCh06G004250	tt	CmaCh04G008030	158
CmaCh08G001030	tt	CmaCh04G008030	161
CmaCh09G003910	tt	CmaCh04G008030	158
CmaCh18G008540	tt	CmaCh04G008030	158
CmaCh04G008330.1	tt	CmaCh04G008320	531
CmaCh03G010820	tt	CmaCh04G008510	519
CmaCh01G019670	tt	CmaCh04G008580	188
CmaCh17G009910	tt	CmaCh04G008580	188
CmaCh11G004280	tt	CmaCh04G008710.1	218
CmaCh15G006410	tt	CmaCh04G009500	232
CmaCh06G012360	tt	CmaCh04G009560	209
CmaCh06G007410	tt	CmaCh04G009820	183
CmaCh12G000390.1	tt	CmaCh04G010680	206
CmaCh16G003130	tt	CmaCh04G011110	190
CmaCh02G013910.1	tt	CmaCh04G012140.1	204
CmaCh11G013680.1	tt	CmaCh04G013230	265
CmaCh16G001050	tt	CmaCh04G013550.1	201
CmaCh03G012060	tt	CmaCh04G015090	183
CmaCh11G002290.1	tt	CmaCh04G015430	233
CmaCh16G009530	tt	CmaCh04G016230.1	333
CmaCh17G006030	tt	CmaCh04G017540	157
CmaCh05G006570	tt	CmaCh04G017600	163
CmaCh08G008150.1	tt	CmaCh04G017600	202
CmaCh17G000540	tt	CmaCh04G018690	179
CmaCh02G015300	tt	CmaCh04G020320	152
CmaCh03G001760	tt	CmaCh04G020320	190
CmaCh15G005300	tt	CmaCh04G020320	191
BGI_novel_G000287	tt	CmaCh04G021100.1	211
CmaCh08G010130	tt	CmaCh04G021540.1	187
CmaCh18G008760.1	tt	CmaCh04G022170	202
CmaCh06G010760.1	tt	CmaCh04G023910.1	197
CmaCh20G000050	tt	CmaCh04G023910.1	197
CmaCh01G015000	tt	CmaCh04G026420	150
CmaCh04G008130	tt	CmaCh04G026650	555
CmaCh06G012170	tt	CmaCh04G028120	415
CmaCh00G004720	tt	CmaCh05G000030.1	245
CmaCh04G013960	tt	CmaCh05G000030.1	376
CmaCh04G023450	tt	CmaCh05G000030.1	199
CmaCh08G011610.1	tt	CmaCh05G000320	746
CmaCh09G003870	tt	CmaCh05G000320	193
CmaCh10G007940	tt	CmaCh05G000320	251
CmaCh11G008290.1	tt	CmaCh05G000320	251
CmaCh16G005260	tt	CmaCh05G000320	196
CmaCh17G008530	tt	CmaCh05G000320	251
CmaCh01G006540	tt	CmaCh05G000400	181
CmaCh06G004630	tt	CmaCh05G000400	181
CmaCh09G005340	tt	CmaCh05G000400	251
CmaCh12G012260	tt	CmaCh05G000400	181
CmaCh14G019950	tt	CmaCh05G000400	181
CmaCh15G001180.1	tt	CmaCh05G000400	538
CmaCh02G008260	tt	CmaCh05G000410	538
CmaCh05G012500	tt	CmaCh05G002730	159
CmaCh09G005300	tt	CmaCh05G003510	185
CmaCh04G030050	tt	CmaCh05G003900	519
CmaCh15G013500	tt	CmaCh05G004480	212
CmaCh17G012020	tt	CmaCh05G005880	516
CmaCh15G010670	tt	CmaCh05G006080.1	198
CmaCh14G015430	tt	CmaCh05G008600.1	534
CmaCh04G001020	tt	CmaCh05G012200	186
CmaCh06G007380	tt	CmaCh05G012200	186
CmaCh15G005550.1	tt	CmaCh05G012200	186
CmaCh04G029320	tt	CmaCh05G013470	196
CmaCh03G005410.1	tt	CmaCh06G000530	532
CmaCh01G000100.1	tt	CmaCh06G001240	768
CmaCh16G002420.1	tt	CmaCh06G001720	515
CmaCh10G005510	tt	CmaCh06G002190	154
CmaCh10G001080	tt	CmaCh06G004990	531
CmaCh06G004190	tt	CmaCh06G006200.1	163
CmaCh04G024120	tt	CmaCh06G006450.1	177
CmaCh08G003810	tt	CmaCh06G006450.1	210
CmaCh09G008900	tt	CmaCh06G006450.1	177
CmaCh12G005020	tt	CmaCh06G006450.1	177
CmaCh01G014440	tt	CmaCh06G006560	694
CmaCh03G001060	tt	CmaCh06G006940	152
CmaCh09G008320	tt	CmaCh06G007280	159
CmaCh08G008520.1	tt	CmaCh06G007500	909
CmaCh14G002340	tt	CmaCh06G007640	206
CmaCh17G011580	tt	CmaCh06G007640	212
CmaCh19G007440	tt	CmaCh06G007640	206
CmaCh19G000950	tt	CmaCh06G007680	628
CmaCh20G004380	tt	CmaCh06G007690	156
CmaCh06G008140	tt	CmaCh06G008010	196
CmaCh07G003220	tt	CmaCh06G008610	153
CmaCh07G010490	tt	CmaCh06G008680.1	311
CmaCh09G002150	tt	CmaCh06G008680.1	169
CmaCh09G008410.1	tt	CmaCh06G008680.1	191
CmaCh10G006680	tt	CmaCh06G008680.1	824
CmaCh20G006080.1	tt	CmaCh06G008680.1	161
CmaCh04G018200	tt	CmaCh06G009100	317
CmaCh09G004440.1	tt	CmaCh06G009220	207
CmaCh08G013060	tt	CmaCh06G009550	151
CmaCh14G014330	tt	CmaCh06G009610	738
CmaCh10G002090	tt	CmaCh06G010400	161
CmaCh01G011480	tt	CmaCh06G010400.1	517
CmaCh08G011470	tt	CmaCh06G010420.1	201
CmaCh08G000060	tt	CmaCh06G011130	157
CmaCh13G004420	tt	CmaCh06G011850	158
CmaCh14G017420.1	tt	CmaCh06G013820	552
CmaCh03G007100	tt	CmaCh06G015150.1	179
CmaCh18G011280	tt	CmaCh06G016770	557
CmaCh19G005900	tt	CmaCh06G017200	163
CmaCh01G010580	tt	CmaCh07G000040.1	183
CmaCh03G004440	tt	CmaCh07G000040.1	169
CmaCh04G014650	tt	CmaCh07G000040.1	167
CmaCh11G004690	tt	CmaCh07G000040.1	157
CmaCh14G003240	tt	CmaCh07G000040.1	169
CmaCh15G010880	tt	CmaCh07G000040.1	183
CmaCh18G003270	tt	CmaCh07G000040.1	183
CmaCh20G003110	tt	CmaCh07G000040.1	157
CmaCh13G002770.1	tt	CmaCh07G000230	524
CmaCh16G001940	tt	CmaCh07G000230	243
CmaCh18G002900	tt	CmaCh07G000230	249
CmaCh02G001310	tt	CmaCh07G003860	839
CmaCh18G008310.1	tt	CmaCh07G003860	758
CmaCh09G006600	tt	CmaCh07G003910	507
CmaCh14G001610	tt	CmaCh07G004000	316
CmaCh16G010810.1	tt	CmaCh07G004000	186
CmaCh12G008190.1	tt	CmaCh07G004310	533
CmaCh10G000380.1	tt	CmaCh07G005130	156
CmaCh12G002200	tt	CmaCh07G005530.1	216
CmaCh02G009830	tt	CmaCh07G005650	157
CmaCh01G000940	tt	CmaCh07G005960.1	779
CmaCh02G002320	tt	CmaCh07G006040.1	188
CmaCh10G001950	tt	CmaCh07G006040.1	199
CmaCh11G019400	tt	CmaCh07G006040.1	199
CmaCh13G002400	tt	CmaCh07G006040.1	174
CmaCh04G016910	tt	CmaCh07G006280	163
CmaCh10G007590	tt	CmaCh07G006330	160
CmaCh14G003050	tt	CmaCh07G007010	161
CmaCh13G003210	tt	CmaCh07G007200	224
CmaCh15G009170	tt	CmaCh07G007200	179
CmaCh06G002660	tt	CmaCh07G007240	551
CmaCh20G004330	tt	CmaCh07G007240	538
CmaCh05G007770	tt	CmaCh07G007390	724
CmaCh10G002780	tt	CmaCh07G007510	539
CmaCh10G000380	tt	CmaCh07G008390	644
CmaCh15G001280.1	tt	CmaCh07G013280	249
CmaCh02G003940	tt	CmaCh07G013550	900
CmaCh05G005030	tt	CmaCh07G013550	582
CmaCh14G012210	tt	CmaCh07G013550	900
CmaCh01G014560	tt	CmaCh08G001440	170
CmaCh03G006530	tt	CmaCh08G001440	207
CmaCh04G007810.1	tt	CmaCh08G001440	203
CmaCh05G000250	tt	CmaCh08G001440	210
CmaCh06G013630.1	tt	CmaCh08G001440	197
CmaCh07G002820	tt	CmaCh08G001440	243
CmaCh07G004690	tt	CmaCh08G001440	595
CmaCh15G004080	tt	CmaCh08G001440	202
CmaCh15G013040	tt	CmaCh08G001440	243
CmaCh07G007050	tt	CmaCh08G001540	513
CmaCh07G004450	tt	CmaCh08G001880	900
CmaCh07G008860.1	tt	CmaCh08G002860	323
CmaCh20G011250	tt	CmaCh08G003180	219
CmaCh20G009860	tt	CmaCh08G004430	607
CmaCh18G010920.1	tt	CmaCh08G005700	358
CmaCh03G010590.1	tt	CmaCh08G005740	997
CmaCh05G003270	tt	CmaCh08G007110	215
CmaCh04G002930	tt	CmaCh08G007720	151
CmaCh00G007770	tt	CmaCh08G008600	194
CmaCh07G008320	tt	CmaCh08G009200	203
CmaCh01G006290.1	tt	CmaCh08G010820	222
CmaCh12G013120	tt	CmaCh08G011500	223
CmaCh06G011120	tt	CmaCh09G000770	278
CmaCh04G028850	tt	CmaCh09G003750.1	554
CmaCh08G005040.1	tt	CmaCh09G004280.1	647
CmaCh03G003500.1	tt	CmaCh09G004960.1	197
CmaCh03G004470	tt	CmaCh09G006490	563
CmaCh15G002050	tt	CmaCh09G007380	156
CmaCh01G018130	tt	CmaCh09G008650.1	202
CmaCh20G006550	tt	CmaCh09G008650.1	202
CmaCh04G003710	tt	CmaCh09G008770	165
CmaCh12G010740.1	tt	CmaCh09G008770	165
CmaCh18G009180.1	tt	CmaCh09G009600	203
CmaCh15G012350	tt	CmaCh10G004880	183
CmaCh01G020400	tt	CmaCh10G006890.1	201
CmaCh05G010830.1	tt	CmaCh10G006890.1	305
CmaCh13G010000	tt	CmaCh10G006890.1	422
CmaCh18G004450	tt	CmaCh10G006890.1	422
CmaCh08G006600	tt	CmaCh10G008060	217
CmaCh02G016810	tt	CmaCh10G008090	221
CmaCh07G003880	tt	CmaCh10G008090	202
CmaCh07G008450	tt	CmaCh10G008090	187
CmaCh08G007110	tt	CmaCh10G008090	151
CmaCh19G009730	tt	CmaCh10G008090	185
CmaCh07G007140	tt	CmaCh10G008510	569
CmaCh03G000590	tt	CmaCh10G008750	190
CmaCh02G005010	tt	CmaCh10G009530	243
CmaCh04G023810	tt	CmaCh10G009530	258
CmaCh15G001990.1	tt	CmaCh10G009530	173
CmaCh19G005490.1	tt	CmaCh10G009530	187
CmaCh19G005920	tt	CmaCh10G009530	243
CmaCh19G005940.1	tt	CmaCh10G009530	243
CmaCh03G005270	tt	CmaCh10G010410	198
CmaCh14G012270	tt	CmaCh10G011100	194
CmaCh02G015170	tt	CmaCh10G011260	165
CmaCh09G007500.1	tt	CmaCh10G011260	202
CmaCh01G015450	tt	CmaCh11G000500	505
CmaCh13G004400	tt	CmaCh11G000740	717
CmaCh14G014630	tt	CmaCh11G001050.1	200
CmaCh10G002770.1	tt	CmaCh11G002790	179
CmaCh09G000110	tt	CmaCh11G003800	537
CmaCh17G012850	tt	CmaCh11G004550	167
CmaCh01G000960	tt	CmaCh11G006650	227
CmaCh03G007240	tt	CmaCh11G006650	202
CmaCh07G010410	tt	CmaCh11G006650	227
CmaCh09G007840.1	tt	CmaCh11G006650	179
CmaCh10G004840	tt	CmaCh11G006650	155
CmaCh14G012610	tt	CmaCh11G006650	202
CmaCh17G007220	tt	CmaCh11G006650	301
CmaCh17G013890	tt	CmaCh11G008190	336
CmaCh10G009340	tt	CmaCh11G009250	657
CmaCh04G027860.1	tt	CmaCh11G011220	196
CmaCh16G003950.1	tt	CmaCh11G011570	155
CmaCh09G006530	tt	CmaCh11G012010	387
CmaCh01G005190.1	tt	CmaCh11G012530	264
CmaCh16G005030	tt	CmaCh11G012530	264
CmaCh07G006410.1	tt	CmaCh11G012680.1	806
CmaCh03G013270.1	tt	CmaCh11G014410	215
CmaCh17G011290	tt	CmaCh11G014410	363
CmaCh10G005840	tt	CmaCh11G016360.1	167
CmaCh13G003600	tt	CmaCh11G018680	380
CmaCh04G016970	tt	CmaCh12G000120	285
CmaCh14G017480	tt	CmaCh12G000730.1	157
CmaCh19G005640	tt	CmaCh12G001010	214
CmaCh03G003490.1	tt	CmaCh12G001030.1	202
CmaCh02G014640.1	tt	CmaCh12G001830	488
CmaCh04G014140.1	tt	CmaCh12G001830	240
CmaCh06G015720.1	tt	CmaCh12G001830	161
CmaCh12G012420	tt	CmaCh12G001830	165
CmaCh14G003360	tt	CmaCh12G001830	338
CmaCh14G007610	tt	CmaCh12G001830	338
CmaCh17G004420	tt	CmaCh12G001830	165
CmaCh20G000140	tt	CmaCh12G001830	193
CmaCh07G001900	tt	CmaCh12G002750	668
CmaCh17G001790	tt	CmaCh12G003640	526
CmaCh05G007310	tt	CmaCh12G006160	238
CmaCh07G004630.1	tt	CmaCh12G006160	183
CmaCh02G014300	tt	CmaCh12G006980	274
CmaCh14G018120	tt	CmaCh12G006980	172
CmaCh19G011210	tt	CmaCh12G007050	181
CmaCh01G018230.1	tt	CmaCh12G009440	178
CmaCh17G003300	tt	CmaCh12G009440	155
CmaCh16G012360	tt	CmaCh12G009900	254
CmaCh14G007750	tt	CmaCh12G009920	513
CmaCh04G010740	tt	CmaCh12G010890	556
CmaCh04G015060	tt	CmaCh13G000050	190
CmaCh02G013480	tt	CmaCh13G000160	193
CmaCh20G009970	tt	CmaCh13G000550	534
CmaCh18G003620	tt	CmaCh13G000900	904
CmaCh01G013910	tt	CmaCh13G002060	187
CmaCh18G003160	tt	CmaCh13G003380.1	224
CmaCh01G000870	tt	CmaCh13G003610	187
CmaCh02G016840	tt	CmaCh13G003610	193
CmaCh05G001220	tt	CmaCh13G003610	432
CmaCh05G012010	tt	CmaCh13G003610	687
CmaCh07G003320.1	tt	CmaCh13G003610	187
CmaCh07G010580	tt	CmaCh13G003610	173
CmaCh17G000950	tt	CmaCh13G003610	825
CmaCh02G001070	tt	CmaCh13G004010	188
CmaCh15G014020	tt	CmaCh13G004010	189
CmaCh17G008160	tt	CmaCh13G004010	195
CmaCh18G008940	tt	CmaCh13G004010	212
CmaCh19G002230	tt	CmaCh13G004010	186
CmaCh11G017200	tt	CmaCh13G004230	489
CmaCh16G000400	tt	CmaCh13G004230	167
CmaCh14G011020	tt	CmaCh13G004510	917
CmaCh15G013390	tt	CmaCh13G004510	584
CmaCh17G000110	tt	CmaCh13G005180	163
CmaCh01G003730	tt	CmaCh13G006830	537
CmaCh04G012690.1	tt	CmaCh13G006830	173
CmaCh07G007460	tt	CmaCh13G006830	202
CmaCh16G003100	tt	CmaCh13G006830	444
CmaCh10G000090	tt	CmaCh13G006840	514
CmaCh00G006770	tt	CmaCh13G007570	177
CmaCh04G029040.1	tt	CmaCh13G008520	222
CmaCh09G005570	tt	CmaCh13G008520	761
CmaCh18G003260	tt	CmaCh13G008520	169
CmaCh07G001280	tt	CmaCh13G011460.1	199
CmaCh03G007110	tt	CmaCh14G000030.1	177
CmaCh06G004650	tt	CmaCh14G003010	578
CmaCh05G006270	tt	CmaCh14G004590	153
CmaCh01G014600	tt	CmaCh14G006280	206
CmaCh16G005470	tt	CmaCh14G006890	559
CmaCh12G001650	tt	CmaCh14G007330	200
CmaCh04G026490	tt	CmaCh14G010110	180
CmaCh18G001630	tt	CmaCh14G010110	161
CmaCh03G004390	tt	CmaCh14G010480	240
CmaCh03G012600.1	tt	CmaCh14G010480	230
CmaCh05G013990	tt	CmaCh14G010480	230
CmaCh07G002050	tt	CmaCh14G010480	203
CmaCh07G007780	tt	CmaCh14G010480	203
CmaCh07G008810	tt	CmaCh14G010480	203
CmaCh12G009080	tt	CmaCh14G010480	226
CmaCh20G008010	tt	CmaCh14G010760	235
CmaCh11G015980	tt	CmaCh14G011650	152
CmaCh08G003050.1	tt	CmaCh14G012890	926
CmaCh09G004540.1	tt	CmaCh14G012890	177
CmaCh06G004350	tt	CmaCh14G014580	203
CmaCh07G001740	tt	CmaCh14G014690	196
CmaCh09G005500	tt	CmaCh14G017280	533
CmaCh05G005190	tt	CmaCh14G018730	201
CmaCh15G012470	tt	CmaCh14G019500	303
CmaCh01G014210	tt	CmaCh14G019610	519
CmaCh20G011400	tt	CmaCh14G020180	382
CmaCh16G001130.1	tt	CmaCh14G020220.1	584
CmaCh05G013030	tt	CmaCh14G020590	254
CmaCh14G007130	tt	CmaCh14G020890.1	296
CmaCh14G008810	tt	CmaCh14G020890.1	387
CmaCh15G001500.1	tt	CmaCh15G001510	169
CmaCh11G005870.1	tt	CmaCh15G003050	221
CmaCh01G008040.1	tt	CmaCh15G003490	150
CmaCh02G005500	tt	CmaCh15G003490	175
CmaCh04G022140	tt	CmaCh15G003490	625
CmaCh05G007370	tt	CmaCh15G003490	153
CmaCh06G002130	tt	CmaCh15G003490	153
CmaCh08G002690	tt	CmaCh15G003490	318
CmaCh09G009060	tt	CmaCh15G003490	153
CmaCh11G010080.1	tt	CmaCh15G003490	153
CmaCh11G012700.1	tt	CmaCh15G003490	491
CmaCh17G001950	tt	CmaCh15G003490	153
CmaCh17G007520	tt	CmaCh15G003490	153
CmaCh10G006560.1	tt	CmaCh15G005590	224
CmaCh11G012560	tt	CmaCh15G005590	224
CmaCh04G025530	tt	CmaCh15G008210	210
CmaCh16G005220	tt	CmaCh15G008210	201
CmaCh06G014270.1	tt	CmaCh15G008240	237
CmaCh06G017390	tt	CmaCh15G008240	200
CmaCh04G016800	tt	CmaCh15G008490	248
CmaCh04G016800.1	tt	CmaCh15G008490	248
CmaCh13G009170	tt	CmaCh15G008490	218
CmaCh20G010860	tt	CmaCh15G008490	519
CmaCh04G016860	tt	CmaCh15G008700	843
CmaCh12G000940	tt	CmaCh15G009040	242
CmaCh09G010210.1	tt	CmaCh15G009060	288
CmaCh05G000090	tt	CmaCh15G009690	193
CmaCh04G016280	tt	CmaCh15G009850	489
CmaCh15G011730	tt	CmaCh15G011680	659
CmaCh11G006380	tt	CmaCh15G011730	202
CmaCh03G000780	tt	CmaCh15G012100	450
CmaCh11G006360.1	tt	CmaCh15G013290	202
CmaCh03G002240	tt	CmaCh15G013380	695
CmaCh04G009420	tt	CmaCh15G013450.1	187
CmaCh06G012610.1	tt	CmaCh15G013720	209
CmaCh07G006510.1	tt	CmaCh15G013720	558
CmaCh11G008420	tt	CmaCh15G013720	215
CmaCh14G009760	tt	CmaCh15G013720	187
CmaCh02G010150	tt	CmaCh15G014220	530
CmaCh01G016460.1	tt	CmaCh16G001940	241
CmaCh03G006700	tt	CmaCh16G001940	236
CmaCh04G027820	tt	CmaCh16G001940	212
CmaCh05G006800	tt	CmaCh16G001940	154
CmaCh06G008650	tt	CmaCh16G001940	258
CmaCh16G002130	tt	CmaCh16G001940	154
CmaCh20G003980	tt	CmaCh16G001940	154
CmaCh01G020380	tt	CmaCh16G002000	195
CmaCh04G009300	tt	CmaCh16G002000	248
CmaCh06G014660	tt	CmaCh16G002000	222
CmaCh20G001760.1	tt	CmaCh16G002000	418
CmaCh03G011090	tt	CmaCh16G002270	167
CmaCh04G000740	tt	CmaCh16G002270	154
CmaCh01G019710	tt	CmaCh16G003330	578
CmaCh10G001720	tt	CmaCh16G003880	535
CmaCh04G003240	tt	CmaCh16G004030.1	203
CmaCh04G027860	tt	CmaCh16G004030.1	175
CmaCh13G006630.1	tt	CmaCh16G004180	167
CmaCh05G001500	tt	CmaCh16G004330.1	161
CmaCh16G004000.1	tt	CmaCh16G004450	169
CmaCh01G010990	tt	CmaCh16G005690	164
CmaCh10G007120	tt	CmaCh16G005690	186
CmaCh08G001180	tt	CmaCh16G005800	190
CmaCh03G014310	tt	CmaCh16G006000	150
CmaCh19G002000.1	tt	CmaCh16G006140	561
CmaCh20G000910.1	tt	CmaCh16G006310	499
CmaCh20G008320	tt	CmaCh16G006320	183
CmaCh10G007130	tt	CmaCh16G007080.1	197
CmaCh11G010060	tt	CmaCh16G007230	248
CmaCh04G015200	tt	CmaCh16G007400	655
CmaCh06G012720	tt	CmaCh16G007400	523
CmaCh09G006100	tt	CmaCh16G007400	521
CmaCh02G017720	tt	CmaCh16G007690	212
CmaCh09G011290	tt	CmaCh16G008410	249
CmaCh17G009670	tt	CmaCh16G008410	392
CmaCh11G006200.1	tt	CmaCh16G008530.1	193
CmaCh02G016740	tt	CmaCh16G008560.1	198
CmaCh11G006160	tt	CmaCh16G009130.1	197
CmaCh02G015410	tt	CmaCh16G009350	320
CmaCh06G000110	tt	CmaCh16G009350	320
CmaCh18G006640.1	tt	CmaCh16G009350	234
CmaCh04G016170	tt	CmaCh16G011060	164
CmaCh08G005970.1	tt	CmaCh16G011060	164
CmaCh08G009890	tt	CmaCh16G011060	547
CmaCh08G009950	tt	CmaCh16G011060	515
CmaCh11G011210	tt	CmaCh16G011060	164
CmaCh12G002180	tt	CmaCh16G011060	164
CmaCh16G005200	tt	CmaCh16G011060	164
CmaCh18G001220	tt	CmaCh16G011060	164
CmaCh16G010410	tt	CmaCh16G011100	240
CmaCh20G002010	tt	CmaCh16G011100	493
CmaCh17G003900	tt	CmaCh16G011180	579
CmaCh03G015080	tt	CmaCh16G011300	514
CmaCh19G004610.1	tt	CmaCh16G011490	245
CmaCh14G015690.1	tt	CmaCh16G011530.1	214
CmaCh02G010640	tt	CmaCh16G011760	217
CmaCh07G004740	tt	CmaCh16G011790	203
CmaCh12G002710	tt	CmaCh16G011930	222
CmaCh03G007590	tt	CmaCh16G012010	418
CmaCh07G003350	tt	CmaCh16G012010	414
CmaCh11G011120.1	tt	CmaCh16G012010	361
CmaCh03G002090	tt	CmaCh16G012900	271
CmaCh11G009400	tt	CmaCh16G012900	191
CmaCh13G001890.1	tt	CmaCh16G012900	160
CmaCh04G009220	tt	CmaCh17G001980	638
CmaCh06G004820	tt	CmaCh17G003270	191
CmaCh06G017340	tt	CmaCh17G003300	639
CmaCh01G017570.1	tt	CmaCh17G005710	216
CmaCh03G014590	tt	CmaCh17G006800	249
CmaCh04G025620.1	tt	CmaCh17G006800	203
CmaCh01G011010	tt	CmaCh17G008820	352
CmaCh01G014700	tt	CmaCh17G008820	155
CmaCh08G012010.1	tt	CmaCh17G008820	352
CmaCh05G014080	tt	CmaCh17G009960.1	535
CmaCh09G012020	tt	CmaCh17G010340	225
CmaCh10G011320.1	tt	CmaCh17G010710	930
CmaCh04G029540	tt	CmaCh17G012090	172
CmaCh05G007540	tt	CmaCh17G012860	198
CmaCh06G013510	tt	CmaCh17G012910	195
CmaCh03G012000	tt	CmaCh17G013240	161
CmaCh05G007350.1	tt	CmaCh17G013240	216
CmaCh03G013620	tt	CmaCh17G013420	166
CmaCh03G012900	tt	CmaCh17G013820	511
CmaCh05G005270	tt	CmaCh17G013950	657
CmaCh15G012780	tt	CmaCh18G002040	249
CmaCh11G004130	tt	CmaCh18G002070	196
CmaCh13G008640	tt	CmaCh18G002180.1	582
CmaCh11G019430	tt	CmaCh18G002700	154
CmaCh04G026750	tt	CmaCh18G003270	776
CmaCh14G017080.1	tt	CmaCh18G003270	175
CmaCh16G012740	tt	CmaCh18G003440	897
CmaCh02G009690	tt	CmaCh18G003600.1	188
CmaCh10G002650.1	tt	CmaCh18G003600.1	227
CmaCh01G005520	tt	CmaCh18G005340	161
CmaCh03G002480	tt	CmaCh18G005340	284
CmaCh04G011480.1	tt	CmaCh18G005340	314
CmaCh04G011560	tt	CmaCh18G005340	652
CmaCh11G017850	tt	CmaCh18G005340	627
CmaCh14G012060	tt	CmaCh18G005340	314
CmaCh14G013470	tt	CmaCh18G005340	314
CmaCh16G002310	tt	CmaCh18G005340	181
CmaCh18G002910	tt	CmaCh18G005340	221
CmaCh18G009970.1	tt	CmaCh18G005340	210
CmaCh04G000270	tt	CmaCh18G006350	208
CmaCh05G000240.1	tt	CmaCh18G006580.1	227
CmaCh04G001930	tt	CmaCh18G007060.1	218
CmaCh01G001390.1	tt	CmaCh18G007660	198
CmaCh04G029340.1	tt	CmaCh18G007660	198
CmaCh06G016220	tt	CmaCh18G007660	198
CmaCh10G004310.1	tt	CmaCh18G007660	191
CmaCh11G014360	tt	CmaCh18G007660	198
CmaCh03G008010	tt	CmaCh18G007690	186
CmaCh14G005550	tt	CmaCh18G007750.1	301
CmaCh18G002040	tt	CmaCh18G007920.1	193
CmaCh08G003490	tt	CmaCh18G008670	155
CmaCh05G014030	tt	CmaCh18G009260	182
CmaCh06G003680.1	tt	CmaCh18G009260	182
CmaCh14G014750	tt	CmaCh18G009260	182
CmaCh17G002580.1	tt	CmaCh18G009260	275
CmaCh18G011700	tt	CmaCh18G009260	956
CmaCh01G016690	tt	CmaCh18G010280	210
CmaCh04G029600	tt	CmaCh18G010280	171
CmaCh04G011190	tt	CmaCh18G010750	189
CmaCh00G005840	tt	CmaCh18G010810.1	583
CmaCh07G000140	tt	CmaCh18G010810.1	583
CmaCh09G005280	tt	CmaCh18G010810.1	583
CmaCh01G012380	tt	CmaCh18G011600	219
CmaCh08G003760	tt	CmaCh18G011830.1	228
CmaCh09G013050	tt	CmaCh18G011880	242
CmaCh10G000790	tt	CmaCh18G011880	500
CmaCh16G004640	tt	CmaCh18G011880	199
CmaCh20G005780	tt	CmaCh18G011880	752
CmaCh02G010940	tt	CmaCh18G012700	155
CmaCh09G007040.1	tt	CmaCh18G013110.1	260
CmaCh01G016790	tt	CmaCh18G013420	900
CmaCh02G003220	tt	CmaCh18G013500	203
CmaCh18G007950	tt	CmaCh18G013500	520
CmaCh10G007710.1	tt	CmaCh19G000160	667
CmaCh05G013350	tt	CmaCh19G000170.1	203
CmaCh14G009900	tt	CmaCh19G000170.1	524
CmaCh15G002860	tt	CmaCh19G000170.1	219
CmaCh04G013260	tt	CmaCh19G000180	181
CmaCh05G013470	tt	CmaCh19G000180	177
CmaCh09G006640	tt	CmaCh19G000180	231
CmaCh17G008770	tt	CmaCh19G000180	648
CmaCh02G016250	tt	CmaCh19G000210.1	761
CmaCh04G025060	tt	CmaCh19G000210.1	210
CmaCh05G003900	tt	CmaCh19G000210.1	769
CmaCh06G000560.1	tt	CmaCh19G000210.1	299
CmaCh07G001180.1	tt	CmaCh19G000210.1	181
CmaCh11G015680	tt	CmaCh19G000210.1	163
CmaCh15G006890	tt	CmaCh19G000210.1	299
CmaCh15G009450	tt	CmaCh19G000210.1	637
CmaCh10G005280	tt	CmaCh19G001420	203
CmaCh09G000200	tt	CmaCh19G001600	213
CmaCh07G007170	tt	CmaCh19G002040.1	199
CmaCh14G009130	tt	CmaCh19G002040.1	427
CmaCh18G007030	tt	CmaCh19G002060	342
CmaCh01G017810	tt	CmaCh19G002080	299
CmaCh14G017550	tt	CmaCh19G002080	165
CmaCh19G002670	tt	CmaCh19G002080	168
CmaCh20G003470	tt	CmaCh19G002080	236
CmaCh04G011730	tt	CmaCh19G002140	667
CmaCh01G011180	tt	CmaCh19G002240	546
CmaCh03G007020	tt	CmaCh19G002240	296
CmaCh04G003440	tt	CmaCh19G002240	155
CmaCh04G007540.1	tt	CmaCh19G002240	210
CmaCh06G002450	tt	CmaCh19G002240	157
CmaCh10G004180	tt	CmaCh19G002240	530
CmaCh16G003470	tt	CmaCh19G002240	411
CmaCh18G012360	tt	CmaCh19G002240	300
CmaCh19G000130.1	tt	CmaCh19G002240	474
CmaCh19G010730	tt	CmaCh19G002240	150
CmaCh02G006340	tt	CmaCh19G004420	607
CmaCh04G021520	tt	CmaCh19G004420	264
CmaCh06G003330	tt	CmaCh19G004590	658
CmaCh13G008420	tt	CmaCh19G005380	175
CmaCh20G001700	tt	CmaCh19G005710	195
CmaCh01G001930.1	tt	CmaCh19G006160.1	499
CmaCh01G001990.1	tt	CmaCh19G007590	520
CmaCh05G009880	tt	CmaCh19G007620	528
CmaCh09G008980	tt	CmaCh19G007620	213
CmaCh09G008160	tt	CmaCh19G009380	552
CmaCh09G000870.1	tt	CmaCh20G000450	228
CmaCh20G011330.1	tt	CmaCh20G000450	228
CmaCh06G013140.1	tt	CmaCh20G009360.1	200
CmaCh07G012230	tt	CmaCh20G009490	203
CmaCh05G006600	tt	CmaCh20G009680	159
CmaCh10G005490	tt	CmaCh20G010810	900
CmaCh15G004660.1	tt	CmaCh20G011460	186

## Sheet: CP-PPI analysis
ppi_gene1 (Gene ID)	ppi_interact	ppi_gene2 Gene ID	PPI Score
CmaCh19G009240	tt	BGI_novel_G000076	168
CmaCh19G004680	tt	CmaCh00G002340	526
CmaCh04G022750	tt	CmaCh00G003150	159
CmaCh14G000610	tt	CmaCh01G001260	199
CmaCh14G008500	tt	CmaCh01G002230.1	205
CmaCh02G009190	tt	CmaCh01G002230.1	154
CmaCh02G015130	tt	CmaCh01G002580	418
CmaCh20G004670	tt	CmaCh01G002790	198
CmaCh04G005340	tt	CmaCh01G002850	353
CmaCh16G005180	tt	CmaCh01G003360	667
CmaCh02G017770	tt	CmaCh01G004510.1	202
CmaCh06G008420	tt	CmaCh01G005330	212
CmaCh11G003880	tt	CmaCh01G006180	187
CmaCh05G012610.1	tt	CmaCh01G006430	150
CmaCh16G000150.1	tt	CmaCh01G007790	161
CmaCh14G021320	tt	CmaCh01G008300	583
CmaCh13G009280.1	tt	CmaCh01G008300	583
CmaCh12G006130.1	tt	CmaCh01G010050	395
CmaCh06G010150	tt	CmaCh01G011330	200
CmaCh02G015560	tt	CmaCh01G011330	150
CmaCh15G008160	tt	CmaCh01G011630	178
CmaCh04G002620	tt	CmaCh01G012260	152
CmaCh11G003370	tt	CmaCh01G012690	964
CmaCh06G002310	tt	CmaCh01G012690	575
CmaCh20G003050	tt	CmaCh01G012800	561
CmaCh15G007730	tt	CmaCh01G012800	358
CmaCh20G005370.1	tt	CmaCh01G014010	201
CmaCh20G000660	tt	CmaCh01G014220	199
CmaCh17G007980	tt	CmaCh01G014970	161
CmaCh09G010170	tt	CmaCh01G015460	173
CmaCh08G004500	tt	CmaCh01G016400	187
CmaCh03G010520	tt	CmaCh01G017050	656
CmaCh09G012790	tt	CmaCh01G019270	558
CmaCh07G007070.1	tt	CmaCh01G019270	558
CmaCh04G019210	tt	CmaCh02G001930	239
CmaCh03G006590	tt	CmaCh02G001930	150
CmaCh02G007380.1	tt	CmaCh02G002610.1	187
CmaCh06G009890	tt	CmaCh02G002780	533
CmaCh03G004220	tt	CmaCh02G003590	491
CmaCh13G003840	tt	CmaCh02G003610	186
CmaCh07G013350	tt	CmaCh02G003660	330
CmaCh11G011390.1	tt	CmaCh02G004280	157
CmaCh10G009870	tt	CmaCh02G007440	154
CmaCh04G028660	tt	CmaCh02G007770	622
CmaCh12G010500	tt	CmaCh02G007820.1	236
CmaCh16G003400	tt	CmaCh02G009240	242
CmaCh01G002550	tt	CmaCh02G009360	563
CmaCh13G006210	tt	CmaCh02G009440	263
CmaCh02G005960	tt	CmaCh02G010010	556
CmaCh01G011540	tt	CmaCh02G010030	251
CmaCh07G007840	tt	CmaCh02G010980.1	245
CmaCh11G005400	tt	CmaCh02G012070	667
CmaCh01G013990	tt	CmaCh02G012810	273
CmaCh11G002090	tt	CmaCh02G012920	164
CmaCh04G015700	tt	CmaCh02G013040	208
CmaCh14G009570.1	tt	CmaCh02G013490.1	191
CmaCh17G005690	tt	CmaCh02G014240.1	856
CmaCh04G028040.1	tt	CmaCh02G014760.1	159
CmaCh15G013210	tt	CmaCh02G015220	563
CmaCh11G011350	tt	CmaCh02G015560	637
CmaCh08G007630	tt	CmaCh02G015560	163
CmaCh05G005520.1	tt	CmaCh02G015560	202
CmaCh02G016540	tt	CmaCh02G015560	194
CmaCh20G009320	tt	CmaCh02G015680	207
CmaCh20G009310	tt	CmaCh02G015680	207
CmaCh11G000630	tt	CmaCh02G015680	207
CmaCh09G001900.1	tt	CmaCh02G015680	207
CmaCh07G013130	tt	CmaCh02G015680	207
CmaCh01G018730.1	tt	CmaCh02G015680	207
CmaCh01G000290	tt	CmaCh02G015680	207
CmaCh16G006090	tt	CmaCh02G016350	152
CmaCh15G004030	tt	CmaCh02G016350	191
CmaCh07G003180	tt	CmaCh02G016350.1	165
CmaCh13G008260	tt	CmaCh02G016410	199
CmaCh14G018530	tt	CmaCh02G016440	437
CmaCh04G023610	tt	CmaCh02G016440	522
CmaCh08G001570	tt	CmaCh02G016760	190
CmaCh17G005590	tt	CmaCh02G017390	191
CmaCh11G018790	tt	CmaCh02G017780	392
CmaCh05G007580	tt	CmaCh02G017780	158
CmaCh03G006010.1	tt	CmaCh02G017820	197
CmaCh14G001350	tt	CmaCh03G000390	207
CmaCh07G007240	tt	CmaCh03G000390	207
CmaCh04G021750	tt	CmaCh03G000390	207
CmaCh02G004180	tt	CmaCh03G000390	228
CmaCh10G010180	tt	CmaCh03G001120	613
CmaCh05G002660	tt	CmaCh03G001400	191
CmaCh03G000810	tt	CmaCh03G002480	195
CmaCh11G003070	tt	CmaCh03G002860	166
CmaCh02G006170	tt	CmaCh03G002860	394
CmaCh10G004570.1	tt	CmaCh03G003680	546
CmaCh10G004570	tt	CmaCh03G003680	546
CmaCh17G002690.1	tt	CmaCh03G003810	531
CmaCh03G004490	tt	CmaCh03G003810	531
CmaCh08G008790.1	tt	CmaCh03G003890	161
CmaCh04G003370	tt	CmaCh03G003890	212
CmaCh13G002360	tt	CmaCh03G003950	621
CmaCh08G008100	tt	CmaCh03G004270	161
BGI_novel_G000105	tt	CmaCh03G004840	639
CmaCh10G004240.1	tt	CmaCh03G004900.1	222
CmaCh03G014560	tt	CmaCh03G004900.1	557
CmaCh20G005900.1	tt	CmaCh03G004920	186
CmaCh15G009060	tt	CmaCh03G004920	186
CmaCh06G000320	tt	CmaCh03G004920	186
CmaCh17G012240	tt	CmaCh03G004940	200
CmaCh07G012410	tt	CmaCh03G004940	165
CmaCh20G003600	tt	CmaCh03G004950	151
CmaCh18G010310	tt	CmaCh03G005100	252
CmaCh11G010110	tt	CmaCh03G005100	551
CmaCh04G001500	tt	CmaCh03G005100	213
CmaCh08G012750	tt	CmaCh03G005690	214
CmaCh13G000560	tt	CmaCh03G006010	187
CmaCh09G001110	tt	CmaCh03G006010	209
CmaCh07G000010	tt	CmaCh03G006010	250
CmaCh05G006380	tt	CmaCh03G006010	161
CmaCh04G001460	tt	CmaCh03G006010	187
CmaCh03G007740	tt	CmaCh03G006010	190
CmaCh03G003600.1	tt	CmaCh03G006010	173
CmaCh02G001740.1	tt	CmaCh03G006010	311
CmaCh03G008150	tt	CmaCh03G006060	282
CmaCh18G013430	tt	CmaCh03G006600	900
CmaCh02G000970	tt	CmaCh03G006620	354
CmaCh04G025910	tt	CmaCh03G006660.1	268
CmaCh10G005080	tt	CmaCh03G006770.1	776
CmaCh20G005220.1	tt	CmaCh03G007600	274
CmaCh11G005490.1	tt	CmaCh03G008420	523
CmaCh07G004560	tt	CmaCh03G008540	760
CmaCh11G004040	tt	CmaCh03G008570.1	251
CmaCh10G006360	tt	CmaCh03G008760	232
CmaCh08G008390	tt	CmaCh03G008760	163
CmaCh18G004900	tt	CmaCh03G009120	526
CmaCh04G024250.1	tt	CmaCh03G009610	518
CmaCh20G009350	tt	CmaCh03G010180	206
CmaCh14G010270	tt	CmaCh03G010180	172
CmaCh17G010990	tt	CmaCh03G010190	192
CmaCh17G008960	tt	CmaCh03G010190	211
CmaCh01G019650	tt	CmaCh03G010190	193
CmaCh07G002900	tt	CmaCh03G010580	541
CmaCh03G012990	tt	CmaCh03G012540	203
CmaCh20G000290	tt	CmaCh03G012630	156
CmaCh13G005800	tt	CmaCh03G012910	161
CmaCh04G015630	tt	CmaCh03G013860	350
CmaCh06G009320	tt	CmaCh03G015040.1	513
CmaCh20G000600	tt	CmaCh04G000240	161
CmaCh12G011180	tt	CmaCh04G000240	318
CmaCh14G009480	tt	CmaCh04G000330	301
CmaCh06G005790	tt	CmaCh04G000330	168
CmaCh08G000750	tt	CmaCh04G000800	956
CmaCh07G012740	tt	CmaCh04G000990.1	552
CmaCh03G000520.1	tt	CmaCh04G003200	188
CmaCh13G004090	tt	CmaCh04G004080.1	203
CmaCh13G010950	tt	CmaCh04G004650	196
CmaCh02G012170	tt	CmaCh04G004700	900
CmaCh18G006810	tt	CmaCh04G005660	156
CmaCh15G002070	tt	CmaCh04G005660	594
CmaCh03G014580	tt	CmaCh04G005660	203
CmaCh01G018600.1	tt	CmaCh04G005710	162
CmaCh01G002700	tt	CmaCh04G005750	203
CmaCh16G001040	tt	CmaCh04G005760.1	238
CmaCh11G019480	tt	CmaCh04G005760.1	165
CmaCh11G000590	tt	CmaCh04G005760.1	238
CmaCh10G011710	tt	CmaCh04G005760.1	452
CmaCh09G012810	tt	CmaCh04G005760.1	238
CmaCh05G001880.1	tt	CmaCh04G005760.1	452
CmaCh03G014040	tt	CmaCh04G006050.1	164
CmaCh17G005860	tt	CmaCh04G006230	171
CmaCh20G008730.1	tt	CmaCh04G006270	191
CmaCh17G008900	tt	CmaCh04G006270	191
CmaCh16G000310	tt	CmaCh04G006310	153
BGI_novel_G000079	tt	CmaCh04G006630	188
CmaCh09G007090	tt	CmaCh04G007360	538
CmaCh05G008010	tt	CmaCh04G007780	161
CmaCh04G026460.1	tt	CmaCh04G007780	179
CmaCh10G004010.1	tt	CmaCh04G008000	345
CmaCh04G023130.1	tt	CmaCh04G008030	158
CmaCh18G005740	tt	CmaCh04G008320	531
CmaCh08G009930.1	tt	CmaCh04G008550	192
CmaCh14G019430	tt	CmaCh04G008710.1	218
CmaCh08G009740	tt	CmaCh04G008710.1	218
CmaCh12G004710	tt	CmaCh04G009500	234
CmaCh01G018900	tt	CmaCh04G009660	297
CmaCh14G015130.1	tt	CmaCh04G009710.1	522
CmaCh02G008980	tt	CmaCh04G009820	183
CmaCh20G002950	tt	CmaCh04G009950.1	513
CmaCh18G000480.1	tt	CmaCh04G010590	161
CmaCh19G002390	tt	CmaCh04G010930	181
CmaCh16G011320.1	tt	CmaCh04G014590	573
CmaCh09G010130	tt	CmaCh04G015200	167
CmaCh12G006540.1	tt	CmaCh04G015410.1	552
CmaCh07G009380	tt	CmaCh04G015430	193
CmaCh20G001210.1	tt	CmaCh04G015940	155
CmaCh12G002480	tt	CmaCh04G016500	784
CmaCh03G012970.1	tt	CmaCh04G017090	655
CmaCh02G016890	tt	CmaCh04G017540	193
CmaCh17G000990	tt	CmaCh04G017600	170
CmaCh12G009560	tt	CmaCh04G017600	202
CmaCh09G009280	tt	CmaCh04G017600	202
CmaCh11G014450	tt	CmaCh04G018130	165
CmaCh10G002440.1	tt	CmaCh04G018130	177
CmaCh06G009310	tt	CmaCh04G018130	177
CmaCh14G015980.1	tt	CmaCh04G018250	205
CmaCh03G012460	tt	CmaCh04G018250	230
CmaCh00G006500	tt	CmaCh04G018690	179
CmaCh09G008490	tt	CmaCh04G020320	179
CmaCh03G006720	tt	CmaCh04G020320	150
CmaCh18G008900	tt	CmaCh04G020360	320
CmaCh14G006810.1	tt	CmaCh04G021100.1	755
CmaCh09G010250	tt	CmaCh04G021100.1	211
CmaCh04G002890	tt	CmaCh04G021100.1	211
CmaCh00G002910.1	tt	CmaCh04G021100.1	211
CmaCh09G004060	tt	CmaCh04G021950.1	900
CmaCh14G013090	tt	CmaCh04G022170	225
CmaCh07G000760.1	tt	CmaCh04G022170	202
CmaCh06G006140	tt	CmaCh04G022170	202
CmaCh09G000320	tt	CmaCh04G022990.1	667
CmaCh04G025300	tt	CmaCh04G023910.1	197
CmaCh07G002990	tt	CmaCh04G026720.1	564
CmaCh19G006410	tt	CmaCh04G028470.1	900
CmaCh02G015650	tt	CmaCh04G029650	207
CmaCh20G010800	tt	CmaCh05G000030.1	706
CmaCh11G009700	tt	CmaCh05G000030.1	644
CmaCh03G011870	tt	CmaCh05G000030.1	196
CmaCh01G010470	tt	CmaCh05G000030.1	199
CmaCh07G001080.1	tt	CmaCh05G000090	199
CmaCh18G009370	tt	CmaCh05G000170.1	150
CmaCh18G001590	tt	CmaCh05G000210.1	235
CmaCh09G010260.1	tt	CmaCh05G000210.1	235
CmaCh09G000460	tt	CmaCh05G000210.1	526
CmaCh04G005160	tt	CmaCh05G000210.1	235
CmaCh15G001060	tt	CmaCh05G000320	746
CmaCh12G012320	tt	CmaCh05G000320	179
CmaCh05G007380	tt	CmaCh05G000320	193
CmaCh18G006950	tt	CmaCh05G000400	551
CmaCh13G005890	tt	CmaCh05G000400	251
CmaCh10G007560	tt	CmaCh05G000400	181
CmaCh08G009780	tt	CmaCh05G000400	181
CmaCh04G028100	tt	CmaCh05G000400	181
CmaCh04G010480.1	tt	CmaCh05G000400	181
CmaCh10G006980	tt	CmaCh05G001030.1	230
CmaCh15G008540	tt	CmaCh05G002220.1	235
CmaCh04G015740	tt	CmaCh05G002980	280
CmaCh16G001390	tt	CmaCh05G004480	175
CmaCh07G001170.1	tt	CmaCh05G004480	189
CmaCh01G011340	tt	CmaCh05G005680.1	204
CmaCh04G013680	tt	CmaCh05G005860	342
CmaCh05G004170	tt	CmaCh05G008200	245
CmaCh07G007090	tt	CmaCh05G010070	322
CmaCh08G000240.1	tt	CmaCh05G010900	373
CmaCh14G000110.1	tt	CmaCh05G012200	186
CmaCh10G004700	tt	CmaCh05G012200	186
CmaCh03G000680.1	tt	CmaCh05G012200	186
CmaCh07G005350	tt	CmaCh06G000180	151
CmaCh11G013600	tt	CmaCh06G001210	297
CmaCh06G002690	tt	CmaCh06G001240	228
CmaCh18G012140	tt	CmaCh06G001590	211
CmaCh20G001910.1	tt	CmaCh06G006180	225
CmaCh04G029060	tt	CmaCh06G006370.1	183
CmaCh18G010010	tt	CmaCh06G006450.1	177
CmaCh15G006150	tt	CmaCh06G006450.1	177
CmaCh14G010860	tt	CmaCh06G006450.1	177
CmaCh14G001830.1	tt	CmaCh06G006450.1	177
CmaCh04G022950	tt	CmaCh06G006450.1	177
CmaCh16G002200	tt	CmaCh06G006740	156
CmaCh10G010270	tt	CmaCh06G006940	154
CmaCh06G007080.1	tt	CmaCh06G007380	667
CmaCh18G005670.1	tt	CmaCh06G007410	189
CmaCh04G009900.1	tt	CmaCh06G007680	208
CmaCh12G013170	tt	CmaCh06G007790	155
CmaCh18G000710.1	tt	CmaCh06G008440.1	530
CmaCh15G002900	tt	CmaCh06G008680.1	676
CmaCh10G000390.1	tt	CmaCh06G008680.1	161
CmaCh11G006430.1	tt	CmaCh06G009100	828
CmaCh06G005520	tt	CmaCh06G009550	151
CmaCh14G012300	tt	CmaCh06G010950	191
CmaCh11G001420.1	tt	CmaCh06G010950	242
CmaCh12G000050	tt	CmaCh06G016020	193
CmaCh14G000430	tt	CmaCh06G016280.1	575
CmaCh06G009600.1	tt	CmaCh06G016280.1	619
CmaCh05G011220	tt	CmaCh06G016280.1	909
CmaCh05G001580	tt	CmaCh06G016280.1	239
CmaCh03G000560	tt	CmaCh06G016280.1	161
CmaCh19G000810.1	tt	CmaCh07G000040.1	970
CmaCh14G010550	tt	CmaCh07G000040.1	157
CmaCh04G028690.1	tt	CmaCh07G000040.1	990
CmaCh01G016600	tt	CmaCh07G000040.1	157
CmaCh01G002990.1	tt	CmaCh07G000040.1	183
CmaCh16G000840	tt	CmaCh07G000120	169
CmaCh13G006400	tt	CmaCh07G000230	199
CmaCh11G011040	tt	CmaCh07G000230	526
CmaCh09G005800	tt	CmaCh07G000230	238
CmaCh04G029850	tt	CmaCh07G000230	637
CmaCh04G026560	tt	CmaCh07G000230	207
CmaCh04G024660	tt	CmaCh07G000230	249
CmaCh00G003650.1	tt	CmaCh07G000230	199
CmaCh04G009780.1	tt	CmaCh07G000310	199
CmaCh02G010450	tt	CmaCh07G002470	532
CmaCh12G004310.1	tt	CmaCh07G003120.1	198
CmaCh14G016470	tt	CmaCh07G003860	839
CmaCh11G003380	tt	CmaCh07G004000	900
CmaCh08G003320.1	tt	CmaCh07G004000	186
CmaCh12G000420	tt	CmaCh07G004050.1	202
CmaCh18G001850.1	tt	CmaCh07G004310	199
CmaCh12G009770	tt	CmaCh07G004340	378
CmaCh04G016430	tt	CmaCh07G005040	157
CmaCh04G015320	tt	CmaCh07G005870	235
CmaCh17G006600.1	tt	CmaCh07G006040.1	199
CmaCh17G001850	tt	CmaCh07G006040.1	163
CmaCh08G011960	tt	CmaCh07G006230	380
CmaCh03G006450	tt	CmaCh07G006230	281
CmaCh12G013060	tt	CmaCh07G006250	903
CmaCh13G003200.1	tt	CmaCh07G007200	224
CmaCh02G012350	tt	CmaCh07G007200	224
CmaCh16G004520.1	tt	CmaCh07G007240	189
CmaCh02G014210	tt	CmaCh07G007240	615
CmaCh20G001890	tt	CmaCh07G007390	318
CmaCh01G020160	tt	CmaCh07G011080	606
CmaCh13G002690	tt	CmaCh07G011490	643
CmaCh00G006000	tt	CmaCh07G011490	643
CmaCh17G003810.1	tt	CmaCh07G011800.1	199
CmaCh04G021560.1	tt	CmaCh07G012230	232
CmaCh10G008620	tt	CmaCh07G012830	222
CmaCh16G008640	tt	CmaCh07G013280	639
CmaCh07G007510	tt	CmaCh07G013550	209
CmaCh18G003790	tt	CmaCh08G000600	565
CmaCh09G003090	tt	CmaCh08G000980	216
CmaCh20G006470	tt	CmaCh08G001440	157
CmaCh14G014730	tt	CmaCh08G001440	212
CmaCh12G010420	tt	CmaCh08G001440	175
CmaCh10G011880	tt	CmaCh08G001440	243
CmaCh10G003330	tt	CmaCh08G001440	728
CmaCh09G000660	tt	CmaCh08G001440	258
CmaCh06G014430	tt	CmaCh08G001440	239
CmaCh04G020100.1	tt	CmaCh08G001440	229
CmaCh04G001620	tt	CmaCh08G001440	932
CmaCh03G008830	tt	CmaCh08G001440	243
CmaCh03G008070	tt	CmaCh08G001440	243
CmaCh02G000120	tt	CmaCh08G001440	243
CmaCh04G004700	tt	CmaCh08G001880	900
CmaCh20G005410	tt	CmaCh08G002260	205
CmaCh15G006260	tt	CmaCh08G002260	900
CmaCh14G010600	tt	CmaCh08G002860	200
CmaCh14G013050	tt	CmaCh08G005280	577
CmaCh12G010400.1	tt	CmaCh08G005650	203
CmaCh15G014050	tt	CmaCh08G005700	358
CmaCh03G007800	tt	CmaCh08G005700	358
CmaCh07G006530	tt	CmaCh08G005740	244
CmaCh05G001630	tt	CmaCh08G005740	244
CmaCh04G011100	tt	CmaCh08G005740	267
CmaCh07G013600	tt	CmaCh08G006310	199
CmaCh13G000300	tt	CmaCh08G006490	187
CmaCh18G009610	tt	CmaCh08G007110	555
CmaCh01G015370.1	tt	CmaCh08G007160	555
CmaCh14G005140	tt	CmaCh08G008390	299
CmaCh04G029240.1	tt	CmaCh08G009550	876
CmaCh08G009580	tt	CmaCh08G009640	181
CmaCh05G006520.1	tt	CmaCh08G010910	171
CmaCh14G006340	tt	CmaCh08G012920	517
CmaCh08G006930	tt	CmaCh09G003570.1	214
CmaCh06G007050	tt	CmaCh09G006640	826
CmaCh16G004780.1	tt	CmaCh09G006900	204
CmaCh09G001160	tt	CmaCh09G008440.1	186
CmaCh10G005200	tt	CmaCh09G008640	556
CmaCh11G004150	tt	CmaCh09G008650.1	191
CmaCh18G007920	tt	CmaCh09G009970	672
CmaCh11G009870	tt	CmaCh09G010770	259
CmaCh04G005640	tt	CmaCh10G001060.1	187
CmaCh06G003590	tt	CmaCh10G001260.1	583
CmaCh11G005010	tt	CmaCh10G002490	163
CmaCh12G003340	tt	CmaCh10G004880	183
CmaCh02G014040.1	tt	CmaCh10G005610	203
CmaCh04G011190.1	tt	CmaCh10G006750	160
CmaCh18G010320.1	tt	CmaCh10G006890.1	996
CmaCh14G001050	tt	CmaCh10G008090	151
CmaCh20G000710	tt	CmaCh10G008110.1	151
CmaCh15G011470	tt	CmaCh10G009530	910
CmaCh06G003770	tt	CmaCh10G009530	163
CmaCh07G000720.1	tt	CmaCh10G010470	219
CmaCh15G000590	tt	CmaCh10G011260	202
CmaCh11G012920.1	tt	CmaCh10G011260	202
CmaCh04G023920	tt	CmaCh10G011260	202
CmaCh02G008040	tt	CmaCh10G011260	202
CmaCh14G008110	tt	CmaCh11G000010.1	165
CmaCh09G004060.1	tt	CmaCh11G000290	900
CmaCh03G009840.1	tt	CmaCh11G000940.1	265
CmaCh12G003510.1	tt	CmaCh11G001640.1	213
CmaCh16G001580	tt	CmaCh11G002120	242
CmaCh17G007180	tt	CmaCh11G006650	197
CmaCh14G021610.1	tt	CmaCh11G006650	197
CmaCh14G021510	tt	CmaCh11G006650	302
CmaCh14G006920	tt	CmaCh11G006650	155
CmaCh14G001620	tt	CmaCh11G006650	157
CmaCh13G007450	tt	CmaCh11G006650	201
CmaCh11G013000	tt	CmaCh11G006650	200
CmaCh11G008590	tt	CmaCh11G006650	964
CmaCh10G007220	tt	CmaCh11G006650	197
CmaCh05G009800	tt	CmaCh11G006650	298
CmaCh05G001150	tt	CmaCh11G006650	153
CmaCh01G003620	tt	CmaCh11G006650	151
CmaCh17G011480	tt	CmaCh11G007090	653
CmaCh13G006420	tt	CmaCh11G007090	193
CmaCh04G029860	tt	CmaCh11G007090	213
CmaCh13G009350	tt	CmaCh11G007170	170
CmaCh04G000940	tt	CmaCh11G007170	156
CmaCh02G017510	tt	CmaCh11G008140	800
CmaCh20G002800.1	tt	CmaCh11G008190	152
CmaCh18G001470	tt	CmaCh11G008190	181
CmaCh14G007680	tt	CmaCh11G008190	970
CmaCh06G001840	tt	CmaCh11G010420	163
CmaCh09G006490	tt	CmaCh11G010470	585
CmaCh00G007370	tt	CmaCh11G010600	615
CmaCh06G002000	tt	CmaCh11G011220	161
CmaCh01G008050	tt	CmaCh11G011220	196
CmaCh18G012810.1	tt	CmaCh11G012530	264
CmaCh18G009780.1	tt	CmaCh11G012530	264
CmaCh02G018030	tt	CmaCh11G014350	254
CmaCh13G005750	tt	CmaCh11G014410	177
CmaCh13G004790	tt	CmaCh11G014410	171
CmaCh10G007910	tt	CmaCh11G015340.1	190
CmaCh07G005810	tt	CmaCh11G015800	174
CmaCh14G016240	tt	CmaCh11G017270.1	665
CmaCh01G010510.1	tt	CmaCh11G017300	168
CmaCh09G003510	tt	CmaCh11G017540	169
CmaCh04G028470	tt	CmaCh11G017810	900
CmaCh20G000480	tt	CmaCh11G018970.1	900
CmaCh18G003250	tt	CmaCh11G019440	989
CmaCh02G014910	tt	CmaCh11G019490	165
CmaCh10G008800	tt	CmaCh12G000120	279
CmaCh20G003390	tt	CmaCh12G001830	189
CmaCh19G008180	tt	CmaCh12G001830	165
CmaCh17G003380	tt	CmaCh12G001830	165
CmaCh14G001200	tt	CmaCh12G001830	338
CmaCh08G000140	tt	CmaCh12G001830	208
CmaCh05G013720	tt	CmaCh12G001830	165
CmaCh02G009450	tt	CmaCh12G001830	215
CmaCh01G002260	tt	CmaCh12G001830	165
CmaCh09G007080.1	tt	CmaCh12G002010	156
CmaCh04G029120	tt	CmaCh12G003640	163
CmaCh06G010970	tt	CmaCh12G003700.1	963
CmaCh16G012250	tt	CmaCh12G004420	203
CmaCh02G013460	tt	CmaCh12G005730	265
CmaCh18G000300	tt	CmaCh12G006030.1	169
CmaCh17G009850	tt	CmaCh12G006160	404
CmaCh17G004560	tt	CmaCh12G006160	362
CmaCh16G008180	tt	CmaCh12G006160	199
CmaCh16G002920	tt	CmaCh12G006160	362
CmaCh13G007670.1	tt	CmaCh12G006160	238
CmaCh10G008370	tt	CmaCh12G006160	262
CmaCh05G010120	tt	CmaCh12G006160	199
CmaCh04G007800	tt	CmaCh12G006160	404
CmaCh02G015210	tt	CmaCh12G006160	238
CmaCh01G018790	tt	CmaCh12G006160	238
CmaCh10G003650.1	tt	CmaCh12G006190.1	198
CmaCh07G003030	tt	CmaCh12G006190.1	198
CmaCh09G002920	tt	CmaCh12G008290	155
CmaCh04G029450	tt	CmaCh12G008640	210
CmaCh05G011540	tt	CmaCh12G009150	211
CmaCh19G009940.1	tt	CmaCh12G009900	155
CmaCh06G004690	tt	CmaCh12G009920	856
CmaCh17G004870	tt	CmaCh12G010900	228
CmaCh10G001250	tt	CmaCh13G000050	225
CmaCh02G012200.1	tt	CmaCh13G000160	193
CmaCh08G008850	tt	CmaCh13G000240	416
CmaCh17G004630	tt	CmaCh13G002500.1	668
CmaCh20G005480	tt	CmaCh13G003610	214
CmaCh01G006910	tt	CmaCh13G003610	947
CmaCh04G030110	tt	CmaCh13G003640	216
CmaCh16G006810	tt	CmaCh13G004010	195
CmaCh16G000820	tt	CmaCh13G004010	186
CmaCh14G019440	tt	CmaCh13G004010	186
CmaCh06G005960	tt	CmaCh13G004010	175
CmaCh06G005250.1	tt	CmaCh13G004010	197
CmaCh05G007530.1	tt	CmaCh13G004010	186
BGI_novel_G000286	tt	CmaCh13G004120	803
CmaCh17G010260	tt	CmaCh13G004510	900
CmaCh17G006890	tt	CmaCh13G006830	201
CmaCh12G008010	tt	CmaCh13G006830	582
CmaCh09G002610	tt	CmaCh13G006830	444
CmaCh08G007260	tt	CmaCh13G006830	533
CmaCh08G006750	tt	CmaCh13G006830	202
CmaCh04G002980	tt	CmaCh13G006830	444
CmaCh16G012500	tt	CmaCh13G006840	521
CmaCh14G005010	tt	CmaCh13G006990	493
CmaCh20G005570	tt	CmaCh13G007840	203
CmaCh01G007810	tt	CmaCh13G007840	667
CmaCh03G004140	tt	CmaCh13G008430	208
CmaCh03G011720	tt	CmaCh13G008520	223
CmaCh02G007440	tt	CmaCh13G008520	222
CmaCh19G009370	tt	CmaCh13G009200	173
CmaCh01G000060	tt	CmaCh13G009330	232
CmaCh08G005630	tt	CmaCh13G011380	187
CmaCh01G006530.1	tt	CmaCh13G011460.1	296
CmaCh13G001040	tt	CmaCh14G000030.1	233
CmaCh01G008280.1	tt	CmaCh14G000030.1	266
CmaCh19G002480	tt	CmaCh14G005110	154
CmaCh20G011350	tt	CmaCh14G008270	161
CmaCh20G011550.1	tt	CmaCh14G009530.1	287
CmaCh12G004980	tt	CmaCh14G009530.1	243
CmaCh11G000100	tt	CmaCh14G010110	170
CmaCh08G011550.1	tt	CmaCh14G010480	173
CmaCh05G002180.1	tt	CmaCh14G010480	150
CmaCh02G010910	tt	CmaCh14G010660	156
CmaCh13G010440	tt	CmaCh14G010760	258
CmaCh02G007260	tt	CmaCh14G010760	234
BGI_novel_G000115	tt	CmaCh14G010760	234
CmaCh04G029380	tt	CmaCh14G010970	329
CmaCh17G011050	tt	CmaCh14G011520	527
CmaCh11G009790	tt	CmaCh14G012890	926
CmaCh01G005210	tt	CmaCh14G013240	191
CmaCh08G012960	tt	CmaCh14G013460	224
CmaCh16G003830	tt	CmaCh14G013870.1	517
CmaCh17G008700	tt	CmaCh14G014240	589
CmaCh04G017250	tt	CmaCh14G014570	159
CmaCh14G011720	tt	CmaCh14G014580	177
CmaCh13G000160	tt	CmaCh14G014690	193
CmaCh08G012710	tt	CmaCh14G015880.1	530
CmaCh06G002880.1	tt	CmaCh14G015900.1	514
CmaCh12G009580	tt	CmaCh14G017280	533
CmaCh10G004580.1	tt	CmaCh14G017280	533
CmaCh08G002930	tt	CmaCh14G017280	533
CmaCh02G017300.1	tt	CmaCh14G019110.1	202
CmaCh10G005180	tt	CmaCh14G019720.1	171
BGI_novel_G000082	tt	CmaCh14G020220	206
CmaCh04G017370	tt	CmaCh14G020680	347
CmaCh06G016750	tt	CmaCh14G020830	677
CmaCh03G005600	tt	CmaCh14G021280	385
CmaCh13G009070.1	tt	CmaCh15G000070	200
CmaCh18G007840	tt	CmaCh15G000080	186
CmaCh17G009210	tt	CmaCh15G000080	216
CmaCh17G005550	tt	CmaCh15G000080	216
CmaCh11G015950	tt	CmaCh15G000080	196
CmaCh19G008180.1	tt	CmaCh15G003490	625
CmaCh17G001000	tt	CmaCh15G003490	569
CmaCh14G004070	tt	CmaCh15G003490	153
CmaCh13G006960	tt	CmaCh15G003490	153
CmaCh07G004660	tt	CmaCh15G003490	253
CmaCh07G000880	tt	CmaCh15G003490	183
CmaCh05G012350	tt	CmaCh15G003490	153
CmaCh01G001490	tt	CmaCh15G003490	238
CmaCh00G001200.1	tt	CmaCh15G003490	491
CmaCh10G002820.1	tt	CmaCh15G004190	195
CmaCh05G009680	tt	CmaCh15G005860	507
CmaCh17G002600	tt	CmaCh15G007590	157
CmaCh20G004890	tt	CmaCh15G007760	669
CmaCh03G014280.1	tt	CmaCh15G007760.1	191
CmaCh16G005810.1	tt	CmaCh15G008210	213
CmaCh14G014020	tt	CmaCh15G008210	210
CmaCh07G005450	tt	CmaCh15G008210	164
CmaCh02G015120	tt	CmaCh15G008210	219
BGI_novel_G000342	tt	CmaCh15G008210	203
CmaCh16G010250	tt	CmaCh15G008240	222
CmaCh15G012370	tt	CmaCh15G008350	203
CmaCh12G012180	tt	CmaCh15G008490	218
CmaCh10G003380	tt	CmaCh15G008840	281
CmaCh10G009490	tt	CmaCh15G009040	242
CmaCh18G013170	tt	CmaCh15G009060	288
CmaCh01G014630	tt	CmaCh15G009060	288
CmaCh04G002000	tt	CmaCh15G009640	522
CmaCh03G006330	tt	CmaCh15G012080	198
CmaCh05G007280	tt	CmaCh15G012780	201
CmaCh06G016680	tt	CmaCh15G013290	202
CmaCh02G013530.1	tt	CmaCh15G013340	152
CmaCh20G008450	tt	CmaCh15G013400	534
CmaCh18G008960	tt	CmaCh15G013720	175
CmaCh18G003420	tt	CmaCh15G013720	195
CmaCh14G016790	tt	CmaCh15G013720	179
CmaCh13G006800	tt	CmaCh15G013720	195
CmaCh09G001550.1	tt	CmaCh15G013720	195
CmaCh04G025600	tt	CmaCh15G013720	827
CmaCh03G013630	tt	CmaCh15G013720	202
CmaCh08G005400	tt	CmaCh15G013730	388
CmaCh10G004970	tt	CmaCh15G013800	386
CmaCh05G001290	tt	CmaCh15G013940	202
CmaCh08G007720	tt	CmaCh15G014050	297
CmaCh06G013100	tt	CmaCh15G014050	297
CmaCh04G027570	tt	CmaCh15G014220	204
CmaCh04G022520.1	tt	CmaCh16G000160.1	917
CmaCh04G023080	tt	CmaCh16G000490	172
CmaCh04G010590	tt	CmaCh16G000710	259
CmaCh08G007700.1	tt	CmaCh16G000880	203
CmaCh20G007530.1	tt	CmaCh16G001940	214
CmaCh08G010750.1	tt	CmaCh16G001940	842
CmaCh08G010260	tt	CmaCh16G001940	154
CmaCh05G010580	tt	CmaCh16G001940	154
CmaCh13G007180	tt	CmaCh16G002270	169
CmaCh01G015370	tt	CmaCh16G003880	535
BGI_novel_G000220	tt	CmaCh16G004030.1	243
CmaCh11G005140	tt	CmaCh16G004330.1	200
CmaCh06G001650	tt	CmaCh16G004330.1	214
CmaCh05G006940.1	tt	CmaCh16G004330.1	575
CmaCh04G027350	tt	CmaCh16G004330.1	304
CmaCh16G001780.1	tt	CmaCh16G004660	418
CmaCh13G010100	tt	CmaCh16G004660	564
CmaCh14G006370	tt	CmaCh16G005670	216
CmaCh10G010740	tt	CmaCh16G005690	535
CmaCh09G004740	tt	CmaCh16G005690	175
CmaCh00G007600	tt	CmaCh16G006150	177
CmaCh14G007940.1	tt	CmaCh16G007080.1	157
CmaCh18G008710	tt	CmaCh16G007190	387
CmaCh19G011110	tt	CmaCh16G007230	242
CmaCh04G027810	tt	CmaCh16G007230	299
CmaCh04G001490	tt	CmaCh16G007230	260
CmaCh03G002110.1	tt	CmaCh16G007400	523
CmaCh11G002340	tt	CmaCh16G007880	215
CmaCh11G009880	tt	CmaCh16G007950.1	202
CmaCh14G000320	tt	CmaCh16G008410	386
CmaCh12G003640	tt	CmaCh16G008410	631
CmaCh04G007700	tt	CmaCh16G008450	900
CmaCh15G009710.1	tt	CmaCh16G009130.1	197
CmaCh19G002770	tt	CmaCh16G009350	522
CmaCh09G005320	tt	CmaCh16G010160	257
CmaCh17G003980	tt	CmaCh16G011060	164
CmaCh16G000700	tt	CmaCh16G011060	526
CmaCh11G011000	tt	CmaCh16G011060	164
CmaCh11G002860.1	tt	CmaCh16G011060	164
CmaCh09G006830	tt	CmaCh16G011060	164
CmaCh05G014280	tt	CmaCh16G011060	164
CmaCh03G012960	tt	CmaCh16G011060	187
CmaCh05G006440	tt	CmaCh16G011100	156
CmaCh03G009290	tt	CmaCh16G011260	800
CmaCh14G012250	tt	CmaCh16G011300	531
BGI_novel_G000121	tt	CmaCh16G011330	282
CmaCh07G006540	tt	CmaCh16G011500	549
CmaCh12G003580	tt	CmaCh16G011770	175
CmaCh08G010640	tt	CmaCh16G012010	404
CmaCh04G009180	tt	CmaCh16G012010	341
CmaCh04G004410	tt	CmaCh16G012010	198
CmaCh20G003100	tt	CmaCh16G012280.1	630
CmaCh15G002640	tt	CmaCh16G012330	201
CmaCh20G002240	tt	CmaCh16G012400	201
CmaCh20G004930	tt	CmaCh17G002030	298
CmaCh05G002790.1	tt	CmaCh17G002490.1	519
CmaCh02G008640.1	tt	CmaCh17G002490.1	519
CmaCh03G007300	tt	CmaCh17G002670	205
CmaCh14G017550.1	tt	CmaCh17G005200	175
CmaCh04G029880	tt	CmaCh17G005590	237
CmaCh04G003620	tt	CmaCh17G005610	501
CmaCh10G007230	tt	CmaCh17G006800	249
CmaCh20G003950.1	tt	CmaCh17G006890	188
CmaCh19G006990	tt	CmaCh17G007610.1	221
CmaCh09G000620.1	tt	CmaCh17G008180	245
CmaCh09G005660	tt	CmaCh17G008280	151
CmaCh04G021540.1	tt	CmaCh17G008820	352
CmaCh02G009700	tt	CmaCh17G009960.1	162
CmaCh12G009140.1	tt	CmaCh17G012090	549
CmaCh07G012780	tt	CmaCh17G012090	251
CmaCh07G000650	tt	CmaCh17G012090	186
CmaCh05G000700	tt	CmaCh17G012090	172
CmaCh01G017410	tt	CmaCh17G012090	167
CmaCh01G002280	tt	CmaCh17G012090	186
CmaCh01G012160	tt	CmaCh17G012640.1	233
CmaCh14G007100.1	tt	CmaCh17G012930.1	473
CmaCh11G018720	tt	CmaCh17G012930.1	158
CmaCh13G006720	tt	CmaCh17G013890	519
CmaCh18G009220	tt	CmaCh17G014410.1	165
CmaCh02G003090	tt	CmaCh17G014430	254
CmaCh15G006650	tt	CmaCh18G000240	188
CmaCh20G000090	tt	CmaCh18G000840	611
CmaCh06G010880	tt	CmaCh18G002180.1	582
CmaCh06G000560	tt	CmaCh18G002180.1	582
BGI_novel_G000108	tt	CmaCh18G002790	203
CmaCh13G010740	tt	CmaCh18G003440	377
CmaCh12G009110	tt	CmaCh18G003440	161
CmaCh11G019310	tt	CmaCh18G003440	161
CmaCh20G010750	tt	CmaCh18G003600.1	188
CmaCh04G014180	tt	CmaCh18G003600.1	188
CmaCh20G003720	tt	CmaCh18G005340	216
CmaCh19G010570	tt	CmaCh18G005340	314
CmaCh15G006320	tt	CmaCh18G005340	161
CmaCh14G010370	tt	CmaCh18G005340	181
CmaCh13G001660	tt	CmaCh18G005340	161
CmaCh11G006490	tt	CmaCh18G005340	210
CmaCh11G004440	tt	CmaCh18G005340	210
CmaCh10G004560	tt	CmaCh18G005340	295
CmaCh09G007870	tt	CmaCh18G005340	161
CmaCh07G007670	tt	CmaCh18G005340	210
CmaCh07G001490	tt	CmaCh18G005340	652
CmaCh05G002630.1	tt	CmaCh18G005340	161
CmaCh04G020870	tt	CmaCh18G005340	205
CmaCh04G011440	tt	CmaCh18G005340	314
CmaCh01G017140	tt	CmaCh18G005340	314
CmaCh11G018680	tt	CmaCh18G005380	372
CmaCh08G005390.1	tt	CmaCh18G006060	523
CmaCh12G003210	tt	CmaCh18G006250	200
CmaCh04G023150	tt	CmaCh18G006350	208
CmaCh04G008290.1	tt	CmaCh18G006350	206
CmaCh03G014460	tt	CmaCh18G007640	598
CmaCh19G005100.1	tt	CmaCh18G007660	201
CmaCh08G006730.1	tt	CmaCh18G007660	200
CmaCh01G016990	tt	CmaCh18G007660	625
CmaCh04G021640	tt	CmaCh18G007690	169
CmaCh01G020330	tt	CmaCh18G007690	169
CmaCh06G013710.1	tt	CmaCh18G007750.1	381
CmaCh05G004680	tt	CmaCh18G007750.1	204
CmaCh04G030200	tt	CmaCh18G007750.1	204
CmaCh04G025790	tt	CmaCh18G007750.1	190
CmaCh04G025620	tt	CmaCh18G007750.1	190
CmaCh01G018530	tt	CmaCh18G007750.1	204
CmaCh18G007540.1	tt	CmaCh18G007780	161
CmaCh05G011580	tt	CmaCh18G007920	177
CmaCh01G016400	tt	CmaCh18G007920.1	343
CmaCh15G004670	tt	CmaCh18G008670	181
BGI_novel_G000024	tt	CmaCh18G008670	162
CmaCh18G006370	tt	CmaCh18G009260	182
CmaCh17G002000	tt	CmaCh18G009260	227
CmaCh14G001240	tt	CmaCh18G009260	182
CmaCh12G013330	tt	CmaCh18G009260	182
CmaCh10G009760	tt	CmaCh18G009260	182
CmaCh07G007200	tt	CmaCh18G009260	275
CmaCh03G013540.1	tt	CmaCh18G009260	182
CmaCh01G017750	tt	CmaCh18G009260	517
CmaCh01G001250	tt	CmaCh18G009260	284
CmaCh01G014430.1	tt	CmaCh18G009960	825
CmaCh10G011790	tt	CmaCh18G010280	171
CmaCh20G007740	tt	CmaCh18G010810.1	583
CmaCh19G007960	tt	CmaCh18G010810.1	583
CmaCh13G004780	tt	CmaCh18G010810.1	583
CmaCh11G006130	tt	CmaCh18G010810.1	583
CmaCh09G005500.1	tt	CmaCh18G010810.1	583
CmaCh05G002840	tt	CmaCh18G010810.1	583
CmaCh04G018780	tt	CmaCh18G010810.1	583
CmaCh01G007380	tt	CmaCh18G010810.1	583
CmaCh18G011820	tt	CmaCh18G011150	236
CmaCh02G014260	tt	CmaCh18G011690.1	167
CmaCh17G011430	tt	CmaCh18G011830.1	228
CmaCh01G005460	tt	CmaCh18G011830.1	225
CmaCh20G002790	tt	CmaCh18G012700	172
CmaCh09G002550	tt	CmaCh18G013080.1	557
CmaCh08G012880	tt	CmaCh18G013430	900
CmaCh05G001880	tt	CmaCh18G013500	520
CmaCh01G004220	tt	CmaCh19G000170.1	404
CmaCh19G005390	tt	CmaCh19G000180	203
CmaCh12G011690	tt	CmaCh19G000180	187
CmaCh08G005690.1	tt	CmaCh19G000180	326
CmaCh02G001900	tt	CmaCh19G000180	177
CmaCh20G004290.1	tt	CmaCh19G000210.1	299
CmaCh20G000800	tt	CmaCh19G000210.1	299
CmaCh19G007330	tt	CmaCh19G000210.1	299
CmaCh16G003430	tt	CmaCh19G000210.1	299
CmaCh15G005610.1	tt	CmaCh19G000210.1	277
CmaCh14G002350	tt	CmaCh19G000210.1	184
CmaCh12G001010	tt	CmaCh19G000210.1	474
CmaCh11G017030	tt	CmaCh19G000210.1	184
CmaCh07G011850	tt	CmaCh19G000210.1	228
CmaCh04G029020.1	tt	CmaCh19G000210.1	210
CmaCh04G020130.1	tt	CmaCh19G000210.1	184
CmaCh04G012020	tt	CmaCh19G000210.1	184
CmaCh02G017920	tt	CmaCh19G000300	225
CmaCh15G000130.1	tt	CmaCh19G002040.1	427
CmaCh07G009120	tt	CmaCh19G002040.1	326
CmaCh04G028330	tt	CmaCh19G002040.1	158
CmaCh03G012300	tt	CmaCh19G002040.1	326
CmaCh20G009090	tt	CmaCh19G002080	164
CmaCh15G011550	tt	CmaCh19G002080	164
CmaCh11G013920	tt	CmaCh19G002080	236
CmaCh09G010740	tt	CmaCh19G002080	164
CmaCh08G012610.1	tt	CmaCh19G002080	164
CmaCh07G006840	tt	CmaCh19G002080	167
CmaCh04G026260	tt	CmaCh19G002080	301
CmaCh02G015960	tt	CmaCh19G002080	250
CmaCh01G004630	tt	CmaCh19G002080	200
BGI_novel_G000025	tt	CmaCh19G002080	375
CmaCh11G013520.1	tt	CmaCh19G002100	197
CmaCh20G011450	tt	CmaCh19G002240	200
CmaCh17G008500	tt	CmaCh19G002240	200
CmaCh04G023680	tt	CmaCh19G002240	530
CmaCh02G017780	tt	CmaCh19G002240	474
CmaCh20G009050	tt	CmaCh19G002250	900
CmaCh20G003410.1	tt	CmaCh19G002260	282
CmaCh02G000440	tt	CmaCh19G003710	242
CmaCh06G015130	tt	CmaCh19G003810	173
CmaCh10G008530	tt	CmaCh19G004160	203
CmaCh15G004890	tt	CmaCh19G004420	175
CmaCh14G000470	tt	CmaCh19G004420	230
CmaCh04G028900	tt	CmaCh19G004420	165
CmaCh03G007690	tt	CmaCh19G004420	555
CmaCh07G005800	tt	CmaCh19G005380	175
CmaCh04G016890	tt	CmaCh19G005380	175
CmaCh02G010930	tt	CmaCh19G005380	296
CmaCh09G002770	tt	CmaCh19G006160.1	524
CmaCh17G004310	tt	CmaCh19G007330	213
BGI_novel_G000103	tt	CmaCh19G010500	564
CmaCh02G014460	tt	CmaCh20G000170	187
CmaCh11G008920	tt	CmaCh20G000220	557
CmaCh14G015930	tt	CmaCh20G000250	286
CmaCh18G010330	tt	CmaCh20G002780	728
CmaCh11G009880.1	tt	CmaCh20G006830.1	155
CmaCh04G014010	tt	CmaCh20G007140	599
CmaCh15G008510	tt	CmaCh20G008010	270
CmaCh11G017510	tt	CmaCh20G008010	171
CmaCh17G003640	tt	CmaCh20G008280	153
CmaCh07G011190	tt	CmaCh20G008650	277
CmaCh11G001550.1	tt	CmaCh20G009350	155
CmaCh14G010540	tt	CmaCh20G009680	182
CmaCh01G001850	tt	CmaCh20G009680	183
